# Supplementary material for: Genome-wide association study of untargeted plasma metabolomic profiles identifies host genetic regulation in people with HIV
Source: HGG Adv. 2026 Jun 17;7(4):100635. doi: 10.1016/j.xhgg.2026.100635 (PMC13355647; doi:10.1016/j.xhgg.2026.100635)
Supplement: Table S1. Information on metabolites detected through untargeted metabolomics in the current study [file mmc2.xlsx]

## Sheet: S1
Supplementary Table S1 Information for the metabolites tested in current study
Metabolite ID	Formula	Putative metabolite label(s)	putative superpathway	HMDB ids	KEGG ids	CHEBI ids
Idx_1	C3H4O	Acrolein	Xenobiotic	HMDB0041822; HMDB41822	C01471	CHEBI:15368
Idx_10	C3H4O2	Propenoic acid C3:1	Xenobiotic	HMDB0001167; HMDB0006112; HMDB0031647; HMDB01167; HMDB06112; HMDB31647	C00546; C19440; C19501	CHEBI:17158; CHEBI:18308; CHEBI:566274
Idx_100	C3H7NO2S	Cys	Amino acid/Peptide	HMDB0000574; HMDB0003417; HMDB00574; HMDB03417	C00097; C00793	CHEBI:16375; CHEBI:17561
Idx_1000	C20H26O4	Carnosol	Lipid	HMDB0002121; HMDB0036749; HMDB0036753; HMDB0036755; HMDB0039613; HMDB02121; HMDB36749; HMDB36753; HMDB36755; HMDB39613	C09069	; CHEBI:468005
Idx_1001	C18H34O5	9,12,13-TriHOME	Lipid	HMDB0004708; HMDB0004710; HMDB0030936; HMDB0038555; HMDB04708; HMDB04710; HMDB30936; HMDB38555	C14833; C14835	; CHEBI:34506
Idx_1002	C22H34O2	C22:5	Lipid	HMDB0001976; HMDB0006528; HMDB0032257; HMDB0035024; HMDB0035581; HMDB0038909; HMDB0039133; HMDB0039530; HMDB0060113; HMDB01976; HMDB06528; HMDB32257; HMDB35024; HMDB35581; HMDB38909; HMDB39133; HMDB39530; HMDB60113	C16184; C16513	; CHEBI:53488; CHEBI:546104; CHEBI:65136; CHEBI:84883
Idx_1003	C15H13N3O4S	Piroxicam	Xenobiotic	HMDB0014694; HMDB14694	C01608	CHEBI:8249
Idx_1004	C17H33NO5	3-hydroxydecanoyl carnitine	Lipid	HMDB0061636; HMDB61636	NA	NA
Idx_1005	C14H20O9	Leonuriside A	Carbohydrate	HMDB0031721; HMDB31721	NA	NA
Idx_1006	C16H28O7	Unshuoside A	Lipid	HMDB0029784; HMDB0033019; HMDB0033110; HMDB0033215; HMDB0033220; HMDB0033221; HMDB0033644; HMDB0034772; HMDB0035025; HMDB0035634; HMDB0038747; HMDB0038980; HMDB0038981; HMDB0039055; HMDB0060012; HMDB29784; HMDB33019; HMDB33110; HMDB33215; HMDB33220; HMDB33221; HMDB33644; HMDB34772; HMDB35025; HMDB35634; HMDB38747; HMDB38980; HMDB38981; HMDB39055; HMDB60012	NA	; CHEBI:89610
Idx_1007	C20H28O4	Carnosic acid	Lipid	HMDB0002358; HMDB0004031; HMDB0012851; HMDB0013594; HMDB0030103; HMDB0030136; HMDB0031374; HMDB0031375; HMDB0035637; HMDB0036146; HMDB0036623; HMDB0036700; HMDB0036726; HMDB0036761; HMDB0038966; HMDB0062410; HMDB02358; HMDB04031; HMDB12851; HMDB13594; HMDB30103; HMDB30136; HMDB31374; HMDB31375; HMDB35637; HMDB36146; HMDB36623; HMDB36700; HMDB36726; HMDB36761; HMDB38966; HMDB62410	C05498; C09081; C18175	; CHEBI:81561
Idx_1008	C22H36O2	C22:4	Lipid	HMDB0002226; HMDB0035676; HMDB0035677; HMDB0038910; HMDB0062580; HMDB0062725; HMDB02226; HMDB35676; HMDB35677; HMDB38910; HMDB62580; HMDB62725	C16527	; CHEBI:53487; CHEBI:77225; CHEBI:84873
Idx_1009	C8H15NO9S2	Methyl glucosinolate	Carbohydrate	HMDB0038429; HMDB38429	C08404	CHEBI:5399
Idx_101	C7H7NO	Benzamide	Other	HMDB0004461; HMDB0033131; HMDB0035281; HMDB04461; HMDB33131; HMDB35281	C09815	; CHEBI:28179
Idx_1010	C22H39NO	2,4,12-Octadecatrienoic acid isobutylamide	Lipid	HMDB0032033; HMDB32033	NA	NA
Idx_1011	C12H18N2O9	(S)-a-Amino-2,5-dihydro-5-oxo-4-isoxazolepropanoic acid N2-glucoside	Carbohydrate	HMDB0029404; HMDB29404	NA	NA
Idx_1012	C15H26O8	1,5-Dibutyl methyl hydroxycitrate	Other	HMDB0040461; HMDB40461	NA	NA
Idx_1013	C20H30O4	15-Keto-13,14-dihydroprostaglandin A2	Lipid	HMDB0001244; HMDB0002710; HMDB0002752; HMDB0004234; HMDB0004236; HMDB0004238; HMDB0005073; HMDB0005078; HMDB0005086; HMDB0012824; HMDB0012825; HMDB0012850; HMDB0035286; HMDB0035878; HMDB0036760; HMDB0036763; HMDB0036828; HMDB0041055; HMDB0060046; HMDB0060054; HMDB0060095; HMDB0062298; HMDB0062423; HMDB0062486; HMDB0062524; HMDB01244; HMDB02710; HMDB02752; HMDB04234; HMDB04236; HMDB04238; HMDB0507…	C05949; C05953; C05954; C05955; C05957; C05958; C11876	; CHEBI:27485; CHEBI:27555; CHEBI:27814; CHEBI:27820; CHEBI:28099; CHEBI:28130; CHEBI:88493; CHEBI:89315; CHEBI:89568
Idx_1014	C22H38O2	Docosatrienoic acid	Lipid	HMDB0002823; HMDB0031099; HMDB02823; HMDB31099	NA	; CHEBI:77807
Idx_1015	C12H21N3O8	Aspartylglycosamine	Carbohydrate	HMDB0000489; HMDB0001515; HMDB00489; HMDB01515	C04540	CHEBI:17261
Idx_1016	C22H41NO	Pipericine	Lipid	HMDB0031678; HMDB31678	NA	NA
Idx_1017	C8H15N7O2S3	Famotidine	Xenobiotic	HMDB0001919; HMDB01919	NA	; CHEBI:4975
Idx_1018	C17H22O7	15-Acetyl-4-deoxynivalenol	Nucleoside/Nucleotide	HMDB0033444; HMDB0036137; HMDB0039824; HMDB33444; HMDB36137; HMDB39824	NA	NA
Idx_1019	C21H22O4	Licochalcone A	Other	HMDB0029514; HMDB0030846; HMDB0031633; HMDB0032665; HMDB0033671; HMDB0033672; HMDB0033782; HMDB0034412; HMDB0039309; HMDB0039438; HMDB0039439; HMDB0041386; HMDB0124819; HMDB0125836; HMDB0125842; HMDB0125854; HMDB0133467; HMDB29514; HMDB30846; HMDB31633; HMDB32665; HMDB33671; HMDB33672; HMDB33782; HMDB34412; HMDB39309; HMDB39438; HMDB39439; HMDB41386	C10264	; CHEBI:28152
Idx_102	C3H6O3S	3-Mercaptolactate	Carbohydrate	HMDB0002127; HMDB02127	C05823	NA
Idx_1020	C18H26O6	Omega-Carboxy-trinor-leukotriene B4	Lipid	HMDB0013032; HMDB0062301; HMDB0136047; HMDB0136048; HMDB13032; HMDB62301	NA	NA
Idx_1021	C21H26N2O2	Aspidospermatine	Other	HMDB0030358; HMDB30358	C09041	NA
Idx_1022	C20H34O4	14,15-DiHETrE	Lipid	HMDB0002265; HMDB0002311; HMDB0002314; HMDB0002330; HMDB0002342; HMDB0002343; HMDB0002351; HMDB0002995; HMDB0004675; HMDB0004676; HMDB0011139; HMDB0012504; HMDB0012838; HMDB0035379; HMDB0060106; HMDB02265; HMDB02311; HMDB02314; HMDB02330; HMDB02342; HMDB02343; HMDB02351; HMDB02995; HMDB04675; HMDB04676; HMDB11139; HMDB12504; HMDB12838; HMDB35379; HMDB60106	C02165; C14772; C14773; C14774; C14775	; CHEBI:15647; CHEBI:63966; CHEBI:63969; CHEBI:63970; CHEBI:63974
Idx_1023	C22H42O2	Erucic acid	Lipid	HMDB0002068; HMDB0002884; HMDB0031013; HMDB0032470; HMDB0035566; HMDB0035567; HMDB0035568; HMDB0035569; HMDB0062659; HMDB02068; HMDB02884; HMDB31013; HMDB32470; HMDB35566; HMDB35567; HMDB35568; HMDB35569; HMDB62659	C08316	; CHEBI:28792; CHEBI:32428; CHEBI:82946
Idx_1024	C12H21NO8S	Topiramate	Xenobiotic	HMDB0005034; HMDB0040829; HMDB05034; HMDB40829	C07502	; CHEBI:63631
Idx_1025	C19H17NO5	Rutagravine	Other	HMDB0033446; HMDB0033520; HMDB0033521; HMDB33446; HMDB33520; HMDB33521	NA	NA
Idx_1026	C15H21N3O4S	7-Hydroxygliclazide	Other	HMDB0014027; HMDB0014028; HMDB0014029; HMDB14027; HMDB14028; HMDB14029	NA	NA
Idx_1027	C20H37NO3	Oleoyl glycine	Amino acid/Peptide	HMDB0013631; HMDB13631	NA	; CHEBI:73723
Idx_1028	C22H45NO	Docosanamide	Lipid	HMDB0000583; HMDB00583	NA	NA
Idx_1029	C6H14O12P2	Hexose bisP	Xenobiotic	HMDB0000968; HMDB0001047; HMDB0001058; HMDB0003514; HMDB0003973; HMDB0006234; HMDB0006235; HMDB0006872; HMDB0060269; HMDB0060444; HMDB0062191; HMDB0062568; HMDB00968; HMDB01047; HMDB01058; HMDB03514; HMDB03973; HMDB06234; HMDB06235; HMDB06872; HMDB60269; HMDB60444; HMDB62191; HMDB62568	C00354; C00665; C01220; C01231; C03785; C04062; C04063; C04064	; CHEBI:17816; CHEBI:18148; CHEBI:18156; CHEBI:18225; CHEBI:28602; CHEBI:28858; CHEBI:40595; CHEBI:4250
Idx_103	C7H6O2	Benzoate	Xenobiotic	HMDB0001870; HMDB0011718; HMDB0032918; HMDB0034170; HMDB01870; HMDB11718; HMDB32918; HMDB34170	C00539; C00633; C06202	; CHEBI:16008; CHEBI:17597; CHEBI:30746
Idx_1030	C14H12O8S	{[4-(7-methoxy-2-oxo-2H-chromen-6-yl)-2-oxobut-3-en-1-yl]oxy}sulfonic acid	Other	HMDB0128972	NA	NA
Idx_1031	C16H20O8	Linocinnamarin	Carbohydrate	HMDB0030678; HMDB0035441; HMDB0060021; HMDB0133636; HMDB0133639; HMDB0133641; HMDB0133643; HMDB0133645; HMDB0133647; HMDB0133650; HMDB0133653; HMDB0133657; HMDB0133675; HMDB0133732; HMDB0133733; HMDB0133736; HMDB0133739; HMDB0133742; HMDB0133767; HMDB0133769; HMDB0133771; HMDB0133773; HMDB0135244; HMDB0135652; HMDB30678; HMDB35441; HMDB60021	NA	; CHEBI:89553
Idx_1032	C17H24O7	15-Deacetylneosolaniol	Lipid	HMDB0036157; HMDB0036158; HMDB0036160; HMDB36157; HMDB36158; HMDB36160	C02951	; CHEBI:2082
Idx_1033	C23H32O2	Plastoquinone 3	Lipid	HMDB0033786; HMDB0039762; HMDB33786; HMDB39762	NA	NA
Idx_1034	C21H42NO2	9-Hexadecenoylcholine	Other	HMDB0013208; HMDB13208	NA	NA
Idx_1035	C12H23NO10	Lactosamine	Lipid	HMDB0006591; HMDB0011668; HMDB06591; HMDB11668	C00203; C15658	CHEBI:25001; CHEBI:44230
Idx_1036	C20H39NO3	Stearoylglycine	Amino acid/Peptide	HMDB0013308; HMDB0062338; HMDB13308; HMDB62338	NA	; CHEBI:479320
Idx_1037	C14H14O8S	[1-(7-methoxy-2-oxo-2H-chromen-6-yl)-3-oxobutoxy]sulfonic acid	Other	HMDB0128976; HMDB0128981; HMDB0128983; HMDB0138062	NA	NA
Idx_1038	C15H18O9	Glucocaffeic acid	Carbohydrate	HMDB0034313; HMDB0036937; HMDB0060024; HMDB0124982; HMDB0124983; HMDB0125114; HMDB0125169; HMDB0125170; HMDB0127999; HMDB0128000; HMDB0128038; HMDB0128039; HMDB0128049; HMDB0128050; HMDB0130014; HMDB0130015; HMDB0134062; HMDB0134063; HMDB0134066; HMDB0134067; HMDB0134070; HMDB0134072; HMDB0134073; HMDB0134077; HMDB0134081; HMDB0134082; HMDB34313; HMDB36937; HMDB60024	C10433	; CHEBI:89555
Idx_1039	C12H22O11	Disaccharide	Carbohydrate	HMDB0000048; HMDB0000055; HMDB0000163; HMDB0000186; HMDB0000258; HMDB0000740; HMDB0000975; HMDB0002923; HMDB00048; HMDB00055; HMDB0005761; HMDB0005826; HMDB0006603; HMDB0006792; HMDB0011740; HMDB0011742; HMDB0014719; HMDB00163; HMDB00186; HMDB00258; HMDB0029880; HMDB0029882; HMDB0029898; HMDB0029902; HMDB0029919; HMDB0029933; HMDB0033368; HMDB0037138; HMDB0038489; HMDB0039237; HMDB0039727; HMDB00…	C00089; C00208; C00243; C00760; C00897; C01083; C01235; C01518; C01970; C03323; C04147; C05400; C06422; C07064; C19632; C19636	; CHEBI:16551; CHEBI:16751; CHEBI:17505; CHEBI:17992; CHEBI:18167; CHEBI:27554; CHEBI:28085; CHEBI:32528; CHEBI:33020; CHEBI:36217; CHEBI:36218; CHEBI:36219; CHEBI:47937; CHEBI:4808; CHEBI:6359; CHEBI:7570
Idx_104	C8H10O	Phenylethyl alcohol	Xenobiotic	HMDB0029306; HMDB0030540; HMDB0032074; HMDB0032076; HMDB0032148; HMDB0032150; HMDB0032151; HMDB0032619; HMDB0033944; HMDB0041609; HMDB0059873; HMDB29306; HMDB30540; HMDB32074; HMDB32076; HMDB32148; HMDB32150; HMDB32151; HMDB32619; HMDB33944; HMDB41609; HMDB59873	C05853; C06757; C07112; C13637; C14386	; CHEBI:1895; CHEBI:39839; CHEBI:421375; CHEBI:49000; CHEBI:49584; CHEBI:669
Idx_1040	C18H18N2O5	Dictyoquinazol C	Other	HMDB0040442; HMDB40442	NA	NA
Idx_1041	C16H22O8	Coniferin	Carbohydrate	HMDB0013682; HMDB0030107; HMDB0032767; HMDB0036585; HMDB0037552; HMDB0039334; HMDB0040663; HMDB0041273; HMDB0135749; HMDB13682; HMDB30107; HMDB32767; HMDB36585; HMDB37552; HMDB39334; HMDB40663; HMDB41273	C00761	; CHEBI:16220
Idx_1042	C21H26O4	7-(4-Hydroxy-3-methoxyphenyl)-5-methoxy-1-phenyl-3-heptanone	Xenobiotic	HMDB0029525; HMDB29525	NA	; CHEBI:66032
Idx_1043	C21H42O3	MG(P-18:0e/0:0/0:0)	Lipid	HMDB0011153; HMDB0029764; HMDB11153; HMDB29764	NA	; CHEBI:1075550
Idx_1044	C14H17NO9	DIBOA-Glc	Carbohydrate	HMDB0033734; HMDB0037261; HMDB33734; HMDB37261	NA	NA
Idx_1045	C15H20O9	Domesticoside	Carbohydrate	HMDB0029647; HMDB0034862; HMDB0128017; HMDB0128018; HMDB0128043; HMDB0128044; HMDB0128054; HMDB0128055; HMDB29647; HMDB34862	NA	NA
Idx_1046	C16H24O8	(-)-erythro-Anethole glycol 1-glucoside	Carbohydrate	HMDB0033066; HMDB0033067; HMDB0041509; HMDB33066; HMDB33067; HMDB41509	NA	NA
Idx_1047	C20H24O5	2-(4-Allyl-2-methoxyphenoxy)-1-(4-hydroxy-3-methoxyphenyl)-1-propanol	Other	HMDB0031753; HMDB0031889; HMDB0032955; HMDB0034179; HMDB0036691; HMDB0038219; HMDB0038690; HMDB0040388; HMDB0040421; HMDB0136701; HMDB31753; HMDB31889; HMDB32955; HMDB34179; HMDB36691; HMDB38219; HMDB38690; HMDB40388; HMDB40421	NA	NA
Idx_1048	C21H28O4	11-Dehydrocorticosterone	Lipid	HMDB0004029; HMDB0004631; HMDB0012614; HMDB0030743; HMDB0031096; HMDB0062770; HMDB04029; HMDB04631; HMDB12614; HMDB30743; HMDB31096; HMDB62770	C05490	NA
Idx_1049	C22H32O3	Medroxyprogesterone	Lipid	HMDB0001939; HMDB0010213; HMDB0013620; HMDB0013621; HMDB0014398; HMDB0015489; HMDB0033896; HMDB0039885; HMDB0060037; HMDB0060040; HMDB0060047; HMDB0060048; HMDB0060049; HMDB0060050; HMDB0060051; HMDB0060112; HMDB01939; HMDB10213; HMDB13620; HMDB13621; HMDB14398; HMDB15489; HMDB33896; HMDB39885; HMDB60037; HMDB60040; HMDB60047; HMDB60048; HMDB60049; HMDB60050; HMDB60051; HMDB60112	C07119; C08158; C14643	; CHEBI:290629; CHEBI:6715; CHEBI:72637; CHEBI:72653; CHEBI:72855; CHEBI:775124
Idx_105	C7H10N2	Trimethylpyrazine	Other	HMDB0031844; HMDB0041254; HMDB0041568; HMDB0041569; HMDB0041570; HMDB0041571; HMDB0041799; HMDB0041801; HMDB31844; HMDB41254; HMDB41568; HMDB41569; HMDB41570; HMDB41571; HMDB41799; HMDB41801	C14401	; CHEBI:34237; CHEBI:76288
Idx_1050	C23H36O2	1-Phenyl-1,3-heptadecanedione	Other	HMDB0035582; HMDB35582	NA	NA
Idx_1051	C20H40O4	10,20-Dihydroxyeicosanoic acid	Lipid	HMDB0031923; HMDB0072846; HMDB0072848; HMDB0072851; HMDB0072852; HMDB0072856; HMDB0072875; HMDB31923; HMDB72846; HMDB72848; HMDB72851; HMDB72852; HMDB72856; HMDB72875	NA	NA
Idx_1052	C10H12N5O7P	cGMP	Nucleoside/Nucleotide	HMDB0001314; HMDB0011629; HMDB0011683; HMDB01314; HMDB11629; HMDB11683	C00942; C06194	; CHEBI:16356; CHEBI:28181
Idx_1053	C17H19N3O3S	Omeprazole	Xenobiotic	HMDB0001913; HMDB0005009; HMDB0014874; HMDB01913; HMDB05009; HMDB14874	C07324	; CHEBI:50275; CHEBI:77260
Idx_1054	C18H35NO5	3-hydroxyundecanoyl carnitine	Lipid	HMDB0061637; HMDB61637	NA	NA
Idx_1055	C14H18O8S	2-hydroxy-3-[3-(4-hydroxy-3-methylbut-2-en-1-yl)-4-(sulfooxy)phenyl]propanoic acid	Other	HMDB0133270; HMDB0133271; HMDB0133272; HMDB0133275; HMDB0133277; HMDB0133281; HMDB0133282; HMDB0133286; HMDB0133287	NA	NA
Idx_1056	C17H18N2O6	Nifedipine	Xenobiotic	HMDB0015247; HMDB15247	C07266	CHEBI:7565
Idx_1057	C15H22O9	Di-O-methylcrenatin	Carbohydrate	HMDB0032742; HMDB0035057; HMDB0036562; HMDB0040601; HMDB0040602; HMDB0041189; HMDB32742; HMDB35057; HMDB36562; HMDB40601; HMDB40602; HMDB41189	C09771	NA
Idx_1058	C16H26O8	(1R,3S,4S,6R)-6,9-Dihydroxyfenchone 6-O-b-D-glucoside	Lipid	HMDB0033222; HMDB0033223; HMDB0035822; HMDB0038149; HMDB33222; HMDB33223; HMDB35822; HMDB38149	NA	NA
Idx_1059	C21H30O4	Cortexolone	Lipid	HMDB0000015; HMDB00015; HMDB0001547; HMDB0004030; HMDB0006756; HMDB0012612; HMDB0012849; HMDB0029476; HMDB0035130; HMDB0036624; HMDB0037378; HMDB0038031; HMDB01547; HMDB04030; HMDB06756; HMDB12612; HMDB12849; HMDB29476; HMDB35130; HMDB36624; HMDB37378; HMDB38031	C02140; C05477; C05488; C05497	; CHEBI:16827; CHEBI:28324
Idx_106	C9H14	Santene	Other	HMDB0038140; HMDB0061784; HMDB38140; HMDB61784	NA	NA
Idx_1060	C18H34O6	Sorbitan laurate	Lipid	HMDB0029885; HMDB29885	NA	; CHEBI:1187364
Idx_1061	C22H34O3	Methyl-[10]-shogaol	Other	HMDB0031465; HMDB0033897; HMDB0034944; HMDB0036722; HMDB0041001; HMDB0041302; HMDB31465; HMDB33897; HMDB34944; HMDB36722; HMDB41001; HMDB41302	C10794	NA
Idx_1062	C23H38O2	3-Hydroxy-1-phenyl-1-heptadecanone	Lipid	HMDB0035678; HMDB0038527; HMDB0038531; HMDB0038532; HMDB0094685; HMDB35678; HMDB38527; HMDB38531; HMDB38532; HMDB94685	C10802	; CHEBI:2022
Idx_1063	C15H13N3O5S	5''-Hydroxypiroxicam	Xenobiotic	HMDB0014096; HMDB14096	NA	; CHEBI:320793
Idx_1064	C10H14N5O7P	AMP	Nucleoside/Nucleotide	HMDB0000045; HMDB0001044; HMDB0003540; HMDB00045; HMDB0006550; HMDB0011617; HMDB0059594; HMDB01044; HMDB03540; HMDB06550; HMDB11617; HMDB59594	C00020; C00362; C00946; C01367; C19970	CHEBI:16027; CHEBI:16192; CHEBI:28223; CHEBI:28931; CHEBI:63211
Idx_1065	C9H17O12P	2-O-(6-Phospho-alpha-mannosyl)-D-glycerate	Carbohydrate	HMDB0012152; HMDB12152	C16699	CHEBI:61001
Idx_1066	C17H16O8	alpha-(1,2-Dihydroxyethyl)-1,2,3,4-tetrahydro-7-hydroxy-9-methoxy-3,4-dioxocyclopenta[c][1]benzopyran-6-acetaldehyde	Other	HMDB0062442; HMDB0125025; HMDB0125040; HMDB0125055; HMDB0125070; HMDB0128201; HMDB0128204; HMDB0128218; HMDB0128751; HMDB0128753; HMDB0128764; HMDB0128765; HMDB0129276; HMDB0129283; HMDB0129290; HMDB0129293; HMDB0130264; HMDB0130265; HMDB0130267; HMDB0130272; HMDB0136932; HMDB62442	C19592	; CHEBI:82583
Idx_1067	C16H20N4O3S	Torasemide	Xenobiotic	HMDB0014359; HMDB14359	NA	; CHEBI:9637
Idx_1068	C16H28O8	Foeniculoside VIII	Carbohydrate	HMDB0033009; HMDB0033011; HMDB0033219; HMDB0033236; HMDB0033645; HMDB0034786; HMDB0034874; HMDB0039014; HMDB0039469; HMDB0041546; HMDB33009; HMDB33011; HMDB33219; HMDB33236; HMDB33645; HMDB34786; HMDB34874; HMDB39014; HMDB39469; HMDB41546	NA	NA
Idx_1069	C20H28O5	Gibberellin A110	Lipid	HMDB0032010; HMDB0032011; HMDB0032895; HMDB0033981; HMDB0034999; HMDB0036895; HMDB0040989; HMDB0060094; HMDB32010; HMDB32011; HMDB32895; HMDB33981; HMDB34999; HMDB36895; HMDB40989; HMDB60094	C06094	; CHEBI:27433
Idx_107	C6H5NO2	Nicotinate	Xenobiotic	HMDB0001488; HMDB0002243; HMDB0031713; HMDB0041950; HMDB0060665; HMDB01488; HMDB02243; HMDB31713; HMDB41950; HMDB60665	C00253; C06813; C07446; C10164	; CHEBI:15940; CHEBI:27798; CHEBI:28747; CHEBI:6032
Idx_1070	C24H28O2	Bexarotene	Lipid	HMDB0014452; HMDB14452	NA	; CHEBI:50859
Idx_1071	C21H32O4	3b,15b,17a-Trihydroxy-pregnenone	Lipid	HMDB0000353; HMDB0000382; HMDB0006755; HMDB0006757; HMDB0006762; HMDB0012848; HMDB0029475; HMDB00353; HMDB00382; HMDB0040641; HMDB0040954; HMDB0137416; HMDB06755; HMDB06757; HMDB06762; HMDB12848; HMDB29475; HMDB40641; HMDB40954	C05475; C05478; C05487	; CHEBI:27832
Idx_1072	C22H36O3	2-Hydroxy-6-pentadecylbenzoic acid	Xenobiotic	HMDB0029683; HMDB0035477; HMDB0036801; HMDB0112069; HMDB0112073; HMDB29683; HMDB35477; HMDB36801	C10759	NA
Idx_1073	C23H40O2	5-Heptadecyl-1,3-benzenediol	Xenobiotic	HMDB0038530; HMDB38530	NA	NA
Idx_1074	C19H26O6	Calonectrin	Lipid	HMDB0034915; HMDB0036689; HMDB34915; HMDB36689	NA	NA
Idx_1075	C20H30O5	8-iso-15-keto-PGE2	Lipid	HMDB0002341; HMDB0002664; HMDB0003034; HMDB0003175; HMDB0010410; HMDB0012552; HMDB0012588; HMDB0012590; HMDB0012641; HMDB0013040; HMDB0036701; HMDB0037593; HMDB0038693; HMDB0060096; HMDB0062297; HMDB0062300; HMDB0062616; HMDB0062797; HMDB02341; HMDB02664; HMDB03034; HMDB03175; HMDB10410; HMDB12552; HMDB12588; HMDB12590; HMDB12641; HMDB13040; HMDB36701; HMDB37593; HMDB38693; HMDB60096; HMDB62297; …	C04707; C04758; C06439; C13802	; CHEBI:134407; CHEBI:15547; CHEBI:15557; CHEBI:28031; CHEBI:34939; CHEBI:63979; CHEBI:63992; CHEBI:90826; CHEBI:91287
Idx_1076	C21H34O4	Tetrahydrocorticosterone	Lipid	HMDB0000268; HMDB0000449; HMDB0005972; HMDB0011541; HMDB0011571; HMDB00268; HMDB0033616; HMDB0041997; HMDB00449; HMDB05972; HMDB11541; HMDB11571; HMDB33616; HMDB41997	C05476; C14594; C15368; C17496	; CHEBI:34352; CHEBI:79870; CHEBI:89328
Idx_1077	C22H38O3	3,4-Dimethyl-5-pentyl-2-furanundecanoic acid	Lipid	HMDB0031126; HMDB0112078; HMDB31126	NA	NA
Idx_1078	C16H17NO8	Indole-3-acetic-acid-O-glucuronide	Lipid	HMDB0060001; HMDB60001	NA	; CHEBI:89622
Idx_1079	C19H18ClN5	Adinazolam	Xenobiotic	HMDB0014686; HMDB14686	NA	; CHEBI:251412
Idx_108	C7H9NO	Anisidine	Xenobiotic	HMDB0029300; HMDB0032492; HMDB0032578; HMDB0036058; HMDB0040360; HMDB29300; HMDB32492; HMDB32578; HMDB36058; HMDB40360	C19326	; CHEBI:163384; CHEBI:59982
Idx_1080	C15H21N5O5	9-(beta-D-Ribofuranosyl)zeatin	Nucleoside/Nucleotide	HMDB0030388; HMDB30388	NA	NA
Idx_1081	C19H21N5O2	Pirenzepine	Xenobiotic	HMDB0014808; HMDB14808	C07508	CHEBI:8247
Idx_1082	C16H20N2O5S	Penicilloic acid	Amino acid/Peptide	HMDB0060617; HMDB60617	NA	NA
Idx_1083	C20H32O5	Prostaglandin E2	Lipid	HMDB0001220; HMDB0001320; HMDB0001335; HMDB0001381; HMDB0001403; HMDB0001452; HMDB0001509; HMDB0002122; HMDB0002132; HMDB0002363; HMDB0002400; HMDB0002776; HMDB0004240; HMDB0004385; HMDB0005077; HMDB0005082; HMDB0005092; HMDB0005844; HMDB0011598; HMDB0011650; HMDB0012481; HMDB0012564; HMDB0012587; HMDB0034676; HMDB0035064; HMDB0035338; HMDB0035339; HMDB0036756; HMDB0060041; HMDB0060042; HMDB00622…	C00427; C00584; C00696; C01312; C02198; C04654; C04671; C04853; C05960; C06314; C06315; C06476; C13807; C13808	; CHEBI:15548; CHEBI:15550; CHEBI:15551; CHEBI:15552; CHEBI:15554; CHEBI:15555; CHEBI:15627; CHEBI:15646; CHEBI:28442; CHEBI:34820; CHEBI:34821; CHEBI:36075; CHEBI:57401; CHEBI:63993; CHEBI:6498; CHEBI:6499; CHEBI:89581; CHEBI:90833
Idx_1084	C21H36O4	MG(0:0/18:3(6Z,9Z,12Z)/0:0)	Lipid	HMDB0011539; HMDB0011540; HMDB0011569; HMDB0011570; HMDB11539; HMDB11540; HMDB11569; HMDB11570	NA	; CHEBI:75474; CHEBI:75575
Idx_1085	C16H19NO6S	4-Hydroxybenzyl isothiocyanate 4''''-acetylrhamnoside	Carbohydrate	HMDB0032802; HMDB32802	NA	NA
Idx_1086	C21H23NO4	Olopatadine n-oxide	Other	HMDB0060595; HMDB60595	NA	NA
Idx_1087	C15H14O8S	Dihydronaringenin-O-sulphate	Other	HMDB0059996; HMDB0127741; HMDB0129332; HMDB0129986; HMDB0132272; HMDB0133592; HMDB0134595; HMDB0134600; HMDB0134604; HMDB0134610; HMDB0135091; HMDB0135528; HMDB0135529; HMDB59996	NA	; CHEBI:88749
Idx_1088	C19H15FN2O4	Flumioxazin	Xenobiotic	HMDB0034854; HMDB34854	C11035	NA
Idx_1089	C14H26O10	Isopropyl apiosylglucoside	Carbohydrate	HMDB0041513; HMDB41513	NA	NA
Idx_109	C5H4N2O2	Pyrazinoic acid	Xenobiotic	HMDB0059734; HMDB0060645; HMDB59734; HMDB60645	C19915	CHEBI:71311
Idx_1090	C18H26O7	Propofol glucuronide	Carbohydrate	HMDB0060933; HMDB60933	NA	NA
Idx_1091	C22H26O4	Acetylsalvipisone	Other	HMDB0031877; HMDB31877	NA	NA
Idx_1092	C21H38O4	MG(0:0/18:2(9Z,12Z)/0:0)	Lipid	HMDB0011538; HMDB0011568; HMDB11538; HMDB11568	NA	; CHEBI:75457; CHEBI:75561
Idx_1093	C23H46O2	C23:0	Lipid	HMDB0001160; HMDB0035638; HMDB0035642; HMDB0035649; HMDB0035650; HMDB01160; HMDB35638; HMDB35642; HMDB35649; HMDB35650	NA	; CHEBI:42394
Idx_1094	C14H14INO2	3-Iodothyronamine	Other	HMDB0060524; HMDB60524	NA	NA
Idx_1095	C20H22ClN3O	Amodiaquine	Xenobiotic	HMDB0014751; HMDB14751	C07626	CHEBI:2674
Idx_1096	C14H30NO7P	lysoPC(6:0)	Lipid	HMDB0029207; HMDB29207	NA	; CHEBI:78215
Idx_1097	C21H41NO3	Pristanoylglycine	Lipid	HMDB0013303; HMDB13303	NA	NA
Idx_1098	C15H16O8S	{3-[2-hydroxy-3-(2,4,6-trihydroxyphenyl)propyl]phenyl}oxidanesulfonic acid	Other	HMDB0127752; HMDB0127753; HMDB0128653; HMDB0130530; HMDB0132699; HMDB0132708; HMDB0132713; HMDB0132714; HMDB0132717; HMDB0132718; HMDB0132720	NA	NA
Idx_1099	C12H20O12	Acaciabiuronic acid	Carbohydrate	HMDB0029938; HMDB0039722; HMDB0039724; HMDB0039726; HMDB0125609; HMDB0125610; HMDB0125611; HMDB0125612; HMDB29938; HMDB39722; HMDB39724; HMDB39726	NA	NA
Idx_11	C4H8O	Butanal	Xenobiotic	HMDB0000246; HMDB0000474; HMDB0003543; HMDB00246; HMDB0031243; HMDB0031324; HMDB0033858; HMDB0034431; HMDB00474; HMDB03543; HMDB31243; HMDB31324; HMDB33858; HMDB34431	C01412; C02845; C03219	; CHEBI:15743; CHEBI:26911; CHEBI:28398; CHEBI:48943
Idx_110	C7H8O2	Orcinol	Xenobiotic	HMDB0000873; HMDB0001398; HMDB0011724; HMDB0029696; HMDB0032917; HMDB0034877; HMDB0035226; HMDB0038963; HMDB0040280; HMDB0059709; HMDB0059712; HMDB00873; HMDB0135619; HMDB01398; HMDB11724; HMDB29696; HMDB32917; HMDB34877; HMDB35226; HMDB38963; HMDB40280; HMDB59709; HMDB59712	C02323; C03351; C06730; C15572; C17467	; CHEBI:16464; CHEBI:17069; CHEBI:17254; CHEBI:28591; CHEBI:562752; CHEBI:67410
Idx_1100	C20H36O5	Prostaglandin F1a	Lipid	HMDB0002685; HMDB0002689; HMDB0004239; HMDB02685; HMDB02689; HMDB04239	C06475	; CHEBI:1000694; CHEBI:28852
Idx_1101	C24H36O2	C24:6	Lipid	HMDB0002007; HMDB0013025; HMDB0060117; HMDB02007; HMDB13025; HMDB60117	NA	; CHEBI:77366
Idx_1102	C21H40O4	MG(0:0/18:1(11Z)/0:0)	Lipid	HMDB0011536; HMDB0011537; HMDB0011566; HMDB0011567; HMDB0033372; HMDB0034031; HMDB0094684; HMDB11536; HMDB11537; HMDB11566; HMDB11567; HMDB33372; HMDB34031; HMDB94684	NA	; CHEBI:73990; CHEBI:75342; CHEBI:75757
Idx_1103	C22H44O3	2(R)-hydroxydocosanoic acid	Lipid	HMDB0061660; HMDB61660	NA	; CHEBI:76980
Idx_1104	C15H19NO9	Cyclodopa glucoside	Amino acid/Peptide	HMDB0029833; HMDB0037263; HMDB0240215; HMDB29833; HMDB37263	NA	; CHEBI:133005
Idx_1105	C16H23NO6S	Niazimicin A	Carbohydrate	HMDB0031944; HMDB31944	NA	NA
Idx_1106	C20H24ClN3O	5-Chloro-2-(3,5-di-tert-butyl-2-hydroxyphenyl)-2H-benzotriazole	Other	HMDB0041339; HMDB41339	NA	NA
Idx_1107	C21H27NO4	Nalbuphine	Xenobiotic	HMDB0014982; HMDB0030213; HMDB0060988; HMDB14982; HMDB30213; HMDB60988	C07251	; CHEBI:444892; CHEBI:7454
Idx_1108	C15H18O8S	[3-hydroxy-1-(7-methoxy-2-oxo-2H-chromen-6-yl)-3-methylbutoxy]sulfonic acid	Other	HMDB0130539; HMDB0130545	NA	NA
Idx_1109	C15H18O10	Dihydrocaffeic acid 3-O-glucuronide	Carbohydrate	HMDB0041720; HMDB0124979; HMDB0124980; HMDB0124981; HMDB0126431; HMDB0126432; HMDB0126433; HMDB0128026; HMDB0128027; HMDB0133881; HMDB0133882; HMDB0133883; HMDB0134096; HMDB0134097; HMDB0134098; HMDB0134106; HMDB0134107; HMDB0134108; HMDB41720	NA	NA
Idx_111	C8H12O	2,3-Dimethyl-2-cyclohexen-1-one	Other	HMDB0031414; HMDB0031582; HMDB0031686; HMDB0032446; HMDB0032447; HMDB0033238; HMDB0039844; HMDB0040246; HMDB0040272; HMDB0061898; HMDB31414; HMDB31582; HMDB31686; HMDB32446; HMDB32447; HMDB33238; HMDB39844; HMDB40246; HMDB40272; HMDB61898	NA	NA
Idx_1110	C22H30O4	Sorgoleone 358	Other	HMDB0033443; HMDB0035856; HMDB0040619; HMDB33443; HMDB35856; HMDB40619	NA	NA
Idx_1111	C20H38O5	13,14-Dihydro PGF-1a	Lipid	HMDB0005076; HMDB05076	NA	; CHEBI:155467
Idx_1112	C24H38O2	C24:5	Lipid	HMDB0006322; HMDB0006323; HMDB0012841; HMDB0013637; HMDB0035583; HMDB06322; HMDB06323; HMDB12841; HMDB13637; HMDB35583	NA	; CHEBI:77360; CHEBI:77527
Idx_1113	C21H42O4	MG(18:0/0:0/0:0)	Lipid	HMDB0011131; HMDB0011535; HMDB0031075; HMDB0072842; HMDB0072877; HMDB11131; HMDB11535; HMDB31075; HMDB72842; HMDB72877	NA	; CHEBI:75456; CHEBI:75550
Idx_1114	C18H17NO7	Avenanthramide 2s	Other	HMDB0029286; HMDB0033211; HMDB0039157; HMDB0137670; HMDB29286; HMDB33211; HMDB39157	NA	NA
Idx_1115	C15H21NO9	Epinephrine glucuronide	Carbohydrate	HMDB0010336; HMDB0029452; HMDB10336; HMDB29452	NA	NA
Idx_1116	C18H21N3O3S	Rabeprazole	Xenobiotic	HMDB0005026; HMDB05026	C07864	CHEBI:8768
Idx_1117	C19H37NO5	2-Hydroxylauroylcarnitine	Lipid	HMDB0013164; HMDB0061638; HMDB13164; HMDB61638	NA	; CHEBI:73056
Idx_1118	C15H20O10	3-Methoxy-4-hydroxyphenylglycol glucuronide	Carbohydrate	HMDB0000496; HMDB0035476; HMDB00496; HMDB35476	C03033	; CHEBI:89405
Idx_1119	C16H24O9	1-(3,4-Dimethoxyphenyl)-1,2-ethanediol 1-O-b-D-glucoside	Carbohydrate	HMDB0034626; HMDB0034627; HMDB0037028; HMDB0038381; HMDB0039473; HMDB34626; HMDB34627; HMDB37028; HMDB38381; HMDB39473	C11647	NA
Idx_112	C2H7NO3S	Taurine	Xenobiotic	HMDB0000251; HMDB00251	C00245	CHEBI:15891
Idx_1120*	C21H20N4O2	Lepidine C	Other	HMDB0032717; HMDB0033437; HMDB32717; HMDB33437	NA	; CHEBI:48983
Idx_1120*	C20H24O6	Quassinol	Other	HMDB0037235; HMDB0039034; HMDB0039100; HMDB0040311; HMDB0040796; HMDB37235; HMDB39034; HMDB39100; HMDB40311; HMDB40796	NA	NA
Idx_1121	C24H40O2	C24:4	Lipid	HMDB0006246; HMDB0035679; HMDB0035680; HMDB06246; HMDB35679; HMDB35680	NA	; CHEBI:77526
Idx_1122	C17H19N3O4S	5-Hydroxyomeprazole	Xenobiotic	HMDB0014010; HMDB0014012; HMDB0014013; HMDB0061091; HMDB14010; HMDB14012; HMDB14013; HMDB61091	NA	; CHEBI:388428; CHEBI:63840
Idx_1123	C18H18O8	2-(3,4-dimethoxyphenyl)-5,7,8-trihydroxy-3-methoxy-3,4-dihydro-2H-1-benzopyran-4-one	Other	HMDB0129274; HMDB0130262; HMDB0132200; HMDB0133835	NA	NA
Idx_1124	C19H22O7	Gibberellin A93	Lipid	HMDB0031366; HMDB0033905; HMDB0035050; HMDB0036778; HMDB0039239; HMDB31366; HMDB33905; HMDB35050; HMDB36778; HMDB39239	NA	NA
Idx_1125	C21H30O5	Cortisol	Lipid	HMDB0000063; HMDB0000319; HMDB00063; HMDB0006758; HMDB0014879; HMDB0030026; HMDB0030138; HMDB00319; HMDB0032095; HMDB0034090; HMDB06758; HMDB14879; HMDB30026; HMDB30138; HMDB32095; HMDB34090	C00735; C01124; C05469	; CHEBI:16485; CHEBI:17650; CHEBI:18093
Idx_1126	C24H42O2	C24:3	Lipid	HMDB0038380; HMDB38380	NA	NA
Idx_1127	C16H17N3O5S	Cefadroxil	Xenobiotic	HMDB0015271; HMDB15271	C06878	CHEBI:3479
Idx_1128	C17H17ClN2O3S	Glucose isomerase from streptomyces rubiginosus	Other	HMDB0032295; HMDB32295	NA	NA
Idx_1129	C16H20N4O4S	hydroxytorsemide	Xenobiotic	HMDB0060982; HMDB60982	NA	NA
Idx_113	C7H11NO	6-Acetyl-1,2,3,4-tetrahydropyridine	Xenobiotic	HMDB0030345; HMDB0034883; HMDB0037853; HMDB0037854; HMDB0037860; HMDB0037861; HMDB0037865; HMDB0037866; HMDB0037867; HMDB0038288; HMDB0038289; HMDB0039583; HMDB30345; HMDB34883; HMDB37853; HMDB37854; HMDB37860; HMDB37861; HMDB37865; HMDB37866; HMDB37867; HMDB38288; HMDB38289; HMDB39583	NA	; CHEBI:59533
Idx_1130	C19H24O7	Gibberellin A55	Lipid	HMDB0033420; HMDB0035038; HMDB0035052; HMDB0036890; HMDB0036898; HMDB0039623; HMDB0040324; HMDB0040651; HMDB33420; HMDB35038; HMDB35052; HMDB36890; HMDB36898; HMDB39623; HMDB40324; HMDB40651	NA	NA
Idx_1131	C20H28O6	12-Oxo-20-carboxy-leukotriene B4	Lipid	HMDB0012550; HMDB0030899; HMDB0035168; HMDB0036665; HMDB0036666; HMDB0036944; HMDB0038746; HMDB0040757; HMDB0040758; HMDB0041226; HMDB0041279; HMDB0041348; HMDB0041496; HMDB0059992; HMDB12550; HMDB30899; HMDB35168; HMDB36665; HMDB36666; HMDB36944; HMDB38746; HMDB40757; HMDB40758; HMDB41226; HMDB41279; HMDB41348; HMDB41496; HMDB59992	C17642	; CHEBI:88747
Idx_1132	C24H28O3	3-(1,1-Dimethyl-2-propenyl)-8-(3-methyl-2-butenyl)xanthyletin	Other	HMDB0030730; HMDB30730	NA	NA
Idx_1133	C22H36O4	6-O-Acetylaustroinulin	Lipid	HMDB0036803; HMDB0036804; HMDB36803; HMDB36804	NA	NA
Idx_1134	C12H7N5O9	Nifursol	Xenobiotic	HMDB0031764; HMDB31764	NA	NA
Idx_1135	C12H19N3O8S	2-S-glutathionyl acetate	Amino acid/Peptide	HMDB0062198; HMDB62198	C14862	CHEBI:34302
Idx_1136	C16H19N3O5S	Amoxicillin	Xenobiotic	HMDB0015193; HMDB0030500; HMDB15193; HMDB30500	C06827	CHEBI:2676
Idx_1137	C21H23N3OS	Propericiazine	Xenobiotic	HMDB0015546; HMDB15546	NA	; CHEBI:31981
Idx_1138	C15H10O9S	Luteolin 4''-sulfate	Other	HMDB0038471; HMDB0038472; HMDB0125276; HMDB0126629; HMDB0129994; HMDB0133349; HMDB0133359; HMDB0133369; HMDB0140563; HMDB38471; HMDB38472	NA	NA
Idx_1139	C17H18O7S	(5,7-dihydroxy-6,8-dimethyl-2-phenyl-3,4-dihydro-2H-1-benzopyran-4-yl)oxidanesulfonic acid	Other	HMDB0130599	NA	NA
Idx_114	C2H6O4S	2-Hydroxyethanesulfonate	Xenobiotic	HMDB0003903; HMDB0031233; HMDB03903; HMDB31233	C05123	; CHEBI:1157
Idx_1140	C22H19ClO3	Atovaquone	Xenobiotic	HMDB0015249; HMDB15249	C06835	CHEBI:575568
Idx_1141	C22H18N6	Rilpivirine	Xenobiotic	HMDB0061725; HMDB61725	NA	; CHEBI:68606
Idx_1142	C24H46O2	C24:1	Lipid	HMDB0002368; HMDB0029799; HMDB0035559; HMDB0035560; HMDB0035561; HMDB0035562; HMDB0035563; HMDB02368; HMDB29799; HMDB35559; HMDB35560; HMDB35561; HMDB35562; HMDB35563	C08323	; CHEBI:44247
Idx_1143	C16H17NO9	Xanthurenate-8-O-beta-D-glucoside	Carbohydrate	HMDB0013118; HMDB0038844; HMDB13118; HMDB38844	NA	NA
Idx_1144	C22H41NO3	N-Oleoyl GABA	Amino acid/Peptide	HMDB0062335; HMDB62335	NA	NA
Idx_1145*	C16H12O9	2-(2,5-dihydroxy-4-methoxyphenyl)-3,5,6,7-tetrahydroxy-4H-chromen-4-one	Other	HMDB0129456; HMDB0131883; HMDB0131884; HMDB0131885	NA	NA
Idx_1145*	C19H12O8	5-(acetyloxy)-14-hydroxy-9-oxo-8,17-dioxatetracyclo[8.7.0.0¬≤,‚Å∑.0¬π¬π,¬π‚Å∂]heptadeca-1(10),2(7),3,5,11,13,15-heptaen-13-yl acetate	Other	HMDB0128401; HMDB0128402; HMDB0128403	NA	NA
Idx_1146	C20H16O7	12alpha-Hydroxyerosone	Other	HMDB0034141; HMDB0127389; HMDB0127390; HMDB0127391; HMDB0127426; HMDB0127427; HMDB0127428; HMDB0127429; HMDB34141	NA	NA
Idx_1147	C17H20O9	3-O-Feruloylquinic acid	Xenobiotic	HMDB0030669; HMDB0039959; HMDB0039960; HMDB0126418; HMDB0126419; HMDB0126420; HMDB0126421; HMDB0126422; HMDB0126423; HMDB0127742; HMDB0129399; HMDB0135673; HMDB30669; HMDB39959; HMDB39960	NA	NA
Idx_1148	C16H20N2O8	trans-3-Hydroxycotinine glucuronide	Carbohydrate	HMDB0001204; HMDB01204	NA	NA
Idx_1149	C19H28O5S	Dehydroepiandrosterone sulfate	Lipid	HMDB0001032; HMDB0002833; HMDB0013230; HMDB01032; HMDB02833; HMDB13230	C04555	; CHEBI:16814; CHEBI:84094
Idx_115	C6H6OS	5-Methyl-2-thiophenecarboxaldehyde	Other	HMDB0032431; HMDB0033133; HMDB0033134; HMDB32431; HMDB33133; HMDB33134	NA	NA
Idx_1150	C20H32O6	19-Hydroxy-PGE2	Lipid	HMDB0001908; HMDB0001979; HMDB0003235; HMDB0003247; HMDB0004241; HMDB0004242; HMDB0005099; HMDB0005100; HMDB0012110; HMDB0012633; HMDB0012635; HMDB0034678; HMDB0036854; HMDB0062683; HMDB0062748; HMDB01908; HMDB01979; HMDB03235; HMDB03247; HMDB04241; HMDB04242; HMDB05099; HMDB05100; HMDB12110; HMDB12633; HMDB12635; HMDB34678; HMDB36854; HMDB62683; HMDB62748	C04741; C05956; C05962; C05964	; CHEBI:27647; CHEBI:28269; CHEBI:28667; CHEBI:72595; CHEBI:90797; CHEBI:90976
Idx_1151	C19H32N2O5	Perindopril	Amino acid/Peptide	HMDB0014928; HMDB14928	C07706	CHEBI:8024
Idx_1152	C22H40O4	Octadecyl fumarate	Lipid	HMDB0038073; HMDB38073	NA	NA
Idx_1153	C19H15NO7	6-Hydroxy-R-acenocoumarol	Xenobiotic	HMDB0060882; HMDB0060883; HMDB0060884; HMDB60882; HMDB60883; HMDB60884	NA	NA
Idx_1154	C20H19NO6	Isorheagenine	Other	HMDB0029360; HMDB0029401; HMDB29360; HMDB29401	NA	NA
Idx_1155	C22H43NO3	N-Stearoyl GABA	Amino acid/Peptide	HMDB0062341; HMDB62341	NA	NA
Idx_1156	C16H18O8S	{[1-(3-methoxyphenyl)-3-(2,4,6-trihydroxyphenyl)propan-2-yl]oxy}sulfonic acid	Other	HMDB0127782	NA	NA
Idx_1157	C16H18O10	5-Hydroxy-6-methoxycoumarin 7-glucoside	Other	HMDB0039774; HMDB0041733; HMDB0041734; HMDB0041747; HMDB0041749; HMDB0127515; HMDB0127953; HMDB0127954; HMDB0127997; HMDB0127998; HMDB0133307; HMDB0133308; HMDB0135747; HMDB0135748; HMDB39774; HMDB41733; HMDB41734; HMDB41747; HMDB41749	NA	; CHEBI:133508
Idx_1158	C17H22O9	Linusitamarin	Carbohydrate	HMDB0040865; HMDB0041115; HMDB0059980; HMDB0126241; HMDB0126243; HMDB0126244; HMDB0126245; HMDB0126247; HMDB0126372; HMDB0133251; HMDB0133252; HMDB0133254; HMDB0133256; HMDB0133257; HMDB0133258; HMDB0133260; HMDB0133261; HMDB0133264; HMDB0133265; HMDB0135675; HMDB0135697; HMDB40865; HMDB41115; HMDB59980	NA	; CHEBI:88704
Idx_1159	C21H22O6	Fragransol D	Other	HMDB0030439; HMDB0031552; HMDB0034836; HMDB0034867; HMDB0035003; HMDB0035499; HMDB0038114; HMDB0038236; HMDB0124792; HMDB0124793; HMDB0124801; HMDB0124803; HMDB0124804; HMDB0124805; HMDB0124806; HMDB0124807; HMDB0124808; HMDB0124809; HMDB0130855; HMDB0133472; HMDB0133473; HMDB0133475; HMDB0133476; HMDB0133487; HMDB0133488; HMDB0133508; HMDB0133509; HMDB0133517; HMDB0133521; HMDB0133522; HMDB01335…	NA	; CHEBI:66334; CHEBI:66335; CHEBI:67262
Idx_116	C6H6O3	Pyrogallic acid	Xenobiotic	HMDB0013674; HMDB0013675; HMDB0029750; HMDB0030776; HMDB0031256; HMDB0032651; HMDB0034355; HMDB0059735; HMDB0124831; HMDB13674; HMDB13675; HMDB29750; HMDB30776; HMDB31256; HMDB32651; HMDB34355; HMDB59735	C01108; C02183; C11101; C11918	; CHEBI:142577; CHEBI:16164; CHEBI:16204; CHEBI:412516
Idx_1160	C19H30O5S	Androsterone sulfate	Lipid	HMDB0002759; HMDB0006278; HMDB0013232; HMDB0062657; HMDB02759; HMDB06278; HMDB13232; HMDB62657	NA	; CHEBI:83037; CHEBI:83040
Idx_1161	C20H34O6	6-Keto-prostaglandin F1a	Lipid	HMDB0002886; HMDB0003252; HMDB0004049; HMDB0005070; HMDB0012502; HMDB0013039; HMDB0062746; HMDB02886; HMDB03252; HMDB04049; HMDB05070; HMDB12502; HMDB13039; HMDB62746	C05961; C05963	; CHEBI:28158; CHEBI:28728; CHEBI:90801
Idx_1162	C15H17NO10	Salicyluric beta-D-glucuronide	Carbohydrate	HMDB0240252	NA	; CHEBI:133026
Idx_1163	C18H12O9	Gomphidic acid	Other	HMDB0033542; HMDB33542	NA	NA
Idx_1164	C16H20O10	Veranisatin C	Lipid	HMDB0031756; HMDB0041723; HMDB0127981; HMDB0127982; HMDB0128015; HMDB0128016; HMDB0133870; HMDB0133871; HMDB31756; HMDB41723	NA	NA
Idx_1165	C17H24O9	Citrusin E	Carbohydrate	HMDB0039234; HMDB0135716; HMDB39234	NA	NA
Idx_1166	C19H32O7	Blumenol C glucoside	Lipid	HMDB0040668; HMDB0040701; HMDB40668; HMDB40701	NA	NA
Idx_1167	C23H32O4	9''-Carboxy-gamma-tocotrienol	Lipid	HMDB0012869; HMDB0030012; HMDB0030044; HMDB0032784; HMDB12869; HMDB30012; HMDB30044; HMDB32784	NA	NA
Idx_1168	C23H36N2O2	Finasteride	Lipid	HMDB0001984; HMDB0015347; HMDB01984; HMDB15347	NA	; CHEBI:5062
Idx_1169	C21H40O5	DG(8:0/10:0/0:0)	Lipid	HMDB0092901; HMDB0092902; HMDB0092959; HMDB0092960; HMDB92901; HMDB92902; HMDB92959; HMDB92960	NA	NA
Idx_117	C5H6N2O2	Thymine	Xenobiotic	HMDB0000262; HMDB0002024; HMDB00262; HMDB0029736; HMDB0060261; HMDB02024; HMDB29736; HMDB60261	C00178; C02835	; CHEBI:16974; CHEBI:17821; CHEBI:70801
Idx_1170	C22H44O4	MG(19:0/0:0/0:0)	Lipid	HMDB0072839; HMDB0072840; HMDB0072876; HMDB0072881; HMDB72839; HMDB72840; HMDB72876; HMDB72881	NA	NA
Idx_1171	C21H15N3O4	Deferasirox	Xenobiotic	HMDB0015547; HMDB15547	NA	; CHEBI:49005
Idx_1172	C16H22O10	Geniposidic acid	Lipid	HMDB0034942; HMDB34942	C11673	NA
Idx_1173	C18H30O8	6-Epi-7-isocucurbic acid glucoside	Lipid	HMDB0029782; HMDB29782	NA	NA
Idx_1174	C22H30O5	11beta,20-Dihydroxy-3-oxopregn-4-en-21-oic acid	Lipid	HMDB0011651; HMDB0015094; HMDB0030456; HMDB0040525; HMDB11651; HMDB15094; HMDB30456; HMDB40525	NA	; CHEBI:6888
Idx_1175	C19H34O7	Tsangane L 3-glucoside	Lipid	HMDB0040824; HMDB40824	NA	NA
Idx_1176	C24H38O3	3b-Hydroxy-5-cholenoic acid	Lipid	HMDB0000308; HMDB00308; HMDB0038522; HMDB0041453; HMDB38522; HMDB41453	NA	; CHEBI:384794
Idx_1177	C14H16O12	1-Methyl 2-galloylgalactarate	Carbohydrate	HMDB0036933; HMDB0036934; HMDB36933; HMDB36934	NA	NA
Idx_1178	C22H16O6	Naphthoherniarin	Other	HMDB0039025; HMDB39025	NA	NA
Idx_1179	C15H20O11	Furaneol 4-(6-malonylglucoside)	Carbohydrate	HMDB0029778; HMDB29778	NA	NA
Idx_118	C4H6N4O	5-Amino-4-imidazolecarboxyamide	Xenobiotic	HMDB0002128; HMDB0003192; HMDB02128; HMDB03192	C04051	; CHEBI:2030; CHEBI:804916
Idx_1180	C19H20O8	2-(3,4-dimethoxyphenyl)-5,7-dihydroxy-6,8-dimethoxy-3,4-dihydro-2H-1-benzopyran-4-one	Other	HMDB0138522	NA	NA
Idx_1181	C16H24O10	(1RS,2RS)-Guaiacylglycerol 1-glucoside	Carbohydrate	HMDB0033300; HMDB0033301; HMDB0040600; HMDB33300; HMDB33301; HMDB40600	NA	NA
Idx_1182	C20H24O7	Carissanol	Other	HMDB0030081; HMDB0032105; HMDB0032731; HMDB0033906; HMDB0035108; HMDB0036780; HMDB0039032; HMDB0039575; HMDB30081; HMDB32105; HMDB32731; HMDB33906; HMDB35108; HMDB36780; HMDB39032; HMDB39575	NA	NA
Idx_1183	C20H28N2O5	Enalapril	Amino acid/Peptide	HMDB0014722; HMDB0015036; HMDB14722; HMDB15036	C06977; C08021	CHEBI:4784; CHEBI:8802
Idx_1184	C25H44O2	5-Nonadecyl-1,3-benzenediol	Other	HMDB0030956; HMDB30956	NA	; CHEBI:1258589
Idx_1185	C20H26O7	Carinol	Other	HMDB0030657; HMDB0034474; HMDB0035053; HMDB0036694; HMDB0036897; HMDB0036900; HMDB0036945; HMDB0041002; HMDB0041231; HMDB0041349; HMDB30657; HMDB34474; HMDB35053; HMDB36694; HMDB36897; HMDB36900; HMDB36945; HMDB41002; HMDB41231; HMDB41349	C09517	; CHEBI:24236
Idx_1186	C21H30O6	18-Hydroxycortisol	Lipid	HMDB0000418; HMDB0030045; HMDB0030105; HMDB0032770; HMDB0032773; HMDB0036889; HMDB0040702; HMDB00418; HMDB0061033; HMDB30045; HMDB30105; HMDB32770; HMDB32773; HMDB36889; HMDB40702; HMDB61033	NA	; CHEBI:89455
Idx_1187	C20H30N2O5	Neotame	Amino acid/Peptide	HMDB0034566; HMDB34566	NA	NA
Idx_1188	C22H34O5	Annoglabasin F	Lipid	HMDB0035508; HMDB35508	NA	NA
Idx_1189	C23H38O4	2-Arachidonylglycerol	Lipid	HMDB0004666; HMDB0011548; HMDB0011549; HMDB0011578; HMDB0011579; HMDB0035273; HMDB0036356; HMDB0036568; HMDB04666; HMDB11548; HMDB11549; HMDB11578; HMDB11579; HMDB35273; HMDB36356; HMDB36568	C13856	; CHEBI:34071; CHEBI:52392; CHEBI:66735
Idx_119	C7H10O2	Toluene-cis-dihydrodiol	Lipid	HMDB0029582; HMDB0031222; HMDB0031223; HMDB0032067; HMDB0032333; HMDB0033629; HMDB0034080; HMDB0034835; HMDB0037026; HMDB0037027; HMDB0040445; HMDB0041474; HMDB29582; HMDB31222; HMDB31223; HMDB32067; HMDB32333; HMDB33629; HMDB34080; HMDB34835; HMDB37026; HMDB37027; HMDB40445; HMDB41474	NA	; CHEBI:515741; CHEBI:52939
Idx_1190	C24H42O3	3,‚Äã4-‚ÄãDimethyl-‚Äã5-‚Äãpentyl-2-‚Äãfurantridecanoic acid	Lipid	HMDB0061649; HMDB0112080; HMDB61649	NA	NA
Idx_1191	C25H46O2	Erucoylacetone	Other	HMDB0035951; HMDB35951	NA	NA
Idx_1192	C18H38NO5P	Sphingosine 1-phosphate	Lipid	HMDB0000277; HMDB00277; HMDB0059630; HMDB0062531; HMDB59630; HMDB62531	C06124	; CHEBI:37550
Idx_1193	C18H20O7S	(7-hydroxy-5-methoxy-6,8-dimethyl-2-phenyl-3,4-dihydro-2H-1-benzopyran-4-yl)oxidanesulfonic acid	Other	HMDB0130655	NA	NA
Idx_1194	C19H24O8	Gibberellin A75	Lipid	HMDB0036893; HMDB0037056; HMDB0038328; HMDB0038450; HMDB0040899; HMDB36893; HMDB37056; HMDB38328; HMDB38450; HMDB40899	NA	NA
Idx_1195	C16H28O10	3-Methyl-3-butenyl apiosyl-(1->6)-glucoside	Lipid	HMDB0031954; HMDB0031956; HMDB0041360; HMDB31954; HMDB31956; HMDB41360	NA	NA
Idx_1196	C20H28O7	Pteroside B	Carbohydrate	HMDB0030760; HMDB0035166; HMDB0035840; HMDB0041228; HMDB0126521; HMDB30760; HMDB35166; HMDB35840; HMDB41228	NA	NA
Idx_1197	C21H32O6	[6]-Gingerdiol 3,5-diacetate	Lipid	HMDB0040568; HMDB40568	NA	NA
Idx_1198	C22H36O5	Bisnorcholic acid	Lipid	HMDB0002082; HMDB02082	NA	NA
Idx_1199	C23H40O4	MG(0:0/20:3(11Z,14Z,17Z)/0:0)	Lipid	HMDB0011545; HMDB0011546; HMDB0011547; HMDB0011575; HMDB0011576; HMDB0011577; HMDB0032735; HMDB0039403; HMDB0041103; HMDB11545; HMDB11546; HMDB11547; HMDB11575; HMDB11576; HMDB11577; HMDB32735; HMDB39403; HMDB41103	NA	NA
Idx_12	C3H7NO	Aminoacetone	Xenobiotic	HMDB0001106; HMDB0001888; HMDB0002134; HMDB0060177; HMDB01106; HMDB0142435; HMDB01888; HMDB02134; HMDB60177	C01888; C03134; C05665	; CHEBI:17741; CHEBI:17906; CHEBI:18090
Idx_120	C8H14O	Sulcatone	Xenobiotic	HMDB0013809; HMDB0030961; HMDB0030966; HMDB0031197; HMDB0031301; HMDB0031309; HMDB0031590; HMDB0031591; HMDB0032403; HMDB0032451; HMDB0033547; HMDB0035242; HMDB0035390; HMDB0035915; HMDB0037152; HMDB0039769; HMDB0039770; HMDB0040146; HMDB0040149; HMDB0040151; HMDB0061945; HMDB13809; HMDB30961; HMDB30966; HMDB31197; HMDB31301; HMDB31309; HMDB31590; HMDB31591; HMDB32403; HMDB32451; HMDB33547; HMDB3…	C07287	; CHEBI:16310; CHEBI:61725; CHEBI:88838
Idx_1200	C25H48O2	C25:1	Other	HMDB0035555; HMDB0035556; HMDB0035557; HMDB0035558; HMDB35555; HMDB35556; HMDB35557; HMDB35558	NA	NA
Idx_1201	C14H23NO11	N-Acetyl-9-O-lactoylneuraminic acid	Carbohydrate	HMDB0000768; HMDB00768	NA	NA
Idx_1202	C16H14O9S	hesperetin 3''-O-sulfate	Other	HMDB0029202; HMDB0126058; HMDB0126059; HMDB0126592; HMDB0127512; HMDB0128069; HMDB0128600; HMDB0129428; HMDB29202	NA	NA
Idx_1203	C17H18O8S	3-hydroxy-2-(4-hydroxy-3,5-dimethoxyphenyl)-5-sulfino-3,4-dihydro-2H-1-benzopyran-7-olate	Other	HMDB0127811; HMDB0127869; HMDB0127884; HMDB0127908; HMDB0130621; HMDB0130629; HMDB0130637	NA	NA
Idx_1204	C17H18O10	7-Hydroxy-2-methyl-4-oxo-4H-1-benzopyran-5-carboxylic acid 7-glucoside	Carbohydrate	HMDB0036377; HMDB0129397; HMDB36377	NA	NA
Idx_1205	C21H18O7	Mollicellin A	Lipid	HMDB0033339; HMDB0033340; HMDB0040673; HMDB0127405; HMDB0127441; HMDB33339; HMDB33340; HMDB40673	NA	; CHEBI:68801
Idx_1206	C18H22O9	3,4,5-trihydroxy-6-{5-methoxy-2-[(1E)-3-oxopent-1-en-1-yl]phenoxy}oxane-2-carboxylic acid	Other	HMDB0132990; HMDB0132991; HMDB0132995	NA	NA
Idx_1207	C19H26O8	1-(alpha-Methyl-4-(2-methylpropyl)benzeneacetate)-beta-D-Glucopyranuronic acid	Carbohydrate	HMDB0010343; HMDB0035201; HMDB0038916; HMDB0039811; HMDB0060919; HMDB0132958; HMDB0140970; HMDB10343; HMDB35201; HMDB38916; HMDB39811; HMDB60919	C03033	; CHEBI:88735
Idx_1208	C22H38O5	Misoprostol	Lipid	HMDB0015064; HMDB15064	NA	; CHEBI:122391
Idx_1209	C23H42O4	MG(0:0/20:2(11Z,14Z)/0:0)	Lipid	HMDB0011544; HMDB0011574; HMDB0035959; HMDB0036865; HMDB11544; HMDB11574; HMDB35959; HMDB36865	NA	NA
Idx_121	C5H5NO3	2,3,6-Trihydroxypyridine	Other	HMDB0034368; HMDB34368	NA	NA
Idx_1210	C27H42O	5a-Cholesta-8,24-dien-3-one	Lipid	HMDB0001093; HMDB0002394; HMDB0003896; HMDB01093; HMDB02394; HMDB03896	C05107	; CHEBI:205734; CHEBI:27910
Idx_1211	C12H21N3O5S3	Brinzolamide	Xenobiotic	HMDB0015325; HMDB15325	C07760	CHEBI:3176
Idx_1212	C14H17N5O8	Succinyladenosine	Nucleoside/Nucleotide	HMDB0000912; HMDB00912	NA	; CHEBI:71169
Idx_1213	C14H25NO11	N-Acetyllactosamine	Carbohydrate	HMDB0001542; HMDB0006535; HMDB0006575; HMDB0006583; HMDB01542; HMDB06535; HMDB06575; HMDB06583	C00611; C06372	; CHEBI:16153; CHEBI:27707
Idx_1214	C18H25NO8	Niazimin A	Carbohydrate	HMDB0038630; HMDB38630	NA	NA
Idx_1215	C21H25N3O2S	Quetiapine	Xenobiotic	HMDB0005021; HMDB05021	C07397	CHEBI:8707
Idx_1216	C15H12O10S	[2-(3,5-dihydroxyphenyl)-5,7-dihydroxy-4-oxo-3,4-dihydro-2H-1-benzopyran-3-yl]oxidanesulfonic acid	Other	HMDB0125271; HMDB0125331; HMDB0125332; HMDB0125416; HMDB0125417; HMDB0125427; HMDB0125439; HMDB0125440; HMDB0125445; HMDB0129476; HMDB0130230; HMDB0130241; HMDB0133561; HMDB0133565; HMDB0133566; HMDB0133571	NA	NA
Idx_1217	C16H16O9S	{3-[3-(3,4-dihydroxyphenyl)-3-oxopropyl]-6-hydroxy-2-methoxyphenyl}oxidanesulfonic acid	Other	HMDB0126065; HMDB0126066; HMDB0127767; HMDB0127819; HMDB0127829; HMDB0128073; HMDB0129104; HMDB0133862	NA	NA
Idx_1218	C16H16O11	2-O-Feruloylhydroxycitric acid	Other	HMDB0040571; HMDB0129411; HMDB0129412; HMDB0130549; HMDB0130550; HMDB40571	NA	NA
Idx_1219	C20H16O8	5,6-Dimethoxysterigmatocystin	Other	HMDB0030592; HMDB30592	NA	NA
Idx_122	C4H5N3O2	5-Amino-4-imidazole carboxylate	Xenobiotic	HMDB0060659; HMDB60659	C16621	NA
Idx_1220	C17H20O10	Eleutheroside B1	Other	HMDB0029549; HMDB0033900; HMDB0041693; HMDB0059989; HMDB0127730; HMDB0127731; HMDB0135677; HMDB0135682; HMDB0135683; HMDB0135684; HMDB0135685; HMDB0135686; HMDB0135687; HMDB0135690; HMDB0135694; HMDB29549; HMDB33900; HMDB41693; HMDB59989	NA	; CHEBI:88659; CHEBI:88695
Idx_1221	C19H28O6S	3b,16a-Dihydroxyandrostenone sulfate	Other	HMDB0000386; HMDB00386; HMDB0062544; HMDB0062611; HMDB62544; HMDB62611	NA	; CHEBI:87538; CHEBI:87774
Idx_1222	C19H28O8	3,4,5-trihydroxy-6-{[1-(4-methoxyphenyl)-4-methylpentan-3-yl]oxy}oxane-2-carboxylic acid	Other	HMDB0132969; HMDB0240267	NA	NA
Idx_1223	C19H25BN4O4	Bortezomib	Amino acid/Peptide	HMDB0014334; HMDB14334	NA	; CHEBI:52717
Idx_1224	C20H32O7	20-Trihydroxy-leukotriene-B4	Lipid	HMDB0012643; HMDB0036010; HMDB12643; HMDB36010	NA	NA
Idx_1225	C24H48O3	Cerebronic acid	Lipid	HMDB0039540; HMDB39540	C17873	CHEBI:61302
Idx_1226	C17H23NO7S	Niazicin A	Carbohydrate	HMDB0038952; HMDB38952	NA	NA
Idx_1227	C21H39NO5	3-Hydroxy-cis-5-tetradecenoylcarnitine	Lipid	HMDB0013330; HMDB13330	NA	NA
Idx_1228	C18H14N2O6S	Lithol Rubine	Other	HMDB0041567; HMDB41567	NA	NA
Idx_1229	C16H18O9S	{4-[2-hydroxy-3-(2,4,6-trihydroxyphenyl)propyl]-2-methoxyphenyl}oxidanesulfonic acid	Other	HMDB0127773; HMDB0127774; HMDB0127835; HMDB0127836	NA	NA
Idx_123	C6H9NO2	(S)-2,3,4,5-Tetrahydropyridine-2-carboxylate	Xenobiotic	HMDB0001084; HMDB0012130; HMDB0029434; HMDB0059657; HMDB0062589; HMDB0062778; HMDB01084; HMDB12130; HMDB29434; HMDB59657; HMDB62589; HMDB62778	C00450; C04092	; CHEBI:16187; CHEBI:16987; CHEBI:30912; CHEBI:49014; CHEBI:49015
Idx_1230	C17H22O10	1-O-Sinapoylglucose	Other	HMDB0041175; HMDB0125821; HMDB0125822; HMDB0127754; HMDB0127755; HMDB0127757; HMDB0127758; HMDB0127759; HMDB0135700; HMDB0135706; HMDB0135707; HMDB0135710; HMDB0135713; HMDB41175	NA	NA
Idx_1231	C21H22O7	Edultin	Other	HMDB0030601; HMDB0034629; HMDB0039058; HMDB0040355; HMDB0132627; HMDB0132634; HMDB0133440; HMDB0133441; HMDB0133444; HMDB0133445; HMDB0133446; HMDB0133447; HMDB0133448; HMDB0133449; HMDB0133450; HMDB0133471; HMDB0141242; HMDB0141250; HMDB30601; HMDB34629; HMDB39058; HMDB40355	NA	NA
Idx_1232	C18H26O9	Methylsyringin	Carbohydrate	HMDB0039570; HMDB39570	NA	NA
Idx_1233	C22H26O6	Porson	Other	HMDB0030810; HMDB0035404; HMDB0035405; HMDB30810; HMDB35404; HMDB35405	NA	NA
Idx_1234	C21H38O6	Glycerol trihexanoate	Lipid	HMDB0031125; HMDB0036015; HMDB0038018; HMDB31125; HMDB36015; HMDB38018	NA	; CHEBI:77386
Idx_1235	C23H46O4	DG(18:0e/2:0/0:0)	Lipid	HMDB0011147; HMDB0011542; HMDB0011572; HMDB0072854; HMDB0072859; HMDB11147; HMDB11542; HMDB11572; HMDB72854; HMDB72859	C03820	NA
Idx_1236	C19H16O9	Urolithin B 3-O-glucuronide	Carbohydrate	HMDB0041787; HMDB41787	NA	; CHEBI:88848
Idx_1237	C19H32O8	5a,6a-Epoxy-7E-megastigmene-3a,9e-diol 3-glucoside	Carbohydrate	HMDB0031676; HMDB0036318; HMDB0036846; HMDB0038306; HMDB0040614; HMDB31676; HMDB36318; HMDB36846; HMDB38306; HMDB40614	NA	NA
Idx_1238	C23H32O5	3-keto-Digoxigenin	Xenobiotic	HMDB0060746; HMDB60746	NA	NA
Idx_1239	C20H36O7	5,6-Dihydroxyprostaglandin F1a	Lipid	HMDB0012109; HMDB12109	C06475	NA
Idx_124	C5H8N2O2	Dihydrothymine	Other	HMDB0000079; HMDB00079; HMDB0029874; HMDB0031547; HMDB0062558; HMDB29874; HMDB31547; HMDB62558	C00906	; CHEBI:133469; CHEBI:27468; CHEBI:565546
Idx_1240	C22H19N3O4	Tadalafil	Xenobiotic	HMDB0014958; HMDB14958	NA	; CHEBI:71940
Idx_1241	C11H19O13P	1-Phosphatidyl-D-myo-inositol	Other	HMDB0006953; HMDB06953	C01194	CHEBI:16749
Idx_1242	C19H18O7S	{5-[(E)-2-{3,5-dihydroxy-4-[(1E)-3-methylbuta-1,3-dien-1-yl]phenyl}ethenyl]-2-hydroxyphenyl}oxidanesulfonic acid	Other	HMDB0129089	NA	NA
Idx_1243	C16H22O11	2,3,4,5,6-Penta-O-acetyl-D-glucose	Other	HMDB0034223; HMDB0035608; HMDB34223; HMDB35608	C09788	NA
Idx_1244	C17H26O10	Todatriol glucoside	Lipid	HMDB0037260; HMDB37260	NA	NA
Idx_1245	C21H26O7	(2S,4S,6S)-2-[2-(4-Hydroxy-3-meyhoxyphenyl)ethyl]tetrahydro-6-(4,5-dihydroxy-3-methoxyphenyl)-2H-pyran-4-ol	Xenobiotic	HMDB0030502; HMDB0032082; HMDB0130095; HMDB0130096; HMDB0130097; HMDB0130098; HMDB30502; HMDB32082	NA	NA
Idx_1246	C19H34O8	(3S,5R,6S,7E,9x)-7-Megastigmene-3,6,9-triol 9-glucoside	Lipid	HMDB0041176; HMDB0041578; HMDB41176; HMDB41578	NA	NA
Idx_1247	C24H38O4	12-Ketodeoxycholic acid	Lipid	HMDB0000328; HMDB0000460; HMDB0000467; HMDB0000503; HMDB0012866; HMDB00328; HMDB0041454; HMDB00460; HMDB00467; HMDB00503; HMDB0062742; HMDB0062796; HMDB12866; HMDB41454; HMDB62742; HMDB62796	NA	; CHEBI:803536; CHEBI:88097; CHEBI:88104
Idx_1248	C10H21AsO9S	beta-D-3-[5-Deoxy-5-(dimethylarsinyl)ribofuranosyloxy]-2-hydroxy-1-propanesulfonic acid	Carbohydrate	HMDB0032686; HMDB32686	NA	NA
Idx_1249	C19H20O9	Garcimangosone D	Carbohydrate	HMDB0038066; HMDB0130035; HMDB0130037; HMDB0130038; HMDB0130041; HMDB0130042; HMDB0137957; HMDB38066	NA	NA
Idx_125	C5H7NOS	Goitrin	Other	HMDB0033561; HMDB0037178; HMDB0041282; HMDB33561; HMDB37178; HMDB41282	NA	NA
Idx_1250	C19H37O6P	CPA(16:0/0:0)	Lipid	HMDB0007003; HMDB07003	NA	NA
Idx_1251	C24H40O4	3b,12a-Dihydroxy-5a-cholanoic acid	Lipid	HMDB0000348; HMDB0000361; HMDB0000384; HMDB0000411; HMDB0000438; HMDB0000478; HMDB0000514; HMDB0000518; HMDB0000626; HMDB0000664; HMDB0000686; HMDB0000733; HMDB0000811; HMDB0000946; HMDB0002451; HMDB0002488; HMDB0002536; HMDB0002585; HMDB0015525; HMDB00348; HMDB00361; HMDB00384; HMDB00411; HMDB00438; HMDB00478; HMDB00514; HMDB00518; HMDB00626; HMDB00664; HMDB00686; HMDB00733; HMDB00811; HMDB00946…	C02528; C04483; C07880; C15515; C17646; C17660; C17661; C17662	; CHEBI:16755; CHEBI:28834; CHEBI:43419; CHEBI:52030; CHEBI:542045; CHEBI:81256; CHEBI:88098; CHEBI:88102; CHEBI:9907
Idx_1252	C19H22O9	6-Hydroxymusizin 8-O-b-D-glucopyranoside	Carbohydrate	HMDB0030817; HMDB0035734; HMDB30817; HMDB35734	NA	NA
Idx_1253	C18H22N2O8	N-Acetylserotonin glucuronide	Carbohydrate	HMDB0060833; HMDB60833	NA	NA
Idx_1254	C16H26O11	1-(3-Methyl-2-butenoyl)-6-apiosylglucose	Lipid	HMDB0039952; HMDB39952	NA	NA
Idx_1255	C20H26O8	Gibberellin A39	Lipid	HMDB0035045; HMDB0035046; HMDB35045; HMDB35046	NA	NA
Idx_1256	C17H30O10	cis-3-Hexenyl b-primeveroside	Lipid	HMDB0031690; HMDB31690	NA	NA
Idx_1257	C27H38O2	7,8-Dehydro-beta-micropteroxanthin	Lipid	HMDB0038506; HMDB38506	NA	NA
Idx_1258	C26H50O2	C26:1	Lipid	HMDB0035215; HMDB0035549; HMDB0035550; HMDB0035551; HMDB0035552; HMDB0035553; HMDB0035554; HMDB0062452; HMDB35215; HMDB35549; HMDB35550; HMDB35551; HMDB35552; HMDB35553; HMDB35554; HMDB62452	NA	; CHEBI:77525
Idx_1259	C17H16O11	3,4,5-trihydroxy-6-{[2-(4-methoxy-1-benzofuran-5-yl)-2-oxoacetyl]oxy}oxane-2-carboxylic acid	Other	HMDB0129407	NA	NA
Idx_126	C5H7NO3	Oxoproline	Amino acid/Peptide	HMDB0000267; HMDB0000805; HMDB0001369; HMDB0001843; HMDB0002234; HMDB00267; HMDB0060262; HMDB0061093; HMDB0062585; HMDB00805; HMDB01369; HMDB01843; HMDB02234; HMDB60262; HMDB61093; HMDB62585	C01879; C02237; C04281; C04282	; CHEBI:16010; CHEBI:16352; CHEBI:18183; CHEBI:27391; CHEBI:6151
Idx_1260	C21H32O5S	Pregnenolone sulfate	Lipid	HMDB0000774; HMDB0060382; HMDB00774; HMDB60382	C18044	; CHEBI:35420
Idx_1261	C21H32O7	Isopetasoside	Lipid	HMDB0029622; HMDB29622	NA	NA
Idx_1262	C27H40O2	d-Tocotrienol	Lipid	HMDB0030008; HMDB0034192; HMDB0034421; HMDB0038504; HMDB0038505; HMDB30008; HMDB34192; HMDB34421; HMDB38504; HMDB38505	NA	; CHEBI:33276
Idx_1263	C26H52O2	C26:0	Lipid	HMDB0002356; HMDB0035628; HMDB0060125; HMDB02356; HMDB35628; HMDB60125	NA	; CHEBI:31009
Idx_1264	C22H39NO5	PGF2a ethanolamide	Lipid	HMDB0013628; HMDB13628	C13828	CHEBI:53081
Idx_1265	C18H14N4O5S	Sulfasalazine	Xenobiotic	HMDB0014933; HMDB14933	C07316	CHEBI:9334
Idx_1266	C14H22O13	6-({2-[(acetyloxy)methyl]-4,5,6-trihydroxyoxan-3-yl}oxy)-3,4,5-trihydroxyoxane-2-carboxylic acid	Other	HMDB0125228; HMDB0125229; HMDB0125230	NA	NA
Idx_1267	C18H22O10	5-(3'',4''-dihydroxyphenyl)-gamma-valerolactone-3''-O-glucuronide	Other	HMDB0029190; HMDB0030055; HMDB0041285; HMDB0059988; HMDB0059990; HMDB0060030; HMDB0127768; HMDB0127830; HMDB29190; HMDB30055; HMDB41285; HMDB59988; HMDB59990; HMDB60030	NA	; CHEBI:88694; CHEBI:88748; CHEBI:89287; CHEBI:89537
Idx_1268	C19H26O9	Methyl 3,4-dihydroxy-5-prenylbenzoate 3-glucoside	Lipid	HMDB0040121; HMDB0040896; HMDB0132960; HMDB0132964; HMDB0132966; HMDB0132967; HMDB40121; HMDB40896	NA	NA
Idx_1269	C22H27FN4O2	Sunitinib	Xenobiotic	HMDB0015397; HMDB15397	NA	; CHEBI:38940
Idx_127	C6H11NO2	Pipecolate	Amino acid/Peptide	HMDB0000070; HMDB0000716; HMDB0004226; HMDB0005960; HMDB00070; HMDB0015212; HMDB0029435; HMDB0029444; HMDB0059649; HMDB0062225; HMDB0062767; HMDB00716; HMDB0094696; HMDB0094697; HMDB04226; HMDB05960; HMDB15212; HMDB29435; HMDB29444; HMDB59649; HMDB62225; HMDB62767; HMDB94696; HMDB94697	C00408; C03969; C05936; C07500	; CHEBI:17964; CHEBI:18703; CHEBI:30913; CHEBI:40547; CHEBI:41582; CHEBI:63638; CHEBI:7386; CHEBI:90344
Idx_1270	C25H50O3	2-Hydroxy-22-methyltetracosanoic acid	Lipid	HMDB0040909; HMDB40909	NA	NA
Idx_1271	C20H15O9	Vitisidin A	Other	HMDB0041596; HMDB41596	NA	NA
Idx_1272	C21H25N3O3S	Pipazethate	Xenobiotic	HMDB0015686; HMDB0032156; HMDB15686; HMDB32156	NA	NA
Idx_1273	C21H24N2O4S	N-Desmethyldiltiazem	Other	HMDB0061023; HMDB61023	NA	NA
Idx_1274	C19H28O9	Corchoionoside B	Lipid	HMDB0030975; HMDB30975	NA	NA
Idx_1275	C20H32O8	Cincassiol B	Lipid	HMDB0036855; HMDB36855	NA	NA
Idx_1276	C27H44O2	7-Ketocholesterol	Lipid	HMDB0000501; HMDB0001331; HMDB0001993; HMDB0003550; HMDB0005997; HMDB0006721; HMDB0006722; HMDB0015504; HMDB0034328; HMDB0035585; HMDB0036012; HMDB0039871; HMDB00501; HMDB0060131; HMDB0060132; HMDB01331; HMDB01993; HMDB03550; HMDB05997; HMDB06721; HMDB06722; HMDB15504; HMDB34328; HMDB35585; HMDB36012; HMDB39871; HMDB60131; HMDB60132	C01561; C05455	; CHEBI:17899; CHEBI:17933; CHEBI:31186
Idx_1277	C20H18O9	5-Hydroxy-3,3'',7,8-tetramethoxy-4'',5''-methylenedioxyflavone	Other	HMDB0041257; HMDB0127225; HMDB0127230; HMDB0127233; HMDB41257	NA	NA
Idx_1278	C17H22O11	4-Hydroxy-5-(3'',4''-dihydroxyphenyl)-valeric acid-O-glucuronide	Carbohydrate	HMDB0059971; HMDB0059973; HMDB0127743; HMDB0127744; HMDB0127745; HMDB0128703; HMDB0128704; HMDB0128718; HMDB0128719; HMDB59971; HMDB59973	NA	; CHEBI:88688; CHEBI:88690
Idx_1279	C22H26O7	Clusin	Other	HMDB0029542; HMDB0034016; HMDB29542; HMDB34016	NA	; CHEBI:582747
Idx_128	C5H6O4	Itaconate	Xenobiotic	HMDB0000620; HMDB0000634; HMDB0000749; HMDB0001657; HMDB0002092; HMDB0013233; HMDB0033809; HMDB0059743; HMDB0060365; HMDB0061185; HMDB00620; HMDB00634; HMDB00749; HMDB01657; HMDB02092; HMDB13233; HMDB33809; HMDB59743; HMDB60365; HMDB61185	C00433; C00490; C02214; C02226; C02800	; CHEBI:15670; CHEBI:17204; CHEBI:17415; CHEBI:17626; CHEBI:30838; CHEBI:74524
Idx_1280	C19H30O9	Methyl 7-epi-12-hydroxyjasmonate glucoside	Lipid	HMDB0031763; HMDB0040729; HMDB31763; HMDB40729	NA	NA
Idx_1281	C20H34O8	Acetyl tributyl citrate	Other	HMDB0034159; HMDB34159	NA	NA
Idx_1282	C22H42O6	Sorbitan palmitate	Lipid	HMDB0029887; HMDB29887	NA	NA
Idx_1283	C26H42O3	Oryzarol	Other	HMDB0029458; HMDB29458	NA	NA
Idx_1284	C27H46O2	24-Hydroxycholesterol	Lipid	HMDB0001419; HMDB0001496; HMDB0002103; HMDB0002902; HMDB0004035; HMDB0006119; HMDB0006247; HMDB0006283; HMDB0006892; HMDB0011643; HMDB0013643; HMDB0029320; HMDB0034254; HMDB0035681; HMDB0038959; HMDB0039868; HMDB0039869; HMDB0039870; HMDB0059592; HMDB0062328; HMDB01419; HMDB01496; HMDB02103; HMDB02902; HMDB04035; HMDB06119; HMDB06247; HMDB06283; HMDB06892; HMDB11643; HMDB13643; HMDB29320; HMDB342…	C03594; C05451; C05500; C05502; C06340; C13550; C14151; C15519; C15882	; CHEBI:1296; CHEBI:1307962; CHEBI:17500; CHEBI:2290; CHEBI:34310; CHEBI:37616; CHEBI:42989; CHEBI:47772; CHEBI:67237; CHEBI:75406; CHEBI:76591; CHEBI:85778
Idx_1285	C9H14N2O12P2	UDP	Nucleoside/Nucleotide	HMDB0000295; HMDB00295	C00015	CHEBI:17659
Idx_1286	C19H16O10	Urolithin A-3-O-glucuronide	Carbohydrate	HMDB0029222; HMDB0060022; HMDB29222; HMDB60022	NA	; CHEBI:89099; CHEBI:89554
Idx_1287	C19H32O9	Pisumionoside	Lipid	HMDB0039947; HMDB39947	NA	NA
Idx_1288	C22H32N2O5	Benzquinamide	Xenobiotic	HMDB0014905; HMDB14905	NA	; CHEBI:27662
Idx_1289	C24H36O5	7a,12a-Dihydroxy-3-oxo-4-cholenoic acid	Lipid	HMDB0000447; HMDB0014372; HMDB0038152; HMDB00447; HMDB14372; HMDB38152	C07074; C15568	; CHEBI:40303; CHEBI:49269
Idx_129	C6H10OS	2-[(Methylthio)methyl]-2-butenal	Other	HMDB0031370; HMDB0037493; HMDB0040238; HMDB31370; HMDB37493; HMDB40238	NA	NA
Idx_1290	C25H40O4	MG(0:0/22:5(4Z,7Z,10Z,13Z,16Z)/0:0)	Lipid	HMDB0011555; HMDB0011556; HMDB0011585; HMDB0011586; HMDB0012517; HMDB11555; HMDB11556; HMDB11585; HMDB11586; HMDB12517	NA	NA
Idx_1291	C27H48O2	3a,7a-Dihydroxy-5b-cholestane	Lipid	HMDB0006893; HMDB0031035; HMDB0036844; HMDB06893; HMDB31035; HMDB36844	C05452	; CHEBI:1258594; CHEBI:28047
Idx_1292	C18H19N3O6S	Cephaloglycin	Lipid	HMDB0014827; HMDB14827	C13440	CHEBI:34613
Idx_1293	C20H23NO8	4-Hydroxyphenylacetonitrile triacetylrhamnoside	Carbohydrate	HMDB0032809; HMDB32809	NA	NA
Idx_1294	C21H31N3O5	Lisinopril	Amino acid/Peptide	HMDB0001938; HMDB01938	NA	CHEBI:43755; D00362
Idx_1295	C19H18O10	3,4,5-trihydroxy-6-{[2-oxo-6-(3-oxobut-1-en-1-yl)-2H-chromen-7-yl]oxy}oxane-2-carboxylic acid	Other	HMDB0128966; HMDB0135169; HMDB0135170; HMDB0135173; HMDB0135174; HMDB0135175; HMDB0135176; HMDB0135177; HMDB0135178; HMDB0135179; HMDB0135180	NA	NA
Idx_1296	C20H22O9	Afzelechin 7-apioside	Other	HMDB0030824; HMDB0031423; HMDB0038330; HMDB0039039; HMDB0039172; HMDB0040555; HMDB0040863; HMDB0041265; HMDB0060923; HMDB0129949; HMDB0129950; HMDB0134112; HMDB0134113; HMDB0135774; HMDB0135775; HMDB30824; HMDB31423; HMDB38330; HMDB39039; HMDB39172; HMDB40555; HMDB40863; HMDB41265; HMDB60923	NA	NA
Idx_1297	C23H34O6	Annoglabasin C	Lipid	HMDB0036263; HMDB36263	NA	NA
Idx_1298	C24H38O5	7-Ketodeoxycholic acid	Lipid	HMDB0000391; HMDB0000400; HMDB0000502; HMDB0033399; HMDB0035288; HMDB00391; HMDB00400; HMDB00502; HMDB0062680; HMDB33399; HMDB35288; HMDB62680	NA	; CHEBI:16312; CHEBI:16390; CHEBI:88108
Idx_1299	C25H42O4	MG(0:0/22:4(7Z,10Z,13Z,16Z)/0:0)	Lipid	HMDB0011554; HMDB0011584; HMDB11554; HMDB11584	NA	NA
Idx_13	C2H2O3	Glyoxylic acid	Xenobiotic	HMDB0000119; HMDB00119	C00048	CHEBI:16891
Idx_130	C6H10O3	4-Methyl-2-oxopentanoate	Xenobiotic	HMDB0000408; HMDB0000491; HMDB0000695; HMDB0000762; HMDB0001864; HMDB0001962; HMDB0002254; HMDB0003736; HMDB0004750; HMDB0006024; HMDB0010717; HMDB0011647; HMDB0012882; HMDB0031214; HMDB0031216; HMDB0031218; HMDB0033286; HMDB0033302; HMDB0033698; HMDB00408; HMDB0041602; HMDB00491; HMDB0061881; HMDB00695; HMDB00762; HMDB01864; HMDB01962; HMDB02254; HMDB03736; HMDB04750; HMDB06024; HMDB10717; HMDB1…	C00233; C00902; C02122; C02129; C03465; C03500; C06102	; CHEBI:15888; CHEBI:17308; CHEBI:2490; CHEBI:28422; CHEBI:35932; CHEBI:48430; CHEBI:86365
Idx_1300	C26H46O3	3,4-Dimethyl-5-pentyl-2-furanpentadecanoic acid	Lipid	HMDB0112081	NA	NA
Idx_1301	C27H50O2	Nervonoylacetone	Other	HMDB0035950; HMDB35950	NA	NA
Idx_1302	C11H21NO9S3	4-Mercaptobutyl glucosinolate	Carbohydrate	HMDB0039895; HMDB39895	NA	NA
Idx_1303	C19H20O10	3,4,5-trihydroxy-6-{[2-oxo-6-(3-oxobutyl)-2H-chromen-7-yl]oxy}oxane-2-carboxylic acid	Other	HMDB0128977; HMDB0130050; HMDB0130052; HMDB0130053; HMDB0130054; HMDB0130055; HMDB0130056; HMDB0130057; HMDB0130091; HMDB0130092; HMDB0135799; HMDB0135802; HMDB0135803; HMDB0135804	NA	NA
Idx_1304	C20H24O9	Ginkgolide A	Lipid	HMDB0036862; HMDB0038600; HMDB0041508; HMDB36862; HMDB38600; HMDB41508	C07601	NA
Idx_1305	C21H28O8	3-O-Methylniveusin A	Lipid	HMDB0039084; HMDB39084	NA	NA
Idx_1306	C24H40O5	Cholate	Lipid	HMDB0000312; HMDB0000320; HMDB0000326; HMDB0000330; HMDB0000364; HMDB0000371; HMDB0000376; HMDB0000390; HMDB0000395; HMDB0000404; HMDB0000414; HMDB0000415; HMDB0000419; HMDB0000427; HMDB0000432; HMDB0000505; HMDB0000506; HMDB0000527; HMDB0000619; HMDB0000760; HMDB0000865; HMDB0000917; HMDB0006053; HMDB00312; HMDB00320; HMDB00326; HMDB00330; HMDB00364; HMDB00371; HMDB00376; HMDB00390; HMDB00395; H…	C00695; C17644; C17726; C17727	; CHEBI:16359; CHEBI:36240; CHEBI:803879; CHEBI:81298; CHEBI:88105; CHEBI:89219
Idx_1307	C27H52O2	10,12-Heptacosanedione	Other	HMDB0029997; HMDB0035545; HMDB0035546; HMDB0035547; HMDB0035548; HMDB29997; HMDB35545; HMDB35546; HMDB35547; HMDB35548	NA	NA
Idx_1308	C25H31NO4	Acidissiminol epoxide	Other	HMDB0040793; HMDB40793	NA	NA
Idx_1309	C19H22O8S	({2-[2-(2-hydroxypropan-2-yl)-7-oxo-2H,3H,7H-furo[3,2-g]chromen-6-yl]-2-methylbut-3-en-1-yl}oxy)sulfonic acid	Other	HMDB0130309; HMDB0130312; HMDB0130315	NA	NA
Idx_131	C5H10N2O2	Cucurbitine	Amino acid/Peptide	HMDB0029396; HMDB0030405; HMDB29396; HMDB30405	NA	NA
Idx_1310	C20H26O9	Butyl 3-O-caffeoylquinate	Xenobiotic	HMDB0034588; HMDB34588	NA	NA
Idx_1311	C24H26O6	1-Isomangostin	Xenobiotic	HMDB0029981; HMDB0032729; HMDB0035796; HMDB0041521; HMDB29981; HMDB32729; HMDB35796; HMDB41521	C10071; C10080	; CHEBI:636; CHEBI:67547
Idx_1312	C21H30O8	Pteroside A	Carbohydrate	HMDB0030758; HMDB0036603; HMDB0040713; HMDB30758; HMDB36603; HMDB40713	NA	NA
Idx_1313	C25H30O5	Heliocide H3	Other	HMDB0030741; HMDB0031361; HMDB0032005; HMDB0035297; HMDB0035298; HMDB0036833; HMDB0133033; HMDB0133052; HMDB0133054; HMDB0133056; HMDB0133058; HMDB0133059; HMDB0133060; HMDB0133073; HMDB0133095; HMDB0133097; HMDB0133099; HMDB0133101; HMDB0133103; HMDB0133105; HMDB0133107; HMDB0133109; HMDB0133111; HMDB0133113; HMDB30741; HMDB31361; HMDB32005; HMDB35297; HMDB35298; HMDB36833	NA	NA
Idx_1314	C19H39O7P	LysoPA(0:0/16:0)	Lipid	HMDB0000327; HMDB0007849; HMDB0007853; HMDB00327; HMDB07849; HMDB07853	C04036	; CHEBI:64023
Idx_1315	C25H46O4	MG(0:0/22:2(13Z,16Z)/0:0)	Lipid	HMDB0011553; HMDB0011583; HMDB11553; HMDB11583	NA	NA
Idx_1316	C27H54O2	C27:0	Lipid	HMDB0002063; HMDB0035617; HMDB0035618; HMDB02063; HMDB35617; HMDB35618	NA	; CHEBI:78710
Idx_1317	C23H29N3O2S	Carphenazine	Xenobiotic	HMDB0015172; HMDB0015196; HMDB15172; HMDB15196	C06807	; CHEBI:2401; CHEBI:51235
Idx_1318	C19H24O10	Methylpicraquassioside A	Carbohydrate	HMDB0038347; HMDB38347	NA	NA
Idx_1319	C22H24N2O6	Dicaffeoylputrescine	Xenobiotic	HMDB0033467; HMDB33467	NA	NA
Idx_132	C7H14O2	Ethyl isovalerate	Lipid	HMDB0000666; HMDB0030028; HMDB0030052; HMDB0031528; HMDB0031594; HMDB0031595; HMDB0031600; HMDB0032204; HMDB0032874; HMDB0033745; HMDB0034166; HMDB0034239; HMDB0035238; HMDB0036209; HMDB0036237; HMDB0036238; HMDB0038227; HMDB0039095; HMDB0039618; HMDB0039619; HMDB0040297; HMDB00666; HMDB30028; HMDB30052; HMDB31528; HMDB31594; HMDB31595; HMDB31600; HMDB32204; HMDB32874; HMDB33745; HMDB34166; HMDB3…	C12290; C12296; C17714	; CHEBI:31571; CHEBI:31725; CHEBI:45571; CHEBI:50585; CHEBI:77322
Idx_1320	C17H32O11	Isopentyl gentiobioside	Lipid	HMDB0041512; HMDB41512	NA	NA
Idx_1321	C21H32O8	5-(2,3-Dihydroxy-3-methylbutyl)-4-(3,4-epoxy-4-methylpentanoyl)-3,4-dihydroxy-2-isopentanoyl-2-cyclopenten-1-one	Other	HMDB0030082; HMDB0039636; HMDB30082; HMDB39636	NA	NA
Idx_1322	C18H39NO7P	LysoPC(10:0)	Lipid	HMDB0003752; HMDB03752	NA	NA
Idx_1323	C27H40O3	Calcipotriol	Lipid	HMDB0015567; HMDB0036848; HMDB0036849; HMDB0039022; HMDB0040749; HMDB0040765; HMDB15567; HMDB36848; HMDB36849; HMDB39022; HMDB40749; HMDB40765	NA	; CHEBI:50749
Idx_1324	C28H44O2	4a-Formyl-5a-cholesta-8,24-dien-3b-ol	Lipid	HMDB0001203; HMDB0001438; HMDB0030054; HMDB0033421; HMDB0034331; HMDB0038657; HMDB0062389; HMDB01203; HMDB01438; HMDB30054; HMDB33421; HMDB34331; HMDB38657; HMDB62389	NA	NA
Idx_1325	C25H48O4	MG(0:0/22:1(13Z)/0:0)	Lipid	HMDB0011552; HMDB0011582; HMDB11552; HMDB11582	NA	NA
Idx_1326	C27H56O2	erythro-8,10-Heptacosanediol	Lipid	HMDB0031278; HMDB0041071; HMDB31278; HMDB41071	NA	NA
Idx_1327	C15H10O12S	[2,6-dihydroxy-3-(3,5,6,7-tetrahydroxy-4-oxo-4H-chromen-2-yl)phenyl]oxidanesulfonic acid	Other	HMDB0129448	NA	NA
Idx_1328	C21H18O9	6-(3,4-dihydroxy-6-methyl-5-oxooxan-2-yl)-5,7-dihydroxy-2-(3-hydroxyphenyl)-4H-chromen-4-one	Other	HMDB0127309; HMDB0127340; HMDB0134551	NA	NA
Idx_1329	C18H22O11	5-(3'',4'',5''-trihydroxyphenyl)-gamma-valerolactone-O-methyl-4''-O-glucuronide	Carbohydrate	HMDB0060027; HMDB0060028; HMDB0124885; HMDB0128687; HMDB60027; HMDB60028	NA	; CHEBI:89549; CHEBI:89550
Idx_133	C6H14N2O	N-Acetylputrescine	Xenobiotic	HMDB0002064; HMDB0060268; HMDB02064; HMDB60268	C02714	CHEBI:17768
Idx_1330	C19H26O10	Ptelatoside A	Carbohydrate	HMDB0032600; HMDB32600	NA	NA
Idx_1331	C21H34O8	(4R,5S,7R,11x)-11,12-Dihydroxy-1(10)-spirovetiven-2-one 12-glucoside	Lipid	HMDB0030895; HMDB0033150; HMDB30895; HMDB33150	NA	NA
Idx_1332	C22H38O7	Ascorbyl palmitate	Lipid	HMDB0039883; HMDB39883	NA	NA
Idx_1333	C26H38O4	11''-Carboxy-alpha-tocotrienol	Lipid	HMDB0012516; HMDB0030041; HMDB0030140; HMDB12516; HMDB30041; HMDB30140	C10706	NA
Idx_1334	C24H46O5	DG(8:0/13:0/0:0)	Lipid	HMDB0092907; HMDB0092908; HMDB0092909; HMDB0092910; HMDB0092911; HMDB0092912; HMDB0093139; HMDB0093140; HMDB0093141; HMDB0093142; HMDB0093143; HMDB0093144; HMDB92907; HMDB92908; HMDB92909; HMDB92910; HMDB92911; HMDB92912; HMDB93139; HMDB93140; HMDB93141; HMDB93142; HMDB93143; HMDB93144	NA	NA
Idx_1335	C25H50O4	MG(0:0/22:0/0:0)	Lipid	HMDB0011551; HMDB0011581; HMDB0032296; HMDB0072850; HMDB11551; HMDB11581; HMDB32296; HMDB72850	NA	NA
Idx_1336	C14H25NO9S2	6-Heptenyl glucosinolate	Carbohydrate	HMDB0038425; HMDB38425	NA	NA
Idx_1337	C21H20O7S	{4-[3-(5-methoxy-2,2-dimethyl-2H-chromen-6-yl)prop-2-enoyl]phenyl}oxidanesulfonic acid	Other	HMDB0125858	NA	NA
Idx_1338	C18H24O11	2-Hydroxybenzaldehyde O-[xylosyl-(1->6)-glucoside]	Carbohydrate	HMDB0034157; HMDB0125818; HMDB0125819; HMDB0125824; HMDB0127776; HMDB0127777; HMDB0127837; HMDB0127838; HMDB0128708; HMDB34157	NA	NA
Idx_1339	C19H28O10	Phenylethyl primeveroside	Carbohydrate	HMDB0041274; HMDB41274	NA	NA
Idx_134	C5H9NO3	5-Aminolevulinic acid	Amino acid/Peptide	HMDB0000725; HMDB0000766; HMDB0000783; HMDB0001149; HMDB0002104; HMDB0002113; HMDB0006055; HMDB0006272; HMDB0036576; HMDB0059659; HMDB0060460; HMDB0061880; HMDB00725; HMDB00766; HMDB00783; HMDB01149; HMDB02104; HMDB02113; HMDB0240251; HMDB06055; HMDB06272; HMDB36576; HMDB59659; HMDB60460; HMDB61880	C00430; C01073; C01110; C01157; C01165; C03440; C04397; C05147	; CHEBI:16231; CHEBI:16682; CHEBI:16889; CHEBI:17232; CHEBI:17549; CHEBI:18095; CHEBI:28397; CHEBI:40992; CHEBI:49268; CHEBI:87840; CHEBI:89836
Idx_1340	C20H32O9	Ethyl 7-epi-12-hydroxyjasmonate glucoside	Lipid	HMDB0036340; HMDB36340	NA	NA
Idx_1341	C27H44O3	24,25-Dihydroxyvitamin D	Lipid	HMDB0000430; HMDB0001420; HMDB0001903; HMDB0002197; HMDB0006226; HMDB0006720; HMDB0012453; HMDB0012457; HMDB0012459; HMDB0015046; HMDB0030024; HMDB0030047; HMDB0030048; HMDB0035300; HMDB00430; HMDB0060133; HMDB0060425; HMDB0060508; HMDB0062401; HMDB0062610; HMDB0062736; HMDB01420; HMDB01903; HMDB02197; HMDB06226; HMDB06720; HMDB12453; HMDB12457; HMDB12459; HMDB15046; HMDB30024; HMDB30047; HMDB300…	C01673; C03963; C05457; C08127; C08913; C16819; C17331; C17332; C17333; C17336	; CHEBI:15578; CHEBI:17823; CHEBI:28477; CHEBI:28933; CHEBI:48701; CHEBI:7931; CHEBI:80752; CHEBI:81013; CHEBI:86115; CHEBI:87476; CHEBI:89079; CHEBI:89324
Idx_1342	C28H48O2	Gamma-Tocopherol	Lipid	HMDB0001492; HMDB0002634; HMDB0006335; HMDB0012112; HMDB0012173; HMDB0034253; HMDB0034401; HMDB01492; HMDB02634; HMDB06335; HMDB12112; HMDB12173; HMDB34253; HMDB34401	C14152	; CHEBI:298402; CHEBI:47771
Idx_1343	C22H31N3O5	Cilazapril	Amino acid/Peptide	HMDB0015433; HMDB15433	NA	; CHEBI:553655
Idx_1344	C18H26O11	Oleoside dimethyl ester	Lipid	HMDB0031350; HMDB31350	NA	NA
Idx_1345	C25H38O5	Simvastatin	Xenobiotic	HMDB0005007; HMDB0014779; HMDB0030365; HMDB05007; HMDB14779; HMDB30365	NA	; CHEBI:9150
Idx_1346	C22H42O7	Palmitoyl glucuronide	Lipid	HMDB0010331; HMDB10331	C03033	NA
Idx_1347	C26H42O4	11''-Carboxy-alpha-chromanol	Lipid	HMDB0012515; HMDB0039317; HMDB12515; HMDB39317	NA	NA
Idx_1348	C27H46O3	7-a,25-Dihydroxycholesterol	Lipid	HMDB0006280; HMDB0006281; HMDB0006763; HMDB0006764; HMDB0006886; HMDB0006887; HMDB0006894; HMDB0011644; HMDB0060136; HMDB0062419; HMDB0062420; HMDB0062607; HMDB0062664; HMDB0062675; HMDB06280; HMDB06281; HMDB06763; HMDB06764; HMDB06886; HMDB06887; HMDB06894; HMDB11644; HMDB60136; HMDB62419; HMDB62420; HMDB62607; HMDB62664; HMDB62675	C05445; C05453; C05458; C05499; C05501; C06341; C15518; C15520	; CHEBI:1294; CHEBI:18431; CHEBI:2288; CHEBI:27428; CHEBI:37623; CHEBI:37640; CHEBI:48698; CHEBI:48778; CHEBI:783; CHEBI:85779; CHEBI:86087; CHEBI:86113
Idx_1349	C25H22ClNO3	Fenvalerate	Lipid	HMDB0031791; HMDB31791	C10988	CHEBI:5014
Idx_135	C9H9N	3-Methylindole	Xenobiotic	HMDB0000466; HMDB0034236; HMDB00466; HMDB34236	C08313	; CHEBI:9171
Idx_1350	C21H41O6P	CPA(18:0/0:0)	Lipid	HMDB0007004; HMDB07004	NA	NA
Idx_1351	C27H48O3	5-b-Cholestane-3a ,7a ,12a-triol	Lipid	HMDB0001457; HMDB0003990; HMDB0012455; HMDB0039463; HMDB0060138; HMDB0062418; HMDB01457; HMDB03990; HMDB12455; HMDB39463; HMDB60138; HMDB62418	C05425; C05444; C05454	; CHEBI:16496; CHEBI:28082; CHEBI:28540; CHEBI:48700
Idx_1352	C12H23O14P	Trehalose 6-phosphate	Carbohydrate	HMDB0001124; HMDB0006789; HMDB01124; HMDB06789	C00689; C05396	CHEBI:18283; CHEBI:28339
Idx_1353	C20H38O7S	2-Methylacetophenone	Xenobiotic	HMDB0032386; HMDB32386	C07874	NA
Idx_1354	C28H54O2	C28:1	Other	HMDB0035538; HMDB0035539; HMDB0035540; HMDB0035541; HMDB0035542; HMDB0035543; HMDB0035544; HMDB35538; HMDB35539; HMDB35540; HMDB35541; HMDB35542; HMDB35543; HMDB35544	NA	NA
Idx_1355	C16H16N4O8S	Cefuroxime	Xenobiotic	HMDB0015244; HMDB15244	C06894	CHEBI:3515
Idx_1356	C13H16N10O5S	Azimsulfuron	Xenobiotic	HMDB0033145; HMDB33145	C18438	NA
Idx_1357	C23H20O8	2-{9-hydroxy-2-oxo-2H,8H,9H-furo[2,3-h]chromen-8-yl}propan-2-yl (2E)-3-(3,4-dihydroxyphenyl)prop-2-enoate	Other	HMDB0128945; HMDB0128946; HMDB0128948	NA	NA
Idx_1358	C23H36O7	Pravastatin	Xenobiotic	HMDB0005022; HMDB0014321; HMDB05022; HMDB14321	C01844	CHEBI:63618
Idx_1359	C20H41O7P	1-heptadecanoyl-glycero-3-phosphate	Lipid	HMDB0062318; HMDB62318	NA	; CHEBI:74840
Idx_136	C6H13NO2	(Iso)Leucine	Amino acid/Peptide	HMDB0000172; HMDB0000557; HMDB0000687; HMDB0001645; HMDB0001901; HMDB0002002; HMDB0002291; HMDB0003640; HMDB0013773; HMDB00172; HMDB0029168; HMDB0033923; HMDB0036382; HMDB00557; HMDB0060650; HMDB0061716; HMDB0062203; HMDB00687; HMDB01645; HMDB01901; HMDB02002; HMDB02291; HMDB03640; HMDB13773; HMDB29168; HMDB33923; HMDB36382; HMDB60650; HMDB61716; HMDB62203	C00123; C00407; C01570; C01933; C02378; C02486; C16439	; CHEBI:15603; CHEBI:16586; CHEBI:17191; CHEBI:18347; CHEBI:25017; CHEBI:28225; CHEBI:43433; CHEBI:44212; CHEBI:67144; CHEBI:86261
Idx_1360	C24H40O6	1b-Hydroxycholic acid	Lipid	HMDB0000307; HMDB0000311; HMDB0000316; HMDB0000340; HMDB0000342; HMDB0000367; HMDB0000377; HMDB0000399; HMDB0000433; HMDB0000437; HMDB0013158; HMDB0013192; HMDB00307; HMDB00311; HMDB00316; HMDB00340; HMDB00342; HMDB00367; HMDB00377; HMDB00399; HMDB00433; HMDB00437; HMDB13158; HMDB13192	NA	NA
Idx_1361	C22H24ClN5O2	Domperidone	Xenobiotic	HMDB0015315; HMDB15315	NA	; CHEBI:31515
Idx_1362	C26H51NO3	Tetracosanoylglycine	Amino acid/Peptide	HMDB0013310; HMDB13310	NA	; CHEBI:87767
Idx_1363	C21H14O10	5,14-bis(acetyloxy)-4-hydroxy-9-oxo-8,17-dioxatetracyclo[8.7.0.0¬≤,‚Å∑.0¬π¬π,¬π‚Å∂]heptadeca-1(10),2,4,6,11,13,15-heptaen-13-yl acetate	Other	HMDB0128404; HMDB0128405; HMDB0128406; HMDB0128407; HMDB0128408; HMDB0128409; HMDB0128410; HMDB0128411	NA	NA
Idx_1364	C13H22N4O8S2	Cysteineglutathione disulfide	Amino acid/Peptide	HMDB0000656; HMDB00656	NA	NA
Idx_1365	C20H26O10	6-(2-Carboxyethyl)-7-hydroxy-2,2-dimethyl-4-chromanone glucoside	Carbohydrate	HMDB0034032; HMDB0133206; HMDB0133207; HMDB0134165; HMDB0134166; HMDB0134167; HMDB0134757; HMDB0134758; HMDB0134759; HMDB34032	NA	NA
Idx_1366	C21H30O9	11,13-Dihydrotaraxinic acid glucosyl ester	Lipid	HMDB0035867; HMDB35867	NA	NA
Idx_1367	C22H34O8	Cinnzeylanine	Lipid	HMDB0036011; HMDB36011	NA	NA
Idx_1368	C10H15N5O10P2	ADP	Nucleoside/Nucleotide	HMDB0000061; HMDB0000960; HMDB0001341; HMDB0001468; HMDB00061; HMDB00960; HMDB01341; HMDB01468	C00008; C00054; C00361	CHEBI:16761; CHEBI:17985; CHEBI:28862
Idx_1369	C24H26FNO5	6-Hydroxyfluvastatin	Xenobiotic	HMDB0014037; HMDB0014039; HMDB14037; HMDB14039	NA	NA
Idx_137	C4H4O5	Oxaloacetic acid	Xenobiotic	HMDB0000223; HMDB00223	C00036	CHEBI:30744
Idx_1370	C10H14N4O11P2	IDP	Nucleoside/Nucleotide	HMDB0003335; HMDB03335	C00104	CHEBI:17808
Idx_1371	C21H32O9	Taraxacolide 1-O-b-D-glucopyranoside	Lipid	HMDB0035610; HMDB35610	NA	NA
Idx_1372	C25H28N6O	Irbesartan	Xenobiotic	HMDB0015163; HMDB15163	C07469	CHEBI:5959
Idx_1373	C16H19N3O9S	Sulfamethoxazole N1-glucuronide	Carbohydrate	HMDB0013855; HMDB13855	NA	NA
Idx_1374	C24H31NO4S	Abiraterone sulfate	Lipid	HMDB0060584; HMDB60584	NA	NA
Idx_1375	C18H22O12	6-[1-(6,7-dimethoxy-2H-1,3-benzodioxol-5-yl)-3-oxopropoxy]-3,4,5-trihydroxyoxane-2-carboxylic acid	Other	HMDB0128698; HMDB0128702; HMDB0128706; HMDB0128714	NA	NA
Idx_1376	C20H30O10	Phenethyl rutinoside	Carbohydrate	HMDB0032622; HMDB32622	NA	NA
Idx_1377	C27H42O4	MG(24:6(6Z,9Z,12Z,15Z,18Z,21Z)/0:0/0:0)	Lipid	HMDB0011590; HMDB0012458; HMDB0030066; HMDB0034403; HMDB0036249; HMDB0060127; HMDB0060128; HMDB0062430; HMDB0062613; HMDB11590; HMDB12458; HMDB30066; HMDB34403; HMDB36249; HMDB60127; HMDB60128; HMDB62430; HMDB62613	C17337	; CHEBI:83036; CHEBI:87678
Idx_1378	C24H46O6	Sorbitan stearate	Lipid	HMDB0029888; HMDB29888	NA	NA
Idx_1379	C29H50O2	alpha-Tocopherol	Lipid	HMDB0001893; HMDB0012171; HMDB0030022; HMDB0059642; HMDB0062391; HMDB01893; HMDB12171; HMDB30022; HMDB59642; HMDB62391	C02477	; CHEBI:18145; CHEBI:87045
Idx_138	C5H8O4	Glutarate	Other	HMDB0000576; HMDB0000622; HMDB0000661; HMDB0001844; HMDB0002001; HMDB0006833; HMDB0006855; HMDB0029884; HMDB0033958; HMDB0040531; HMDB00576; HMDB0061879; HMDB00622; HMDB00661; HMDB01844; HMDB02001; HMDB06833; HMDB06855; HMDB29884; HMDB33958; HMDB40531; HMDB61879	C00489; C00900; C06010; C08645	; CHEBI:111517; CHEBI:16444; CHEBI:17859; CHEBI:18409; CHEBI:741548; CHEBI:75146; CHEBI:91315
Idx_1380	C15H14ClN3O4S3	Benzthiazide	Xenobiotic	HMDB0014702; HMDB14702	C07759	CHEBI:3047
Idx_1381	C21H20O10	alpha-Rhamnorobin	Other	HMDB0029501; HMDB0029577; HMDB0029679; HMDB0033982; HMDB0033988; HMDB0034405; HMDB0037340; HMDB0038293; HMDB0038740; HMDB0038887; HMDB0038898; HMDB0040542; HMDB0041591; HMDB0041722; HMDB0126551; HMDB0127106; HMDB0127129; HMDB0127134; HMDB0127136; HMDB0127223; HMDB0127224; HMDB0127294; HMDB0127358; HMDB0127485; HMDB0128089; HMDB0128090; HMDB0128094; HMDB0128095; HMDB0128107; HMDB0129987; HMDB01299…	C04608; C09126	; CHEBI:16778; CHEBI:27514
Idx_1382	C23H28O8	(2S,4S,6S)-2-[2-(4-Hydroxy-3-meyhoxyphenyl)ethyl]tetrahydro-6-(4,5-dihydroxy-3-methoxyphenyl)-2H-pyran-4-yl 4-acetate	Xenobiotic	HMDB0030503; HMDB0035865; HMDB30503; HMDB35865	NA	NA
Idx_1383	C21H36O9	Glucosyl (2E,6E,10x)-10,11-dihydroxy-2,6-farnesadienoate	Lipid	HMDB0037823; HMDB37823	NA	NA
Idx_1384	C26H40O5	Latanoprost	Lipid	HMDB0014792; HMDB14792	NA	; CHEBI:6384
Idx_1385	C27H44O4	24-Hydroxycalcitriol	Lipid	HMDB0006228; HMDB0012454; HMDB0030702; HMDB0033769; HMDB0060134; HMDB0062211; HMDB0062399; HMDB0062400; HMDB0062686; HMDB0062712; HMDB0062794; HMDB06228; HMDB12454; HMDB30702; HMDB33769; HMDB60134; HMDB62211; HMDB62399; HMDB62400; HMDB62686; HMDB62712; HMDB62794	C17335	; CHEBI:47799; CHEBI:48714; CHEBI:48833; CHEBI:72727; CHEBI:81015; CHEBI:86116; CHEBI:90970
Idx_1386	C28H48O3	13''-Hydroxy-gamma-tocopherol	Lipid	HMDB0012561; HMDB0033998; HMDB0035194; HMDB0060143; HMDB12561; HMDB33998; HMDB35194; HMDB60143	NA	NA
Idx_1387	C21H23NO9	Tolmetin glucuronide	Amino acid/Peptide	HMDB0042044; HMDB42044	NA	NA
Idx_1388	C23H31NO7	Dextrorphan O-glucuronide	Other	HMDB0010341; HMDB0014826; HMDB10341; HMDB14826	C07908	; CHEBI:32645; CHEBI:8764
Idx_1389	C21H39O7P	LysoPA(0:0/18:2(9Z,12Z))	Lipid	HMDB0007852; HMDB0007856; HMDB07852; HMDB07856	NA	NA
Idx_139	C4H8N2O3	Asparagine	Xenobiotic	HMDB0000026; HMDB0000168; HMDB00026; HMDB0011733; HMDB0012265; HMDB00168; HMDB0033780; HMDB0062812; HMDB11733; HMDB12265; HMDB33780; HMDB62812	C00152; C01043; C01905; C02037; C02642	; CHEBI:11892; CHEBI:15737; CHEBI:17196; CHEBI:17201; CHEBI:18261; CHEBI:28159
Idx_1390	C25H38O6	(12S,15S)-15-O-Demethyl-10,29-dideoxy-11,12-dihydro-striatin C	Lipid	HMDB0033030; HMDB0040389; HMDB33030; HMDB40389	NA	NA
Idx_1391	C27H46O4	3alpha,7alpha-Dihydroxycoprostanic acid	Lipid	HMDB0000359; HMDB0001974; HMDB0003533; HMDB0006263; HMDB00359; HMDB0062208; HMDB01974; HMDB03533; HMDB06263; HMDB62208	C01301	; CHEBI:16466; CHEBI:16577; CHEBI:63848
Idx_1392	C13H17N5O8S2	Aztreonam	Xenobiotic	HMDB0014499; HMDB14499	C06840	CHEBI:161680
Idx_1393	C24H29N5O3	Valsartan	Amino acid/Peptide	HMDB0014323; HMDB14323	NA	; CHEBI:9927
Idx_1394	C19H16O10S	{11,15-dimethoxy-13-oxo-6,8,20-trioxapentacyclo[10.8.0.0¬≤,‚Åπ.0¬≥,‚Å∑.0¬π‚Å¥,¬π‚Åπ]icosa-1(12),2(9),10,14,16,18-hexaen-4-yl}oxidanesulfonic acid	Other	HMDB0128898	NA	NA
Idx_1395	C22H21ClN6O2	E-3174	Xenobiotic	HMDB0060553; HMDB60553	C15554	CHEBI:74125
Idx_1396	C21H41O7P	LysoPA(0:0/18:1(9Z))	Lipid	HMDB0000443; HMDB0007851; HMDB0007855; HMDB0011133; HMDB00443; HMDB07851; HMDB07855; HMDB11133	C03805	; CHEBI:36476
Idx_1397	C25H40O6	simvastatin hydroxy acid	Other	HMDB0061047; HMDB61047	NA	NA
Idx_1398	C26H44O5	Varanic acid	Lipid	HMDB0002195; HMDB02195	NA	NA
Idx_1399	C27H48O4	5a-Cholestane-3a,7a,12a,25-tetrol	Lipid	HMDB0000520; HMDB0000524; HMDB0000655; HMDB0001231; HMDB0001968; HMDB0006264; HMDB0029851; HMDB00520; HMDB00524; HMDB0062417; HMDB00655; HMDB01231; HMDB01968; HMDB06264; HMDB29851; HMDB62417	C05446	; CHEBI:17278; CHEBI:48731
Idx_14	C3H6O2	C3:0 (Propionic acid)	Xenobiotic	HMDB0000237; HMDB0003052; HMDB0003453; HMDB0006458; HMDB0006949; HMDB0006961; HMDB00237; HMDB0031229; HMDB0031523; HMDB03052; HMDB03453; HMDB06458; HMDB06949; HMDB06961; HMDB31229; HMDB31523	C00163; C00424; C00937; C00969; C05235; C17530	; CHEBI:17167; CHEBI:17871; CHEBI:18041; CHEBI:27957; CHEBI:30768; CHEBI:52342; CHEBI:77700
Idx_140	C8H8N2	1-Methylpyrrolo[1,2-a]pyrazine	Other	HMDB0033171; HMDB0033173; HMDB33171; HMDB33173	NA	NA
Idx_1400	C21H44NO6P	PE(P-16:0e/0:0)	Lipid	HMDB0011152; HMDB11152	NA	NA
Idx_1401	C20H22O11	Loquatoside	Other	HMDB0041238; HMDB0128975; HMDB0128978; HMDB0128979; HMDB0128980; HMDB0128982; HMDB0132921; HMDB41238	NA	NA
Idx_1402	C26H30O6	1-Hydroxy-3,6,7-trimethoxy-2,8-diprenylxanthone	Other	HMDB0036597; HMDB0040613; HMDB0134749; HMDB36597; HMDB40613	NA	NA
Idx_1403	C21H43O7P	LysoPA(0:0/18:0)	Lipid	HMDB0007850; HMDB0007854; HMDB07850; HMDB07854	NA	NA
Idx_1404	C26H46O5	27-Nor-5b-cholestane-3a,7a,12a,24,25-pentol	Lipid	HMDB0002126; HMDB02126	NA	NA
Idx_1405	C30H46O2	Momordicinin	Lipid	HMDB0034726; HMDB0035728; HMDB0036787; HMDB0036840; HMDB34726; HMDB35728; HMDB36787; HMDB36840	NA	NA
Idx_1406	C29H58O2	C29:0	Lipid	HMDB0002230; HMDB02230	NA	; CHEBI:84867
Idx_1407	C27H53NO3	Pentacosanoylglycine	Amino acid/Peptide	HMDB0013297; HMDB13297	NA	NA
Idx_1408	C26H48O5	Momordol	Lipid	HMDB0029804; HMDB29804	NA	NA
Idx_1409	C30H48O2	4,4-Dimethyl-14a-formyl-5a-cholesta-8,24-dien-3b-ol	Lipid	HMDB0001421; HMDB0033257; HMDB0034506; HMDB0034511; HMDB0035314; HMDB0035355; HMDB0036774; HMDB0036800; HMDB0037033; HMDB0039642; HMDB0062378; HMDB01421; HMDB33257; HMDB34506; HMDB34511; HMDB35314; HMDB35355; HMDB36774; HMDB36800; HMDB37033; HMDB39642; HMDB62378	C17422	NA
Idx_141	C6H12O3	D-2-Hydroxyisocaproate	Lipid	HMDB0000317; HMDB0000409; HMDB0000525; HMDB0000624; HMDB0000665; HMDB0000746; HMDB0001624; HMDB0001975; HMDB0010718; HMDB0012843; HMDB0029166; HMDB00317; HMDB0032158; HMDB0032456; HMDB0033851; HMDB0040409; HMDB00409; HMDB0041844; HMDB00525; HMDB0059770; HMDB0061652; HMDB00624; HMDB00665; HMDB00746; HMDB01624; HMDB01975; HMDB10718; HMDB12843; HMDB29166; HMDB32158; HMDB32456; HMDB33851; HMDB40409; …	C03264; C06103; C07834	; CHEBI:131434; CHEBI:17869; CHEBI:27909; CHEBI:37035; CHEBI:44510; CHEBI:55534; CHEBI:59783; CHEBI:78842; CHEBI:86542; CHEBI:87685; CHEBI:89228
Idx_1410	C27H52O4	MG(0:0/24:1(15Z)/0:0)	Lipid	HMDB0011559; HMDB0011589; HMDB11559; HMDB11589	NA	NA
Idx_1411	C27H54O4	MG(0:0/24:0/0:0)	Lipid	HMDB0011558; HMDB0011588; HMDB0072872; HMDB0072879; HMDB11558; HMDB11588; HMDB72872; HMDB72879	NA	NA
Idx_1412	C10H15N5O11P2	GDP	Nucleoside/Nucleotide	HMDB0001201; HMDB0059648; HMDB01201; HMDB59648	C00035; C20176	CHEBI:17552; CHEBI:63728
Idx_1413	C16H21N5O10	3''-Azido-3''-deoxy-5''- O-beta-D-glucopyranuronosylthymidine	Nucleoside/Nucleotide	HMDB0060752; HMDB60752	NA	NA
Idx_1414	C22H28N4O6	Mitoxantrone	Xenobiotic	HMDB0015335; HMDB15335	C11195	CHEBI:50729
Idx_1415	C27H29FN4O	desmethylastemizole	Other	HMDB0061013; HMDB61013	NA	NA
Idx_1416	C19H27NO11	Lucuminamide	Carbohydrate	HMDB0031697; HMDB31697	NA	NA
Idx_1417	C24H31NO5S	N-Oxide abiraterone sulfate	Other	HMDB0060848; HMDB60848	NA	NA
Idx_1418	C11H20N4O11P2	CDP-ethanolamine	Nucleoside/Nucleotide	HMDB0001564; HMDB01564	C00570	CHEBI:16732
Idx_1419	C21H18O11	Glucorhein	Other	HMDB0032877; HMDB0041737; HMDB0041738; HMDB0041739; HMDB0041832; HMDB0125397; HMDB0125398; HMDB0125399; HMDB0129970; HMDB0129971; HMDB0130004; HMDB0130202; HMDB0130203; HMDB0132462; HMDB0132464; HMDB0133326; HMDB0133327; HMDB0133328; HMDB0133351; HMDB0133352; HMDB0133353; HMDB0133375; HMDB0133376; HMDB0133377; HMDB0134895; HMDB0134896; HMDB0134897; HMDB32877; HMDB41737; HMDB41738; HMDB41739; HMDB…	C10025	; CHEBI:2981
Idx_142	C5H12N2O2	Ornithine	Amino acid/Peptide	HMDB0000214; HMDB0000818; HMDB0003374; HMDB0004984; HMDB00214; HMDB00818; HMDB03374; HMDB04984	C00077; C00515	CHEBI:15729; CHEBI:16176
Idx_1420	C22H22O10	Glycitin	Xenobiotic	HMDB0002219; HMDB0029617; HMDB0033990; HMDB0034149; HMDB0035931; HMDB0036630; HMDB0038821; HMDB0040511; HMDB0040803; HMDB0041455; HMDB0127105; HMDB0127127; HMDB0127133; HMDB0127135; HMDB0127252; HMDB0127357; HMDB0128550; HMDB0133293; HMDB0141944; HMDB02219; HMDB29617; HMDB33990; HMDB34149; HMDB35931; HMDB36630; HMDB38821; HMDB40511; HMDB40803; HMDB41455	C10381; C10538	; CHEBI:1097945
Idx_1421	C19H26O12	Lucuminic acid	Carbohydrate	HMDB0035007; HMDB35007	NA	NA
Idx_1422	C27H42O5	Cepagenin	Lipid	HMDB0030913; HMDB0031079; HMDB0032680; HMDB0033583; HMDB0034189; HMDB0034424; HMDB0060129; HMDB30913; HMDB31079; HMDB32680; HMDB33583; HMDB34189; HMDB34424; HMDB60129	NA	NA
Idx_1423	C28H46O4	13''-Carboxy-gamma-tocopherol	Lipid	HMDB0012557; HMDB0032107; HMDB0032123; HMDB0032875; HMDB0040999; HMDB0041527; HMDB12557; HMDB32107; HMDB32123; HMDB32875; HMDB40999; HMDB41527	NA	NA
Idx_1424	C29H50O3	13''-Hydroxy-alpha-tocopherol	Lipid	HMDB0012559; HMDB0029607; HMDB0034408; HMDB0035512; HMDB12559; HMDB29607; HMDB34408; HMDB35512	NA	; CHEBI:84962
Idx_1425	C16H16O11S2	3,6-dihydroxy-2-[3-methoxy-4-(sulfooxy)phenyl]-5-sulfino-3,4-dihydro-2H-1-benzopyran-7-olate	Other	HMDB0127804; HMDB0127810; HMDB0127822; HMDB0127879; HMDB0127883; HMDB0127899; HMDB0127907	NA	NA
Idx_1426	C21H20O11	naringenin-7-O-glucuronide	Other	HMDB0029208; HMDB0029209; HMDB0030614; HMDB0030864; HMDB0032903; HMDB0033751; HMDB0035588; HMDB0037359; HMDB0037377; HMDB0037429; HMDB0037572; HMDB0038467; HMDB0038468; HMDB0041759; HMDB0041760; HMDB0041761; HMDB0125404; HMDB0125405; HMDB0125410; HMDB0125411; HMDB0127132; HMDB0127356; HMDB0127455; HMDB0127468; HMDB0128082; HMDB0128083; HMDB0128085; HMDB0128086; HMDB0128087; HMDB0128104; HMDB01281…	C01750; C03951; C08598; C10114; C12249	; CHEBI:132835; CHEBI:17558; CHEBI:27994; CHEBI:30200; CHEBI:7781
Idx_1427	C24H32O8	2-Methoxyestrone 3-glucuronide	Lipid	HMDB0004482; HMDB0006224; HMDB0006767; HMDB0010317; HMDB0010322; HMDB0010349; HMDB0033273; HMDB0034584; HMDB0037041; HMDB04482; HMDB06224; HMDB06767; HMDB10317; HMDB10322; HMDB10349; HMDB33273; HMDB34584; HMDB37041	C04300; C05503	; CHEBI:15822; CHEBI:36489
Idx_1428	C21H36O10	Acuminoside	Lipid	HMDB0029347; HMDB0029348; HMDB0030421; HMDB0039573; HMDB0039749; HMDB29347; HMDB29348; HMDB30421; HMDB39573; HMDB39749	NA	NA
Idx_1429	C28H48O4	6-Deoxodolichosterone	Lipid	HMDB0034332; HMDB0034423; HMDB34332; HMDB34423	C15793	NA
Idx_143	C4H7NO4	Aspartate	Amino acid/Peptide	HMDB0000191; HMDB0006483; HMDB0011753; HMDB00191; HMDB0062186; HMDB0062501; HMDB06483; HMDB11753; HMDB62186; HMDB62501	C00049; C00402; C16433; C19911	; CHEBI:17053; CHEBI:17364; CHEBI:22660; CHEBI:24786; CHEBI:29995
Idx_1430	C23H19N3O5S	Carnocin CP 5	Other	HMDB0038222; HMDB38222	NA	NA
Idx_1431	C20H27N5O5S	Glisoxepide	Xenobiotic	HMDB0015406; HMDB15406	NA	NA
Idx_1432	C26H43NO5	Deoxycholic acid glycine conjugate	Lipid	HMDB0000631; HMDB0000637; HMDB0000708; HMDB0004012; HMDB0004013; HMDB0006898; HMDB00631; HMDB00637; HMDB00708; HMDB04012; HMDB04013; HMDB06898	C05462; C05464; C05466	; CHEBI:27471; CHEBI:89929
Idx_1433	C27H46O5	Coprocholic acid	Lipid	HMDB0000601; HMDB0003873; HMDB00601; HMDB0060137; HMDB0062206; HMDB0062207; HMDB03873; HMDB60137; HMDB62206; HMDB62207	NA	; CHEBI:18402; CHEBI:63849; CHEBI:85674
Idx_1434	C28H50O4	6-Deoxocastasterone	Lipid	HMDB0033984; HMDB33984	C15802	CHEBI:20712
Idx_1435	C20H18ClNO9	(beta-1-O-[N-(2-formyl-3-chlorophenyl)anthraniloyl]-D-glucupyranuronic acid)	Carbohydrate	HMDB0060032; HMDB60032	NA	NA
Idx_1436	C21H25NO10	5-O-Feruloylnigrumin	Lipid	HMDB0038735; HMDB38735	NA	NA
Idx_1437	C23H25N5O5	Doxazosin	Xenobiotic	HMDB0014728; HMDB14728	C06970	CHEBI:4708
Idx_1438	C20H20O10S	Torvanol A	Other	HMDB0038789; HMDB0125974; HMDB38789	NA	NA
Idx_1439	C19H32O8S2	5alpha-Androstan-3alpha,17beta-diol disulfate	Lipid	HMDB0094682; HMDB94682	NA	; CHEBI:133101
Idx_144	C8H7NO	Mandelonitrile	Other	HMDB0004094; HMDB0029757; HMDB0032390; HMDB0034666; HMDB0059805; HMDB0060486; HMDB0061918; HMDB04094; HMDB29757; HMDB32390; HMDB34666; HMDB59805; HMDB60486; HMDB61918	C00561; C03766; C05658; C12312	; CHEBI:16667; CHEBI:16910; CHEBI:17840; CHEBI:18450; CHEBI:31697; CHEBI:51603
Idx_1440	C27H48O5	5b-Cholestane-3a,7a,12a,23S,25-pentol	Lipid	HMDB0000483; HMDB0000513; HMDB0000519; HMDB0000556; HMDB0000558; HMDB0000587; HMDB0002180; HMDB0002208; HMDB00483; HMDB00513; HMDB00519; HMDB00556; HMDB00558; HMDB00587; HMDB0062416; HMDB0062421; HMDB02180; HMDB02208; HMDB62416; HMDB62421	NA	; CHEBI:63835
Idx_1441	C30H60O2	C30:0	Lipid	HMDB0029987; HMDB0030925; HMDB29987; HMDB30925	NA	; CHEBI:31003
Idx_1442	C20H20ClNO9	(beta-1-O-[N-(2-hydroxymethyl-3-chlorophenyl)-anthraniloyl]-D-glucupyranuronic acid)	Carbohydrate	HMDB0060033; HMDB0060035; HMDB0060036; HMDB60033; HMDB60035; HMDB60036	NA	NA
Idx_1443	C20H27N3O7S	2-amino-4-({1-[(carboxymethyl)-C-hydroxycarbonimidoyl]-2-[(2-methyl-3-oxo-1-phenylpropyl)sulfanyl]ethyl}-C-hydroxycarbonimidoyl)butanoic acid	Other	HMDB0133618; HMDB0133638	NA	NA
Idx_1444	C21H27NO10	1-Isobutanol	Carbohydrate	HMDB0031948; HMDB31948	NA	NA
Idx_1445	C21H44NO7P	LysoPE(0:0/16:0)	Lipid	HMDB0011473; HMDB0011503; HMDB11473; HMDB11503	NA	; CHEBI:73004
Idx_1446	C28H55NO3	N-hexacosanoylglycine	Amino acid/Peptide	HMDB0062678; HMDB62678	NA	; CHEBI:87768
Idx_1447	C20H22O10S	[(4-{3-[2-(2,4-dihydroxyphenyl)-2-oxoethyl]-4,6-dihydroxy-2-methoxyphenyl}-2-methylbut-2-en-1-yl)oxy]sulfonic acid	Other	HMDB0125476	NA	NA
Idx_1448	C27H18O7	8,16-dihydroxy-6-(6-hydroxy-1-benzofuran-2-yl)-12-methyl-3,13-dioxapentacyclo[10.7.1.0¬≤,¬π‚Å∞.0‚Å¥,‚Åπ.0¬π‚Å¥,¬π‚Åπ]icosa-2(10),4,6,8,14(19),15,17-heptaen-11-one	Other	HMDB0137763	NA	NA
Idx_1449	C21H26O9S	{10-butanoyl-5-hydroxy-2,2-dimethyl-8-oxo-6-propyl-2H,3H,4H,8H-pyrano[3,2-g]chromen-3-yl}oxidanesulfonic acid	Other	HMDB0130102	NA	NA
Idx_145	C5H11NO3	Hydroxy-valine	Amino acid/Peptide	HMDB0031658; HMDB0032356; HMDB0039499; HMDB31658; HMDB32356; HMDB39499	NA	NA
Idx_1450	C20H20N7O6	(6R)-5,10-methenyltetrahydrofolate	Xenobiotic	HMDB0062623; HMDB62623	NA	; CHEBI:57455
Idx_1451	C22H30O10	alpha-CEHC glucuronide	Carbohydrate	HMDB0062445; HMDB62445	NA	NA
Idx_1452	C20H38O11	Methyl cellulose	Carbohydrate	HMDB0029925; HMDB0033370; HMDB29925; HMDB33370	NA	NA
Idx_1453	C26H46O6	27-Norcholestanehexol	Lipid	HMDB0002157; HMDB02157	NA	NA
Idx_1454	C25H28O8	Atrovirinone	Lipid	HMDB0036981; HMDB0133936; HMDB0133938; HMDB0133940; HMDB0133942; HMDB0133944; HMDB0133946; HMDB0133952; HMDB0134635; HMDB0134637; HMDB0134639; HMDB0134641; HMDB0134643; HMDB0134645; HMDB0134647; HMDB0134651; HMDB0134653; HMDB0134654; HMDB36981	NA	NA
Idx_1455	C24H40O6S	Sulfolithocholic acid	Lipid	HMDB0000907; HMDB00907	NA	NA
Idx_1456	C30H48O3	Oleanolic acid	Lipid	HMDB0002364; HMDB0002388; HMDB0002395; HMDB0030094; HMDB0031882; HMDB0032256; HMDB0033020; HMDB0034652; HMDB0034654; HMDB0034655; HMDB0034961; HMDB0034962; HMDB0034964; HMDB0035119; HMDB0035263; HMDB0035315; HMDB0035353; HMDB0035511; HMDB0035775; HMDB0036675; HMDB0036757; HMDB0036962; HMDB0038177; HMDB0038703; HMDB0039690; HMDB0040455; HMDB0040456; HMDB0040652; HMDB0040976; HMDB02364; HMDB02388; …	C08619; C08623; C08988; C17148; C17420	; CHEBI:3087; CHEBI:37659; CHEBI:499685; CHEBI:68103; CHEBI:95136; CHEBI:9908
Idx_1457	C23H27N3O7	Minocycline	Xenobiotic	HMDB0015152; HMDB15152	C07225	CHEBI:50694
Idx_1458	C21H22N4O8	12-Hydroxynevirapine glucuronide	Carbohydrate	HMDB0060705; HMDB0060720; HMDB0060743; HMDB0061130; HMDB60705; HMDB60720; HMDB60743; HMDB61130	NA	NA
Idx_1459	C23H39O7P	1-Lyso-2-arachidonoyl-phosphatidate	Lipid	HMDB0012496; HMDB0062312; HMDB0114742; HMDB12496; HMDB62312	NA	; CHEBI:73792; CHEBI:78209
Idx_146*	C5H10S2	3,3-Dimethyl-1,2-dithiolane	Other	HMDB0038974; HMDB0039789; HMDB0039790; HMDB38974; HMDB39789; HMDB39790	NA	NA
Idx_146*	C4H6O5	Malate	Other	HMDB0000156; HMDB0000744; HMDB00156; HMDB0031518; HMDB0032872; HMDB00744; HMDB31518; HMDB32872	C00149; C00497; C03668	; CHEBI:30796; CHEBI:30797; CHEBI:6650
Idx_1460	C28H42O5	Pubesenolide	Lipid	HMDB0033728; HMDB33728	NA	NA
Idx_1461	C23H24O10	Wistin	Other	HMDB0030869; HMDB0040129; HMDB0041385; HMDB0130582; HMDB0130583; HMDB0130604; HMDB0130605; HMDB0130659; HMDB0130660; HMDB0135246; HMDB0135251; HMDB0135253; HMDB0135254; HMDB30869; HMDB40129; HMDB41385	NA	NA
Idx_1462	C21H28N6O4S	N-Desmethyl sildenafil (UK-103,320)	Other	HMDB0060932; HMDB60932	NA	NA
Idx_1463	C27H40O6	2,3-Secoporrigenin	Other	HMDB0030909; HMDB0038352; HMDB30909; HMDB38352	NA	NA
Idx_1464	C28H44O5	(3beta,5alpha,9alpha,14alpha,22E,24R)-3,5,9,14-Tetrahydroxyergosta-7,22-dien-6-one	Lipid	HMDB0032690; HMDB0038498; HMDB0038500; HMDB0038501; HMDB32690; HMDB38498; HMDB38500; HMDB38501	NA	NA
Idx_1465	C29H48O4	13''-Carboxy-alpha-tocopherol	Lipid	HMDB0012555; HMDB0033634; HMDB12555; HMDB33634	NA	NA
Idx_1466	C19H27NO12	4-(2-Nitroethyl)phenyl primeveroside	Carbohydrate	HMDB0031742; HMDB31742	NA	NA
Idx_1467	C23H27NO9	Morphine-3-glucuronide	Xenobiotic	HMDB0041936; HMDB0041937; HMDB0060824; HMDB0060930; HMDB41936; HMDB41937; HMDB60824; HMDB60930	C16578; C16643	NA
Idx_1468	C21H19ClN2O8	Oxazepam glucuronide	Carbohydrate	HMDB0041969; HMDB41969	NA	NA
Idx_1469	C23H26O10	6-[(4,7-dihydroxy-6,8-dimethyl-2-phenyl-3,4-dihydro-2H-1-benzopyran-5-yl)oxy]-3,4,5-trihydroxyoxane-2-carboxylic acid	Other	HMDB0130597; HMDB0130598; HMDB0130606; HMDB0130607	NA	NA
Idx_147	C5H10O2S	S,S-Dimethyl-beta-propiothetin	Other	HMDB0031521; HMDB0032409; HMDB0034377; HMDB0040263; HMDB0040410; HMDB31521; HMDB32409; HMDB34377; HMDB40263; HMDB40410	NA	NA
Idx_1470	C25H34O8	6-Dehydrotestosterone glucuronide	Xenobiotic	HMDB0010337; HMDB10337	C03033	CHEBI:32709
Idx_1471	C27H42O6	Lucidenic acid M	Xenobiotic	HMDB0035973; HMDB35973	NA	NA
Idx_1472	C28H46O5	Dolichosterone	Lipid	HMDB0034336; HMDB0038499; HMDB34336; HMDB38499	NA	NA
Idx_1473	C29H50O4	6-Deoxohomodolichosterone	Lipid	HMDB0034430; HMDB0039713; HMDB34430; HMDB39713	NA	NA
Idx_1474	C13H21NO15S	Chondroitin sulfate	Carbohydrate	HMDB0000580; HMDB0000591; HMDB00580; HMDB00591	C00607	CHEBI:37397
Idx_1475	C25H19O9	Pinotin A aglycone	Other	HMDB0029251; HMDB0134834; HMDB29251	NA	NA
Idx_1476	C23H32N2O8	Na-Hexanoyl-Nb-inosityltryptophan	Amino acid/Peptide	HMDB0039501; HMDB39501	NA	NA
Idx_1477	C25H36O8	Testosterone glucuronide	Lipid	HMDB0003193; HMDB0010327; HMDB0010348; HMDB0029655; HMDB03193; HMDB10327; HMDB10348; HMDB29655	C03033; C11134	; CHEBI:28835; CHEBI:68834
Idx_1478	C23H45O7P	1-(11Z-eicosenoyl)-glycero-3-phosphate	Lipid	HMDB0062305; HMDB62305	NA	NA
Idx_1479	C28H48O5	Trihydroxycoprostanoic acid	Lipid	HMDB0002163; HMDB0041135; HMDB02163; HMDB41135	NA	; CHEBI:89753
Idx_148	C5H10O4	Deoxyribose	Lipid	HMDB0000421; HMDB0001292; HMDB0003224; HMDB0012141; HMDB0012485; HMDB0029576; HMDB00421; HMDB0127615; HMDB01292; HMDB03224; HMDB12141; HMDB12485; HMDB29576	C01801; C04272; C06257	; CHEBI:15684; CHEBI:28816
Idx_1480	C14H27NO10S3	Glucohesperalin	Carbohydrate	HMDB0038410; HMDB38410	NA	NA
Idx_1481	C22H44NO7P	LysoPC(14:1(9Z))	Lipid	HMDB0010380; HMDB10380	C04230	CHEBI:73794
Idx_1482	C26H43NO6	Cholylglycine	Lipid	HMDB0000138; HMDB0000331; HMDB00138; HMDB0032596; HMDB00331; HMDB32596	C01921	; CHEBI:29746
Idx_1483	C21H39O9P	Dolichyl b-D-glucosyl phosphate	Lipid	HMDB0001054; HMDB01054	C01246	CHEBI:15812
Idx_1484	C27H46O4S	Cholesterol sulfate	Lipid	HMDB0000653; HMDB00653	C18043	CHEBI:41321
Idx_1485	C23H51N2O5P	LysoSM(d18:0)	Lipid	HMDB0012082; HMDB12082	NA	NA
Idx_1486	C31H62O2	C31:0	Lipid	HMDB0032682; HMDB32682	NA	NA
Idx_1487	C18H37N5O9	Tobramycin	Carbohydrate	HMDB0014822; HMDB14822	C00397	CHEBI:28864
Idx_1488	C28H41N3O3	Tiropramide	Amino acid/Peptide	HMDB0042042; HMDB42042	NA	NA
Idx_1489	C25H40O8	3,17-Androstanediol glucuronide	Other	HMDB0010321; HMDB0010339; HMDB0010359; HMDB10321; HMDB10339; HMDB10359	NA	; CHEBI:88730
Idx_149	C9H10O	Indan-1-ol	Other	HMDB0029639; HMDB0029697; HMDB0029698; HMDB0030839; HMDB0031626; HMDB0032024; HMDB0032142; HMDB0032608; HMDB0032623; HMDB0033716; HMDB0034107; HMDB0034563; HMDB0036441; HMDB0059601; HMDB0059895; HMDB29639; HMDB29697; HMDB29698; HMDB30839; HMDB31626; HMDB32024; HMDB32142; HMDB32608; HMDB32623; HMDB33716; HMDB34107; HMDB34563; HMDB36441; HMDB59601; HMDB59895	C01710; C02394; C16930	; CHEBI:16697; CHEBI:17177; CHEBI:33227; CHEBI:425902; CHEBI:50158
Idx_1490	C11H20O16P2	1-Phosphatidyl-1D-myo-inositol 3-phosphate	Other	HMDB0003850; HMDB03850	C04549	CHEBI:17283
Idx_1491	C30H46O4	Glycyrrhetinic acid	Lipid	HMDB0011628; HMDB0029345; HMDB0033213; HMDB0034508; HMDB0034517; HMDB0034568; HMDB0035252; HMDB0035327; HMDB0035334; HMDB0035788; HMDB0035912; HMDB0036655; HMDB0036671; HMDB0036786; HMDB0036847; HMDB0038653; HMDB0040415; HMDB0040494; HMDB0040618; HMDB0040995; HMDB0040996; HMDB11628; HMDB29345; HMDB33213; HMDB34508; HMDB34517; HMDB34568; HMDB35252; HMDB35327; HMDB35334; HMDB35788; HMDB35912; HMDB3…	C02283	; CHEBI:30853
Idx_1492	C27H50O6	TG(8:0/8:0/8:0)	Lipid	HMDB0011187; HMDB0059930; HMDB11187; HMDB59930	C13044	; CHEBI:76978
Idx_1493	C25H29NO8	Hydroxydesmthyl doxepin glucuronide	Other	HMDB0060629; HMDB0060700; HMDB60629; HMDB60700	NA	NA
Idx_1494	C24H40O7S	Chenodeoxycholic acid sulfate	Lipid	HMDB0002522; HMDB0002586; HMDB0002642; HMDB02522; HMDB02586; HMDB02642	NA	; CHEBI:89499
Idx_1495	C30H48O4	Maslinic acid	Lipid	HMDB0002392; HMDB0033233; HMDB0034523; HMDB0034530; HMDB0034567; HMDB0035106; HMDB0035107; HMDB0035258; HMDB0035260; HMDB0035748; HMDB0035758; HMDB0035962; HMDB0035977; HMDB0036001; HMDB0036063; HMDB0036064; HMDB0036638; HMDB0036654; HMDB0037779; HMDB0041043; HMDB02392; HMDB33233; HMDB34523; HMDB34530; HMDB34567; HMDB35106; HMDB35107; HMDB35258; HMDB35260; HMDB35748; HMDB35758; HMDB35962; HMDB359…	C16939	; CHEBI:66682
Idx_1496*	C20H23N7O7	10-Formyl-THF	Xenobiotic	HMDB0000972; HMDB0001562; HMDB0002140; HMDB0006206; HMDB0062757; HMDB00972; HMDB01562; HMDB02140; HMDB06206; HMDB62757	C00234; C03479	; CHEBI:15637; CHEBI:209153; CHEBI:474191; CHEBI:57457; D01211
Idx_1496*	C28H27NO4S	Raloxifene	Xenobiotic	HMDB0014624; HMDB14624	C07228	CHEBI:8772
Idx_1497	C24H26O10	3,4,5-trihydroxy-6-[(5-methoxy-6,8-dimethyl-4-oxo-2-phenyl-3,4-dihydro-2H-1-benzopyran-7-yl)oxy]oxane-2-carboxylic acid	Other	HMDB0130644	NA	NA
Idx_1498	C22H30N6O4S	Sildenafil	Xenobiotic	HMDB0005039; HMDB05039	C07259	CHEBI:9139
Idx_1499	C30H34O5	Rubraflavone B	Other	HMDB0030629; HMDB30629	NA	NA
Idx_15	C2H5NO2	Glycine	Amino acid/Peptide	HMDB0000123; HMDB00123; HMDB0014691; HMDB0031239; HMDB14691; HMDB31239	C00037; C06808	; CHEBI:15428; CHEBI:27777
Idx_150	C10H14	p-Cymene	Lipid	HMDB0005805; HMDB0032627; HMDB0037013; HMDB0037050; HMDB0037051; HMDB0059812; HMDB0059821; HMDB0059823; HMDB0059832; HMDB0059890; HMDB0061787; HMDB05805; HMDB32627; HMDB37013; HMDB37050; HMDB37051; HMDB59812; HMDB59821; HMDB59823; HMDB59832; HMDB59890; HMDB61787	C06575; C18150	; CHEBI:28768; CHEBI:38997; CHEBI:44194; CHEBI:89242; CHEBI:90063
Idx_1500	C30H50O4	Soyasapogenol A	Lipid	HMDB0034505; HMDB0034528; HMDB0034644; HMDB0034683; HMDB0035326; HMDB0039692; HMDB34505; HMDB34528; HMDB34644; HMDB34683; HMDB35326; HMDB39692	C17419	NA
Idx_1501	C10H14N5O10PSe	Adenylylselenate	Nucleoside/Nucleotide	HMDB0004112; HMDB0011109; HMDB04112; HMDB11109	C05686	CHEBI:2485
Idx_1502	C10H17N7O11S2	Protogonyautoxin I	Xenobiotic	HMDB0033511; HMDB33511	NA	NA
Idx_1503	C24H29NO9	Codeine-6-glucuronide	Xenobiotic	HMDB0060464; HMDB60464	C16577	CHEBI:80580
Idx_1504	C24H33N3O3S2	Pipotiazine	Xenobiotic	HMDB0015558; HMDB15558	NA	; CHEBI:521177
Idx_1505	C23H42NO7P	LysoPE(0:0/18:3(6Z,9Z,12Z))	Lipid	HMDB0011478; HMDB0011479; HMDB0011508; HMDB0011509; HMDB11478; HMDB11479; HMDB11508; HMDB11509	NA	NA
Idx_1506	C27H41NO6	Hydrocortamate	Lipid	HMDB0014907; HMDB14907	NA	; CHEBI:50851
Idx_1507	C21H32O12	Kanokoside A	Amino acid/Peptide	HMDB0035635; HMDB35635	NA	NA
Idx_1508	C30H52O4	Panaxatriol	Lipid	HMDB0038244; HMDB38244	NA	NA
Idx_1509	C29H35NO5	1''-O-Acetylpaxilline	Other	HMDB0037530; HMDB37530	NA	NA
Idx_151	C7H5NS	Benzothiazole	Xenobiotic	HMDB0032930; HMDB32930	NA	; CHEBI:45993
Idx_1510	C23H44NO7P	LysoPE(0:0/18:2(9Z,12Z))	Lipid	HMDB0011477; HMDB0011507; HMDB11477; HMDB11507	NA	; CHEBI:76090; CHEBI:83058
Idx_1511	C22H22O12	Isorhamnetin 7-glucoside	Xenobiotic	HMDB0029479; HMDB0030548; HMDB0030805; HMDB0033650; HMDB0036120; HMDB0037332; HMDB0037360; HMDB0039190; HMDB0039211; HMDB0039338; HMDB0040509; HMDB0040510; HMDB0041743; HMDB0041745; HMDB0126054; HMDB0126055; HMDB0126056; HMDB0126057; HMDB0126140; HMDB0126573; HMDB0126590; HMDB0126591; HMDB0126596; HMDB0126597; HMDB0127510; HMDB0127511; HMDB0127513; HMDB0127514; HMDB0128063; HMDB0128064; HMDB01280…	NA	; CHEBI:581221
Idx_1512	C23H26O11	4''-O-methyl-(-)-epicatechin-5-O-beta-glucuronide	Other	HMDB0029181; HMDB0029183; HMDB0030470; HMDB0037482; HMDB0039378; HMDB0040721; HMDB0041398; HMDB0127867; HMDB0127868; HMDB0130146; HMDB0130611; HMDB0130612; HMDB0130613; HMDB0130618; HMDB0130619; HMDB0130620; HMDB0130626; HMDB0130627; HMDB0130628; HMDB0130634; HMDB0130635; HMDB0130636; HMDB29181; HMDB29183; HMDB30470; HMDB37482; HMDB39378; HMDB40721; HMDB41398	NA	NA
Idx_1513	C28H46O6	Dolicholide	Other	HMDB0034086; HMDB0038495; HMDB34086; HMDB38495	NA	NA
Idx_1514	C32H62O2	C32:1	Lipid	HMDB0029801; HMDB0035530; HMDB0035576; HMDB0035577; HMDB29801; HMDB35530; HMDB35576; HMDB35577	NA	NA
Idx_1515	C26H29N3O6	Nicardipine	Xenobiotic	HMDB0014760; HMDB14760	C07264	CHEBI:507549
Idx_1516	C23H46NO7P	LysoPE(0:0/18:1(11Z))	Lipid	HMDB0011475; HMDB0011476; HMDB0011505; HMDB0011506; HMDB11475; HMDB11476; HMDB11505; HMDB11506	NA	; CHEBI:74971; CHEBI:76088
Idx_1517	C22H24O12	Torachrysone 8-(6-oxalylglucoside)	Carbohydrate	HMDB0039135; HMDB0041659; HMDB0041674; HMDB0126061; HMDB0126062; HMDB0126063; HMDB0126064; HMDB0127766; HMDB0127827; HMDB0127828; HMDB0128070; HMDB0128071; HMDB0128072; HMDB0129103; HMDB0129995; HMDB0129996; HMDB0129997; HMDB0129998; HMDB0130204; HMDB0130205; HMDB0130206; HMDB0130207; HMDB0133859; HMDB0133860; HMDB0133861; HMDB0133867; HMDB0133868; HMDB0133869; HMDB39135; HMDB41659; HMDB41674	NA	NA
Idx_1518	C25H36O9	11-Oxo-androsterone glucuronide	Lipid	HMDB0010338; HMDB0033654; HMDB0036161; HMDB0038559; HMDB10338; HMDB33654; HMDB36161; HMDB38559	NA	; CHEBI:88771
Idx_1519	C27H44O7	Crustecdysone	Lipid	HMDB0030180; HMDB30180	NA	; CHEBI:16587
Idx_152	C7H5NO2	2-Benzoxazolol	Xenobiotic	HMDB0032931; HMDB32931	NA	NA
Idx_1520	C28H48O6	Brassinolide	Lipid	HMDB0034081; HMDB0041130; HMDB34081; HMDB41130	C11049	; CHEBI:27722
Idx_1521	C14H27NO11S3	6-(Methylsulfonyl)hexyl glucosinolate	Carbohydrate	HMDB0038411; HMDB38411	NA	NA
Idx_1522	C23H48NO7P	LysoPC(15:0)	Lipid	HMDB0010381; HMDB0011129; HMDB0011130; HMDB10381; HMDB11129; HMDB11130	C04230	; CHEBI:133144; CHEBI:580912; CHEBI:75036
Idx_1523	C21H22O13	3''-(2''''-Galloylglucosyl)-phloroacetophenone	Carbohydrate	HMDB0040622; HMDB0040623; HMDB0041638; HMDB0041639; HMDB0041640; HMDB0141558; HMDB0141559; HMDB40622; HMDB40623; HMDB41638; HMDB41639; HMDB41640	NA	NA
Idx_1524	C24H31ClO8	Melleolide D	Lipid	HMDB0037042; HMDB37042	NA	NA
Idx_1525	C25H38O9	11-beta-Hydroxyandrosterone-3-glucuronide	Xenobiotic	HMDB0010351; HMDB10351	NA	; CHEBI:88733
Idx_1526	C20H24N2O12	N-[[3-(b-D-Glucopyranosyloxy)-2,3-dihydro-2-oxo-1H-indol-3-yl]acetyl]aspartic acid	Amino acid/Peptide	HMDB0039409; HMDB39409	NA	NA
Idx_1527	C25H28N2O8	Nb-trans-p-Coumaroylserotonin glucoside	Amino acid/Peptide	HMDB0032760; HMDB32760	NA	NA
Idx_1528	C31H50O4	3,7-Dihydroxy-25-methoxycucurbita-5,23-dien-19-al	Lipid	HMDB0039362; HMDB39362	NA	NA
Idx_1529	C18H32O15	3-Fucosyllactose	Carbohydrate	HMDB0002094; HMDB0002098; HMDB0006601; HMDB0006620; HMDB02094; HMDB02098; HMDB06601; HMDB06620	NA	; CHEBI:90065
Idx_153	C5H5N5	Adenine	Xenobiotic	HMDB0000034; HMDB00034	C00147	CHEBI:16708
Idx_1530	C24H40O10	alpha-Ionol O-[arabinosyl-(1->6)-glucoside]	Lipid	HMDB0038732; HMDB38732	NA	NA
Idx_1531	C30H48O5	Pitheduloside I	Lipid	HMDB0034036; HMDB0034502; HMDB0034531; HMDB0035118; HMDB0035782; HMDB0035957; HMDB0036311; HMDB0036639; HMDB0036651; HMDB0036961; HMDB0037782; HMDB0038116; HMDB0040391; HMDB0041039; HMDB34036; HMDB34502; HMDB34531; HMDB35118; HMDB35782; HMDB35957; HMDB36311; HMDB36639; HMDB36651; HMDB36961; HMDB37782; HMDB38116; HMDB40391; HMDB41039	C12599; C17890	; CHEBI:67914
Idx_1532	C24H27NO8S	4-Hydroxy duloxetine glucuronide	Carbohydrate	HMDB0060763; HMDB60763	NA	NA
Idx_1533	C24H26O11	4'',5,6-Trimethylscutellarein 7-glucoside	Other	HMDB0040512; HMDB0130645; HMDB0130647; HMDB0130649; HMDB0130650; HMDB0130651; HMDB0130652; HMDB0130656; HMDB0130657; HMDB40512	NA	NA
Idx_1534	C25H30O10	3,4,5-trihydroxy-6-({2-[6-(2-methylbut-3-en-2-yl)-7-oxo-2H,3H,7H-furo[3,2-g]chromen-2-yl]propan-2-yl}oxy)oxane-2-carboxylic acid	Other	HMDB0130297	NA	NA
Idx_1535	C24H34N4O5S	Glimepiride	Xenobiotic	HMDB0014367; HMDB14367	C07669	CHEBI:5383
Idx_1536	C27H38O8	Lucidenic acid J	Lipid	HMDB0035700; HMDB35700	NA	NA
Idx_1537	C30H50O5	Barringtogenol C	Lipid	HMDB0034525; HMDB0034532; HMDB0037783; HMDB34525; HMDB34532; HMDB37783	C08931	NA
Idx_1538	C25H32O10	Isolariciresinol 9''-O-alpha-L-arabinofuranoside	Other	HMDB0032906; HMDB32906	NA	NA
Idx_1539	C26H36O9	rac-5,6-Epoxy-retinoyl-beta-D-glucuronide	Lipid	HMDB0060123; HMDB0061688; HMDB60123; HMDB61688	NA	NA
Idx_154	C8H9NO	2-Phenylacetamide	Xenobiotic	HMDB0001250; HMDB0010715; HMDB0032628; HMDB0032630; HMDB0037071; HMDB0037072; HMDB0040008; HMDB0040013; HMDB0040222; HMDB0040223; HMDB0040224; HMDB01250; HMDB10715; HMDB32628; HMDB32630; HMDB37071; HMDB37072; HMDB40008; HMDB40013; HMDB40222; HMDB40223; HMDB40224	C02505; C07565	; CHEBI:16562; CHEBI:28884
Idx_1540	C33H64O2	10,12-Tritriacontanedione	Other	HMDB0035578; HMDB35578	NA	NA
Idx_1541	C24H48NO7P	LysoPC(16:1(9Z)/0:0)	Lipid	HMDB0010383; HMDB10383	C04230	CHEBI:73851
Idx_1542	C25H34O10	Gibberellin A20 13-glucoside	Lipid	HMDB0033412; HMDB0037084; HMDB0038610; HMDB33412; HMDB37084; HMDB38610	NA	NA
Idx_1543	C26H38O9	7,11-Bisdeacetylvaltrate 7-(3-methylpentanoate) 11-(3-hydroxy-3-methylbutanoate)	Lipid	HMDB0033655; HMDB33655	NA	NA
Idx_1544	C29H50O6	28-Homobrassinolide	Lipid	HMDB0030423; HMDB30423	NA	NA
Idx_1545	C24H50NO7P	LysoPC(16:0)	Lipid	HMDB0010382; HMDB0240262; HMDB10382	C04230	; CHEBI:72998
Idx_1546	C23H28O12	Musabalbisiane A	Lipid	HMDB0038680; HMDB0039026; HMDB0039069; HMDB0039070; HMDB0060491; HMDB0060634; HMDB0130138; HMDB0130140; HMDB0130142; HMDB0130144; HMDB38680; HMDB39026; HMDB39069; HMDB39070; HMDB60491; HMDB60634	C20383	; CHEBI:64689
Idx_1547	C24H32O11	(7R*,8R*)-3-Methoxy-3'',4,7,9,9''-pentahydroxy-8,4''-oxyneolignan 4-xyloside	Other	HMDB0040325; HMDB40325	NA	NA
Idx_1548	C28H32O8	7alpha-1(10->19)-Abeo-7-acetoxyobacun-9(11)-ene	Other	HMDB0036033; HMDB36033	NA	NA
Idx_1549	C25H36O10	Glaucarubin	Lipid	HMDB0035626; HMDB35626	C08760	NA
Idx_155*	C5H12S2	1-Pentanesulfenothioic acid	Other	HMDB0031160; HMDB0033053; HMDB0033054; HMDB31160; HMDB33053; HMDB33054	NA	NA
Idx_155*	C5H4N4O	Hypoxanthine	Other	HMDB0000157; HMDB0014581; HMDB00157; HMDB14581	C00262	; CHEBI:17368; CHEBI:40279
Idx_155*	C4H8O5	Threonate	Other	HMDB0000613; HMDB0000943; HMDB00613; HMDB0062620; HMDB00943; HMDB62620	C01620	; CHEBI:15908; CHEBI:37655; CHEBI:49059
Idx_1550	C27H44O8	Pregnanediol-3-glucuronide	Lipid	HMDB0010318; HMDB0010352; HMDB0041331; HMDB10318; HMDB10352; HMDB41331	C03033	NA
Idx_1551	C16H27N4O8P2S	2-Methyl-1-hydroxypropyl-ThPP	Xenobiotic	HMDB0006866; HMDB06866	C15976	CHEBI:48522
Idx_1552	C20H18O15	7,8,8,12,13,21,22-heptahydroxy-19-(hydroxymethyl)-2,17,20,23-tetraoxapentacyclo[16.3.1.1‚Å∑,¬π¬π.0‚Å¥,‚Åπ.0¬π‚Å∞,¬π‚Åµ]tricosa-4,10,12,14-tetraene-3,6,16-trione	Other	HMDB0126631; HMDB0128326; HMDB0128327; HMDB0128328; HMDB0128329; HMDB0128330	NA	NA
Idx_1553	C21H22O14	Methyl 4,6-di-O-galloyl-beta-D-glucopyranoside	Xenobiotic	HMDB0039180; HMDB39180	NA	NA
Idx_1554	C29H54O6	TG(10:0/8:0/8:0)	Lipid	HMDB0072193; HMDB0072251; HMDB72193; HMDB72251	NA	NA
Idx_1555	C25H42NO7P	LysoPE(0:0/20:5(5Z,8Z,11Z,14Z,17Z))	Lipid	HMDB0011489; HMDB0011519; HMDB11489; HMDB11519	NA	NA
Idx_1556	C26H45NO6S	Tauroursodeoxycholic acid	Lipid	HMDB0000874; HMDB0000896; HMDB0000951; HMDB0004011; HMDB00874; HMDB00896; HMDB00951; HMDB04011	C05463; C05465	; CHEBI:16525; CHEBI:9410
Idx_1557	C28H24N2O7	Orcein	Xenobiotic	HMDB0039777; HMDB39777	NA	NA
Idx_1558	C26H28O10	3,4,5-trihydroxy-6-{4-[3-(5-hydroxy-2,2-dimethyl-2H-chromen-6-yl)propanoyl]phenoxy}oxane-2-carboxylic acid	Other	HMDB0125894; HMDB0125895; HMDB0133809; HMDB0133810; HMDB0135864; HMDB0135865	NA	NA
Idx_1559	C25H44NO7P	LysoPE(0:0/20:4(5Z,8Z,11Z,14Z))	Lipid	HMDB0011487; HMDB0011488; HMDB0011517; HMDB0011518; HMDB11487; HMDB11488; HMDB11517; HMDB11518	NA	; CHEBI:64395; CHEBI:72741; CHEBI:72742; CHEBI:72746
Idx_156	C8H8O2	Phenyl acetate	Xenobiotic	HMDB0000209; HMDB0001326; HMDB0002340; HMDB0003767; HMDB00209; HMDB0029635; HMDB0029686; HMDB0031459; HMDB0032400; HMDB0032568; HMDB0032603; HMDB0033128; HMDB0033766; HMDB0033968; HMDB0038176; HMDB0040638; HMDB0040733; HMDB0041485; HMDB0062810; HMDB0124942; HMDB0125535; HMDB0126385; HMDB01326; HMDB02340; HMDB03767; HMDB29635; HMDB29686; HMDB31459; HMDB32400; HMDB32568; HMDB32603; HMDB33128; HMDB3…	C01454; C03765; C05613; C07086; C07211; C07215; C10761; C15583	; CHEBI:10589; CHEBI:15621; CHEBI:30745; CHEBI:36632; CHEBI:36635; CHEBI:366673; CHEBI:72775; CHEBI:8082
Idx_1560	C31H50O5	Ganoderiol I	Lipid	HMDB0037778; HMDB37778	NA	NA
Idx_1561	C21H28O14	6-Caffeoylsucrose	Carbohydrate	HMDB0035486; HMDB35486	NA	NA
Idx_1562	C26H32O10	Myricatomentoside I	Other	HMDB0031536; HMDB31536	NA	NA
Idx_1563	C30H48O6	Protobassic acid	Lipid	HMDB0034500; HMDB0034501; HMDB0034518; HMDB0035487; HMDB0035875; HMDB0035948; HMDB0036670; HMDB0040772; HMDB0040784; HMDB34500; HMDB34501; HMDB34518; HMDB35487; HMDB35875; HMDB35948; HMDB36670; HMDB40772; HMDB40784	NA	NA
Idx_1564	C31H52O5	Ganoderiol G	Lipid	HMDB0037780; HMDB37780	NA	NA
Idx_1565	C25H48NO7P	LysoPE(0:0/20:2(11Z,14Z))	Lipid	HMDB0011483; HMDB0011513; HMDB11483; HMDB11513	NA	NA
Idx_1566	C24H26O12	Caryatin glucoside	Other	HMDB0037352; HMDB0124859; HMDB0128542; HMDB0128543; HMDB0128547; HMDB0128548; HMDB37352	NA	NA
Idx_1567	C25H30O11	Diosbulbinoside D	Other	HMDB0030084; HMDB0130307; HMDB0130308; HMDB0130310; HMDB0130311; HMDB0130313; HMDB0130314; HMDB0130316; HMDB30084	NA	NA
Idx_1568	C26H34O10	Isolimonic acid	Other	HMDB0038170; HMDB38170	NA	NA
Idx_1569	C27H38O9	11-Hydroxyprogesterone 11-glucuronide	Lipid	HMDB0010364; HMDB10364	NA	NA
Idx_157	C9H12O	4-Propylphenol	Other	HMDB0029667; HMDB0031312; HMDB0031446; HMDB0031627; HMDB0031628; HMDB0032029; HMDB0032149; HMDB0032441; HMDB0032544; HMDB0032621; HMDB0032624; HMDB0032625; HMDB0033962; HMDB0034378; HMDB0038984; HMDB0038985; HMDB0038986; HMDB0038987; HMDB0038988; HMDB0039782; HMDB0059896; HMDB0125105; HMDB29667; HMDB31312; HMDB31446; HMDB31627; HMDB31628; HMDB32029; HMDB32149; HMDB32441; HMDB32544; HMDB32621; HMD…	C14311	; CHEBI:38506
Idx_1570	C30H50O6	Theasapogenol A	Lipid	HMDB0034519; HMDB34519	NA	NA
Idx_1571	C10H16N5O13P3	ATP	Nucleoside/Nucleotide	HMDB0000538; HMDB0001440; HMDB00538; HMDB0059593; HMDB01440; HMDB59593	C00002; C00286; C19969	CHEBI:15422; CHEBI:16497; CHEBI:63208
Idx_1572	C25H50NO7P	LysoPE(0:0/20:1(11Z))	Lipid	HMDB0011482; HMDB0011512; HMDB11482; HMDB11512	NA	NA
Idx_1573	C26H36O10	Acetyl-T2 Toxin	Lipid	HMDB0033164; HMDB0037002; HMDB0037003; HMDB0038611; HMDB33164; HMDB37002; HMDB37003; HMDB38611	NA	NA
Idx_1574	C30H52O6	Fasciculol C	Lipid	HMDB0035853; HMDB35853	NA	NA
Idx_1575	C25H52NO7P	LysoPE(0:0/20:0)	Lipid	HMDB0011481; HMDB0011511; HMDB0012108; HMDB11481; HMDB11511; HMDB12108	C04230	; CHEBI:74340
Idx_1576	C32H63NO3	C14 Cer	Lipid	HMDB0011773; HMDB11773	C13916	CHEBI:72957
Idx_1577	C22H22O14	3,4,5-trihydroxy-6-{[3,6,7-trihydroxy-2-(4-hydroxy-3-methoxyphenyl)-4-oxo-3,4-dihydro-2H-1-benzopyran-5-yl]oxy}oxane-2-carboxylic acid	Other	HMDB0128791; HMDB0128792; HMDB0128793; HMDB0128794; HMDB0128801; HMDB0128802; HMDB0128803; HMDB0128804; HMDB0128805; HMDB0128815; HMDB0128816; HMDB0128817; HMDB0128818; HMDB0128826; HMDB0128827; HMDB0128828; HMDB0128829; HMDB0128830; HMDB0134869; HMDB0134870; HMDB0134871	NA	NA
Idx_1578	C32H62O4	Propylene glycol mono- and diesters of fats and fatty acids	Lipid	HMDB0032494; HMDB0112110; HMDB0112114; HMDB0112115; HMDB0112123; HMDB0112124; HMDB0112125; HMDB0112126; HMDB0112127; HMDB0112178; HMDB32494	NA	NA
Idx_1579	C28H32O9	Physalin M	Lipid	HMDB0034342; HMDB34342	NA	NA
Idx_158	C7H7NO2	Anthranilate	Xenobiotic	HMDB0000875; HMDB0001123; HMDB0001392; HMDB0001538; HMDB0001891; HMDB0002129; HMDB0015687; HMDB0029806; HMDB0060722; HMDB00875; HMDB01123; HMDB01392; HMDB01538; HMDB01891; HMDB02129; HMDB15687; HMDB29806; HMDB60722	C00108; C00568; C01004	; CHEBI:18123; CHEBI:30753; CHEBI:30754; CHEBI:32114; CHEBI:42682; CHEBI:451700; CHEBI:86390
Idx_1580	C20H35NO14	Validamycin B	Carbohydrate	HMDB0036593; HMDB36593	NA	NA
Idx_1581	C33H30N4O2	Telmisartan	Xenobiotic	HMDB0015101; HMDB15101	C07710	CHEBI:9434
Idx_1582	C26H42O10	Capsianoside V	Lipid	HMDB0030737; HMDB0034677; HMDB0035065; HMDB0035096; HMDB30737; HMDB34677; HMDB35065; HMDB35096	NA	NA
Idx_1583	C30H42O7	Ganoderenic acid A	Lipid	HMDB0035381; HMDB0035627; HMDB0035709; HMDB0036308; HMDB0036403; HMDB0039641; HMDB0039649; HMDB35381; HMDB35627; HMDB35709; HMDB36308; HMDB36403; HMDB39641; HMDB39649	NA	NA
Idx_1584	C29H25NO8	Neoacrimarine G	Other	HMDB0031135; HMDB31135	NA	NA
Idx_1585	C26H45NO7S	Taurocholic acid	Lipid	HMDB0000036; HMDB0000889; HMDB0000922; HMDB0000932; HMDB00036; HMDB0011637; HMDB00889; HMDB00922; HMDB00932; HMDB11637	C05122; C15516	; CHEBI:28865
Idx_1586	C25H40O11	Eriojaposide B	Lipid	HMDB0038029; HMDB38029	NA	NA
Idx_1587	C29H40O8	Lucidenic acid E2	Lipid	HMDB0036434; HMDB0059922; HMDB0059923; HMDB36434; HMDB59922; HMDB59923	NA	NA
Idx_1588*	C30H44O7	Cucurbitacin D	Other	HMDB0034695; HMDB0034931; HMDB0035382; HMDB0035719; HMDB0036306; HMDB0036307; HMDB34695; HMDB34931; HMDB35382; HMDB35719; HMDB36306; HMDB36307	C08796	NA
Idx_1588*	C31H48O2S2	Probucol	Other	HMDB0015537; HMDB15537	C07373	CHEBI:8427
Idx_1589	C25H25O12	Vitisin B	Other	HMDB0036825; HMDB36825	NA	NA
Idx_159	C7H9N2O	1-Methylnicotinamide	Xenobiotic	HMDB0000699; HMDB0014871; HMDB00699; HMDB14871	C02918; C07400	CHEBI:16797; CHEBI:8354
Idx_1590	C24H22O13	6''''-Malonylgenistin	Xenobiotic	HMDB0029529; HMDB0037346; HMDB0128884; HMDB0128885; HMDB0128886; HMDB0128887; HMDB29529; HMDB37346	C16192	NA
Idx_1591	C24H38O12	6S,9R-Dihydroxy-4,7E-megastigmadien-3-one 9-[apiosyl-(1->6)-glucoside]	Lipid	HMDB0029773; HMDB0035520; HMDB0038923; HMDB29773; HMDB35520; HMDB38923	NA	NA
Idx_1592	C28H38O9	Austalide G	Other	HMDB0030154; HMDB30154	NA	NA
Idx_1593	C32H54O5	Ganoderiol C	Lipid	HMDB0037781; HMDB37781	NA	NA
Idx_1594	C26H50NO7P	LysoPC(18:2(9Z,12Z))	Lipid	HMDB0010386; HMDB0062711; HMDB10386; HMDB62711	NA	; CHEBI:28733; CHEBI:76084
Idx_1595	C27H36O10	Myricanol 5-glucoside	Other	HMDB0036525; HMDB0038143; HMDB36525; HMDB38143	NA	NA
Idx_1596	C27H53O7P	LysoPA(24:1(15Z)/0:0)	Lipid	HMDB0114757	NA	NA
Idx_1597	C31H52O6	Cyclopassifloic acid B	Lipid	HMDB0038388; HMDB38388	NA	NA
Idx_1598	C26H52NO7P	LysoPC(18:1(9Z))	Lipid	HMDB0002815; HMDB0010385; HMDB0062651; HMDB02815; HMDB10385; HMDB62651	C04230	; CHEBI:28610; CHEBI:76071; CHEBI:86255
Idx_1599	C26H34O11	Isolariciresinol 9-O-beta-D-glucoside	Other	HMDB0032907; HMDB0034749; HMDB0038711; HMDB0038927; HMDB0040471; HMDB32907; HMDB34749; HMDB38711; HMDB38927; HMDB40471	NA	NA
Idx_16	C2H4O3	Glycolate	Xenobiotic	HMDB0000115; HMDB0003035; HMDB00115; HMDB0031608; HMDB03035; HMDB31608	C03547	; CHEBI:17497
Idx_160	C8H11NO	Tyramine	Xenobiotic	HMDB0000306; HMDB0001065; HMDB0001466; HMDB0004989; HMDB0029759; HMDB00306; HMDB0039657; HMDB0040059; HMDB0060681; HMDB01065; HMDB01466; HMDB04989; HMDB29759; HMDB39657; HMDB40059; HMDB60681	C00483; C01183; C02735; C16570	; CHEBI:15760; CHEBI:16343; CHEBI:17735; CHEBI:341165; CHEBI:55545
Idx_1600	C27H42N2O6S	(1S,16R)-5,7,11-trihydroxy-3-[3-hydroxy-1-(2-methyl-1,3-thiazol-4-yl)prop-1-en-2-yl]-8,8,10,12,16-pentamethyl-17-oxa-4-azabicyclo[14.1.0]heptadec-4-en-9-one	Other	HMDB0127525; HMDB0127526; HMDB0127527; HMDB0127528; HMDB0127529; HMDB0127530; HMDB0127531; HMDB0127532; HMDB0127535	NA	NA
Idx_1601	C34H66O3	Tetrahydro-6-(2-hydroxy-16,19-dimethylhexacosyl)-4-methyl-2H-pyran-2-one	Lipid	HMDB0031034; HMDB31034	NA	NA
Idx_1602	C26H54NO7P	LysoPC(18:0)	Lipid	HMDB0010384; HMDB0011128; HMDB0062195; HMDB10384; HMDB11128; HMDB62195	C04230	; CHEBI:44811; CHEBI:73858; CHEBI:76076
Idx_1603	C26H36O11	Mascaroside	Other	HMDB0035603; HMDB0036903; HMDB0037083; HMDB35603; HMDB36903; HMDB37083	C09132	NA
Idx_1604	C26H55NO7P	1-Stearoylglycerophosphocholine	Lipid	HMDB0094688; HMDB94688	NA	NA
Idx_1605	C10H15ClN5O12P3	2-Chloro-2''-deoxyadenosine-5''-triphosphate	Nucleoside/Nucleotide	HMDB0060713; HMDB60713	NA	NA
Idx_1606	C27H44NO7P	LysoPE(0:0/22:6(4Z,7Z,10Z,13Z,16Z,19Z))	Lipid	HMDB0011496; HMDB0011526; HMDB11496; HMDB11526	NA	; CHEBI:72747; CHEBI:72749
Idx_1607	C24H48NO9P	1-Stearoylglycerophosphoserine	Lipid	HMDB0061698; HMDB61698	NA	NA
Idx_1608	C30H22O9	3-[5,7-dihydroxy-2-(3-hydroxyphenyl)-4-oxo-3,4-dihydro-2H-1-benzopyran-8-yl]-5,7-dihydroxy-2-phenyl-3,4-dihydro-2H-1-benzopyran-4-one	Other	HMDB0129202	NA	NA
Idx_1609	C31H58O6	TG(8:0/8:0/i-12:0)	Lipid	HMDB0071469; HMDB0071580; HMDB0072044; HMDB0072057; HMDB0094819; HMDB0094820; HMDB71469; HMDB71580; HMDB72044; HMDB72057; HMDB94819; HMDB94820	NA	NA
Idx_161	C3H7O4P	Fosfomycin	Xenobiotic	HMDB0014966; HMDB14966	C06454	CHEBI:28915
Idx_1610	C27H29NO10	Daunorubicin	Xenobiotic	HMDB0014832; HMDB14832	C01907	CHEBI:41977
Idx_1611	C26H43NO8S	N-[(3a,5b,7b)-7-hydroxy-24-oxo-3-(sulfooxy)cholan-24-yl]-Glycine	Lipid	HMDB0002409; HMDB0002496; HMDB0002497; HMDB02409; HMDB02496; HMDB02497	C15559	; CHEBI:52031; CHEBI:72733; CHEBI:89129
Idx_1612	C27H48NO7P	LysoPE(0:0/22:4(7Z,10Z,13Z,16Z))	Lipid	HMDB0011493; HMDB0011523; HMDB11493; HMDB11523	NA	NA
Idx_1613	C31H30O8	Artonin Q	Other	HMDB0041124; HMDB41124	NA	NA
Idx_1614	C26H42O11	Cinncassiol D2 glucoside	Lipid	HMDB0034679; HMDB34679	NA	NA
Idx_1615	C25H24O13	Biochanin A 7-(6-malonylglucoside)	Other	HMDB0030640; HMDB0038777; HMDB0038817; HMDB0039246; HMDB0039323; HMDB0128894; HMDB0128895; HMDB0128897; HMDB30640; HMDB38777; HMDB38817; HMDB39246; HMDB39323	C12625; C16197	; CHEBI:28556
Idx_1616	C27H53NO7P	1-Linoleoylglycerophosphocholine	Lipid	HMDB0061692; HMDB0061700; HMDB61692; HMDB61700	NA	NA
Idx_1617	C34H65NO3	N-[(4E,8E)-1,3-dihydroxyoctadeca-4,8-dien-2-yl]hexadecanamide	Lipid	HMDB0035480; HMDB35480	NA	NA
Idx_1618	C14H22N2O16P2	UDP-pentose	Nucleoside/Nucleotide	HMDB0001018; HMDB0012301; HMDB0012303; HMDB01018; HMDB12301; HMDB12303	C00190; C00935; C01623	CHEBI:15933; CHEBI:16082; CHEBI:61455
Idx_1619	C27H36O11	Aldosterone 18-glucuronide	Lipid	HMDB0010345; HMDB0036888; HMDB10345; HMDB36888	C08777	; CHEBI:88734
Idx_162	C7H6O3	4-Hydroxybenzoate	Xenobiotic	HMDB0000500; HMDB0001895; HMDB0002466; HMDB0004062; HMDB0015470; HMDB0032576; HMDB0032920; HMDB0033812; HMDB00500; HMDB0059965; HMDB0062484; HMDB01895; HMDB02466; HMDB04062; HMDB15470; HMDB32576; HMDB32920; HMDB33812; HMDB59965; HMDB62484	C00156; C00587; C00805; C05585; C10832; C16700	; CHEBI:16914; CHEBI:28508; CHEBI:30763; CHEBI:30764; CHEBI:50198; CHEBI:50205
Idx_1620	C27H53O8P	PA(8:0/16:0)	Lipid	HMDB0115487; HMDB0115613; HMDB0115689; HMDB0115781	NA	NA
Idx_1621	C40H56	B-Carotene	Lipid	HMDB0000561; HMDB0002297; HMDB0002935; HMDB0003000; HMDB0003993; HMDB0035776; HMDB0036925; HMDB00561; HMDB0112262; HMDB0112264; HMDB0112265; HMDB02297; HMDB02935; HMDB03000; HMDB03993; HMDB35776; HMDB36925	C05433; C08586; C15858	; CHEBI:27705; CHEBI:28425; CHEBI:62466
Idx_1622	C34H64O4	FAHFA(16:1(9Z)/9-O-18:0)	Lipid	HMDB0112108; HMDB0112117; HMDB0112122; HMDB0112134; HMDB0112135; HMDB0112136; HMDB0112137; HMDB0112138; HMDB0112139; HMDB0112162; HMDB0112163; HMDB0112164; HMDB0112165; HMDB0112166; HMDB0112167; HMDB0112168; HMDB0112172; HMDB0112175	NA	NA
Idx_1623	C34H67NO3	C16 Cer	Lipid	HMDB0000790; HMDB0004949; HMDB00790; HMDB04949	C00195	; CHEBI:72959
Idx_1624	C26H34O12	Diosbulbinoside F	Lipid	HMDB0036783; HMDB0039230; HMDB36783; HMDB39230	NA	NA
Idx_1625	C34H66O4	FAHFA(16:0/9-O-18:0)	Lipid	HMDB0112106; HMDB0112107; HMDB0112111; HMDB0112113; HMDB0112116; HMDB0112118; HMDB0112119; HMDB0112121; HMDB0112146; HMDB0112147; HMDB0112148; HMDB0112149; HMDB0112150; HMDB0112151; HMDB0112152; HMDB0112153; HMDB0112176; HMDB0112179	NA	NA
Idx_1626	C21H25N5O8S2	Mezlocillin	Amino acid/Peptide	HMDB0015083; HMDB15083	C07221	CHEBI:6919
Idx_1627	C27H40O11	Tetrahydroaldosterone-3-glucuronide	Lipid	HMDB0010357; HMDB10357	NA	; CHEBI:88728
Idx_1628	C32H60O6	TG(8:0/8:0/a-13:0)[rac]	Lipid	HMDB0071246; HMDB0071529; HMDB0072647; HMDB0096559; HMDB0096560; HMDB0096561; HMDB71246; HMDB71529; HMDB72647; HMDB96559; HMDB96560; HMDB96561	NA	NA
Idx_1629	C27H26O12	Resveratrol 4''-(6-galloylglucoside)	Lipid	HMDB0034687; HMDB0039341; HMDB0135726; HMDB0135727; HMDB0135730; HMDB0135731; HMDB0135732; HMDB0135735; HMDB34687; HMDB39341	NA	NA
Idx_163	C3H8S3	Methyl (methylthio)methyl disulfide	Other	HMDB0031875; HMDB0038891; HMDB31875; HMDB38891	NA	NA
Idx_1630	C29H34O10	Italidipyrone	Other	HMDB0041308; HMDB41308	NA	NA
Idx_1631	C27H42O11	Cortolone-3-glucuronide	Lipid	HMDB0010320; HMDB10320	NA	; CHEBI:88773
Idx_1632	C26H40O12	Cinncassiol A 19-glucoside	Lipid	HMDB0035165; HMDB35165	NA	NA
Idx_1633	C32H48O7	Hovenidulcigenin A	Lipid	HMDB0041027; HMDB41027	NA	NA
Idx_1634	C26H42O12	Canavalioside	Lipid	HMDB0036317; HMDB36317	NA	NA
Idx_1635	C37H54O3	3-Hexaprenyl-4-hydroxybenzoic acid	Lipid	HMDB0006816; HMDB0006818; HMDB0036283; HMDB06816; HMDB06818; HMDB36283	C05803; C13425	; CHEBI:27752; CHEBI:31116
Idx_1636	C27H37N3O7S	Darunavir	Xenobiotic	HMDB0015393; HMDB15393	NA	; CHEBI:367163
Idx_1637	C19H16O17S	6-{[1-carboxy-8-hydroxy-3,5-dioxo-9-(sulfooxy)-1H,2H,3H,5H-cyclopenta[c]isochromen-7-yl]oxy}-3,4,5-trihydroxyoxane-2-carboxylic acid	Other	HMDB0133722; HMDB0133723; HMDB0133724	NA	NA
Idx_1638	C37H56O3	2-Hexaprenyl-6-methoxy-1,4-benzoquinol	Lipid	HMDB0012148; HMDB12148	NA	NA
Idx_1639	C28H22O12	BL II	Other	HMDB0039565; HMDB39565	NA	NA
Idx_164	C8H12S	3,4-Diethylthiophene	Other	HMDB0040236; HMDB40236	NA	NA
Idx_1640	C40H54O	3-cis-Hydroxy-b,e-Caroten-3''-one	Lipid	HMDB0002890; HMDB0112260; HMDB0112261; HMDB02890	NA	NA
Idx_1641	C31H37NO8	Endoxifen O-glucuronide	Xenobiotic	HMDB0060622; HMDB60622	NA	NA
Idx_1642	C31H52O8	Cyclopassifloic acid E	Lipid	HMDB0036298; HMDB36298	NA	NA
Idx_1643	C35H52O5	Furohyperforin	Lipid	HMDB0033632; HMDB0035237; HMDB0035374; HMDB33632; HMDB35237; HMDB35374	NA	NA
Idx_1644	C34H64O5	DG(15:0/16:1(9Z)/0:0)	Lipid	HMDB0007070; HMDB0007126; HMDB0055988; HMDB07070; HMDB07126; HMDB55988	NA	NA
Idx_1645	C33H62O6	TG(10:0/10:0/10:0)	Lipid	HMDB0000548; HMDB00548; HMDB0071111; HMDB0071392; HMDB0071897; HMDB0072155; HMDB0072172; HMDB0072383; HMDB0072557; HMDB0072663; HMDB0072669; HMDB0072714; HMDB0094821; HMDB0094822; HMDB0094879; HMDB0094880; HMDB0099171; HMDB0099172; HMDB71111; HMDB71392; HMDB71897; HMDB72155; HMDB72172; HMDB72383; HMDB72557; HMDB72663; HMDB72669; HMDB72714; HMDB94821; HMDB94822; HMDB94879; HMDB94880; HMDB99171; HM…	NA	; CHEBI:77388
Idx_1646	C23H26O14S	6-({2-[4-ethyl-3-(sulfooxy)phenyl]-3,5-dihydroxy-3,4-dihydro-2H-1-benzopyran-7-yl}oxy)-3,4,5-trihydroxyoxane-2-carboxylic acid	Other	HMDB0127889	NA	NA
Idx_1647	C33H35FN2O5	Atorvastatin	Xenobiotic	HMDB0005006; HMDB05006	C06834	CHEBI:39548
Idx_1648	C20H18O17S	{6,7,8,11,12,13,21,23-octahydroxy-3,16-dioxo-2,17,20-trioxatetracyclo[17.3.1.0‚Å¥,‚Åπ.0¬π‚Å∞,¬π‚Åµ]tricosa-4,6,8,10,12,14-hexaen-22-yl}oxidanesulfonic acid	Other	HMDB0133406; HMDB0133407	NA	NA
Idx_1649	C16H28GdN4O8	Gadoteric acid	Other	HMDB0240289	NA	NA
Idx_165	C8H12O2	cis-1,2-Dihydro-3-ethylcatechol	Other	HMDB0032311; HMDB0036176; HMDB0037167; HMDB0037196; HMDB0037625; HMDB0039651; HMDB0039652; HMDB0039673; HMDB0039680; HMDB0039681; HMDB0040463; HMDB0040526; HMDB0060682; HMDB32311; HMDB36176; HMDB37167; HMDB37196; HMDB37625; HMDB39651; HMDB39652; HMDB39673; HMDB39680; HMDB39681; HMDB40463; HMDB40526; HMDB60682	C16656	; CHEBI:80642
Idx_1650	C33H54O7	Cholesterol glucuronide	Lipid	HMDB0010330; HMDB10330	C03033	NA
Idx_1651	C35H62O5	DG(14:0/18:3(6Z,9Z,12Z)/0:0)	Lipid	HMDB0007017; HMDB0007018; HMDB0007045; HMDB0007241; HMDB0007269; HMDB0007298; HMDB0035898; HMDB0055968; HMDB0055975; HMDB07017; HMDB07018; HMDB07045; HMDB07241; HMDB07269; HMDB07298; HMDB35898; HMDB55968; HMDB55975	NA	; CHEBI:88782; CHEBI:88807; CHEBI:88808; CHEBI:89149; CHEBI:89189; CHEBI:89214
Idx_1652	C20H20O17S	[4-({[3,5-dihydroxy-2-(hydroxymethyl)-6-(3,4,5-trihydroxybenzoyloxy)oxan-4-yl]oxy}carbonyl)-2,6-dihydroxyphenyl]oxidanesulfonic acid	Other	HMDB0133131; HMDB0133132; HMDB0133137; HMDB0133138; HMDB0133143; HMDB0133144; HMDB0134185; HMDB0134186; HMDB0134191; HMDB0134192	NA	NA
Idx_1653	C27H32O13	Cascaroside C	Carbohydrate	HMDB0035757; HMDB0035784; HMDB0133714; HMDB0133715; HMDB0133718; HMDB0133719; HMDB35757; HMDB35784	NA	NA
Idx_1654	C29H57O8P	PA(8:0/18:0)	Lipid	HMDB0115489; HMDB0115615; HMDB0115691; HMDB0115698; HMDB0115704; HMDB0115783; HMDB0115794; HMDB0115800; HMDB0115814	NA	NA
Idx_1655	C35H64O5	DG(14:0/18:2(9Z,12Z)/0:0)	Lipid	HMDB0007016; HMDB0007043; HMDB0007044; HMDB0007128; HMDB0007183; HMDB0007212; HMDB0007240; HMDB0031390; HMDB0032094; HMDB0032732; HMDB0056136; HMDB0056137; HMDB0056156; HMDB07016; HMDB07043; HMDB07044; HMDB07128; HMDB07183; HMDB07212; HMDB07240; HMDB31390; HMDB32094; HMDB32732; HMDB56136; HMDB56137; HMDB56156	NA	; CHEBI:84392; CHEBI:84417; CHEBI:88368; CHEBI:88783; CHEBI:88784; CHEBI:89212; CHEBI:89231
Idx_1656	C36H71NO3	C18 Cer	Lipid	HMDB0000829; HMDB0004950; HMDB0011762; HMDB0011763; HMDB00829; HMDB04950; HMDB11762; HMDB11763	C00195	; CHEBI:72961; CHEBI:74100; CHEBI:88431
Idx_1657	C29H26O12	Gladiatoside C2	Other	HMDB0036254; HMDB0036255; HMDB36254; HMDB36255	NA	NA
Idx_1658	C36H70O4	FAHFA(18:0/9-O-18:0)	Lipid	HMDB0112112; HMDB0112120; HMDB0112128; HMDB0112129; HMDB0112130; HMDB0112131; HMDB0112132; HMDB0112133; HMDB0112177	NA	NA
Idx_1659	C28H24O13	Neobignonoside	Other	HMDB0033006; HMDB0037087; HMDB33006; HMDB37087	NA	NA
Idx_166	CH4NO5P	Carbamoyl phosphate	Xenobiotic	HMDB0001096; HMDB01096	C00169	CHEBI:17672
Idx_1660	C34H40N4O4	Protoporphyrinogen IX	Xenobiotic	HMDB0001097; HMDB0029342; HMDB0034101; HMDB01097; HMDB29342; HMDB34101	C01079; C09994	; CHEBI:15435
Idx_1661	C33H60O7	Muricin E	Lipid	HMDB0036974; HMDB0036975; HMDB36974; HMDB36975	NA	NA
Idx_1662	C34H64O6	TG(10:0/13:0/8:0)	Lipid	HMDB0071165; HMDB0071222; HMDB0071443; HMDB0071663; HMDB0071676; HMDB0071685; HMDB0071738; HMDB0071968; HMDB0072206; HMDB0072245; HMDB0072333; HMDB0072338; HMDB0072529; HMDB0072531; HMDB0072546; HMDB0096562; HMDB0096563; HMDB0096564; HMDB0096649; HMDB0096650; HMDB0096651; HMDB0100884; HMDB0100885; HMDB0100886; HMDB71165; HMDB71222; HMDB71443; HMDB71663; HMDB71676; HMDB71685; HMDB71738; HMDB71968;…	NA	NA
Idx_1663	C26H22O15	Mangiferin 6''-gallate	Other	HMDB0039306; HMDB39306	NA	NA
Idx_1664	C30H22O12	Rubroskyrin	Other	HMDB0030865; HMDB30865	NA	NA
Idx_1665	C33H35FN2O6	<i>para</i>-hydroxyatorvastatin	Other	HMDB0061014; HMDB0061015; HMDB61014; HMDB61015	NA	NA
Idx_1666	C36H62O5	DG(15:0/18:4(6Z,9Z,12Z,15Z)/0:0)	Lipid	HMDB0007077; HMDB0007329; HMDB0056004; HMDB07077; HMDB07329; HMDB56004	NA	NA
Idx_1667	C38H56O4	3-Hexaprenyl-4-hydroxy-5-methoxybenzoic acid	Lipid	HMDB0000977; HMDB0006820; HMDB0036285; HMDB00977; HMDB06820; HMDB36285	C05313; C05805	; CHEBI:16835
Idx_1668	C36H64O5	DG(15:0/18:3(6Z,9Z,12Z)/0:0)	Lipid	HMDB0007075; HMDB0007076; HMDB0007271; HMDB0007300; HMDB0055996; HMDB0056003; HMDB0056142; HMDB07075; HMDB07076; HMDB07271; HMDB07300; HMDB55996; HMDB56003; HMDB56142	NA	NA
Idx_1669	C33H54O8	Asparagoside A	Lipid	HMDB0030046; HMDB30046	NA	NA
Idx_167	C2H8NO2PS	Methamidophos	Xenobiotic	HMDB0031803; HMDB31803	C18667	CHEBI:38721
Idx_1670	C35H62O6	Squamocin K	Lipid	HMDB0029957; HMDB0029960; HMDB0031887; HMDB0032754; HMDB0038037; HMDB29957; HMDB29960; HMDB31887; HMDB32754; HMDB38037	NA	NA
Idx_1671	C36H66O5	DG(15:0/18:2(9Z,12Z)/0:0)	Lipid	HMDB0007074; HMDB0007242; HMDB0055967; HMDB07074; HMDB07242; HMDB55967	NA	NA
Idx_1672	C29H40N8O5	Hordatine B	Xenobiotic	HMDB0030459; HMDB30459	C08308	NA
Idx_1673	C35H64O6	4-Deoxyannoreticuin	Lipid	HMDB0033165; HMDB0035183; HMDB0039453; HMDB0040870; HMDB0041374; HMDB33165; HMDB35183; HMDB39453; HMDB40870; HMDB41374	NA	NA
Idx_1674	C21H39N7O12	Streptomycin	Xenobiotic	HMDB0015214; HMDB15214	C00413	CHEBI:17076
Idx_1675	C34H30O9	Kuwanon Y	Xenobiotic	HMDB0033296; HMDB33296	NA	NA
Idx_1676	C33H34N4O6	Biliverdin	Xenobiotic	HMDB0001008; HMDB0002309; HMDB01008; HMDB02309	C00500	CHEBI:17033
Idx_1677	C35H66O6	TG(8:0/14:0/10:0)	Lipid	HMDB0071228; HMDB0071313; HMDB0071371; HMDB0071515; HMDB0071583; HMDB0071635; HMDB0071759; HMDB0071927; HMDB0071934; HMDB0072094; HMDB0072305; HMDB0072322; HMDB0072494; HMDB0072506; HMDB0072635; HMDB0072671; HMDB0094823; HMDB0094824; HMDB0094825; HMDB0094826; HMDB0094881; HMDB0094882; HMDB0094939; HMDB0094940; HMDB0099173; HMDB0099174; HMDB0099231; HMDB0099232; HMDB0103472; HMDB0103473; HMDB71228…	NA	NA
Idx_1678	C33H36N4O6	Bilirubin	Xenobiotic	HMDB0000054; HMDB0000488; HMDB00054; HMDB00488	NA	; CHEBI:72719
Idx_1679	C30H48O11	Cholic acid glucuronide	Lipid	HMDB0002577; HMDB02577	NA	NA
Idx_168	C7H11NO2	Ethosuximide	Xenobiotic	HMDB0014731; HMDB0029427; HMDB0030352; HMDB14731; HMDB29427; HMDB30352	C07505; C08287; C10128	; CHEBI:226311; CHEBI:4887
Idx_1680	C35H36ClNO3S	Montelukast	Xenobiotic	HMDB0014614; HMDB14614	C07482	CHEBI:50730
Idx_1681	C34H34O9	2-{2,6-dihydroxy-4-[6-hydroxy-7-(3-methylbut-2-en-1-yl)-1-benzofuran-2-yl]-3-methoxyphenyl}-6-(2,4-dihydroxyphenyl)-4-methylcyclohex-3-ene-1-carboxylic acid	Other	HMDB0126228; HMDB0126235	NA	NA
Idx_1682	C38H66O4	Erythrinasinate A	Other	HMDB0038713; HMDB38713	NA	NA
Idx_1683	C33H40N4O6	D-Urobilin	Other	HMDB0004161; HMDB04161	C05795	NA
Idx_1684	C37H48O6	Hydratopyrrhoxanthinol	Lipid	HMDB0036842; HMDB36842	NA	NA
Idx_1685	C37H64O5	DG(14:0/20:4(5Z,8Z,11Z,14Z)/0:0)	Lipid	HMDB0007025; HMDB0007026; HMDB0007052; HMDB0007053; HMDB0007106; HMDB0007133; HMDB0007134; HMDB0007273; HMDB0007302; HMDB0007330; HMDB0007444; HMDB0007473; HMDB0007501; HMDB0007530; HMDB0041092; HMDB0055971; HMDB0055977; HMDB0056031; HMDB0056139; HMDB0056145; HMDB0056164; HMDB0056171; HMDB07025; HMDB07026; HMDB07052; HMDB07053; HMDB07106; HMDB07133; HMDB07134; HMDB07273; HMDB07302; HMDB07330; HMD…	NA	; CHEBI:88451; CHEBI:88497; CHEBI:88502; CHEBI:88722; CHEBI:88724; CHEBI:88803; CHEBI:88804; CHEBI:88981; CHEBI:89051; CHEBI:89167; CHEBI:89258; CHEBI:89664; CHEBI:89683; CHEBI:89789
Idx_1686	C27H26O15	6-{3-[6-(3,4-dihydroxy-6-methyl-5-oxooxan-2-yl)-5,7-dihydroxy-4-oxo-4H-chromen-2-yl]phenoxy}-3,4,5-trihydroxyoxane-2-carboxylic acid	Other	HMDB0127324; HMDB0127325; HMDB0127326; HMDB0127346; HMDB0127347; HMDB0127348	NA	NA
Idx_1687	C33H42N4O6	D-Urobilinogen	Xenobiotic	HMDB0004158; HMDB0004160; HMDB04158; HMDB04160	C05791; C05794	; CHEBI:36378
Idx_1688	C39H58O4	Ubiquinone 6	Lipid	HMDB0036062; HMDB0041146; HMDB36062; HMDB41146	C17568	; CHEBI:52971
Idx_1689	C37H66O5	DG(14:0/20:3(5Z,8Z,11Z)/0:0)	Lipid	HMDB0007023; HMDB0007024; HMDB0007051; HMDB0007104; HMDB0007105; HMDB0007132; HMDB0007244; HMDB0007272; HMDB0007301; HMDB0007415; HMDB0007443; HMDB0007472; HMDB0055964; HMDB0055970; HMDB0056023; HMDB0056030; HMDB0056144; HMDB07023; HMDB07024; HMDB07051; HMDB07104; HMDB07105; HMDB07132; HMDB07244; HMDB07272; HMDB07301; HMDB07415; HMDB07443; HMDB07472; HMDB55964; HMDB55970; HMDB56023; HMDB56030; HM…	C00165	; CHEBI:84419; CHEBI:88449; CHEBI:88453; CHEBI:88723; CHEBI:88794; CHEBI:88805; CHEBI:89033; CHEBI:89050; CHEBI:89164; CHEBI:89208; CHEBI:89259; CHEBI:89790
Idx_169	C2H6O5S	(2-hydroxyethoxy)sulfonic acid	Other	HMDB0131295	NA	NA
Idx_1690	C30H24O13	Protoleucomelone	Other	HMDB0034711; HMDB34711	NA	NA
Idx_1691	C33H44N4O6	Mesobilirubinogen	Xenobiotic	HMDB0001898; HMDB01898	C05790	CHEBI:29026
Idx_1692	C34H56O8	Tuberoside	Lipid	HMDB0039054; HMDB39054	NA	NA
Idx_1693	C28H39N3O9S	4-Hydroxy-17beta-estradiol-2-S-glutathione	Lipid	HMDB0060139; HMDB60139	NA	NA
Idx_1694	C38H75NO3	C20 Cer	Lipid	HMDB0004951; HMDB04951	C00195	CHEBI:72962
Idx_1695	C29H22O14	3,5-Digalloylepicatechin	Other	HMDB0030665; HMDB30665	NA	NA
Idx_1696	C30H26O13	Epicatechin-(4beta->8)-gallocatechin	Other	HMDB0036303; HMDB0037345; HMDB0037348; HMDB0037651; HMDB0037653; HMDB0038766; HMDB0040473; HMDB0040477; HMDB0040689; HMDB0127484; HMDB36303; HMDB37345; HMDB37348; HMDB37651; HMDB37653; HMDB38766; HMDB40473; HMDB40477; HMDB40689	NA	; CHEBI:75666
Idx_1697	C33H46N4O6	L-Urobilin	Other	HMDB0004159; HMDB0240259; HMDB04159	C05793	NA
Idx_1698	C33H48N4O6	L-Urobilinogen	Other	HMDB0004157; HMDB04157	C05789	CHEBI:36479
Idx_1699	C33H56O9	Asparagoside B	Lipid	HMDB0029315; HMDB29315	NA	NA
Idx_17	C6H6	Benzene	Xenobiotic	HMDB0001505; HMDB01505	C01407	CHEBI:16716
Idx_170	C6H6O2S	Thien-2-ylacetate	Other	HMDB0029719; HMDB0037731; HMDB0037762; HMDB29719; HMDB37731; HMDB37762	NA	NA
Idx_1700	C36H68O6	Glycerol triundecanoate	Lipid	HMDB0031089; HMDB0071223; HMDB0071277; HMDB0071326; HMDB0071400; HMDB0071439; HMDB0071456; HMDB0071508; HMDB0071616; HMDB0071821; HMDB0071842; HMDB0071845; HMDB0071858; HMDB0071864; HMDB0071893; HMDB0071925; HMDB0071928; HMDB0071972; HMDB0072006; HMDB0072048; HMDB0072121; HMDB0072166; HMDB0072345; HMDB0072420; HMDB0072489; HMDB0072569; HMDB0072572; HMDB0072650; HMDB0072686; HMDB0072725; HMDB00728…	NA	NA
Idx_1701	C28H31ClN6O7	Losartan N2-glucuronide	Carbohydrate	HMDB0013847; HMDB13847	NA	NA
Idx_1702	C27H51O12P	1-Oleoylglycerophosphoinositol	Lipid	HMDB0061693; HMDB61693	NA	; CHEBI:82753
Idx_1703	C40H54O4	Mytiloxanthin	Lipid	HMDB0036871; HMDB0036918; HMDB0040656; HMDB36871; HMDB36918; HMDB40656	NA	NA
Idx_1704	C10H18O21S4	Pentosan Polysulfate	Carbohydrate	HMDB0014824; HMDB14824	NA	NA
Idx_1705	C28H26O15	Eriodictyol 7-(6-galloylglucoside)	Other	HMDB0039921; HMDB39921	NA	NA
Idx_1706*	C36H68O5	DG(15:0/18:1(11Z)/0:0)	Lipid	HMDB0007072; HMDB0007073; HMDB0007184; HMDB0007213; HMDB0055989; HMDB0055990; HMDB07072; HMDB07073; HMDB07184; HMDB07213; HMDB55989; HMDB55990	NA	NA
Idx_1706*	C38H66O5	DG(15:0/20:4(5Z,8Z,11Z,14Z)/0:0)	Lipid	HMDB0007083; HMDB0007084; HMDB0007503; HMDB0007532; HMDB0055999; HMDB0056005; HMDB07083; HMDB07084; HMDB07503; HMDB07532; HMDB55999; HMDB56005	NA	NA
Idx_1707	C29H41N5O9	Neocasomorphin (1-5)	Amino acid/Peptide	HMDB0060144; HMDB60144	NA	NA
Idx_1708	C36H60O7	Hebevinoside IV	Lipid	HMDB0036060; HMDB0039645; HMDB36060; HMDB39645	NA	NA
Idx_1709	C30H24O14	Prodelphinidin A1	Other	HMDB0036336; HMDB36336	NA	NA
Idx_171	C5H6N2O3	5-Hydroxymethyluracil	Xenobiotic	HMDB0000469; HMDB00469	C03088	CHEBI:16964
Idx_1710	C36H36N2O7	Somniferine	Other	HMDB0038585; HMDB38585	NA	NA
Idx_1711	C34H56O9	Torvoside G	Lipid	HMDB0030337; HMDB30337	NA	NA
Idx_1712	C33H56O10	Cholestane-3,7,12,25-tetrol-3-glucuronide	Lipid	HMDB0010355; HMDB10355	C03033	NA
Idx_1713	C33H58O10	Antibiotic X 14889C	Lipid	HMDB0033335; HMDB33335	NA	NA
Idx_1714	C35H66O8	Donhexocin	Lipid	HMDB0033087; HMDB33087	NA	NA
Idx_1715	C30H28N6O9	Candesartan N2-glucuronide	Other	HMDB0013843; HMDB0060879; HMDB13843; HMDB60879	NA	NA
Idx_1716	C31H52O12	Goshonoside F6	Lipid	HMDB0038542; HMDB38542	NA	NA
Idx_1717	C39H68O5	DG(14:0/22:4(7Z,10Z,13Z,16Z)/0:0)	Lipid	HMDB0007031; HMDB0007112; HMDB0007113; HMDB0007139; HMDB0007140; HMDB0007164; HMDB0007191; HMDB0007192; HMDB0007220; HMDB0007221; HMDB0007248; HMDB0007275; HMDB0007276; HMDB0007304; HMDB0007305; HMDB0007332; HMDB0007447; HMDB0007476; HMDB0007504; HMDB0007533; HMDB0007675; HMDB0055973; HMDB0056026; HMDB0056032; HMDB0056057; HMDB0056160; HMDB0056166; HMDB0056184; HMDB0056191; HMDB0056203; HMDB00562…	C00165	; CHEBI:75475; CHEBI:75578; CHEBI:77096; CHEBI:77127; CHEBI:88371; CHEBI:88395; CHEBI:88490; CHEBI:88495; CHEBI:88520; CHEBI:88790; CHEBI:88989; CHEBI:89046; CHEBI:89168; CHEBI:89169; CHEBI:89225; CHEBI:89260; CHEBI:89665; CHEBI:89682; CHEBI:89795; CHEBI:89811
Idx_1718	C34H68NO6P	C16 CErP	Lipid	HMDB0010700; HMDB10700	NA	; CHEBI:73145
Idx_1719	C40H77NO3	Cer(d18:1/22:1(13Z))	Lipid	HMDB0011775; HMDB11775	NA	; CHEBI:84701
Idx_172	C7H10OS	2-[(Ethylthio)methyl]furan	Xenobiotic	HMDB0039875; HMDB0040198; HMDB39875; HMDB40198	NA	NA
Idx_1720	C29H49O12P	1-Arachidonoylglycerophosphoinositol	Lipid	HMDB0061690; HMDB0062722; HMDB61690; HMDB62722	NA	; CHEBI:83053
Idx_1721	C36H60O8	Fasciculic acid A	Lipid	HMDB0036439; HMDB0037034; HMDB0039520; HMDB0041534; HMDB36439; HMDB37034; HMDB39520; HMDB41534	NA	NA
Idx_1722	C37H64O7	Mosinone A	Lipid	HMDB0031228; HMDB31228	NA	NA
Idx_1723	C40H79NO3	C22 Cer	Lipid	HMDB0004952; HMDB0011766; HMDB04952; HMDB11766	C00195	; CHEBI:72966
Idx_1724	C36H62O8	(20R)-Ginsenoside Rh2	Lipid	HMDB0039544; HMDB0041429; HMDB39544; HMDB41429	NA	NA
Idx_1725	C37H66O7	Asitribin	Lipid	HMDB0029958; HMDB0029970; HMDB0030444; HMDB0030453; HMDB0031170; HMDB0031171; HMDB0031369; HMDB0031392; HMDB0031397; HMDB0031777; HMDB0031937; HMDB0032088; HMDB0032097; HMDB0032104; HMDB0032693; HMDB0036363; HMDB0038654; HMDB0039608; HMDB29958; HMDB29970; HMDB30444; HMDB30453; HMDB31170; HMDB31171; HMDB31369; HMDB31392; HMDB31397; HMDB31777; HMDB31937; HMDB32088; HMDB32097; HMDB32104; HMDB32693; …	C09752	; CHEBI:565074
Idx_1726	C31H27O14	6-[(6-carboxy-3,4,5-trihydroxyoxan-2-yl)oxy]-11-hydroxy-7-(4-hydroxy-3,5-dimethoxyphenyl)-3-(4-hydroxyphenyl)-2Œª‚Å¥,8-dioxatricyclo[7.3.1.0‚Åµ,¬π¬≥]trideca-1(13),2,4,6,9,11-hexaen-2-ylium	Other	HMDB0134840; HMDB0134841; HMDB0134842; HMDB0134843	NA	NA
Idx_1727	C37H68O7	Rollinecin A	Lipid	HMDB0030438; HMDB0031749; HMDB0031893; HMDB0033186; HMDB0035389; HMDB0035436; HMDB30438; HMDB31749; HMDB31893; HMDB33186; HMDB35389; HMDB35436	NA	NA
Idx_1728	C38H72O6	TG(10:0/i-12:0/13:0)	Lipid	HMDB0071121; HMDB0071166; HMDB0071212; HMDB0071231; HMDB0071233; HMDB0071249; HMDB0071284; HMDB0071347; HMDB0071350; HMDB0071388; HMDB0071408; HMDB0071418; HMDB0071423; HMDB0071433; HMDB0071463; HMDB0071481; HMDB0071593; HMDB0071628; HMDB0071704; HMDB0071877; HMDB0071880; HMDB0071918; HMDB0071980; HMDB0072019; HMDB0072047; HMDB0072071; HMDB0072105; HMDB0072116; HMDB0072136; HMDB0072179; HMDB00721…	NA	NA
Idx_1729	C27H29O17	2-{4-[(6-carboxy-3,4,5-trihydroxyoxan-2-yl)oxy]-3-hydroxyphenyl}-3,7-dihydroxy-5-{[3,4,5-trihydroxy-6-(hydroxymethyl)oxan-2-yl]oxy}-1Œª‚Å¥-chromen-1-ylium	Other	HMDB0125133; HMDB0125134; HMDB0125135; HMDB0125136; HMDB0125137; HMDB0125138; HMDB0125139; HMDB0125140; HMDB0127930; HMDB0127931; HMDB0127932; HMDB0127933	NA	NA
Idx_173	C7H10O3	4-Oxocyclohexanecarboxylate	Other	HMDB0033551; HMDB0033736; HMDB0034230; HMDB0041426; HMDB0041427; HMDB33551; HMDB33736; HMDB34230; HMDB41426; HMDB41427	NA	NA
Idx_1730	C31H29O14	Pinotin A	Other	HMDB0029240; HMDB0125112; HMDB0125194; HMDB29240	NA	NA
Idx_1731	C38H44O8	Gambogic acid	Other	HMDB0034095; HMDB34095	C10062	NA
Idx_1732	C37H48N4O5	Lopinavir	Amino acid/Peptide	HMDB0015539; HMDB15539	C12871	CHEBI:31781
Idx_1733	C32H54O12	Goshonoside F4	Lipid	HMDB0038377; HMDB0038378; HMDB0039577; HMDB38377; HMDB38378; HMDB39577	NA	NA
Idx_1734	C27H20O18	Vescalin	Other	HMDB0031746; HMDB0129509; HMDB0129510; HMDB0129540; HMDB0129541; HMDB0129876; HMDB31746	NA	NA
Idx_1735	C23H39NO19	3''-Sialyllactose	Carbohydrate	HMDB0000825; HMDB0006569; HMDB0006626; HMDB00825; HMDB06569; HMDB06626	NA	NA
Idx_1736	C24H42O19	Lactodifucotetraose	Lipid	HMDB0006587; HMDB0006623; HMDB06587; HMDB06623	NA	; CHEBI:89917
Idx_1737	C36H58O9	Maslinic acid 3-O-b-D-glucoside	Lipid	HMDB0029606; HMDB0029621; HMDB0035917; HMDB0035966; HMDB0038452; HMDB0039329; HMDB29606; HMDB29621; HMDB35917; HMDB35966; HMDB38452; HMDB39329	NA	NA
Idx_1738	C41H81NO3	Cer(d18:1/23:0)	Lipid	HMDB0000950; HMDB0011776; HMDB00950; HMDB11776	NA	; CHEBI:84372
Idx_1739	C36H62O9	Sanchinoside B1	Lipid	HMDB0037129; HMDB0039554; HMDB0039555; HMDB37129; HMDB39554; HMDB39555	NA	NA
Idx_174	C11H10	1-Methylnaphthalene	Xenobiotic	HMDB0032860; HMDB32860	C14082	CHEBI:50717
Idx_1740	C44H78O2	CE(17:0)	Lipid	HMDB0060059; HMDB60059	NA	NA
Idx_1741	C15H24N5O17P3	ADP-ribose 2''-phosphate	Nucleoside/Nucleotide	HMDB0006336; HMDB06336	C03246	CHEBI:37463
Idx_1742	C41H70O5	DG(16:0/22:5(4Z,7Z,10Z,13Z,16Z)/0:0)	Lipid	HMDB0007119; HMDB0007120; HMDB0007147; HMDB0007172; HMDB0007199; HMDB0007200; HMDB0007228; HMDB0007229; HMDB0007255; HMDB0007256; HMDB0007283; HMDB0007312; HMDB0007340; HMDB0007396; HMDB0007423; HMDB0007424; HMDB0007451; HMDB0007480; HMDB0007507; HMDB0007508; HMDB0007536; HMDB0007537; HMDB0007564; HMDB0007679; HMDB0007707; HMDB0007736; HMDB0056029; HMDB0056034; HMDB0056059; HMDB0056169; HMDB00561…	NA	; CHEBI:75449; CHEBI:75472; CHEBI:88376; CHEBI:88399; CHEBI:88467; CHEBI:88478; CHEBI:88481; CHEBI:88548; CHEBI:88963; CHEBI:88969; CHEBI:89038; CHEBI:89041; CHEBI:89157; CHEBI:89200; CHEBI:89201; CHEBI:89220; CHEBI:89239; CHEBI:89321; CHEBI:89434; CHEBI:89662; CHEBI:89663; CHEBI:89673; CHEBI:89685; CHEBI:89781; CHEBI:89800; CHEBI:89814
Idx_1743	C12H24O22P4	Phosphatidylinositol-3,4,5-trisphosphate	Xenobiotic	HMDB0004249; HMDB04249	C05981	CHEBI:16618
Idx_1744	C32H38O14	3''-Prenylapigenin 7-[rhamnosyl-(1->6)-glucoside]	Other	HMDB0034634; HMDB34634	NA	NA
Idx_1745	C35H67O8P	Glycerol 1-(9Z-octadecenoate) 2-tetradecanoate 3-phosphate	Lipid	HMDB0031131; HMDB0114855; HMDB0114874; HMDB0114896; HMDB0114921; HMDB31131	NA	NA
Idx_1746	C45H74O2	CE(18:3(6Z,9Z,12Z))	Lipid	HMDB0000604; HMDB0003975; HMDB0010369; HMDB0010370; HMDB00604; HMDB03975; HMDB10369; HMDB10370	C02530	; CHEBI:88756
Idx_1747	C42H81NO3	C24:1 Cer	Lipid	HMDB0004953; HMDB04953	C00195	CHEBI:74450
Idx_1748	C35H69O8P	PA(16:0/16:0)	Lipid	HMDB0000674; HMDB0007857; HMDB00674; HMDB0114777; HMDB0114873; HMDB0115059; HMDB0115237; HMDB0115621; HMDB0115634; HMDB0115696; HMDB0115710; HMDB0115789; HMDB0115806; HMDB0115831; HMDB0115848; HMDB0115890; HMDB0115932; HMDB07857	C00416	; CHEBI:73246
Idx_1749	C41H76O5	DG(14:1(9Z)/24:1(15Z)/0:0)	Lipid	HMDB0007065; HMDB0007117; HMDB0007145; HMDB0007167; HMDB0007195; HMDB0007224; HMDB0007252; HMDB0007364; HMDB0007391; HMDB0007392; HMDB0007419; HMDB0007621; HMDB0007649; HMDB0007821; HMDB0056027; HMDB0056050; HMDB0056141; HMDB0056161; HMDB0056179; HMDB0056198; HMDB07065; HMDB07117; HMDB07145; HMDB07167; HMDB07195; HMDB07224; HMDB07252; HMDB07364; HMDB07391; HMDB07392; HMDB07419; HMDB07621; HMDB076…	C00165	; CHEBI:84436; CHEBI:86985; CHEBI:88394; CHEBI:88477; CHEBI:88483; CHEBI:88510; CHEBI:88709; CHEBI:88957; CHEBI:88960; CHEBI:89000; CHEBI:89030; CHEBI:89631; CHEBI:89826; CHEBI:89833
Idx_175	C8H14O2	Cycloheptanecarboxylic acid	Lipid	HMDB0000392; HMDB0001568; HMDB0010723; HMDB0013897; HMDB0013902; HMDB0013903; HMDB0013904; HMDB0029761; HMDB0031293; HMDB0031343; HMDB0031352; HMDB0031403; HMDB0032164; HMDB0032207; HMDB0032266; HMDB0032267; HMDB0032268; HMDB0032278; HMDB0032533; HMDB0035422; HMDB0036212; HMDB0036236; HMDB0037622; HMDB0037624; HMDB0037630; HMDB0038036; HMDB0038310; HMDB00392; HMDB0039793; HMDB0039872; HMDB0040212…	C12297; C16648; C16653; C16654; C19318; C19757	; CHEBI:288752; CHEBI:37277; CHEBI:37316; CHEBI:410867; CHEBI:61316; CHEBI:80640
Idx_1750	C42H83NO3	C24 Cer	Lipid	HMDB0000831; HMDB0004956; HMDB0011769; HMDB00831; HMDB04956; HMDB11769	C00195	; CHEBI:72965; CHEBI:74130
Idx_1751	C36H58O10	Saponin H	Lipid	HMDB0035607; HMDB0040941; HMDB0041040; HMDB35607; HMDB40941; HMDB41040	NA	NA
Idx_1752	C31H32O16	6-({3,7-dihydroxy-2-[3-hydroxy-10-(4-hydroxy-3-methoxyphenyl)-2-oxo-4-oxatricyclo[4.3.1.0¬≥,‚Å∑]decan-8-yl]-4-oxo-3,4-dihydro-2H-1-benzopyran-5-yl}oxy)-3,4,5-trihydroxyoxane-2-carboxylic acid	Other	HMDB0128741; HMDB0128742; HMDB0128743	NA	NA
Idx_1753	C36H69O8P	PA(18:1(11Z)/15:0)	Lipid	HMDB0114898; HMDB0114923	NA	NA
Idx_1754	C46H76O2	Campesteryl alpha-linolenate	Lipid	HMDB0036286; HMDB36286	NA	NA
Idx_1755	C38H34N2O9	6,11-dihydroxy-2,2,5-trimethyl-12-(6,8,11-trihydroxy-2,2,5-trimethyl-10-oxo-3,4,5,10-tetrahydro-2H-1-oxa-5-azatetraphen-4-yl)-5,10-dihydro-2H-1-oxa-5-azatetraphen-10-one	Other	HMDB0135314; HMDB0135315; HMDB0135316; HMDB0135317; HMDB0135318; HMDB0135319; HMDB0135320	NA	NA
Idx_1756	C35H70NO8P	PE(14:0/16:0)	Lipid	HMDB0005314; HMDB0005316; HMDB0008824; HMDB0008889; HMDB0008920; HMDB0112936; HMDB0113017; HMDB0113837; HMDB05314; HMDB05316; HMDB08824; HMDB08889; HMDB08920	NA	NA
Idx_1757	C43H85NO3	Ceramide (d18:1/25:0)	Lipid	HMDB0004957; HMDB04957	C00195	NA
Idx_1758	C36H56O11	Medicagenic acid 3-O-beta-D-glucoside	Lipid	HMDB0034552; HMDB0034636; HMDB0041347; HMDB34552; HMDB34636; HMDB41347	NA	NA
Idx_1759	C33H47NO13	Natamycin	Carbohydrate	HMDB0014964; HMDB0030468; HMDB14964; HMDB30468	C08073	CHEBI:7488
Idx_176	C6H9NO3	2-Hydroxymethylclavam	Amino acid/Peptide	HMDB0000894; HMDB0006723; HMDB0006724; HMDB0014491; HMDB0061082; HMDB0061705; HMDB00894; HMDB06723; HMDB06724; HMDB14491; HMDB61082; HMDB61705	NA	; CHEBI:131804; CHEBI:74435; CHEBI:87998
Idx_1760	C24H42O21	Glycogen	Carbohydrate	HMDB0000757; HMDB0001296; HMDB0003553; HMDB0029931; HMDB0035323; HMDB0038490; HMDB0038870; HMDB0038871; HMDB0039173; HMDB0039174; HMDB0039176; HMDB0040182; HMDB00757; HMDB01296; HMDB03553; HMDB29931; HMDB35323; HMDB38490; HMDB38870; HMDB38871; HMDB39173; HMDB39174; HMDB39176; HMDB40182	C00182; C00464; C01613; C02052; C08248	; CHEBI:17164; CHEBI:28087; CHEBI:28808; CHEBI:61988
Idx_1761	C38H50N6O5	Saquinavir	Amino acid/Peptide	HMDB0015362; HMDB15362	NA	NA
Idx_1762	C37H69O8P	PA(16:0/18:2(9Z,12Z))	Lipid	HMDB0007860; HMDB0114900; HMDB0114925; HMDB0114949; HMDB0115092; HMDB0115504; HMDB0115532; HMDB07860	C00416	; CHEBI:73259
Idx_1763	C37H72NO7P	PE(14:0/P-18:1(11Z))	Lipid	HMDB0008852; HMDB0008853; HMDB0008884; HMDB0008982; HMDB0011339; HMDB0011369; HMDB0011401; HMDB0011434; HMDB08852; HMDB08853; HMDB08884; HMDB08982; HMDB11339; HMDB11369; HMDB11401; HMDB11434	NA	NA
Idx_1764	C38H76NO6P	C20 CerP	Lipid	HMDB0010702; HMDB10702	NA	; CHEBI:73140
Idx_1765	C25H42N2O19	(N-acetylneuraminosyl(a2-6)lactosamine)	Carbohydrate	HMDB0001081; HMDB0002049; HMDB0006581; HMDB0006584; HMDB0006609; HMDB01081; HMDB02049; HMDB06581; HMDB06584; HMDB06609	C04886	; CHEBI:17725
Idx_1766	C37H71O8P	PA(16:0/18:1(11Z))	Lipid	HMDB0007858; HMDB0007859; HMDB0031130; HMDB0114877; HMDB0114899; HMDB0114924; HMDB0115062; HMDB0115091; HMDB07858; HMDB07859; HMDB31130	C00416	; CHEBI:64844; CHEBI:89530
Idx_1767	C37H75N2O6P	SM(d18:1/14:0)	Lipid	HMDB0012097; HMDB12097	NA	; CHEBI:64486
Idx_1768	C47H78O2	CE(20:3(8Z,11Z,14Z))	Lipid	HMDB0006736; HMDB0010373; HMDB06736; HMDB10373	C02530	; CHEBI:88752
Idx_1769	C44H87NO3	C26 Cer	Lipid	HMDB0004955; HMDB0011772; HMDB04955; HMDB11772	C00195	; CHEBI:72968; CHEBI:74132
Idx_177	C10H9N	6-Methylquinoline	Other	HMDB0033115; HMDB0041802; HMDB0042004; HMDB33115; HMDB41802; HMDB42004	C02227	; CHEBI:132813; CHEBI:27878
Idx_1770	C36H53N7O6	Telaprevir	Xenobiotic	HMDB0015616; HMDB15616	NA	; CHEBI:68595
Idx_1771	C34H66NO10P	PS(14:0/14:0)	Lipid	HMDB0012330; HMDB12330	NA	NA
Idx_1772	C38H67O8P	PA(15:0/20:4(5Z,8Z,11Z,14Z))	Lipid	HMDB0114821; HMDB0114822; HMDB0115146; HMDB0115173	NA	NA
Idx_1773	C32H46O16	Secoisolariciresinol 9,9''-diglucoside	Other	HMDB0036323; HMDB0037589; HMDB36323; HMDB37589	NA	NA
Idx_1774	C38H71O8P	PA(15:0/20:2(11Z,14Z))	Lipid	HMDB0115508; HMDB0115534	NA	NA
Idx_1775	C45H68O5	DG(20:4(5Z,8Z,11Z,14Z)/22:6(4Z,7Z,10Z,13Z,16Z,19Z)/0:0)	Lipid	HMDB0007527; HMDB0007556; HMDB0007583; HMDB0007584; HMDB0007723; HMDB0007752; HMDB0007779; HMDB0007780; HMDB0056341; HMDB0056363; HMDB0056380; HMDB0056382; HMDB07527; HMDB07556; HMDB07583; HMDB07584; HMDB07723; HMDB07752; HMDB07779; HMDB07780; HMDB56341; HMDB56363; HMDB56380; HMDB56382	NA	NA
Idx_1776	C29H23NO19	2-[({7-[4-(1,2-dihydroxyethyl)-5,11,12,13-tetrahydroxy-8-oxo-3,7-dioxatricyclo[7.4.0.0¬≤,‚Å∂]trideca-1(13),9,11-trien-10-yl]-3,4,8,9,10-pentahydroxy-6-oxo-6H-benzo[c]chromen-1-yl}(hydroxy)methylidene)amino]acetic acid	Other	HMDB0129514; HMDB0129527; HMDB0129545; HMDB0129558; HMDB0129888; HMDB0129902	NA	NA
Idx_1777	C37H72NO8P	PC(14:1(9Z)/15:0)	Lipid	HMDB0007901; HMDB0007933; HMDB0008827; HMDB0008828; HMDB0008859; HMDB0008924; HMDB0008956; HMDB0008987; HMDB0009019; HMDB0009052; HMDB0112945; HMDB0113063; HMDB0113842; HMDB0113843; HMDB0113941; HMDB0113962; HMDB07901; HMDB07933; HMDB08827; HMDB08828; HMDB08859; HMDB08924; HMDB08956; HMDB08987; HMDB09019; HMDB09052	NA	; CHEBI:73999; CHEBI:78814; CHEBI:84300
Idx_1778	C39H63O8P	PA(14:1(9Z)/22:6(4Z,7Z,10Z,13Z,16Z,19Z))	Lipid	HMDB0114809; HMDB0114984; HMDB0115011; HMDB0115036; HMDB0115037; HMDB0115402	NA	NA
Idx_1779	C36H67O10P	PG(i-12:0/18:2(9Z,11Z))	Lipid	HMDB0116654	NA	NA
Idx_178	C7H13NO2	(E)-4-(Trimethylammonio)but-2-enoate	Amino acid/Peptide	HMDB0004827; HMDB0030410; HMDB0038949; HMDB04827; HMDB30410; HMDB38949	C10172	; CHEBI:35280
Idx_1780	C44H82O5	DG(22:0/0:0/18:2n6)	Lipid	HMDB0056097; HMDB56097	NA	NA
Idx_1781	C35H66NO10P	PS(14:1(9Z)/15:0)	Lipid	HMDB0112275; HMDB0112321	NA	NA
Idx_1782	C37H74NO8P	PC(14:0/15:0)	Lipid	HMDB0005317; HMDB0005325; HMDB0007868; HMDB0007932; HMDB0008826; HMDB0008923; HMDB0008986; HMDB0029174; HMDB0112964; HMDB0113041; HMDB0113841; HMDB0113845; HMDB0113940; HMDB05317; HMDB05325; HMDB07868; HMDB07932; HMDB08826; HMDB08923; HMDB08986; HMDB29174	NA	; CHEBI:73005
Idx_1783	C35H68NO10P	PS(14:0/15:0)	Lipid	HMDB0112273; HMDB0112320	NA	NA
Idx_1784	C39H69O8P	1,2-Di-(9Z,12Z-octadecadienoyl)-sn-glycero-3-phosphate	Lipid	HMDB0031092; HMDB0114790; HMDB0114841; HMDB0114860; HMDB0114880; HMDB0114903; HMDB0114904; HMDB0114928; HMDB0114929; HMDB0114954; HMDB0114979; HMDB0114980; HMDB0115006; HMDB0115007; HMDB0115032; HMDB0115122; HMDB0115147; HMDB0115174; HMDB0115323; HMDB0115513; HMDB0115565; HMDB0116701; HMDB31092	NA	NA
Idx_1785	C45H76O5	DG(20:0/22:6(4Z,7Z,10Z,13Z,16Z,19Z)/0:0)	Lipid	HMDB0007382; HMDB0007409; HMDB0007410; HMDB0007437; HMDB0007523; HMDB0007552; HMDB0007580; HMDB0007636; HMDB0007663; HMDB0007664; HMDB0007689; HMDB0007717; HMDB0007746; HMDB0007774; HMDB0056086; HMDB0056227; HMDB0056232; HMDB0056264; HMDB0056313; HMDB0056333; HMDB0056347; HMDB07382; HMDB07409; HMDB07410; HMDB07437; HMDB07523; HMDB07552; HMDB07580; HMDB07636; HMDB07663; HMDB07664; HMDB07689; HMDB0…	NA	NA
Idx_1786	C37H62O12	Cyclopassifloside I	Lipid	HMDB0035944; HMDB0035946; HMDB0036365; HMDB35944; HMDB35946; HMDB36365	NA	NA
Idx_1787	C39H71O8P	PA(14:1(9Z)/22:2(13Z,16Z))	Lipid	HMDB0114805; HMDB0114840; HMDB0114878; HMDB0114879; HMDB0114902; HMDB0114927; HMDB0114952; HMDB0114953; HMDB0114978; HMDB0115005; HMDB0115121; HMDB0115297; HMDB0115511; HMDB0115512; HMDB0115536; HMDB0115564	NA	NA
Idx_1788	C45H78O5	DG(18:4(6Z,9Z,12Z,15Z)/24:1(15Z)/0:0)	Lipid	HMDB0007355; HMDB0007380; HMDB0007381; HMDB0007408; HMDB0007465; HMDB0007494; HMDB0007522; HMDB0007551; HMDB0007579; HMDB0007607; HMDB0007634; HMDB0007635; HMDB0007661; HMDB0007662; HMDB0007688; HMDB0007716; HMDB0007745; HMDB0007831; HMDB0056080; HMDB0056085; HMDB0056108; HMDB0056226; HMDB0056242; HMDB0056257; HMDB0056263; HMDB0056277; HMDB0056323; HMDB07355; HMDB07380; HMDB07381; HMDB07408; HMDB…	NA	NA
Idx_1789	C39H74NO7P	PE(16:1(9Z)/P-18:1(11Z))	Lipid	HMDB0008984; HMDB0008985; HMDB0009114; HMDB0011343; HMDB0011405; HMDB0011438; HMDB08984; HMDB08985; HMDB09114; HMDB11343; HMDB11405; HMDB11438	C00350	; CHEBI:84532
Idx_179	C6H8S2	3-(Methylthio)methylthiophene	Other	HMDB0032429; HMDB0034901; HMDB0040259; HMDB32429; HMDB34901; HMDB40259	NA	NA
Idx_1790	C40H77NO8	Glucosylceramide (d18:1/16:0)	Lipid	HMDB0004971; HMDB0010708; HMDB04971; HMDB10708	C01190; C02686	; CHEBI:84716
Idx_1791	C39H73O8P	PA(18:0/18:2(9Z,12Z))	Lipid	HMDB0000636; HMDB0007861; HMDB0007862; HMDB0007863; HMDB0007864; HMDB0007865; HMDB0031129; HMDB00636; HMDB0114804; HMDB0114951; HMDB0115095; HMDB0115271; HMDB0115296; HMDB0115510; HMDB0115535; HMDB0116699; HMDB07861; HMDB07862; HMDB07863; HMDB07864; HMDB07865; HMDB31129	C00416	; CHEBI:1221357; CHEBI:75357; CHEBI:77248; CHEBI:83775; CHEBI:89527; CHEBI:89528
Idx_1792	C45H80O5	DG(18:3(6Z,9Z,12Z)/24:1(15Z)/0:0)	Lipid	HMDB0007297; HMDB0007326; HMDB0007354; HMDB0007379; HMDB0007436; HMDB0007464; HMDB0007493; HMDB0007521; HMDB0007550; HMDB0007605; HMDB0007606; HMDB0007632; HMDB0007633; HMDB0007660; HMDB0007687; HMDB0007802; HMDB0007829; HMDB0007830; HMDB0056079; HMDB0056101; HMDB0056107; HMDB0056129; HMDB0056235; HMDB0056256; HMDB0056269; HMDB0056276; HMDB0056312; HMDB07297; HMDB07326; HMDB07354; HMDB07379; HMDB…	NA	NA
Idx_1793	C40H80NO6P	CerP(d18:1/22:0)	Lipid	HMDB0010703; HMDB0011232; HMDB10703; HMDB11232	NA	; CHEBI:73138
Idx_1794	C39H78NO7P	PC(15:0/P-16:0)	Lipid	HMDB0007961; HMDB0008950; HMDB0009015; HMDB0011157; HMDB0011205; HMDB0011340; HMDB0011371; HMDB07961; HMDB08950; HMDB09015; HMDB11157; HMDB11205; HMDB11340; HMDB11371	C00157	; CHEBI:90482
Idx_1795	C38H52N6O7	Atazanavir	Amino acid/Peptide	HMDB0015205; HMDB15205	NA	; CHEBI:37924
Idx_1796	C39H81N2O6P	N-hexadecanoylsphinganine-1-phosphocholine	Lipid	HMDB0062665; HMDB62665	NA	; CHEBI:78647
Idx_1797	C34H59NO14	Fumonisin B2	Xenobiotic	HMDB0034703; HMDB0040967; HMDB34703; HMDB40967	NA	; CHEBI:38225
Idx_1798	C36H68NO10P	PS(14:0/16:1(9Z))	Lipid	HMDB0012333; HMDB0012343; HMDB0012353; HMDB0012363; HMDB12333; HMDB12343; HMDB12353; HMDB12363	NA	NA
Idx_1799	C27H31O20S	{2,6-dihydroxy-4-[7-oxo-3,5-bis({[3,4,5-trihydroxy-6-(hydroxymethyl)oxan-2-yl]oxy})-7H-chromen-2-yl]phenoxy}dihydroxyoxo-Œª‚Å∂-sulfanylium	Other	HMDB0130557	NA	NA
Idx_18	CH4S2	Methanedithiol	Other	HMDB0040184; HMDB40184	NA	NA
Idx_180	C6H8O4	2,3-Dimethylmaleate	Lipid	HMDB0000393; HMDB0000522; HMDB0002266; HMDB0003520; HMDB0013311; HMDB0029171; HMDB0031257; HMDB0036232; HMDB00393; HMDB0040207; HMDB00522; HMDB02266; HMDB03520; HMDB13311; HMDB29171; HMDB31257; HMDB36232; HMDB40207	C00922	; CHEBI:23812; CHEBI:35460; CHEBI:37245; CHEBI:49296; CHEBI:86952
Idx_1800	C40H69O8P	PA(15:0/22:5(4Z,7Z,10Z,13Z,16Z))	Lipid	HMDB0114828; HMDB0114829; HMDB0115351; HMDB0115377	NA	NA
Idx_1801	C40H76NO7P	PC(14:1(9Z)/P-18:1(11Z))	Lipid	HMDB0007930; HMDB0007931; HMDB0011270; HMDB0011303; HMDB07930; HMDB07931; HMDB11270; HMDB11303	NA	NA
Idx_1802	C39H74NO8P	PE(14:0/20:2(11Z,14Z))	Lipid	HMDB0005322; HMDB0008835; HMDB0008867; HMDB0008928; HMDB0008959; HMDB0008960; HMDB0009023; HMDB0009056; HMDB0009088; HMDB0009251; HMDB0009283; HMDB0113020; HMDB0113166; HMDB0113847; HMDB0113848; HMDB0113849; HMDB0113879; HMDB0114012; HMDB0114039; HMDB0114065; HMDB05322; HMDB08835; HMDB08867; HMDB08928; HMDB08959; HMDB08960; HMDB09023; HMDB09056; HMDB09088; HMDB09251; HMDB09283	NA	; CHEBI:73008; CHEBI:78810
Idx_1803	C40H78NO7P	PC(14:0/P-18:1(11Z))	Lipid	HMDB0007897; HMDB0007898; HMDB0007929; HMDB0008027; HMDB0011207; HMDB0011237; HMDB0011269; HMDB0011302; HMDB0013411; HMDB07897; HMDB07898; HMDB07929; HMDB08027; HMDB11207; HMDB11237; HMDB11269; HMDB11302; HMDB13411	C00157	; CHEBI:86425; CHEBI:88931; CHEBI:89508; CHEBI:89586; CHEBI:89587; CHEBI:89652; CHEBI:89957; CHEBI:89966
Idx_1804	C39H76NO8P	PC(15:0/16:1(9Z))	Lipid	HMDB0005320; HMDB0005344; HMDB0007936; HMDB0008000; HMDB0008834; HMDB0008866; HMDB0008926; HMDB0008927; HMDB0008958; HMDB0008990; HMDB0009022; HMDB0009055; HMDB0009218; HMDB0009250; HMDB0112953; HMDB0112954; HMDB0113112; HMDB0113139; HMDB0113850; HMDB0113851; HMDB0113852; HMDB0113853; HMDB0113965; HMDB0113986; HMDB0114011; HMDB0114038; HMDB05320; HMDB05344; HMDB07936; HMDB08000; HMDB08834; HMDB08…	C00157	; CHEBI:73007; CHEBI:78813; CHEBI:84833
Idx_1805	C41H69O8P	PA(16:0/22:6(4Z,7Z,10Z,13Z,16Z,19Z))	Lipid	HMDB0114849; HMDB0114868; HMDB0114869; HMDB0114911; HMDB0114936; HMDB0114961; HMDB0114962; HMDB0114987; HMDB0115014; HMDB0115127; HMDB0115128; HMDB0115152; HMDB0115179; HMDB0115203; HMDB0115204; HMDB0115353; HMDB0115379; HMDB0115404; HMDB0115523; HMDB0115525; HMDB0115526; HMDB0115542; HMDB0115569; HMDB0115570	NA	NA
Idx_1806	C41H72NO7P	PE(18:4(6Z,9Z,12Z,15Z)/P-18:1(11Z))	Lipid	HMDB0009215; HMDB0009216; HMDB0009477; HMDB0011354; HMDB0011412; HMDB0011445; HMDB09215; HMDB09216; HMDB09477; HMDB11354; HMDB11412; HMDB11445	NA	NA
Idx_1807	C41H71O8P	PA(16:0/22:5(4Z,7Z,10Z,13Z,16Z))	Lipid	HMDB0114847; HMDB0114848; HMDB0114867; HMDB0114886; HMDB0114909; HMDB0114910; HMDB0114934; HMDB0114935; HMDB0114960; HMDB0115040; HMDB0115102; HMDB0115126; HMDB0115150; HMDB0115151; HMDB0115177; HMDB0115178; HMDB0115327; HMDB0115352; HMDB0115378; HMDB0115495; HMDB0115521; HMDB0115522; HMDB0115524; HMDB0115540; HMDB0115541; HMDB0116704	NA	NA
Idx_1808	C41H74NO7P	PE(18:3(6Z,9Z,12Z)/P-18:1(11Z))	Lipid	HMDB0009149; HMDB0009150; HMDB0009182; HMDB0009183; HMDB0009214; HMDB0009411; HMDB0009444; HMDB0011352; HMDB0011353; HMDB0011379; HMDB0011410; HMDB0011411; HMDB0011443; HMDB0011444; HMDB09149; HMDB09150; HMDB09182; HMDB09183; HMDB09214; HMDB09411; HMDB09444; HMDB11352; HMDB11353; HMDB11379; HMDB11410; HMDB11411; HMDB11443; HMDB11444	C00350	; CHEBI:84527
Idx_1809	C39H64O12	Torvonin A	Lipid	HMDB0030732; HMDB0041354; HMDB30732; HMDB41354	NA	NA
Idx_181	C10H8O	2-Naphthol	Other	HMDB0006215; HMDB0012138; HMDB0012322; HMDB0031001; HMDB0060301; HMDB06215; HMDB12138; HMDB12322; HMDB31001; HMDB60301	C11713; C11714; C14787	; CHEBI:10319; CHEBI:10432; CHEBI:34001; CHEBI:52431
Idx_1810	C47H82O5	DG(20:4(5Z,8Z,11Z,14Z)/24:1(15Z)/0:0)	Lipid	HMDB0007529; HMDB0007558; HMDB0007586; HMDB0007612; HMDB0007613; HMDB0007640; HMDB0007696; HMDB0007724; HMDB0007753; HMDB0007810; HMDB0007837; HMDB0007838; HMDB0056104; HMDB0056109; HMDB0056131; HMDB0056259; HMDB0056272; HMDB0056278; HMDB07529; HMDB07558; HMDB07586; HMDB07612; HMDB07613; HMDB07640; HMDB07696; HMDB07724; HMDB07753; HMDB07810; HMDB07837; HMDB07838; HMDB56104; HMDB56109; HMDB56131; …	NA	NA
Idx_1811	C41H78NO7P	PE(18:1(11Z)/P-18:1(11Z))	Lipid	HMDB0009050; HMDB0009051; HMDB0009083; HMDB0009084; HMDB0009115; HMDB0009312; HMDB0011349; HMDB0011376; HMDB0011407; HMDB0011408; HMDB0011440; HMDB0011441; HMDB09050; HMDB09051; HMDB09083; HMDB09084; HMDB09115; HMDB09312; HMDB11349; HMDB11376; HMDB11407; HMDB11408; HMDB11440; HMDB11441	NA	; CHEBI:85020; CHEBI:90483
Idx_1812	C41H77O8P	PA(14:1(9Z)/24:1(15Z))	Lipid	HMDB0114811; HMDB0114845; HMDB0114865; HMDB0114907; HMDB0114932; HMDB0114958; HMDB0115070; HMDB0115097; HMDB0115098; HMDB0115274; HMDB0115299; HMDB0115456; HMDB0115514; HMDB0115537	NA	NA
Idx_1813	C41H81N2O6P	SM(d18:1/18:1(11Z))	Lipid	HMDB0012100; HMDB0012101; HMDB12100; HMDB12101	C00550	CHEBI:84487; CHEBI:86086
Idx_1814	C27H22O22S	[4-({[7,8,8,12,13,22-hexahydroxy-19-(hydroxymethyl)-3,6,16-trioxo-2,17,20,23-tetraoxapentacyclo[16.3.1.1‚Å∑,¬π¬π.0‚Å¥,‚Åπ.0¬π‚Å∞,¬π‚Åµ]tricosa-4,10,12,14-tetraen-21-yl]oxy}carbonyl)-2,6-dihydroxyphenyl]oxidanesulfonic acid	Other	HMDB0126676; HMDB0126677	NA	NA
Idx_1815	C41H66NO8P	PE(18:4(6Z,9Z,12Z,15Z)/18:4(6Z,9Z,12Z,15Z))	Lipid	HMDB0009195; HMDB09195	NA	NA
Idx_1816	C40H78NO8P	PC(14:0/18:1(11Z))	Lipid	HMDB0007872; HMDB0007873; HMDB0007904; HMDB0007969; HMDB0008001; HMDB0008032; HMDB0008064; HMDB0008097; HMDB0008900; HMDB0009252; HMDB0010569; HMDB0112958; HMDB0112960; HMDB0112961; HMDB0112962; HMDB0113088; HMDB0113113; HMDB0113140; HMDB0113280; HMDB0113308; HMDB0113854; HMDB0113855; HMDB0114013; HMDB0114040; HMDB07872; HMDB07873; HMDB07904; HMDB07969; HMDB08001; HMDB08032; HMDB08064; HMDB08097;…	NA	; CHEBI:73793; CHEBI:74000; CHEBI:84808; CHEBI:86092; CHEBI:88907; CHEBI:89667; CHEBI:89680; CHEBI:89731
Idx_1817	C41H85N2O6P	SM(d18:0/18:0)	Lipid	HMDB0012087; HMDB12087	C00550	CHEBI:89483
Idx_1818	C40H80NO8P	PC(16:0/16:0)	Lipid	HMDB0000564; HMDB0000804; HMDB0005250; HMDB0007871; HMDB0007968; HMDB0008031; HMDB0008899; HMDB0009219; HMDB00564; HMDB00804; HMDB0112965; HMDB0112983; HMDB0113087; HMDB0113279; HMDB0113919; HMDB0113987; HMDB05250; HMDB07871; HMDB07968; HMDB08031; HMDB08899; HMDB09219	C00157	; CHEBI:131145; CHEBI:72999; CHEBI:86089; CHEBI:86090
Idx_1819	C41H72NO8P	PE(14:0/22:5(4Z,7Z,10Z,13Z,16Z))	Lipid	HMDB0008845; HMDB0008846; HMDB0008877; HMDB0008939; HMDB0008970; HMDB0008971; HMDB0009030; HMDB0009063; HMDB0009094; HMDB0009095; HMDB0009126; HMDB0009159; HMDB0009190; HMDB0009191; HMDB0009386; HMDB0009419; HMDB0009451; HMDB0009581; HMDB0009613; HMDB0009646; HMDB0113030; HMDB0113481; HMDB0113889; HMDB0113907; HMDB0113908; HMDB0113969; HMDB0114156; HMDB0114325; HMDB0114353; HMDB0114381; HMDB08845…	C00350	NA
Idx_182	C7H12O3	trans-4-Hydroxycyclohexanecarboxylate	Xenobiotic	HMDB0001988; HMDB0031176; HMDB0036594; HMDB0037114; HMDB0040433; HMDB01988; HMDB31176; HMDB36594; HMDB37114; HMDB40433	NA	; CHEBI:16817
Idx_1820	C42H76NO7P	PC(18:4(6Z,9Z,12Z,15Z)/P-16:0)	Lipid	HMDB0008258; HMDB0011214; HMDB08258; HMDB11214	NA	; CHEBI:89428; CHEBI:89980
Idx_1821	C39H62O13	Isonuatigenin 3-[rhamnosyl-(1->2)-glucoside]	Lipid	HMDB0030132; HMDB0033803; HMDB0034337; HMDB0039003; HMDB0040744; HMDB0040949; HMDB30132; HMDB33803; HMDB34337; HMDB39003; HMDB40744; HMDB40949	NA	NA
Idx_1822	C41H74NO8P	PC(15:0/18:4(6Z,9Z,12Z,15Z))	Lipid	HMDB0005323; HMDB0005350; HMDB0007943; HMDB0008231; HMDB0008844; HMDB0008937; HMDB0008938; HMDB0008968; HMDB0008997; HMDB0009028; HMDB0009029; HMDB0009061; HMDB0009062; HMDB0009093; HMDB0009124; HMDB0009125; HMDB0009157; HMDB0009158; HMDB0009189; HMDB0009320; HMDB0009353; HMDB0009385; HMDB0009418; HMDB0009580; HMDB0113028; HMDB0113029; HMDB0113424; HMDB0113452; HMDB0113887; HMDB0113888; HMDB01139…	C00157; C00350	; CHEBI:73009; CHEBI:84846
Idx_1823	C34H46O18	Liriodendrin	Other	HMDB0036410; HMDB36410	NA	NA
Idx_1824	C35H50N8O10	Hordatine B glucoside	Other	HMDB0030460; HMDB30460	NA	NA
Idx_1825	C41H78NO8P	PC(15:0/18:2(9Z,12Z))	Lipid	HMDB0005332; HMDB0005343; HMDB0005347; HMDB0007940; HMDB0008132; HMDB0008843; HMDB0008875; HMDB0008934; HMDB0008966; HMDB0008994; HMDB0009025; HMDB0009026; HMDB0009058; HMDB0009059; HMDB0009090; HMDB0009254; HMDB0009286; HMDB0009515; HMDB0009547; HMDB0113025; HMDB0113339; HMDB0113856; HMDB0113857; HMDB0113858; HMDB0113884; HMDB0113943; HMDB0114015; HMDB0114042; HMDB0114068; HMDB0114211; HMDB01142…	C00157; C00350	; CHEBI:74986
Idx_1826	C41H80NO8P	PC(15:0/18:1(11Z))	Lipid	HMDB0005321; HMDB0005329; HMDB0005330; HMDB0005345; HMDB0007938; HMDB0007939; HMDB0008066; HMDB0008099; HMDB0008842; HMDB0008874; HMDB0008933; HMDB0008965; HMDB0008992; HMDB0008993; HMDB0009024; HMDB0009057; HMDB0009221; HMDB0009253; HMDB0009482; HMDB0009514; HMDB0010568; HMDB0112963; HMDB0113310; HMDB0113859; HMDB0113861; HMDB0113862; HMDB0113863; HMDB0113989; HMDB0114014; HMDB0114041; HMDB01141…	C00157; C00350	; CHEBI:75038; CHEBI:84234
Idx_1827	C43H71O8P	PA(18:1(11Z)/22:6(4Z,7Z,10Z,13Z,16Z,19Z))	Lipid	HMDB0114918; HMDB0114943; HMDB0114968; HMDB0114969; HMDB0114994; HMDB0115021; HMDB0115133; HMDB0115134; HMDB0115158; HMDB0115185; HMDB0115332; HMDB0115357; HMDB0115383; HMDB0115407; HMDB0115408; HMDB0115499; HMDB0115501; HMDB0115550; HMDB0115575; HMDB0115576; HMDB0115587; HMDB0116707	NA	NA
Idx_1828	C43H74NO7P	PE(O-16:1(1Z)/22:6(4Z,7Z,10Z,13Z,16Z,19Z))	Lipid	HMDB0005780; HMDB0009479; HMDB0009480; HMDB0009708; HMDB0011361; HMDB0011420; HMDB0011453; HMDB05780; HMDB09479; HMDB09480; HMDB09708; HMDB11361; HMDB11420; HMDB11453	C00350	; CHEBI:90479
Idx_1829	C43H76NO7P	PE(20:4(5Z,8Z,11Z,14Z)/P-18:1(11Z))	Lipid	HMDB0009413; HMDB0009414; HMDB0009446; HMDB0009447; HMDB0009478; HMDB0009642; HMDB0009675; HMDB0011359; HMDB0011360; HMDB0011387; HMDB0011418; HMDB0011419; HMDB0011451; HMDB0011452; HMDB09413; HMDB09414; HMDB09446; HMDB09447; HMDB09478; HMDB09642; HMDB09675; HMDB11359; HMDB11360; HMDB11387; HMDB11418; HMDB11419; HMDB11451; HMDB11452	NA	NA
Idx_183	C6H12N2O2	4-Amino-1-piperidinecarboxylic acid	Other	HMDB0060385; HMDB60385	C16837	NA
Idx_1830	C43H78NO7P	PE(O-18:1(1Z)/20:4(5Z,8Z,11Z,14Z))	Lipid	HMDB0005779; HMDB0009347; HMDB0009348; HMDB0009380; HMDB0009381; HMDB0009412; HMDB0009445; HMDB0009609; HMDB0011358; HMDB0011385; HMDB0011386; HMDB0011416; HMDB0011417; HMDB0011449; HMDB05779; HMDB09347; HMDB09348; HMDB09380; HMDB09381; HMDB09412; HMDB09445; HMDB09609; HMDB11358; HMDB11385; HMDB11386; HMDB11416; HMDB11417; HMDB11449	C00350	; CHEBI:78342
Idx_1831	C33H40O20	Kaempferol 3-gentiobioside 7-rhamnoside	Lipid	HMDB0034396; HMDB0035004; HMDB0037353; HMDB0037411; HMDB0037427; HMDB0037566; HMDB0037959; HMDB0038253; HMDB0038470; HMDB0038768; HMDB0039951; HMDB0040294; HMDB0040543; HMDB0041470; HMDB0124769; HMDB0124770; HMDB0124771; HMDB0126873; HMDB0126874; HMDB0135147; HMDB34396; HMDB35004; HMDB37353; HMDB37411; HMDB37427; HMDB37566; HMDB37959; HMDB38253; HMDB38470; HMDB38768; HMDB39951; HMDB40294; HMDB405…	NA	NA
Idx_1832	C47H80O7	DG(11D3/13D5/0:0)	Lipid	HMDB0116373; HMDB0116379; HMDB0116401; HMDB0116405; HMDB0116412; HMDB0116417; HMDB0116435	NA	NA
Idx_1833	C42H80NO8P	PC(14:0/20:2(11Z,14Z))	Lipid	HMDB0007880; HMDB0007912; HMDB0007973; HMDB0008004; HMDB0008005; HMDB0008068; HMDB0008101; HMDB0008133; HMDB0008296; HMDB0008328; HMDB0008909; HMDB0009549; HMDB0010565; HMDB0112966; HMDB0112967; HMDB0112968; HMDB0112969; HMDB0112992; HMDB0113010; HMDB0113047; HMDB0113089; HMDB0113169; HMDB0113312; HMDB0113340; HMDB0113536; HMDB0113563; HMDB0113925; HMDB0114241; HMDB07880; HMDB07912; HMDB07973; HM…	C00157	; CHEBI:73002; CHEBI:84810; CHEBI:84811; CHEBI:85679; CHEBI:86099; CHEBI:86100; CHEBI:88919; CHEBI:89095; CHEBI:89403; CHEBI:89518; CHEBI:89678
Idx_1834	C43H84NO7P	PE(20:0/P-18:1(11Z))	Lipid	HMDB0009248; HMDB0009249; HMDB0009280; HMDB0009543; HMDB0011356; HMDB0011381; HMDB0011413; HMDB0011446; HMDB09248; HMDB09249; HMDB09280; HMDB09543; HMDB11356; HMDB11381; HMDB11413; HMDB11446	NA	NA
Idx_1835	C43H87N2O6P	SM(d18:1/20:0)	Lipid	HMDB0012102; HMDB12102	C00550	CHEBI:83359
Idx_1836	C45H44O11	Albanin G	Xenobiotic	HMDB0030075; HMDB30075	C10100	NA
Idx_1837	C39H43N3O11S	Trabectedin	Xenobiotic	HMDB0015609; HMDB15609	NA	; CHEBI:84050
Idx_1838	C49H94O5	DG(22:0/24:1(15Z)/0:0)	Lipid	HMDB0007616; HMDB0007644; HMDB0007812; HMDB0007840; HMDB0042300; HMDB0042938; HMDB0047746; HMDB0056096; HMDB0056118; HMDB07616; HMDB07644; HMDB07812; HMDB07840; HMDB42300; HMDB42938; HMDB47746; HMDB56096; HMDB56118	NA	NA
Idx_1839	C43H74NO8P	PE(16:0/22:6(4Z,7Z,10Z,13Z,16Z,19Z))	Lipid	HMDB0005324; HMDB0008946; HMDB0008977; HMDB0008978; HMDB0009038; HMDB0009071; HMDB0009102; HMDB0009103; HMDB0009133; HMDB0009134; HMDB0009166; HMDB0009167; HMDB0009198; HMDB0009294; HMDB0009325; HMDB0009326; HMDB0009358; HMDB0009359; HMDB0009390; HMDB0009423; HMDB0009454; HMDB0009455; HMDB0009617; HMDB0009650; HMDB0009682; HMDB0113036; HMDB0113675; HMDB0113896; HMDB0113913; HMDB0113914; HMDB01139…	C00350	; CHEBI:78261
Idx_184	C8H16O2	Octanoic acid	Lipid	HMDB0000482; HMDB0001877; HMDB0029980; HMDB0030368; HMDB0031230; HMDB0031290; HMDB0031478; HMDB0031579; HMDB0031587; HMDB0031588; HMDB0031596; HMDB0031638; HMDB0031703; HMDB0032046; HMDB0032047; HMDB0032203; HMDB0032225; HMDB0032272; HMDB0032335; HMDB0032551; HMDB0034161; HMDB0034164; HMDB0034234; HMDB0034459; HMDB0035457; HMDB0036165; HMDB0039217; HMDB0039620; HMDB0040209; HMDB0040251; HMDB00402…	C06423; C07185	; CHEBI:25646; CHEBI:28837; CHEBI:39867; CHEBI:744024; CHEBI:86055; CHEBI:87373; CHEBI:87419; CHEBI:87510; CHEBI:87683; CHEBI:88826
Idx_1840	C43H76NO8P	PC(15:0/20:5(5Z,8Z,11Z,14Z,17Z))	Lipid	HMDB0007951; HMDB0008494; HMDB0008944; HMDB0008945; HMDB0008976; HMDB0009005; HMDB0009036; HMDB0009037; HMDB0009069; HMDB0009070; HMDB0009100; HMDB0009101; HMDB0009132; HMDB0009165; HMDB0009197; HMDB0009261; HMDB0009292; HMDB0009293; HMDB0009324; HMDB0009357; HMDB0009388; HMDB0009389; HMDB0009421; HMDB0009422; HMDB0009453; HMDB0009584; HMDB0009616; HMDB0009649; HMDB0112978; HMDB0113035; HMDB01136…	C00350	; CHEBI:74975
Idx_1841	C45H67O8P	PA(20:5(5Z,8Z,11Z,14Z,17Z)/22:6(4Z,7Z,10Z,13Z,16Z,19Z))	Lipid	HMDB0115221; HMDB0115418	NA	NA
Idx_1842	C43H78NO8P	PC(15:0/20:4(5Z,8Z,11Z,14Z))	Lipid	HMDB0005333; HMDB0007949; HMDB0007950; HMDB0008428; HMDB0008461; HMDB0008943; HMDB0008969; HMDB0009003; HMDB0009004; HMDB0009034; HMDB0009035; HMDB0009067; HMDB0009068; HMDB0009099; HMDB0009131; HMDB0009164; HMDB0009196; HMDB0009228; HMDB0009259; HMDB0009260; HMDB0009291; HMDB0009322; HMDB0009323; HMDB0009355; HMDB0009356; HMDB0009387; HMDB0009420; HMDB0009583; HMDB0113034; HMDB0113594; HMDB01138…	C00157	; CHEBI:78268; CHEBI:84549; CHEBI:86344
Idx_1843	C43H82NO8P	PC(15:0/20:2(11Z,14Z))	Lipid	HMDB0005341; HMDB0005348; HMDB0007946; HMDB0008330; HMDB0008882; HMDB0008942; HMDB0008974; HMDB0009000; HMDB0009032; HMDB0009065; HMDB0009097; HMDB0009225; HMDB0009256; HMDB0009257; HMDB0009288; HMDB0009518; HMDB0009550; HMDB0009746; HMDB0010564; HMDB0113033; HMDB0113565; HMDB0113867; HMDB0113868; HMDB0113869; HMDB0113870; HMDB0113892; HMDB0113910; HMDB0113948; HMDB0113990; HMDB0114070; HMDB01142…	C00350	; CHEBI:85680
Idx_1844	C45H76NO7P	PE(22:6(4Z,7Z,10Z,13Z,16Z,19Z)/P-18:1(11Z))	Lipid	HMDB0009710; HMDB0009711; HMDB0011427; HMDB0011460; HMDB09710; HMDB09711; HMDB11427; HMDB11460	NA	; CHEBI:90487
Idx_1845	C45H78NO7P	PE(22:5(4Z,7Z,10Z,13Z,16Z)/P-18:1(11Z))	Lipid	HMDB0009644; HMDB0009645; HMDB0009677; HMDB0009678; HMDB0009709; HMDB0011394; HMDB0011425; HMDB0011426; HMDB0011458; HMDB0011459; HMDB09644; HMDB09645; HMDB09677; HMDB09678; HMDB09709; HMDB11394; HMDB11425; HMDB11426; HMDB11458; HMDB11459	NA	; CHEBI:78263
Idx_1846	C50H96O5	TG(15:0/14:1(9Z)/o-18:0)	Lipid	HMDB0043191; HMDB0043807; HMDB0047769; HMDB43191; HMDB43807; HMDB47769	NA	NA
Idx_1847	C42H83O10P	PG(18:0/18:0)	Lipid	HMDB0010602; HMDB0116671; HMDB10602	NA	NA
Idx_1848	C45H82NO7P	PE(22:4(7Z,10Z,13Z,16Z)/P-18:0)	Lipid	HMDB0009610; HMDB0011391; HMDB09610; HMDB11391	NA	NA
Idx_1849	C42H74NO10P	PS(16:0/20:4(5Z,8Z,11Z,14Z))	Lipid	HMDB0012361; HMDB0012371; HMDB0012392; HMDB0012402; HMDB0012412; HMDB0012421; HMDB0012431; HMDB0112303; HMDB0112361; HMDB0112374; HMDB0112390; HMDB0112391; HMDB0112410; HMDB0112449; HMDB0112450; HMDB0112468; HMDB0112490; HMDB0112597; HMDB0112657; HMDB0112788; HMDB0116750; HMDB12361; HMDB12371; HMDB12392; HMDB12402; HMDB12412; HMDB12421; HMDB12431	NA	; CHEBI:88488; CHEBI:88504; CHEBI:88506; CHEBI:88525; CHEBI:90023; CHEBI:90029; CHEBI:90037
Idx_185	C5H7NO4	2-Oxoglutaramate	Xenobiotic	HMDB0001552; HMDB01552	C00940	CHEBI:30882
Idx_1850	C46H89NO8	Glucosylceramide (d18:1/22:0)	Lipid	HMDB0004974; HMDB0010711; HMDB04974; HMDB10711	C01190; C02686	; CHEBI:62107
Idx_1851	C49H84O7	DG(11D5/13D5/0:0)	Lipid	HMDB0116382; HMDB0116406; HMDB0116419	NA	NA
Idx_1852	C45H89N2O6P	SM(d18:1/22:1(13Z))	Lipid	HMDB0012104; HMDB12104	C00550	CHEBI:74533
Idx_1853	C45H91N2O6P	SM(d18:0/22:1(13Z))	Lipid	HMDB0012092; HMDB0012103; HMDB12092; HMDB12103	C00550	CHEBI:17636; CHEBI:74532
Idx_1854	C42H78NO10P	PS(18:0/18:2(9Z,12Z))	Lipid	HMDB0012380; HMDB0012390; HMDB0012400; HMDB0112272; HMDB0112288; HMDB0112290; HMDB0112291; HMDB0112302; HMDB0112314; HMDB0112346; HMDB0112544; HMDB0112570; HMDB0112737; HMDB0112761; HMDB12380; HMDB12390; HMDB12400	NA	; CHEBI:60568; CHEBI:84513; CHEBI:88485
Idx_1855	C42H80NO10P	PS(18:0/18:1(9Z))	Lipid	HMDB0010163; HMDB0012389; HMDB0112279; HMDB0112286; HMDB0112287; HMDB0112289; HMDB0112301; HMDB0112388; HMDB0112515; HMDB0112543; HMDB0112708; HMDB0112736; HMDB10163; HMDB12389	C02737	; CHEBI:75103; CHEBI:79096
Idx_1856	C36H54O19	Cellulose propionate	Carbohydrate	HMDB0240287	NA	NA
Idx_1857	C45H78NO8P	PC(15:0/22:6(4Z,7Z,10Z,13Z,16Z,19Z))	Lipid	HMDB0005334; HMDB0007958; HMDB0008724; HMDB0009012; HMDB0009043; HMDB0009044; HMDB0009076; HMDB0009077; HMDB0009108; HMDB0009206; HMDB0009269; HMDB0009300; HMDB0009301; HMDB0009331; HMDB0009332; HMDB0009364; HMDB0009365; HMDB0009396; HMDB0009429; HMDB0009461; HMDB0009558; HMDB0009588; HMDB0009619; HMDB0009620; HMDB0009652; HMDB0009653; HMDB0009684; HMDB0113959; HMDB0113980; HMDB0113981; HMDB01140…	C00157; C00350	; CHEBI:78266
Idx_1858	C43H68O13	Sanguisorbin E	Lipid	HMDB0040523; HMDB40523	NA	NA
Idx_1859	C43H85O10P	PG(a-13:0/i-24:0)	Lipid	HMDB0116653; HMDB0116659; HMDB0116689	NA	NA
Idx_186	C9H7NO	3-Methyleneoxindole	Xenobiotic	HMDB0029737; HMDB29737	C08493	CHEBI:343043
Idx_1860	C41H62O15	Betavulgaroside IV	Lipid	HMDB0031025; HMDB31025	NA	NA
Idx_1861	C44H81O10P	PG(18:0/20:3(5Z,8Z,11Z))	Lipid	HMDB0010608; HMDB0010609; HMDB0116576; HMDB10608; HMDB10609	NA	NA
Idx_1862	C41H70O15	Vinaginsenoside R14	Lipid	HMDB0040779; HMDB0040780; HMDB40779; HMDB40780	NA	NA
Idx_1863	C44H68O13	Okadaic acid	Xenobiotic	HMDB0030441; HMDB0038517; HMDB30441; HMDB38517	C01945	; CHEBI:1137572
Idx_1864	C41H77O13P	PI(16:0/16:1(9Z))	Lipid	HMDB0009779; HMDB0009797; HMDB09779; HMDB09797	C00626	; CHEBI:88396; CHEBI:88425
Idx_1865	C52H90O6	TG(14:0/15:0/20:5(5Z,8Z,11Z,14Z,17Z))	Lipid	HMDB0042117; HMDB0042842; HMDB0042985; HMDB0043181; HMDB0043187; HMDB0043215; HMDB0043517; HMDB0043663; HMDB0043691; HMDB0047759; HMDB0047765; HMDB0048451; HMDB42117; HMDB42842; HMDB42985; HMDB43181; HMDB43187; HMDB43215; HMDB43517; HMDB43663; HMDB43691; HMDB47759; HMDB47765; HMDB48451	NA	NA
Idx_1866	C44H78NO10P	PS(18:0/20:4(8Z,11Z,14Z,17Z))	Lipid	HMDB0010165; HMDB0012383; HMDB0012393; HMDB0012423; HMDB0012433; HMDB0112352; HMDB0112395; HMDB0112396; HMDB0112414; HMDB0112431; HMDB0112455; HMDB0112472; HMDB0112497; HMDB0112522; HMDB0112549; HMDB0112550; HMDB0112575; HMDB0112599; HMDB0112600; HMDB0112622; HMDB0112659; HMDB0112791; HMDB10165; HMDB12383; HMDB12393; HMDB12423; HMDB12433	C02737	; CHEBI:79113; CHEBI:88519; CHEBI:88535; CHEBI:90024; CHEBI:90041
Idx_1867	C47H89O8P	PA(20:1(11Z)/24:1(15Z))	Lipid	HMDB0115117; HMDB0115262; HMDB0115288; HMDB0115314; HMDB0115468; HMDB0115558; HMDB0115602	NA	NA
Idx_1868	C41H67NO15	Troleandomycin	Carbohydrate	HMDB0015448; HMDB15448	C12753	CHEBI:45735
Idx_1869	C42H70O15	Goyaglycoside h	Lipid	HMDB0037123; HMDB37123	NA	NA
Idx_187	C6H11NO3	4-Acetamidobutanoate	Amino acid/Peptide	HMDB0000730; HMDB0000808; HMDB0001263; HMDB0003681; HMDB0006238; HMDB0012131; HMDB0012151; HMDB0015127; HMDB0029425; HMDB0029426; HMDB0059595; HMDB0060265; HMDB0061156; HMDB00730; HMDB00808; HMDB0094698; HMDB01263; HMDB03681; HMDB06238; HMDB12131; HMDB12151; HMDB15127; HMDB29425; HMDB29426; HMDB59595; HMDB60265; HMDB61156; HMDB94698	C01475; C02946; C03239; C03656; C04076	; CHEBI:17027; CHEBI:17534; CHEBI:17645; CHEBI:17917; CHEBI:27713; CHEBI:70979; CHEBI:724125; CHEBI:74048; CHEBI:89963
Idx_1870	C47H95N2O6P	SM(d18:0/24:1(15Z))	Lipid	HMDB0012095; HMDB12095	C00550	CHEBI:91146
Idx_1871	C6H20O30P8	Bisdiphosphoinositol tetrakisphosphate	Xenobiotic	HMDB0006230; HMDB06230	NA	; CHEBI:52965
Idx_1872	C43H69NO14	Solacauline	Lipid	HMDB0029373; HMDB29373	NA	NA
Idx_1873	C46H83O10P	PG(18:0/22:4(7Z,10Z,13Z,16Z))	Lipid	HMDB0010611; HMDB10611	NA	; CHEBI:89278
Idx_1874	C48H94NO7P	PC(22:0/P-18:1(11Z))	Lipid	HMDB0008556; HMDB0008557; HMDB0008587; HMDB0008817; HMDB0011231; HMDB0011257; HMDB0011289; HMDB0011322; HMDB0013437; HMDB08556; HMDB08557; HMDB08587; HMDB08817; HMDB11231; HMDB11257; HMDB11289; HMDB11322; HMDB13437	NA	; CHEBI:89868
Idx_1875	C30H52O26	Amylopectin	Carbohydrate	HMDB0003255; HMDB0012254; HMDB03255; HMDB12254	C00317	; CHEBI:28057; CHEBI:61952
Idx_1876	C46H74NO10P	PS(18:2(9Z,12Z)/22:6(4Z,7Z,10Z,13Z,16Z,19Z))	Lipid	HMDB0012406; HMDB0012438; HMDB0012446; HMDB0112464; HMDB0112481; HMDB0112482; HMDB0112506; HMDB0112612; HMDB0112644; HMDB0112670; HMDB0112671; HMDB0112693; HMDB0112694; HMDB0112799; HMDB0112823; HMDB0112824; HMDB0112848; HMDB0116756; HMDB0116767; HMDB0116788; HMDB12406; HMDB12438; HMDB12446	NA	NA
Idx_1877	C54H104O5	TG(15:0/18:1(11Z)/o-18:0)	Lipid	HMDB0043249; HMDB0043278; HMDB0043809; HMDB0043810; HMDB0049113; HMDB0049740; HMDB43249; HMDB43278; HMDB43809; HMDB43810; HMDB49113; HMDB49740	NA	NA
Idx_1878	C46H76NO10P	PS(18:1(9Z)/22:6(4Z,7Z,10Z,13Z,16Z,19Z))	Lipid	HMDB0012395; HMDB0012427; HMDB0012437; HMDB0012445; HMDB0112406; HMDB0112439; HMDB0112440; HMDB0112463; HMDB0112480; HMDB0112610; HMDB0112611; HMDB0112629; HMDB0112643; HMDB0112668; HMDB0112669; HMDB0112692; HMDB0112797; HMDB0112798; HMDB0112822; HMDB0112847; HMDB0112865; HMDB0116764; HMDB12395; HMDB12427; HMDB12437; HMDB12445	NA	; CHEBI:88444; CHEBI:88513; CHEBI:88531; CHEBI:90025
Idx_1879	C45H88NO10P	PS(15:0/24:0)	Lipid	HMDB0112340; HMDB0112883	NA	NA
Idx_188	C7H15NS	(¬±)-2-Butylthiazolidine	Other	HMDB0040116; HMDB0040117; HMDB40116; HMDB40117	NA	NA
Idx_1880	C43H79O13P	PI(16:0/18:2(9Z,12Z))	Lipid	HMDB0009784; HMDB0009800; HMDB0009801; HMDB0009803; HMDB0009807; HMDB0009823; HMDB0009835; HMDB0009846; HMDB0062653; HMDB09784; HMDB09800; HMDB09801; HMDB09803; HMDB09807; HMDB09823; HMDB09835; HMDB09846; HMDB62653	C00626	; CHEBI:88558; CHEBI:88561; CHEBI:88562; CHEBI:88563; CHEBI:88605; CHEBI:88626; CHEBI:88640
Idx_1881	C44H68O15	Lucyoside M	Lipid	HMDB0034546; HMDB34546	NA	NA
Idx_1882	C43H81O13P	PI(16:0/18:1(11Z))	Lipid	HMDB0009782; HMDB0009783; HMDB0009799; HMDB0009806; HMDB0009822; HMDB0009834; HMDB09782; HMDB09783; HMDB09799; HMDB09806; HMDB09822; HMDB09834	C00626	; CHEBI:88392; CHEBI:88423; CHEBI:88557; CHEBI:88606; CHEBI:88625
Idx_1883	C39H50O20	3,5,7-Trihydroxy-4''-methoxy-8-prenylflavone 3-[rhamnosyl-(1->6)-galactoside] 7-galactoside	Other	HMDB0033395; HMDB33395	NA	NA
Idx_1884	C43H66O16	Talinumoside I	Lipid	HMDB0040957; HMDB40957	NA	NA
Idx_1885	C53H90O7	Isofucosterol 3-O-[6-O-(9-Octadecenoyl)-b-D-glucopyranoside]	Lipid	HMDB0032813; HMDB32813	NA	NA
Idx_1886	C54H98O6	TG(15:0/16:0/20:3(8Z,11Z,14Z))	Lipid	HMDB0011701; HMDB0011704; HMDB0011708; HMDB0043029; HMDB0043035; HMDB0043062; HMDB0043182; HMDB0043208; HMDB0043235; HMDB0043309; HMDB0043403; HMDB0043404; HMDB0043426; HMDB0043460; HMDB0043483; HMDB0043546; HMDB0043629; HMDB0043867; HMDB0043873; HMDB0044708; HMDB0044715; HMDB0047760; HMDB0048444; HMDB0049099; HMDB0049726; HMDB11701; HMDB11704; HMDB11708; HMDB43029; HMDB43035; HMDB43062; HMDB4318…	NA	NA
Idx_1887	C55H88O6	TG(14:0/18:4(6Z,9Z,12Z,15Z)/20:5(5Z,8Z,11Z,14Z,17Z))	Lipid	HMDB0042807; HMDB0042865; HMDB0048111; HMDB0048178; HMDB0048272; HMDB0048288; HMDB0048294; HMDB0048316; HMDB0048331; HMDB0048338; HMDB0048957; HMDB0052953; HMDB0054094; HMDB0055200; HMDB0055359; HMDB0055400; HMDB0055405; HMDB42807; HMDB42865; HMDB48111; HMDB48178; HMDB48272; HMDB48288; HMDB48294; HMDB48316; HMDB48331; HMDB48338; HMDB48957; HMDB52953; HMDB54094; HMDB55200; HMDB55359; HMDB55400; HM…	NA	NA
Idx_1888	C55H104O5	TG(14:0/20:2n6/o-18:0)	Lipid	HMDB0042600; HMDB0042948; HMDB0044276; HMDB0044654; HMDB0047999; HMDB0048395; HMDB0048632; HMDB0048654; HMDB0049052; HMDB0049053; HMDB0049260; HMDB0049880; HMDB0050451; HMDB0052440; HMDB0053276; HMDB42600; HMDB42948; HMDB44276; HMDB44654; HMDB47999; HMDB48395; HMDB48632; HMDB48654; HMDB49052; HMDB49053; HMDB49260; HMDB49880; HMDB50451; HMDB52440; HMDB53276	NA	NA
Idx_1889	C47H82NO10P	PE(DiMe(11,3)/DiMe(11,5))	Lipid	HMDB0061472; HMDB0061480; HMDB0061484; HMDB0061492; HMDB0061500; HMDB0061508; HMDB0061523; HMDB0061531; HMDB0061539; HMDB0061542; HMDB0061550; HMDB0113759; HMDB0113767; HMDB0113773; HMDB0113775; HMDB0113783; HMDB0113790; HMDB0113807; HMDB0113815; HMDB0113822; HMDB0113829; HMDB0114660; HMDB0114667; HMDB0114675; HMDB0114681; HMDB0114689; HMDB0114695; HMDB0114715; HMDB0114723; HMDB0114730; HMDB01147…	NA	NA
Idx_189	C7H15NO2	3-Dehydroxycarnitine	Lipid	HMDB0006831; HMDB0094649; HMDB06831; HMDB94649	C05543	; CHEBI:16244; CHEBI:64304
Idx_1890	C55H98O6	TG(16:0/16:0/20:4(5Z,8Z,11Z,14Z))	Lipid	HMDB0005363; HMDB0005390; HMDB0005440; HMDB0010440; HMDB0010444; HMDB0010451; HMDB0031117; HMDB0031118; HMDB0042142; HMDB0042170; HMDB0042176; HMDB0042205; HMDB0042343; HMDB0042349; HMDB0042373; HMDB0042379; HMDB0042407; HMDB0042414; HMDB0042430; HMDB0042431; HMDB0042528; HMDB0042552; HMDB0042586; HMDB0042610; HMDB0042611; HMDB0042634; HMDB0042693; HMDB0042762; HMDB0042785; HMDB0042814; HMDB00430…	C00422	NA
Idx_1891	C48H73NO12	Azaspiracid 2	Lipid	HMDB0038234; HMDB38234	NA	NA
Idx_1892	C55H100O6	TG(16:0/18:1(9Z)/18:2(9Z,12Z))	Lipid	HMDB0005384; HMDB0005425; HMDB0005434; HMDB0005438; HMDB0010432; HMDB0010439; HMDB0010442; HMDB0010443; HMDB0042163; HMDB0042169; HMDB0042197; HMDB0042204; HMDB0042321; HMDB0042348; HMDB0042378; HMDB0042406; HMDB0042424; HMDB0042522; HMDB0042545; HMDB0042580; HMDB0042581; HMDB0042604; HMDB0042669; HMDB0042755; HMDB0043895; HMDB0043901; HMDB0043927; HMDB0043934; HMDB0044043; HMDB0044068; HMDB00440…	C00422	; CHEBI:88985
Idx_1893	C45H79O13P	PI(16:0/20:4(5Z,8Z,11Z,14Z))	Lipid	HMDB0009789; HMDB0009790; HMDB0009827; HMDB0009828; HMDB0009839; HMDB0009840; HMDB0009850; HMDB0009859; HMDB0009860; HMDB0009863; HMDB0009864; HMDB0009893; HMDB0009899; HMDB0062771; HMDB09789; HMDB09790; HMDB09827; HMDB09828; HMDB09839; HMDB09840; HMDB09850; HMDB09859; HMDB09860; HMDB09863; HMDB09864; HMDB09893; HMDB09899; HMDB62771	C00626	; CHEBI:88415; CHEBI:88596; CHEBI:88599; CHEBI:88613; CHEBI:88645; CHEBI:88647; CHEBI:88671; CHEBI:88673; CHEBI:88676; CHEBI:89112; CHEBI:89121
Idx_1894	C56H106O5	TG(15:0/20:2n6/o-18:0)	Lipid	HMDB0043481; HMDB0043817; HMDB0053289; HMDB43481; HMDB43817; HMDB53289	NA	NA
Idx_1895	C55H104O6	TG(16:0/16:0/20:1(11Z))	Lipid	HMDB0005361; HMDB0005367; HMDB0005375; HMDB0005421; HMDB0010431; HMDB0034385; HMDB0042075; HMDB0042134; HMDB0042162; HMDB0042190; HMDB0042191; HMDB0042219; HMDB0042248; HMDB0042277; HMDB0042306; HMDB0042335; HMDB0042365; HMDB0042394; HMDB0042453; HMDB0042481; HMDB0043001; HMDB0043337; HMDB0043840; HMDB0043920; HMDB0043947; HMDB0043974; HMDB0044028; HMDB0044082; HMDB0044110; HMDB0044137; HMDB00446…	C00422	; CHEBI:89958
Idx_1896	C45H83O13P	PI(16:0/20:2(11Z,14Z))	Lipid	HMDB0009786; HMDB0009809; HMDB0009824; HMDB0009825; HMDB0009836; HMDB0009837; HMDB0009847; HMDB0009875; HMDB09786; HMDB09809; HMDB09824; HMDB09825; HMDB09836; HMDB09837; HMDB09847; HMDB09875	C00626	; CHEBI:88387; CHEBI:88602; CHEBI:88604; CHEBI:88612; CHEBI:88627; CHEBI:88641; CHEBI:89150
Idx_1897	C46H78NO12P	PS(DiMe(11,3)/DiMe(11,3))	Lipid	HMDB0061552; HMDB0061556; HMDB0061564; HMDB0061580; HMDB0061588; HMDB0061592; HMDB0061603; HMDB0061611; HMDB0061614; HMDB0061630; HMDB61552; HMDB61556; HMDB61564; HMDB61580; HMDB61588; HMDB61592; HMDB61603; HMDB61611; HMDB61614; HMDB61630	NA	NA
Idx_1898	C40H72N2O18	Lc3Cer	Lipid	HMDB0062485; HMDB62485	NA	NA
Idx_1899	C42H51N9O12	Lyciumin A	Other	HMDB0038672; HMDB38672	NA	NA
Idx_19	H2O3S	Sulfite	Xenobiotic	HMDB0000240; HMDB0001033; HMDB0003008; HMDB00240; HMDB0034829; HMDB01033; HMDB03008; HMDB34829	C00094	CHEBI:48854
Idx_190*	C6H10S2	Di-2-propenyl disulfide, 9CI	Xenobiotic	HMDB0033966; HMDB0041390; HMDB0041393; HMDB33966; HMDB41390; HMDB41393	C08369	; CHEBI:4488
Idx_190*	C5H6O5	Oxoglutarate	Xenobiotic	HMDB0000208; HMDB0002812; HMDB0013701; HMDB00208; HMDB02812; HMDB13701	C00026	; CHEBI:30915
Idx_1900	C49H87NO10P	PC(DiMe(11,3)/MonoMe(11,5))	Lipid	HMDB0061396; HMDB0061404; HMDB0061407; HMDB0061424; HMDB0061432; HMDB0061436; HMDB0061444; HMDB0061448; HMDB0061456; HMDB0061463; HMDB61396; HMDB61404; HMDB61407; HMDB61424; HMDB61432; HMDB61436; HMDB61444; HMDB61448; HMDB61456; HMDB61463	NA	NA
Idx_1901	C47H81O13P	PI(16:0/22:5(4Z,7Z,10Z,13Z,16Z))	Lipid	HMDB0009795; HMDB0009796; HMDB0009804; HMDB0009832; HMDB0009833; HMDB0009844; HMDB0009845; HMDB0009854; HMDB0009855; HMDB0009883; HMDB0009890; HMDB0009895; HMDB0009896; HMDB0009901; HMDB0009902; HMDB0009908; HMDB0009916; HMDB0009918; HMDB0062586; HMDB09795; HMDB09796; HMDB09804; HMDB09832; HMDB09833; HMDB09844; HMDB09845; HMDB09854; HMDB09855; HMDB09883; HMDB09890; HMDB09895; HMDB09896; HMDB09901…	C00626	; CHEBI:88418; CHEBI:88424; CHEBI:88559; CHEBI:88624; CHEBI:88630; CHEBI:88642; CHEBI:88658; CHEBI:88660; CHEBI:89117; CHEBI:89126; CHEBI:89128; CHEBI:89134; CHEBI:89252; CHEBI:89299; CHEBI:89305
Idx_1902	C47H83O13P	PI(16:0/22:4(10Z,13Z,16Z,19Z))	Lipid	HMDB0009793; HMDB0009794; HMDB0009815; HMDB0009816; HMDB0009830; HMDB0009831; HMDB0009842; HMDB0009843; HMDB0009853; HMDB0009877; HMDB0009881; HMDB0009882; HMDB0009888; HMDB0009889; HMDB0009894; HMDB0009900; HMDB0009912; HMDB0009914; HMDB09793; HMDB09794; HMDB09815; HMDB09816; HMDB09830; HMDB09831; HMDB09842; HMDB09843; HMDB09853; HMDB09877; HMDB09881; HMDB09882; HMDB09888; HMDB09889; HMDB09894; …	C00626	; CHEBI:88417; CHEBI:88421; CHEBI:88572; CHEBI:88628; CHEBI:88629; CHEBI:88643; CHEBI:88644; CHEBI:88657; CHEBI:89110; CHEBI:89131; CHEBI:89135; CHEBI:89141; CHEBI:89142; CHEBI:89156; CHEBI:89298; CHEBI:89303
Idx_1903	C48H93NO11S	3-O-Sulfogalactosylceramide (d18:1/24:0)	Xenobiotic	HMDB0000024; HMDB00024	C06125	CHEBI:60361
Idx_1904	C59H92O6	TG(14:0/20:5(5Z,8Z,11Z,14Z,17Z)/22:6(4Z,7Z,10Z,13Z,16Z,19Z))	Lipid	HMDB0042869; HMDB0042927; HMDB0048182; HMDB0048249; HMDB0048320; HMDB0048337; HMDB0048342; HMDB0048364; HMDB0048380; HMDB0048386; HMDB0048961; HMDB0049003; HMDB0049045; HMDB0051313; HMDB0052767; HMDB0052795; HMDB0053079; HMDB0053119; HMDB0053177; HMDB0053184; HMDB0053190; HMDB0053203; HMDB0053209; HMDB0053216; HMDB0053947; HMDB0054098; HMDB0054193; HMDB0054270; HMDB0054280; HMDB0054969; HMDB00552…	NA	NA
Idx_1905	C50H92NO10P	PS(20:2(11Z,14Z)/24:1(15Z))	Lipid	HMDB0112592; HMDB0112619; HMDB0112634; HMDB0112756; HMDB0112780; HMDB0112896; HMDB0112897; HMDB0112923	NA	NA
Idx_1906	C50H77NO13	41-O-demethylrapamycin	Other	HMDB0061048; HMDB0127634; HMDB0127635; HMDB0127636; HMDB61048	NA	NA
Idx_1907	C49H83O13P	PI(18:0/22:6(4Z,7Z,10Z,13Z,16Z,19Z))	Lipid	HMDB0009821; HMDB0009861; HMDB0009865; HMDB0009884; HMDB0009885; HMDB0009891; HMDB0009892; HMDB0009910; HMDB0009911; HMDB0009920; HMDB09821; HMDB09861; HMDB09865; HMDB09884; HMDB09885; HMDB09891; HMDB09892; HMDB09910; HMDB09911; HMDB09920	C00626	; CHEBI:88600; CHEBI:88672; CHEBI:88674; CHEBI:89114; CHEBI:89116; CHEBI:89136; CHEBI:89137; CHEBI:89295; CHEBI:89296; CHEBI:89307
Idx_1908	C41H65N15O9	Kinetensin 1-7	Amino acid/Peptide	HMDB0012984; HMDB12984	NA	NA
Idx_1909	C47H76O17	Soyasaponin II	Lipid	HMDB0034650; HMDB0036362; HMDB0039072; HMDB34650; HMDB36362; HMDB39072	C12081	NA
Idx_191	C9H6O2	Coumarin	Xenobiotic	HMDB0001218; HMDB0002359; HMDB0032938; HMDB0033183; HMDB01218; HMDB02359; HMDB32938; HMDB33183	C05851	; CHEBI:28794; CHEBI:72013; CHEBI:90355
Idx_1910	C46H77NO17	Tylosin	Carbohydrate	HMDB0034108; HMDB34108	C01457	CHEBI:17658
Idx_1911	C61H90O6	TG(18:4(6Z,9Z,12Z,15Z)/18:4(6Z,9Z,12Z,15Z)/22:6(4Z,7Z,10Z,13Z,16Z,19Z))	Lipid	HMDB0055505; HMDB0055515; HMDB0055525; HMDB0055781; HMDB55505; HMDB55515; HMDB55525; HMDB55781	NA	NA
Idx_1912	C60H118O5	TG(15:0/24:0/o-18:0)	Lipid	HMDB0043162; HMDB0043806; HMDB0047052; HMDB43162; HMDB43806; HMDB47052	NA	NA
Idx_1913	C61H92O6	TG(20:5(5Z,8Z,11Z,14Z,17Z)/18:3(9Z,12Z,15Z)/20:5(5Z,8Z,11Z,14Z,17Z))	Lipid	HMDB0010539; HMDB0048389; HMDB0053193; HMDB0053219; HMDB0053245; HMDB0054283; HMDB0054303; HMDB0055103; HMDB0055321; HMDB0055333; HMDB0055345; HMDB0055457; HMDB0055473; HMDB0055489; HMDB0055499; HMDB0055504; HMDB0055509; HMDB0055514; HMDB0055519; HMDB0055657; HMDB0055749; HMDB0055907; HMDB10539; HMDB48389; HMDB53193; HMDB53219; HMDB53245; HMDB54283; HMDB54303; HMDB55103; HMDB55321; HMDB55333; HMD…	NA	NA
Idx_1914	C48H78O17	Saponin D	Lipid	HMDB0040468; HMDB0040860; HMDB40468; HMDB40860	NA	NA
Idx_1915	C60H112O6	TG(15:0/20:0/22:2(13Z,16Z))	Lipid	HMDB0043095; HMDB0043121; HMDB0043148; HMDB0043234; HMDB0043263; HMDB0043291; HMDB0043347; HMDB0043374; HMDB0043375; HMDB0043400; HMDB0043457; HMDB0043543; HMDB0045519; HMDB0046293; HMDB0047038; HMDB0049098; HMDB0049725; HMDB0050321; HMDB43095; HMDB43121; HMDB43148; HMDB43234; HMDB43263; HMDB43291; HMDB43347; HMDB43374; HMDB43375; HMDB43400; HMDB43457; HMDB43543; HMDB45519; HMDB46293; HMDB47038; …	NA	NA
Idx_1916	C45H74O20	Ampeloside Bs1	Lipid	HMDB0031364; HMDB31364	NA	NA
Idx_1917	C55H106NO8P	PE-NMe2(24:1(15Z)/24:1(15Z))	Lipid	HMDB0114659	NA	NA
Idx_1918	C62H102O6	TG(15:0/22:4(7Z,10Z,13Z,16Z)/22:5(4Z,7Z,10Z,13Z,16Z))	Lipid	HMDB0043590; HMDB0043595; HMDB0043618; HMDB0043763; HMDB0054650; HMDB0054655; HMDB43590; HMDB43595; HMDB43618; HMDB43763; HMDB54650; HMDB54655	NA	NA
Idx_1919	C61H114O6	TG(18:0/20:1(11Z)/20:1(11Z))	Lipid	HMDB0005407; HMDB0005450; HMDB0005467; HMDB0042231; HMDB0042258; HMDB0042405; HMDB0042464; HMDB0042492; HMDB0042577; HMDB0042666; HMDB0043959; HMDB0043984; HMDB0044010; HMDB0044093; HMDB0044121; HMDB0044148; HMDB0044202; HMDB0044228; HMDB0044229; HMDB0044253; HMDB0044308; HMDB0044391; HMDB0044766; HMDB0044790; HMDB0044815; HMDB0044895; HMDB0044921; HMDB0044948; HMDB0045025; HMDB0045026; HMDB00450…	C00422	NA
Idx_192	C6H10O4	2-Methylglutaric acid	Lipid	HMDB0000422; HMDB0000448; HMDB0000752; HMDB0000858; HMDB0002074; HMDB0002173; HMDB0004862; HMDB0006854; HMDB0006900; HMDB0033837; HMDB00422; HMDB00448; HMDB0061930; HMDB00752; HMDB00858; HMDB02074; HMDB02173; HMDB04862; HMDB06854; HMDB06900; HMDB33837; HMDB61930	C06006; C06104	; CHEBI:27681; CHEBI:30832; CHEBI:68566; CHEBI:68567; CHEBI:86396; CHEBI:86537; CHEBI:89760
Idx_1920	C50H78O13P2	PGP(22:5(4Z,7Z,10Z,13Z,16Z)/22:6(4Z,7Z,10Z,13Z,16Z,19Z))	Lipid	HMDB0116495; HMDB0116504; HMDB0116510; HMDB0116511	NA	NA
Idx_1921	C56H108NO8P	PC(24:1(15Z)/24:1(15Z))	Lipid	HMDB0008816; HMDB08816	NA	NA
Idx_1922	C53H83NO14	Everolimus	Xenobiotic	HMDB0015529; HMDB15529	NA	NA
Idx_1923	C47H74O20	Kudzusaponin SA4	Lipid	HMDB0031353; HMDB31353	NA	NA
Idx_1924	C54H106NO10P	PS(24:0/24:0)	Lipid	HMDB0112908	NA	NA
Idx_1925	C47H86O16P2	PIP(18:2(9Z,12Z)/20:1(11Z))	Lipid	HMDB0009989; HMDB0010001; HMDB09989; HMDB10001	C00626	NA
Idx_1926	C63H118O6	TG(20:0/20:1(11Z)/20:1(11Z))	Lipid	HMDB0005418; HMDB0042261; HMDB0042465; HMDB0042494; HMDB0042667; HMDB0043987; HMDB0044012; HMDB0044149; HMDB0044204; HMDB0044230; HMDB0044309; HMDB0044392; HMDB0044793; HMDB0044817; HMDB0044842; HMDB0044922; HMDB0044949; HMDB0044975; HMDB0045027; HMDB0045052; HMDB0045053; HMDB0045076; HMDB0045129; HMDB0045209; HMDB0045571; HMDB0045594; HMDB0045618; HMDB0045695; HMDB0045720; HMDB0045746; HMDB00458…	C00422	NA
Idx_1927	C54H103NO13	Galabiosylceramide (d18:1/24:0)	Lipid	HMDB0004840; HMDB0004875; HMDB0011595; HMDB04840; HMDB04875; HMDB11595	C06126	; CHEBI:84764
Idx_1928	C63H122O6	TG(20:0/20:0/20:0)	Lipid	HMDB0005414; HMDB0042217; HMDB0042246; HMDB0043945; HMDB0043972; HMDB0043999; HMDB0044752; HMDB0044778; HMDB0044804; HMDB0044830; HMDB0045531; HMDB0045556; HMDB0046257; HMDB0046306; HMDB0062813; HMDB0062851; HMDB0062874; HMDB0062917; HMDB0062923; HMDB0062952; HMDB0062990; HMDB0063002; HMDB0063106; HMDB0063120; HMDB0063152; HMDB0063154; HMDB0063169; HMDB0063188; HMDB0063208; HMDB0063214; HMDB00632…	C00422	NA
Idx_1929	C46H81N3O15P2	CDP-DG(16:0/18:2(9Z,12Z))	Lipid	HMDB0006972; HMDB0115959; HMDB0115964; HMDB0116056; HMDB0116223; HMDB06972	NA	NA
Idx_193	C5H10N2O3	Glutamine	Amino acid/Peptide	HMDB0000641; HMDB0002031; HMDB0003423; HMDB0006899; HMDB0028687; HMDB00641; HMDB02031; HMDB03423; HMDB06899; HMDB28687	C00064; C00819; C05100	; CHEBI:1670; CHEBI:17061; CHEBI:18050; CHEBI:185249
Idx_1930	C44H69N15O9S	Adrenorphin	Amino acid/Peptide	HMDB0059791; HMDB59791	C16108	NA
Idx_194	C7H14O3	3-Hydroxyisoheptanoic acid	Other	HMDB0002207; HMDB0032263; HMDB0032269; HMDB0036231; HMDB0039407; HMDB0040254; HMDB0059842; HMDB0061653; HMDB02207; HMDB32263; HMDB32269; HMDB36231; HMDB39407; HMDB40254; HMDB59842; HMDB61653	NA	; CHEBI:132838; CHEBI:32026
Idx_195	C6H14N2O2	Lysine	Amino acid/Peptide	HMDB0000182; HMDB0003405; HMDB0012114; HMDB0012115; HMDB00182; HMDB0142894; HMDB03405; HMDB12114; HMDB12115	C00047; C01142; C01186	; CHEBI:15613; CHEBI:15616; CHEBI:18019
Idx_196	C8H5NO2	Indole-5,6-quinone	Xenobiotic	HMDB0006779; HMDB0030481; HMDB0061933; HMDB06779; HMDB30481; HMDB61933	C05579; C11129	; CHEBI:27406; CHEBI:27539
Idx_197	C5H9NO4	Glutamate	Amino acid/Peptide	HMDB0000148; HMDB0002393; HMDB0002931; HMDB0003011; HMDB0003339; HMDB0006556; HMDB00148; HMDB0033550; HMDB0060475; HMDB0062183; HMDB02393; HMDB02931; HMDB03011; HMDB03339; HMDB06556; HMDB33550; HMDB60475; HMDB62183	C00025; C00217; C00302; C00979; C05938; C12269	; CHEBI:15966; CHEBI:16015; CHEBI:17981; CHEBI:18237; CHEBI:27809; CHEBI:31882; CHEBI:45441
Idx_198	C6H13NO3	(2R,3R,4R)-2-Amino-4-hydroxy-3-methylpentanoic acid	Amino acid/Peptide	HMDB0029449; HMDB0033453; HMDB0061157; HMDB0142963; HMDB29449; HMDB33453; HMDB61157	C10144	; CHEBI:435538; CHEBI:4969
Idx_199*	C6H12S2	2-Propenyl propyl disulfide	Other	HMDB0033912; HMDB0038890; HMDB0041392; HMDB33912; HMDB38890; HMDB41392	NA	NA
Idx_199*	C5H8O5	Hydroxyglutarate	Other	HMDB0000426; HMDB0000428; HMDB0000606; HMDB0000694; HMDB0001900; HMDB0002323; HMDB0011676; HMDB00426; HMDB00428; HMDB0059655; HMDB00606; HMDB0062739; HMDB00694; HMDB01900; HMDB02323; HMDB11676; HMDB59655; HMDB62739	C00815; C01087; C02266; C02630; C02674; C03196	; CHEBI:15584; CHEBI:15867; CHEBI:17084; CHEBI:32796; CHEBI:32797; CHEBI:74168; CHEBI:87810
Idx_2	C3H6O	Acetone	Xenobiotic	HMDB0001659; HMDB0003366; HMDB0031558; HMDB0031652; HMDB01659; HMDB03366; HMDB31558; HMDB31652	C00207; C00479; C02001; C15508	CHEBI:15347; CHEBI:16605; CHEBI:17153; CHEBI:38685
Idx_20	C5H6O	2-Methylfuran	Xenobiotic	HMDB0013749; HMDB0031597; HMDB13749; HMDB31597	NA	; CHEBI:969439
Idx_200	C9H8O2	Cinnamate	Xenobiotic	HMDB0000567; HMDB0000930; HMDB0031725; HMDB0032947; HMDB0035243; HMDB0036626; HMDB0040986; HMDB00567; HMDB00930; HMDB0128078; HMDB0134039; HMDB0135273; HMDB0135274; HMDB0135275; HMDB0135648; HMDB31725; HMDB32947; HMDB35243; HMDB36626; HMDB40986	C02274; C05608; C10438; C17268	; CHEBI:16151; CHEBI:28353; CHEBI:35697; CHEBI:35699; CHEBI:63552
Idx_201	C6H12O4	Mevalonate	Lipid	HMDB0000227; HMDB0012140; HMDB00227; HMDB0031639; HMDB0059629; HMDB0059705; HMDB12140; HMDB31639; HMDB59629; HMDB59705	C00418; C06007	; CHEBI:25351; CHEBI:27512; CHEBI:67255
Idx_202	C10H12O	Cuminaldehyde	Lipid	HMDB0002214; HMDB0030837; HMDB0031616; HMDB0032014; HMDB0032015; HMDB0032016; HMDB0032017; HMDB0032140; HMDB0033382; HMDB0034121; HMDB0059845; HMDB0133593; HMDB0133746; HMDB02214; HMDB30837; HMDB31616; HMDB32014; HMDB32015; HMDB32016; HMDB32017; HMDB32140; HMDB33382; HMDB34121; HMDB59845	C06577; C10452	; CHEBI:28671; CHEBI:992716
Idx_203	C8H7NO2	5,6-Dihydroxyindole	Xenobiotic	HMDB0004058; HMDB0060318; HMDB0060946; HMDB04058; HMDB60318; HMDB60946	C03742; C05578	; CHEBI:16660; CHEBI:27404; CHEBI:29132
Idx_204	C6H7N5	6-Methyladenine	Xenobiotic	HMDB0002099; HMDB0011599; HMDB0011600; HMDB0011614; HMDB02099; HMDB11599; HMDB11600; HMDB11614	C00913; C02216; C02241; C08434	CHEBI:18083; CHEBI:28871; CHEBI:28921; CHEBI:38635
Idx_205	C9H11NO	Venoterpine	Other	HMDB0030175; HMDB0039662; HMDB0040016; HMDB0040029; HMDB0040043; HMDB0040047; HMDB0040050; HMDB0040051; HMDB30175; HMDB39662; HMDB40016; HMDB40029; HMDB40043; HMDB40047; HMDB40050; HMDB40051	NA	NA
Idx_206*	C5H10OS2	2-Methyl-2-(methyldithio)propanal	Other	HMDB0038889; HMDB38889	NA	NA
Idx_206*	C4H6O6	Tartaric acid	Other	HMDB0000956; HMDB0029878; HMDB0059916; HMDB0062642; HMDB00956; HMDB29878; HMDB59916; HMDB62642	C00898; C02107	; CHEBI:15671; CHEBI:15672; CHEBI:48929
Idx_207	C8H6O3	Phenylglyoxylic acid	Xenobiotic	HMDB0001587; HMDB0031515; HMDB0032598; HMDB0032612; HMDB0040528; HMDB01587; HMDB31515; HMDB32598; HMDB32612; HMDB40528	C02137; C10812	; CHEBI:18280; CHEBI:8240
Idx_208*	C6H14S2	Diisopropyl disulfide	Other	HMDB0029578; HMDB0031161; HMDB0031472; HMDB0031709; HMDB0032180; HMDB0032408; HMDB0040056; HMDB29578; HMDB31161; HMDB31472; HMDB31709; HMDB32180; HMDB32408; HMDB40056	C08373	; CHEBI:45758
Idx_208*	C5H10O5	Pentose	Other	HMDB0000098; HMDB0000283; HMDB0000366; HMDB0000487; HMDB0000621; HMDB0000646; HMDB0000654; HMDB0000751; HMDB0001644; HMDB0002245; HMDB0003371; HMDB0003763; HMDB00098; HMDB0012194; HMDB0012325; HMDB00283; HMDB0029941; HMDB0029942; HMDB00366; HMDB00487; HMDB0059753; HMDB0060254; HMDB00621; HMDB00646; HMDB00654; HMDB00751; HMDB0094694; HMDB0127617; HMDB01644; HMDB02245; HMDB03371; HMDB03763; HMDB121…	C00121; C00181; C00259; C00309; C00310; C00312; C01488; C06115	; CHEBI:16880; CHEBI:17140; CHEBI:17173; CHEBI:17399; CHEBI:17535; CHEBI:27672; CHEBI:28272; CHEBI:46983; CHEBI:47013; CHEBI:53455; CHEBI:6178; CHEBI:86350; CHEBI:89890
Idx_209	C10H14O	Thymol	Lipid	HMDB0001878; HMDB0003647; HMDB0004487; HMDB0006315; HMDB0029652; HMDB0031570; HMDB0031613; HMDB0031817; HMDB0032063; HMDB0032213; HMDB0032626; HMDB0033544; HMDB0034846; HMDB0034921; HMDB0035089; HMDB0035172; HMDB0035250; HMDB0035591; HMDB0035761; HMDB0035770; HMDB0035824; HMDB0036061; HMDB0036070; HMDB0036089; HMDB0036999; HMDB0037561; HMDB0038913; HMDB0061788; HMDB0133616; HMDB01878; HMDB03647; …	C01951; C02576; C06576; C09840; C09868; C09884; C09908; C11383; C11939; C14200; C17062	; CHEBI:15399; CHEBI:15421; CHEBI:17304; CHEBI:27607; CHEBI:28996; CHEBI:3440; CHEBI:34444; CHEBI:37001; CHEBI:38265; CHEBI:50542; CHEBI:53169
Idx_21	C4H4O2	Hydroxybutynal	Xenobiotic	HMDB0032330; HMDB0094691; HMDB32330; HMDB94691	C17601	; CHEBI:38118; CHEBI:38120
Idx_210	C7H5NOS	1,2-Benzisothiazol-3(2H)-one	Xenobiotic	HMDB0034413; HMDB0040578; HMDB34413; HMDB40578	NA	; CHEBI:167099
Idx_211	C4H9NO3S	(S)C(S)S-S-Methylcysteine sulfoxide	Amino acid/Peptide	HMDB0029432; HMDB29432	NA	NA
Idx_212	C8H9NO2	Acetaminophen	Xenobiotic	HMDB0001859; HMDB0002210; HMDB0012219; HMDB0012992; HMDB0029703; HMDB0032609; HMDB0033903; HMDB0059846; HMDB0060680; HMDB0061919; HMDB01859; HMDB02210; HMDB12219; HMDB12992; HMDB29703; HMDB32609; HMDB33903; HMDB59846; HMDB60680; HMDB61919	C03005; C06804; C16571; C17755; C17756	; CHEBI:16394; CHEBI:46195; CHEBI:55484; CHEBI:73244; CHEBI:74683; CHEBI:74684
Idx_213	C5H4N4O2	Xanthine	Xenobiotic	HMDB0000292; HMDB0000786; HMDB0001182; HMDB00292; HMDB00786; HMDB01182	C00385; C07599	; CHEBI:17712; CHEBI:28315
Idx_214	C8H8O3	p-Hydroxyphenylacetic acid	Xenobiotic	HMDB0000020; HMDB0000440; HMDB0000669; HMDB0000703; HMDB0001101; HMDB00020; HMDB0002390; HMDB0003791; HMDB0004815; HMDB0006256; HMDB0006778; HMDB0012308; HMDB0029657; HMDB0029658; HMDB0029659; HMDB0029660; HMDB0029661; HMDB0029662; HMDB0031609; HMDB0032399; HMDB0032572; HMDB0032594; HMDB0032604; HMDB0032606; HMDB0032629; HMDB0032919; HMDB0033003; HMDB0034172; HMDB0036907; HMDB0041283; HMDB00440; …	C00642; C00755; C01983; C01984; C02181; C02519; C03663; C04043; C05593; C05852; C10675; C10804; C12305; C13635; C13636; C14088	; CHEBI:17445; CHEBI:17656; CHEBI:18101; CHEBI:18346; CHEBI:18414; CHEBI:19868; CHEBI:20141; CHEBI:27978; CHEBI:28478; CHEBI:31128; CHEBI:31832; CHEBI:31835; CHEBI:32800; CHEBI:35164; CHEBI:40813; CHEBI:421840; CHEBI:559127; CHEBI:574890; CHEBI:8075; CHEBI:85239
Idx_215	C5H12O5	Ribitol	Carbohydrate	HMDB0000199; HMDB0000508; HMDB0000568; HMDB0001851; HMDB0002917; HMDB00199; HMDB0033730; HMDB00508; HMDB00568; HMDB01851; HMDB02917; HMDB33730	C00379; C00474; C00532; C01904	; CHEBI:1305691; CHEBI:15963; CHEBI:18333; CHEBI:18403; CHEBI:48310
Idx_216	C8H12N2O	2-Methoxy-(3 or 5 or 6)-isopropylpyrazine	Other	HMDB0032381; HMDB0040052; HMDB0040053; HMDB0040340; HMDB32381; HMDB40052; HMDB40053; HMDB40340	NA	NA
Idx_217	C10H16O	(-)-trans-Carveol	Lipid	HMDB0003450; HMDB0003634; HMDB0003667; HMDB0006291; HMDB0006410; HMDB0030892; HMDB0030893; HMDB0031854; HMDB0032120; HMDB0032242; HMDB0032536; HMDB0034715; HMDB0034916; HMDB0034973; HMDB0034974; HMDB0034975; HMDB0034985; HMDB0035054; HMDB0035077; HMDB0035078; HMDB0035092; HMDB0035100; HMDB0035120; HMDB0035125; HMDB0035158; HMDB0035203; HMDB0035241; HMDB0035277; HMDB0035280; HMDB0035600; HMDB00356…	C00964; C01499; C02452; C02759; C07271; C09885; C09893; C09906; C11387; C11395; C11408; C11415; C11938; C11941; C18018; C20260; C20425	; CHEBI:15389; CHEBI:15396; CHEBI:15420; CHEBI:16431; CHEBI:168; CHEBI:16980; CHEBI:227; CHEBI:23046; CHEBI:232; CHEBI:23733; CHEBI:26137; CHEBI:29060; CHEBI:35596; CHEBI:37046; CHEBI:41; CHEBI:48697; CHEBI:48933; CHEBI:4999; CHEBI:50040; CHEBI:50045; CHEBI:50046; CHEBI:53177; CHEBI:89872; CHEBI:9577
Idx_218	C8H11NO2	Dopamine	Xenobiotic	HMDB0000073; HMDB0004825; HMDB00073; HMDB0012309; HMDB04825; HMDB12309	C03758; C04227; C16666	CHEBI:18243; CHEBI:44715; CHEBI:46958
Idx_219	C4H10S3	Methyl propyl trisulfide	Other	HMDB0031871; HMDB0032547; HMDB0033047; HMDB0039524; HMDB0040239; HMDB31871; HMDB32547; HMDB33047; HMDB39524; HMDB40239	NA	NA
Idx_22	C3H4N2O	Imidazolone	Amino acid/Peptide	HMDB0004363; HMDB04363	C06195	CHEBI:28470
Idx_220	C7H6O2S	1-(2-Thienyl)-1,2-propanedione	Other	HMDB0040002; HMDB40002	NA	NA
Idx_221	C7H6O4	Gentisic acid	Xenobiotic	HMDB0000152; HMDB0000397; HMDB0001856; HMDB0013676; HMDB0013677; HMDB00152; HMDB0029666; HMDB0034299; HMDB00397; HMDB0125090; HMDB01856; HMDB13676; HMDB13677; HMDB29666; HMDB34299	C00196; C00230; C00628; C16748	; CHEBI:17189; CHEBI:18026; CHEBI:248101; CHEBI:36062; CHEBI:39912; CHEBI:68465; CHEBI:74926
Idx_222	C8H10OS	1-(2-Thienyl)-1-butanone	Other	HMDB0032935; HMDB0040231; HMDB0040589; HMDB32935; HMDB40231; HMDB40589	NA	NA
Idx_223	C8H10O3	Hydroxytyrosol	Xenobiotic	HMDB0005784; HMDB0030570; HMDB0032012; HMDB0034158; HMDB0037724; HMDB0037728; HMDB0059966; HMDB0125534; HMDB0126617; HMDB0131231; HMDB0131232; HMDB0131479; HMDB0135785; HMDB05784; HMDB30570; HMDB32012; HMDB34158; HMDB37724; HMDB37728; HMDB59966	C06317; C10787	; CHEBI:18353; CHEBI:68889; CHEBI:955
Idx_224	C9H14O2	C9:2	Lipid	HMDB0031302; HMDB0032314; HMDB0032442; HMDB0035135; HMDB0036177; HMDB0036239; HMDB0037276; HMDB0038268; HMDB0038697; HMDB0040285; HMDB0060285; HMDB31302; HMDB32314; HMDB32442; HMDB35135; HMDB36177; HMDB36239; HMDB37276; HMDB38268; HMDB38697; HMDB40285; HMDB60285	NA	; CHEBI:58972
Idx_225	C6H9N3O2	Histidine	Amino acid/Peptide	HMDB0000177; HMDB0003412; HMDB00177; HMDB0034267; HMDB03412; HMDB34267	C00135	; CHEBI:15971
Idx_226	C2H5O6P	Phosphoglycolic acid	Xenobiotic	HMDB0000816; HMDB0060148; HMDB00816; HMDB60148	C00988	CHEBI:17150
Idx_227	C3H8O3S2	S-Propyl thiosulfate	Other	HMDB0041066; HMDB41066	NA	NA
Idx_228*	C6H4O5	2,5-Furandicarboxylic acid	Other	HMDB0000578; HMDB0004812; HMDB00578; HMDB04812	C20450	CHEBI:84212
Idx_228*	C7H8S2	Methyl phenyl disulfide	Other	HMDB0040939; HMDB40939	NA	NA
Idx_229	C7H8O4	Ascladiol	Other	HMDB0029610; HMDB0059731; HMDB0125064; HMDB0125077; HMDB0140890; HMDB0140891; HMDB29610; HMDB59731	NA	; CHEBI:89910
Idx_23	C5H8O	Methyl propenyl ketone	Xenobiotic	HMDB0001184; HMDB0012157; HMDB0031407; HMDB0031512; HMDB0031530; HMDB0031601; HMDB0031606; HMDB0031607; HMDB0032458; HMDB0037788; HMDB0040584; HMDB01184; HMDB12157; HMDB31407; HMDB31512; HMDB31530; HMDB31601; HMDB31606; HMDB31607; HMDB32458; HMDB37788; HMDB40584	C00557; C15604	; CHEBI:15825; CHEBI:16486; CHEBI:51678; CHEBI:51679; CHEBI:87508; CHEBI:88419; CHEBI:89540
Idx_230	C6H8N2O3	5-Hydroxymethyl-4-methyluracil	Other	HMDB0000544; HMDB0001014; HMDB0002320; HMDB00544; HMDB0062719; HMDB01014; HMDB02320; HMDB62719	C03680; C05132	; CHEBI:27384; CHEBI:70808
Idx_231	C9H16O2	C9:1	Lipid	HMDB0004362; HMDB0031263; HMDB0031271; HMDB0031514; HMDB0031531; HMDB0032265; HMDB0032307; HMDB0032413; HMDB0032491; HMDB0033167; HMDB0034716; HMDB0035307; HMDB0036208; HMDB0036222; HMDB0037023; HMDB0037496; HMDB0037618; HMDB0037629; HMDB0038272; HMDB0038275; HMDB0039736; HMDB0039794; HMDB0040210; HMDB0059728; HMDB0059817; HMDB0059840; HMDB0059894; HMDB0060286; HMDB04362; HMDB31263; HMDB31271; HM…	NA	; CHEBI:206353; CHEBI:58968
Idx_232	C10H20O	Menthol	Lipid	HMDB0003352; HMDB0011623; HMDB0013810; HMDB0031409; HMDB0032206; HMDB0032212; HMDB0032241; HMDB0032274; HMDB0032532; HMDB0034717; HMDB0035093; HMDB0035094; HMDB0035726; HMDB0035763; HMDB0035764; HMDB0035765; HMDB0037020; HMDB0037171; HMDB0037223; HMDB0037806; HMDB0039854; HMDB0041628; HMDB0059861; HMDB03352; HMDB11623; HMDB13810; HMDB31409; HMDB32206; HMDB32212; HMDB32241; HMDB32274; HMDB32532; H…	C00400; C00553; C09849; C12307	; CHEBI:10360; CHEBI:15402; CHEBI:15409; CHEBI:18451; CHEBI:25187; CHEBI:31457; CHEBI:77929; CHEBI:89175
Idx_233	C7H11NO3	3-Methylcrotonylglycine	Amino acid/Peptide	HMDB0000459; HMDB0000959; HMDB0014755; HMDB00459; HMDB0094701; HMDB00959; HMDB14755; HMDB94701	C07411	; CHEBI:21560; CHEBI:250989; CHEBI:68499; CHEBI:73018
Idx_234	C8H15NO2	Tranexamic Acid	Amino acid/Peptide	HMDB0014447; HMDB0033433; HMDB14447; HMDB33433	C08283; C12535	; CHEBI:48669
Idx_235	C2H6S4	Dimethyl tetrasulfide	Other	HMDB0041065; HMDB41065	NA	NA
Idx_236	C6H6O5	Zymonic acid	Other	HMDB0031210; HMDB0037759; HMDB0060348; HMDB0137818; HMDB31210; HMDB37759; HMDB60348	C02222; C06035	; CHEBI:1184; CHEBI:1898
Idx_237	C4H6N4O3	Allantoin	Xenobiotic	HMDB0000462; HMDB00462	C01551	CHEBI:15676
Idx_238	C7H10O4	Isopropylmaleate	Xenobiotic	HMDB0000635; HMDB0012241; HMDB0036380; HMDB0059815; HMDB00635; HMDB12241; HMDB36380; HMDB59815	C02631	; CHEBI:17275; CHEBI:87897
Idx_239	C6H10N2O3	1-(Hydroxymethyl)-5,5-dimethyl-2,4-imidazolidinedione	Xenobiotic	HMDB0031670; HMDB31670	NA	NA
Idx_24	C4H7NO	Acetone cyanohydrin	Xenobiotic	HMDB0002039; HMDB0060427; HMDB02039; HMDB60427	C02659; C11118	CHEBI:15348; CHEBI:36592
Idx_240	C9H18O2	Oenanthic ether	Lipid	HMDB0000798; HMDB0000847; HMDB0030331; HMDB0031291; HMDB0031480; HMDB0031557; HMDB0032042; HMDB0032309; HMDB0032406; HMDB0032454; HMDB0034162; HMDB0034165; HMDB0034606; HMDB0036234; HMDB0037143; HMDB0037164; HMDB0037288; HMDB0038040; HMDB0038603; HMDB0039216; HMDB0039219; HMDB0040221; HMDB0040295; HMDB0040430; HMDB0059822; HMDB00798; HMDB00847; HMDB30331; HMDB31291; HMDB31480; HMDB31557; HMDB3204…	C01601	; CHEBI:29019; CHEBI:86618; CHEBI:87365; CHEBI:87432; CHEBI:87537; CHEBI:87549; CHEBI:87684
Idx_241	C6H9NO4	L-2-Amino-4-methylenepentanedioic acid	Amino acid/Peptide	HMDB0029433; HMDB0034442; HMDB29433; HMDB34442	C00651	; CHEBI:48029
Idx_242	C10H9NO	Indoleacetaldehyde	Xenobiotic	HMDB0001190; HMDB0062503; HMDB01190; HMDB62503	C00637; C14789	CHEBI:18086; CHEBI:34871
Idx_243	C7H13NO3	2-Methylbutyrylglycine	Amino acid/Peptide	HMDB0000339; HMDB0000678; HMDB0000927; HMDB0011757; HMDB0012154; HMDB0012175; HMDB0029230; HMDB0029409; HMDB0029412; HMDB0031345; HMDB00339; HMDB0036384; HMDB0038593; HMDB0038625; HMDB0061678; HMDB00678; HMDB00927; HMDB11757; HMDB12154; HMDB12175; HMDB29230; HMDB29409; HMDB29412; HMDB31345; HMDB36384; HMDB38593; HMDB38625; HMDB61678	C02636; C03087; C08269	; CHEBI:2024; CHEBI:57885; CHEBI:70830; CHEBI:70984; CHEBI:85534; CHEBI:86366
Idx_244	C8H17NO2	DL-2-Aminooctanoic acid	Amino acid/Peptide	HMDB0000991; HMDB0014375; HMDB00991; HMDB14375	NA	; CHEBI:64356; CHEBI:75145
Idx_245	C6H8OS2	(2-Furanylmethyl) methyl disulfide	Other	HMDB0036807; HMDB0040199; HMDB36807; HMDB40199	NA	NA
Idx_246	C6H8O3S	Thiacremonone	Other	HMDB0035901; HMDB35901	NA	NA
Idx_247	C6H8O5	Oxoadipate	Xenobiotic	HMDB0000225; HMDB0000398; HMDB00225; HMDB0039447; HMDB00398; HMDB39447	C00322; C00846	; CHEBI:15753; CHEBI:37440
Idx_248	C5H8N2O4	Tricholomic acid	Amino acid/Peptide	HMDB0030412; HMDB0042037; HMDB30412; HMDB42037	C08298	; CHEBI:29128; CHEBI:529821
Idx_249	C7H12O4	Pimelate	Lipid	HMDB0000555; HMDB0000857; HMDB0002441; HMDB0029167; HMDB0029573; HMDB0041605; HMDB00555; HMDB0059722; HMDB0059738; HMDB0059893; HMDB0061676; HMDB00857; HMDB02441; HMDB29167; HMDB29573; HMDB41605; HMDB59722; HMDB59738; HMDB59893; HMDB61676	C02656	; CHEBI:30531; CHEBI:391281; CHEBI:68459; CHEBI:68502; CHEBI:70855
Idx_25	C4H6O2	Succinic aldehyde	Xenobiotic	HMDB0000549; HMDB0002523; HMDB0003407; HMDB0010720; HMDB0031209; HMDB0033977; HMDB0034439; HMDB00549; HMDB02523; HMDB03407; HMDB10720; HMDB31209; HMDB33977; HMDB34439	C00741; C01770; C01771; C19309; C19443	; CHEBI:16583; CHEBI:36253; CHEBI:41131; CHEBI:42639; CHEBI:46916
Idx_250	C6H12N2O3	Ala-Ala	Amino acid/Peptide	HMDB0003459; HMDB0028680; HMDB0031411; HMDB03459; HMDB28680; HMDB31411	C00993; C06442	CHEBI:16576; CHEBI:58929
Idx_251	C10H12N2	Tryptamine	Xenobiotic	HMDB0000303; HMDB0004476; HMDB0014935; HMDB00303; HMDB0038456; HMDB0060064; HMDB04476; HMDB14935; HMDB38456; HMDB60064	C00398; C07147; C10126	; CHEBI:16765; CHEBI:2705; CHEBI:28502
Idx_252	C8H16O3	Propylhydroxypentanoic acid	Other	HMDB0000486; HMDB0000711; HMDB0001954; HMDB0002264; HMDB0010722; HMDB0013898; HMDB0013899; HMDB0013900; HMDB0031509; HMDB0032270; HMDB0032827; HMDB00486; HMDB0059825; HMDB0059867; HMDB0061914; HMDB0062596; HMDB00711; HMDB01954; HMDB02264; HMDB10722; HMDB13898; HMDB13899; HMDB13900; HMDB31509; HMDB32270; HMDB32827; HMDB59825; HMDB59867; HMDB61914; HMDB62596	C16649; C16650; C16651	; CHEBI:23997; CHEBI:37098; CHEBI:37099; CHEBI:78949; CHEBI:80635; CHEBI:80636; CHEBI:80637; CHEBI:86543; CHEBI:87534
Idx_253	C7H16N2O2	Methyl-Lys	Amino acid/Peptide	HMDB0002038; HMDB0006009; HMDB02038; HMDB06009	C02728	; CHEBI:17604
Idx_254	C8H18NO2	Propionylcholine	Other	HMDB0013305; HMDB0015654; HMDB13305; HMDB15654	C07471	; CHEBI:6804
Idx_255*	C6H11NS2	Erucin	Other	HMDB0033764; HMDB0038446; HMDB33764; HMDB38446	NA	NA
Idx_255*	C5H7NO5	Formyl-Asp	Other	HMDB0002467; HMDB0060495; HMDB02467; HMDB60495	C01044	; CHEBI:48429
Idx_256	C9H7NO2	2-Indolecarboxylic acid	Other	HMDB0002285; HMDB0003320; HMDB0004077; HMDB0031172; HMDB0060289; HMDB02285; HMDB03320; HMDB04077; HMDB31172; HMDB60289	C05637; C05639; C19837	; CHEBI:130363; CHEBI:24809; CHEBI:28799; CHEBI:28883; CHEBI:563251
Idx_257	C6H11NO4	Aminoadipate	Amino acid/Peptide	HMDB0000510; HMDB0029423; HMDB0033747; HMDB00510; HMDB0061715; HMDB0062557; HMDB0062660; HMDB0094716; HMDB29423; HMDB33747; HMDB61715; HMDB62557; HMDB62660; HMDB94716	C00956; C01046; C03210	; CHEBI:16440; CHEBI:37024; CHEBI:45826; CHEBI:7671; CHEBI:857
Idx_258	C7H15NO3	Carnitine	Xenobiotic	HMDB0000062; HMDB0001467; HMDB00062; HMDB0062496; HMDB01467; HMDB62496	C00318	; CHEBI:16347; CHEBI:17126
Idx_259	H3O3PSe	Phosphoroselenoic acid	Other	HMDB0003840; HMDB0006407; HMDB03840; HMDB06407	C05172	CHEBI:29269
Idx_26	C3H5NO2	Dehydroalanine	Amino acid/Peptide	HMDB0003609; HMDB0006356; HMDB0039426; HMDB03609; HMDB06356; HMDB39426	C02218	; CHEBI:17123
Idx_260	C5H10N2S2	1-Piperazinecarbodithioic acid	Other	HMDB0038379; HMDB38379	NA	NA
Idx_261	C6H10O5	Hydroxyadipate	Lipid	HMDB0000321; HMDB0000345; HMDB0000355; HMDB0000368; HMDB0000640; HMDB0029934; HMDB00321; HMDB0032873; HMDB00345; HMDB00355; HMDB00368; HMDB0041561; HMDB0059737; HMDB0059758; HMDB00640; HMDB29934; HMDB32873; HMDB41561; HMDB59737; HMDB59758	C02360; C02488; C03761; C11592	; CHEBI:16831; CHEBI:17023; CHEBI:30997; CHEBI:55541; CHEBI:59051; CHEBI:89205; CHEBI:89897
Idx_262	C9H10N2O	1-Ethyl-2-benzimidazolinone	Xenobiotic	HMDB0001297; HMDB01297	NA	; CHEBI:89406
Idx_263	C7H14O4	Cymarose	Other	HMDB0059918; HMDB59918	NA	NA
Idx_264	C6H14N2O3	Hydroxy-Lys	Amino acid/Peptide	HMDB0000450; HMDB0006827; HMDB00450; HMDB06827	C16741	CHEBI:18040
Idx_265	C12H18	1,3-Diisopropylbenzene	Other	HMDB0013806; HMDB0036759; HMDB0061815; HMDB13806; HMDB36759; HMDB61815	NA	NA
Idx_266	C4H5NO4S	Acesulfame	Xenobiotic	HMDB0033585; HMDB33585	NA	; CHEBI:83501
Idx_267	C9H9NS	1-Isothiocyanato-2-phenylethane	Xenobiotic	HMDB0038445; HMDB0040034; HMDB38445; HMDB40034	NA	; CHEBI:351346
Idx_268	C9H9NO2	3-Methyldioxyindole	Other	HMDB0001424; HMDB0004186; HMDB0062406; HMDB01424; HMDB04186; HMDB62406	C05834; C19567	; CHEBI:28254; CHEBI:66879
Idx_269	C6H13NO4	Amino-dideoxy-hexose	Amino acid/Peptide	HMDB0011727; HMDB0032862; HMDB0035359; HMDB11727; HMDB32862; HMDB35359	C16843	; CHEBI:39066
Idx_27	C3H4O3	Pyruvate	Xenobiotic	HMDB0000243; HMDB0011111; HMDB0011666; HMDB00243; HMDB0040261; HMDB0062676; HMDB11111; HMDB11666; HMDB40261; HMDB62676	C00022; C00222	; CHEBI:17960; CHEBI:32816; CHEBI:86354
Idx_270	C10H13NO	(R)-2-Methylimino-1-phenylpropan-1-ol	Other	HMDB0039661; HMDB0040015; HMDB0040022; HMDB0040023; HMDB0040024; HMDB0040025; HMDB0040026; HMDB0041927; HMDB0061786; HMDB39661; HMDB40015; HMDB40022; HMDB40023; HMDB40024; HMDB40025; HMDB40026; HMDB41927; HMDB61786	NA	; CHEBI:84270
Idx_271	H2MoO4	Molybdate	Other	HMDB0012260; HMDB12260	C06232	CHEBI:25371
Idx_272	C6H12OS2	S-2-Propenyl 1-propanesulfinothioate	Other	HMDB0032741; HMDB0032748; HMDB0032749; HMDB0039965; HMDB32741; HMDB32748; HMDB32749; HMDB39965	NA	NA
Idx_273	C9H8O3	Coumarate	Xenobiotic	HMDB0000205; HMDB0001237; HMDB0001713; HMDB0002035; HMDB0002641; HMDB0012225; HMDB00205; HMDB0030677; HMDB0031629; HMDB0041592; HMDB0062605; HMDB0062655; HMDB0062774; HMDB01237; HMDB0125104; HMDB0126545; HMDB0128076; HMDB0129375; HMDB0134028; HMDB0134029; HMDB0134030; HMDB0134031; HMDB0141767; HMDB0141768; HMDB01713; HMDB02035; HMDB02641; HMDB12225; HMDB30677; HMDB31629; HMDB41592; HMDB62605; HMD…	C00166; C00811; C01772; C02763; C05838; C06738; C12621	; CHEBI:16815; CHEBI:17450; CHEBI:18125; CHEBI:28873; CHEBI:30851; CHEBI:32357; CHEBI:32374; CHEBI:47921; CHEBI:47928; CHEBI:84256
Idx_274	C6H12O5	Deoxyhexose	Carbohydrate	HMDB0000174; HMDB0000849; HMDB0002712; HMDB0003081; HMDB0005876; HMDB0010207; HMDB0011726; HMDB0011736; HMDB0012327; HMDB00174; HMDB0029196; HMDB0033821; HMDB0059624; HMDB0059625; HMDB0060267; HMDB0062477; HMDB0062489; HMDB00849; HMDB0124735; HMDB02712; HMDB03081; HMDB05876; HMDB10207; HMDB11726; HMDB11736; HMDB12327; HMDB29196; HMDB33821; HMDB59624; HMDB59625; HMDB60267; HMDB62477; HMDB62489	C00507; C00861; C01018; C01721; C02095; C02781; C07326	; CHEBI:16070; CHEBI:17617; CHEBI:17897; CHEBI:27442; CHEBI:42564; CHEBI:42589; CHEBI:48204; CHEBI:62346; CHEBI:90759
Idx_275	C9H12N2O	Fenuron	Xenobiotic	HMDB0012246; HMDB0034900; HMDB12246; HMDB34900	NA	; CHEBI:73472
Idx_276	C11H16O	1-(1-Methoxy-1-methylethyl)-4-methylbenzene	Other	HMDB0029653; HMDB0031311; HMDB0031454; HMDB0031624; HMDB0031625; HMDB0031866; HMDB0032060; HMDB0035601; HMDB0035989; HMDB0036719; HMDB0036814; HMDB0036816; HMDB0037294; HMDB29653; HMDB31311; HMDB31454; HMDB31624; HMDB31625; HMDB31866; HMDB32060; HMDB35601; HMDB35989; HMDB36719; HMDB36814; HMDB36816; HMDB37294	C08490	NA
Idx_277	C9H11NO2	Phenylalanine	Amino acid/Peptide	HMDB0000159; HMDB0000612; HMDB0001007; HMDB0004992; HMDB0006044; HMDB00159; HMDB0033485; HMDB0033589; HMDB0034169; HMDB0059934; HMDB00612; HMDB0062402; HMDB0062407; HMDB01007; HMDB04992; HMDB06044; HMDB33485; HMDB33589; HMDB34169; HMDB59934; HMDB62402; HMDB62407	C00079; C07527; C19565; C19578	; CHEBI:110006; CHEBI:116735; CHEBI:17295; CHEBI:82572
Idx_278	C8H6O4	Phthalate	Xenobiotic	HMDB0002107; HMDB0002334; HMDB0002428; HMDB0032613; HMDB0061917; HMDB02107; HMDB02334; HMDB02428; HMDB32613; HMDB61917	C01606; C06337	; CHEBI:15702; CHEBI:29069; CHEBI:30043
Idx_279*	C6H6N4O2	Methylxanthine	Other	HMDB0001886; HMDB0001991; HMDB0010738; HMDB0059716; HMDB01886; HMDB01991; HMDB10738; HMDB59716	C16353; C16357; C16358	; CHEBI:48991; CHEBI:62207; CHEBI:68444
Idx_279*	C5H10O6	Pentonic acid	Other	HMDB0000539; HMDB0000867; HMDB00539; HMDB0059750; HMDB0060255; HMDB0060256; HMDB00867; HMDB59750; HMDB60255; HMDB60256	C00502; C00878; C01685; C05411	CHEBI:20912; CHEBI:21077; CHEBI:48092; CHEBI:6268
Idx_279*	C6H14OS2	S-Propyl 1-propanesulfinothioate	Other	HMDB0034394; HMDB34394	NA	; CHEBI:91021
Idx_28	C4H8S	3-(Methylthio)-1-propene	Other	HMDB0031653; HMDB0039807; HMDB0059843; HMDB0061876; HMDB31653; HMDB39807; HMDB59843; HMDB61876	NA	; CHEBI:88380; CHEBI:89721
Idx_280	C6H14O5	1-Deoxy-D-glucitol	Carbohydrate	HMDB0041500; HMDB41500	NA	NA
Idx_281	C10H14O2	C10:3	Lipid	HMDB0004586; HMDB0006539; HMDB0029691; HMDB0031085; HMDB0032062; HMDB0032135; HMDB0032462; HMDB0032615; HMDB0034922; HMDB0035063; HMDB0035235; HMDB0035328; HMDB0036042; HMDB0036084; HMDB0036878; HMDB0036879; HMDB0037011; HMDB0037012; HMDB0037044; HMDB0039382; HMDB0040176; HMDB0041000; HMDB0041584; HMDB0062603; HMDB0127496; HMDB0135742; HMDB04586; HMDB06539; HMDB29691; HMDB31085; HMDB32062; HMDB32…	C02088; C11924	; CHEBI:36999; CHEBI:66729; CHEBI:78886; CHEBI:84225; CHEBI:9642
Idx_282	C9H14N2O	3-Isopropyl-2-methoxy-5-methylpyrazine	Other	HMDB0029742; HMDB0031860; HMDB0032933; HMDB29742; HMDB31860; HMDB32933	NA	; CHEBI:256036
Idx_283	C7H5NS2	2(3H)-Benzothiazolethione	Xenobiotic	HMDB0030524; HMDB30524	C14437	CHEBI:34292
Idx_284	C4H9NO4S	Homocysteinesulfinic acid	Amino acid/Peptide	HMDB0006462; HMDB0240253; HMDB06462	NA	; CHEBI:84415
Idx_285	C7H9N3S	Zapotidine	Other	HMDB0030383; HMDB30383	NA	NA
Idx_286	C8H9NO3	Pyridoxal	Xenobiotic	HMDB0001545; HMDB0004290; HMDB0034887; HMDB0034889; HMDB0060374; HMDB01545; HMDB04290; HMDB34887; HMDB34889; HMDB60374	C00250; C05831; C06051	; CHEBI:17310; CHEBI:17889; CHEBI:27440
Idx_287	C3H5O6P	Phosphoenolpyruvate	Xenobiotic	HMDB0000263; HMDB00263	C00074	CHEBI:44897
Idx_288	C5H4N4O3	Urate	Xenobiotic	HMDB0000289; HMDB00289	C00366	CHEBI:17775
Idx_289	C10H16O2	C10:2	Other	HMDB0013105; HMDB0031156; HMDB0031273; HMDB0032219; HMDB0032312; HMDB0032313; HMDB0032319; HMDB0032434; HMDB0033700; HMDB0034452; HMDB0034670; HMDB0035714; HMDB0035766; HMDB0035829; HMDB0036067; HMDB0036103; HMDB0037014; HMDB0037175; HMDB0037821; HMDB0040639; HMDB13105; HMDB31156; HMDB31273; HMDB32219; HMDB32312; HMDB32313; HMDB32319; HMDB32434; HMDB33700; HMDB34452; HMDB34670; HMDB35714; HMDB357…	C02108; C09836; C16461	; CHEBI:25038; CHEBI:2866; CHEBI:488; CHEBI:51749
Idx_29	C4H8O2	C4:0 (Butyric acid)	Lipid	HMDB0000039; HMDB0001873; HMDB0003151; HMDB0003243; HMDB00039; HMDB0030062; HMDB0031217; HMDB0031507; HMDB0040253; HMDB0040579; HMDB01873; HMDB03151; HMDB03243; HMDB30062; HMDB31217; HMDB31507; HMDB40253; HMDB40579	C00246; C00466; C00849; C02632	; CHEBI:15688; CHEBI:16135; CHEBI:27750; CHEBI:30772
Idx_290	C3H7NO5S	Cysteic acid	Amino acid/Peptide	HMDB0002757; HMDB02757	C00506	CHEBI:21260
Idx_291	C3H8NO5P	Glyphosate	Amino acid/Peptide	HMDB0000370; HMDB00370	C05672	CHEBI:244030
Idx_292	C8H11NO3	Pyridoxine	Xenobiotic	HMDB0000216; HMDB0000239; HMDB0001537; HMDB0002075; HMDB0004817; HMDB00216; HMDB00239; HMDB0035178; HMDB0037685; HMDB01537; HMDB02075; HMDB04817; HMDB35178; HMDB37685	C00314; C00547	; CHEBI:144646; CHEBI:16709; CHEBI:18357; CHEBI:78741
Idx_293	C7H11N3O2	Methyl-His	Amino acid/Peptide	HMDB0000001; HMDB00001; HMDB0000479; HMDB0004935; HMDB0006703; HMDB0006704; HMDB00479; HMDB04935; HMDB06703; HMDB06704	C01152	CHEBI:27596; CHEBI:50599
Idx_294	C8H13N2O2	Pyridoxaminium(1+)	Xenobiotic	HMDB0062696; HMDB62696	NA	; CHEBI:57761
Idx_295	C9H15NO2	Homoarecoline	Other	HMDB0038321; HMDB38321	NA	NA
Idx_296	C3H7O6P	Glycerone phosphate	Carbohydrate	HMDB0001112; HMDB0001473; HMDB0011735; HMDB01112; HMDB01473; HMDB11735	C00111; C00661	CHEBI:16108; CHEBI:17138
Idx_297	C7H6O5	Gallic acid	Xenobiotic	HMDB0005807; HMDB0029649; HMDB0059964; HMDB0126491; HMDB0130402; HMDB05807; HMDB29649; HMDB59964	C01424	; CHEBI:30778
Idx_298	C7H10N2OS	Propylthiouracil	Xenobiotic	HMDB0014690; HMDB14690	C07569	CHEBI:8502
Idx_299	C12H10O	Methyl beta-naphthyl ketone	Other	HMDB0032412; HMDB0032582; HMDB0034446; HMDB32412; HMDB32582; HMDB34446	C02499; C07733	; CHEBI:17043; CHEBI:39258; CHEBI:52364
Idx_3	C2H5NO	Acetamide	Xenobiotic	HMDB0001122; HMDB0003656; HMDB0031645; HMDB01122; HMDB03656; HMDB31645	C02658; C06244; C11489	CHEBI:27856; CHEBI:50718; CHEBI:7438
Idx_30	C3H7NO2	Alanine	Amino acid/Peptide	HMDB0000056; HMDB0000161; HMDB0000271; HMDB0001310; HMDB00056; HMDB00161; HMDB00271; HMDB0031219; HMDB0062251; HMDB01310; HMDB31219; HMDB62251	C00041; C00099; C00133; C00213; C01401; C01537	CHEBI:15570; CHEBI:15611; CHEBI:16449; CHEBI:16958; CHEBI:16977; CHEBI:17967
Idx_300	C9H14O3	1,4-Ipomeadiol	Other	HMDB0030471; HMDB0038276; HMDB30471; HMDB38276	NA	NA
Idx_301	C8H14N2O2	Levetiracetam	Amino acid/Peptide	HMDB0015333; HMDB0033926; HMDB15333; HMDB33926	C07841	; CHEBI:352567
Idx_302	C13H14	1,6,7-Trimethylnaphthalene	Other	HMDB0059701; HMDB0059733; HMDB59701; HMDB59733	NA	NA
Idx_303	C10H18O2	C10:1	Lipid	HMDB0004980; HMDB0010726; HMDB0012183; HMDB0029358; HMDB0029859; HMDB0030031; HMDB0031002; HMDB0031003; HMDB0031297; HMDB0031362; HMDB0031440; HMDB0031441; HMDB0032119; HMDB0032275; HMDB0032393; HMDB0032452; HMDB0033203; HMDB0033377; HMDB0034427; HMDB0034581; HMDB0034880; HMDB0035122; HMDB0035365; HMDB0035837; HMDB0035839; HMDB0035907; HMDB0036099; HMDB0036211; HMDB0036990; HMDB0036992; HMDB00370…	C03246; C16462; C18066; C18202; C20326	; CHEBI:132839; CHEBI:16271; CHEBI:32381; CHEBI:37463; CHEBI:50243; CHEBI:50467; CHEBI:81581; CHEBI:87327
Idx_304	C7H9NO2S	2-(4-Methyl-5-thiazolyl)ethyl formate	Other	HMDB0032420; HMDB32420	NA	NA
Idx_305	C7H9NO4	Tetrahydrodipicolinate	Amino acid/Peptide	HMDB0012289; HMDB12289	C03972	CHEBI:32976
Idx_306	C9H17NO2	Gabapentin	Amino acid/Peptide	HMDB0005015; HMDB05015	NA	; CHEBI:42797
Idx_307	C3H9O6P	Glycerol 3-phosphate	Lipid	HMDB0000126; HMDB0002520; HMDB0002722; HMDB00126; HMDB02520; HMDB02722	C00093; C02979	CHEBI:15978; CHEBI:17270
Idx_308	C6H8N2O4	Hydantoin-5-propionic acid	Xenobiotic	HMDB0001212; HMDB0034322; HMDB01212; HMDB34322	C05565	; CHEBI:28297
Idx_309	C8H12O4	2-Octenedioic acid	Lipid	HMDB0000341; HMDB0004982; HMDB0013312; HMDB0032352; HMDB00341; HMDB0034851; HMDB0038601; HMDB04982; HMDB13312; HMDB32352; HMDB34851; HMDB38601	NA	; CHEBI:68508; CHEBI:89192; CHEBI:89625
Idx_31	C2H2O4	Oxalic acid	Xenobiotic	HMDB0002329; HMDB02329	C00209	CHEBI:16995
Idx_310	C7H12N2O3	Glycylproline	Amino acid/Peptide	HMDB0000721; HMDB0011178; HMDB00721; HMDB11178	NA	; CHEBI:356660
Idx_311	C9H16OS	S-(3-Methyl-2-butenyl) 2-methylpropanethioate	Other	HMDB0031699; HMDB0039467; HMDB31699; HMDB39467	NA	NA
Idx_312	C9H16O3	Tetrahydrofurfuryl butyrate	Lipid	HMDB0036188; HMDB0036213; HMDB0036396; HMDB0037146; HMDB0040165; HMDB0040202; HMDB0040203; HMDB0059936; HMDB0059937; HMDB0060287; HMDB0094711; HMDB36188; HMDB36213; HMDB36396; HMDB37146; HMDB40165; HMDB40202; HMDB40203; HMDB59936; HMDB59937; HMDB60287; HMDB94711	NA	; CHEBI:78700
Idx_313	C10H20O2	Decanoic acid (FA10:0)	Lipid	HMDB0000511; HMDB0029760; HMDB0030029; HMDB0031264; HMDB0031739; HMDB0032045; HMDB0032070; HMDB0032155; HMDB0032264; HMDB0032302; HMDB0032315; HMDB0033620; HMDB0034457; HMDB0034849; HMDB0035595; HMDB0035723; HMDB0036136; HMDB0036145; HMDB0036228; HMDB0037387; HMDB0037849; HMDB0038038; HMDB0038602; HMDB0038783; HMDB0039218; HMDB0040157; HMDB0040167; HMDB0040195; HMDB0040211; HMDB0040529; HMDB00412…	C01571; C12289; C12292	; CHEBI:120941; CHEBI:30813; CHEBI:44499; CHEBI:48250; CHEBI:53459; CHEBI:606526; CHEBI:87421; CHEBI:87426; CHEBI:87559; CHEBI:88553
Idx_314	C10H7NO2	2-Quinolinecarboxylic acid	Xenobiotic	HMDB0000842; HMDB0062188; HMDB00842; HMDB62188	C06325; C14040	CHEBI:18386; CHEBI:34104
Idx_315	C7H11NO4	Acetyl-Glu-semialdehyde	Amino acid/Peptide	HMDB0006488; HMDB06488	C01250	CHEBI:16319
Idx_316	C8H15NO3	Acetyl-Leu	Amino acid/Peptide	HMDB0000701; HMDB0000747; HMDB0002087; HMDB0011756; HMDB0061684; HMDB00701; HMDB00747; HMDB02087; HMDB11756; HMDB61684	C02710	; CHEBI:17786; CHEBI:64390; CHEBI:84056
Idx_317	C6H6O4S	Phenol sulfate	Xenobiotic	HMDB0060015; HMDB60015	C02180	CHEBI:27905
Idx_318	C6H10N2O4	Formimino-Glu	Amino acid/Peptide	HMDB0000854; HMDB0006028; HMDB00854; HMDB06028	C00439	; CHEBI:7274
Idx_319	C7H14N2O3	Acetylornithine	Amino acid/Peptide	HMDB0003357; HMDB0006489; HMDB0028854; HMDB0029127; HMDB0034365; HMDB0062764; HMDB0094702; HMDB03357; HMDB06489; HMDB28854; HMDB29127; HMDB34365; HMDB62764; HMDB94702	C00437; C01047	; CHEBI:16543; CHEBI:17394
Idx_32	C3H6O3	Lactate	Other	HMDB0000171; HMDB0000190; HMDB0000700; HMDB0001051; HMDB0001311; HMDB0001882; HMDB0003328; HMDB00171; HMDB00190; HMDB0029580; HMDB0031232; HMDB0041929; HMDB0062492; HMDB00700; HMDB01051; HMDB01311; HMDB0144295; HMDB01882; HMDB03328; HMDB29580; HMDB31232; HMDB41929; HMDB62492	C00184; C00256; C01013; C02154	; CHEBI:132098; CHEBI:16016; CHEBI:33404; CHEBI:36596; CHEBI:42111; CHEBI:50849; CHEBI:5445
Idx_320	C6H14N4O2	Arginine	Amino acid/Peptide	HMDB0000517; HMDB0003416; HMDB00517; HMDB03416	C00062; C00792	CHEBI:15816; CHEBI:16467
Idx_321	C9H18O3	(¬±)-3-Hydroxynonanoic acid	Other	HMDB0031513; HMDB0034040; HMDB31513; HMDB34040	NA	NA
Idx_322	C8H18N2O2	Ne,Ne dimethyllysine	Amino acid/Peptide	HMDB0013287; HMDB13287	C05545	NA
Idx_323*	C6H9NO5	Acetyl-Asp	Other	HMDB0000812; HMDB0003470; HMDB0039163; HMDB0060273; HMDB00812; HMDB03470; HMDB39163; HMDB60273	C01042; C01045; C05520	; CHEBI:21547; CHEBI:28095; CHEBI:48309
Idx_323*	C7H13NS2	Berteroin	Other	HMDB0031577; HMDB31577	NA	NA
Idx_324	C10H9NO2	Indole-3-acetate	Xenobiotic	HMDB0000197; HMDB0004073; HMDB00197; HMDB0038628; HMDB0040972; HMDB04073; HMDB38628; HMDB40972	C00954; C05634	; CHEBI:16411; CHEBI:50157
Idx_325	C7H13NO4	Calystegin B2	Amino acid/Peptide	HMDB0002201; HMDB0034252; HMDB0036383; HMDB0038594; HMDB0094717; HMDB02201; HMDB34252; HMDB36383; HMDB38594; HMDB94717	C10851	; CHEBI:64305
Idx_326	C6H13N3O3	Citrulline	Amino acid/Peptide	HMDB0000904; HMDB0003148; HMDB00904; HMDB03148	C00327	; CHEBI:16349
Idx_327	C6H15N4O2	L-argininium(1+)	Amino acid/Peptide	HMDB0062762; HMDB62762	NA	; CHEBI:32682
Idx_328	C6H8O6	Hexuronic acid; Ascorbate	Xenobiotic	HMDB0000044; HMDB00044; HMDB0006355; HMDB0014273; HMDB0029945; HMDB0031193; HMDB06355; HMDB14273; HMDB29945; HMDB31193	C01041; C02670; C19806	CHEBI:18268; CHEBI:29073; CHEBI:45969
Idx_329	C10H8O3	1,3,8-Naphthalenertriol	Other	HMDB0029758; HMDB0031054; HMDB0032883; HMDB0032990; HMDB0033813; HMDB0059622; HMDB0128615; HMDB0129369; HMDB0135530; HMDB0135531; HMDB0135532; HMDB0135533; HMDB29758; HMDB31054; HMDB32883; HMDB32990; HMDB33813; HMDB59622	C03081; C09268	; CHEBI:17224; CHEBI:5679
Idx_33	C7H8	Toluene	Xenobiotic	HMDB0034168; HMDB34168	C01455	CHEBI:17578
Idx_330	C7H12O5	3-Propylmalate	Lipid	HMDB0000402; HMDB0002025; HMDB0012156; HMDB0029169; HMDB0031712; HMDB00402; HMDB02025; HMDB12156; HMDB29169; HMDB31712	C02504; C04411	; CHEBI:35128; CHEBI:43468
Idx_331	C11H12O2	Ethyl cinnamate	Other	HMDB0029699; HMDB0033834; HMDB0036905; HMDB0037142; HMDB0037145; HMDB0126379; HMDB0126467; HMDB0132267; HMDB0132973; HMDB0133466; HMDB0133677; HMDB0133678; HMDB0133679; HMDB0133680; HMDB0133681; HMDB29699; HMDB33834; HMDB36905; HMDB37142; HMDB37145	C12299	NA
Idx_332	C12H16O	4-Methyl-1-phenyl-2-pentanone	Other	HMDB0031569; HMDB0034177; HMDB0036021; HMDB0036171; HMDB0094661; HMDB31569; HMDB34177; HMDB36021; HMDB36171; HMDB94661	NA	NA
Idx_333	C10H11NO2	5-Hydroxytryptophol	Other	HMDB0001855; HMDB0012490; HMDB0033482; HMDB0037693; HMDB0040045; HMDB0060063; HMDB01855; HMDB12490; HMDB33482; HMDB37693; HMDB40045; HMDB60063	NA	; CHEBI:193796
Idx_334	C7H15NO4	Anthopleurine	Xenobiotic	HMDB0035360; HMDB35360	NA	NA
Idx_335	C6H10O4S	3,3''-Thiobispropanoic acid	Other	HMDB0031162; HMDB31162	NA	; CHEBI:1093323
Idx_336*	C6H10O6	Glucono-lactone	Other	HMDB0000150; HMDB0001353; HMDB0001385; HMDB0002541; HMDB0003466; HMDB00150; HMDB0029932; HMDB01353; HMDB01385; HMDB02541; HMDB03466; HMDB29932	C00198; C01040; C01216; C03383; C05394	; CHEBI:15895; CHEBI:16217; CHEBI:17028; CHEBI:17587; CHEBI:27453; CHEBI:52417
Idx_336*	C7H14OS2	Methylthiomethyl 2-methylbutanethiolate	Other	HMDB0031714; HMDB31714	NA	NA
Idx_337	C10H10O3	4-Methoxycinnamic acid	Other	HMDB0002040; HMDB0030903; HMDB0031055; HMDB0033248; HMDB0038712; HMDB0038965; HMDB0039471; HMDB0062273; HMDB0062729; HMDB0125103; HMDB0125518; HMDB0131168; HMDB0133457; HMDB0133611; HMDB0133612; HMDB0133613; HMDB0133614; HMDB0133615; HMDB0134055; HMDB0135647; HMDB0135649; HMDB0135650; HMDB0135651; HMDB0141076; HMDB0141077; HMDB0141078; HMDB0141782; HMDB02040; HMDB30903; HMDB31055; HMDB33248; HMDB…	C14784	; CHEBI:260249; CHEBI:34048; CHEBI:84260
Idx_338	C9H10N2O2	4-Oxo-4-(3-pyridyl)-butanamide	Other	HMDB0001267; HMDB0004145; HMDB0004146; HMDB0015253; HMDB01267; HMDB04145; HMDB04146; HMDB15253	C07428	; CHEBI:183000
Idx_339	C11H14O2	5-Phenylvaleric acid	Lipid	HMDB0002043; HMDB0031250; HMDB0031864; HMDB0033376; HMDB0033386; HMDB0033597; HMDB0035013; HMDB0036235; HMDB0036385; HMDB0037680; HMDB0037708; HMDB0038179; HMDB0040287; HMDB0040356; HMDB0040411; HMDB0040425; HMDB0040426; HMDB0040583; HMDB0040800; HMDB0041553; HMDB0126149; HMDB0126449; HMDB0132981; HMDB0133181; HMDB0133469; HMDB0133682; HMDB0133683; HMDB0133684; HMDB0133685; HMDB0133686; HMDB01336…	C10454; C10478; C17663	; CHEBI:40131; CHEBI:4918; CHEBI:50550
Idx_34	C6H7N	Aniline	Xenobiotic	HMDB0003012; HMDB0061887; HMDB0061888; HMDB03012; HMDB61887; HMDB61888	C00292; C14447	; CHEBI:17296; CHEBI:39922; CHEBI:50415
Idx_340	C12H18O	Propofol	Xenobiotic	HMDB0014956; HMDB0031194; HMDB0031568; HMDB0031731; HMDB0032579; HMDB0035055; HMDB0036681; HMDB0037272; HMDB0038107; HMDB0038194; HMDB14956; HMDB31194; HMDB31568; HMDB31731; HMDB32579; HMDB35055; HMDB36681; HMDB37272; HMDB38107; HMDB38194	C07523	; CHEBI:44915
Idx_341	C5H9NO4S	S-Carboxymethyl-Cys	Amino acid/Peptide	HMDB0029415; HMDB29415	NA	; CHEBI:971853
Idx_342	C9H9NO3	Hippurate	Xenobiotic	HMDB0000714; HMDB0000992; HMDB0012884; HMDB0032398; HMDB0032595; HMDB0062583; HMDB00714; HMDB00992; HMDB12884; HMDB32398; HMDB32595; HMDB62583	C01586; C19569	; CHEBI:18089; CHEBI:606565; CHEBI:66951; CHEBI:838058
Idx_343	C6H12O2S2	2,5-Dimethyl-1,4-dithiane-2,5-diol	Other	HMDB0033556; HMDB0038896; HMDB33556; HMDB38896	NA	NA
Idx_344	C9H8O4	4-Hydroxyphenylpyruvic acid	Xenobiotic	HMDB0000707; HMDB0001879; HMDB0001964; HMDB0002130; HMDB0003501; HMDB0006494; HMDB0006915; HMDB0011663; HMDB0032057; HMDB0032131; HMDB00707; HMDB0125102; HMDB0125527; HMDB0125589; HMDB0125805; HMDB0126377; HMDB0132508; HMDB0134040; HMDB0134041; HMDB0140954; HMDB0140955; HMDB0140956; HMDB01879; HMDB01964; HMDB02130; HMDB03501; HMDB06494; HMDB06915; HMDB11663; HMDB32057; HMDB32131	C01179; C01405; C01481; C05350; C12623	; CHEBI:15365; CHEBI:15999; CHEBI:17395; CHEBI:27683; CHEBI:48681; CHEBI:491486
Idx_345	C6H12O6	Hexose	Carbohydrate	HMDB0000122; HMDB0000143; HMDB0000160; HMDB0000169; HMDB0000211; HMDB0000346; HMDB0000516; HMDB0000660; HMDB0001151; HMDB0001266; HMDB0002256; HMDB0003340; HMDB0003345; HMDB0003418; HMDB0003449; HMDB0005762; HMDB0006088; HMDB0006564; HMDB00122; HMDB0012326; HMDB00143; HMDB00160; HMDB00169; HMDB00211; HMDB0032222; HMDB0033704; HMDB0034220; HMDB00346; HMDB00516; HMDB0061922; HMDB0062138; HMDB006217…	C00031; C00137; C00159; C00221; C00267; C00738; C00795; C00962; C00984; C01487; C06150; C06152; C06153; C10906; C15923	; CHEBI:10642; CHEBI:15903; CHEBI:17268; CHEBI:17925; CHEBI:22357; CHEBI:23311; CHEBI:23927; CHEBI:25492; CHEBI:27372; CHEBI:27374; CHEBI:27667; CHEBI:27987; CHEBI:28061; CHEBI:37675; CHEBI:37704; CHEBI:37741; CHEBI:37744; CHEBI:4167; CHEBI:4208; CHEBI:47693; CHEBI:48095
Idx_346	C11H16O2	2,2,7,7-Tetramethyl-1,6-dioxaspiro[4.4]nona-3,8-diene	Other	HMDB0030007; HMDB0030039; HMDB0032468; HMDB0035240; HMDB0036669; HMDB0036817; HMDB0039159; HMDB0039957; HMDB0059925; HMDB0059926; HMDB30007; HMDB30039; HMDB32468; HMDB35240; HMDB36669; HMDB36817; HMDB39159; HMDB39957; HMDB59925; HMDB59926	NA	; CHEBI:76357; CHEBI:76358
Idx_347	C12H20O	(3Z,6Z,9Z)-3,6,9-Dodecatrien-1-ol	Other	HMDB0031181; HMDB0032531; HMDB0038108; HMDB0039339; HMDB0039590; HMDB31181; HMDB32531; HMDB38108; HMDB39339; HMDB39590	NA	NA
Idx_348	C9H11NO3	Tyrosine	Amino acid/Peptide	HMDB0000158; HMDB0000647; HMDB0001119; HMDB0002184; HMDB0003831; HMDB0006050; HMDB00158; HMDB0059720; HMDB0060280; HMDB00647; HMDB01119; HMDB02184; HMDB03831; HMDB06050; HMDB59720; HMDB60280	C00082; C04368; C19579	; CHEBI:16939; CHEBI:17895; CHEBI:44303; CHEBI:82573; CHEBI:91038
Idx_349	C10H15NO2	beta-O-Methylynephrine	Other	HMDB0033868; HMDB0035195; HMDB0036090; HMDB0039784; HMDB0039838; HMDB0040038; HMDB0041806; HMDB0060748; HMDB33868; HMDB35195; HMDB36090; HMDB39784; HMDB39838; HMDB40038; HMDB41806; HMDB60748	NA	; CHEBI:136995
Idx_35	C6H6O	Phenol	Xenobiotic	HMDB0000228; HMDB00228	C15584	CHEBI:15882
Idx_350	C8H6O5	6-hydroxy-2H-1,3-benzodioxole-5-carboxylic acid	Other	HMDB0129371; HMDB0137133	NA	NA
Idx_351	C6H6N4O3	3-Methyluric acid	Other	HMDB0001970; HMDB0001973; HMDB0003099; HMDB0011107; HMDB01970; HMDB01973; HMDB03099; HMDB11107	C16355; C16359	; CHEBI:149031; CHEBI:149744; CHEBI:68441
Idx_352	C9H10O4	Homovanillic acid	Xenobiotic	HMDB0000118; HMDB0000333; HMDB0000423; HMDB0000755; HMDB0002643; HMDB0004061; HMDB0004285; HMDB0006776; HMDB00118; HMDB0029232; HMDB0029273; HMDB0029646; HMDB00333; HMDB0033624; HMDB0037274; HMDB0041270; HMDB00423; HMDB0059763; HMDB0062595; HMDB00755; HMDB0124923; HMDB0125533; HMDB0125591; HMDB0125595; HMDB0126386; HMDB0127495; HMDB0129348; HMDB0131428; HMDB0133494; HMDB0133788; HMDB0134042; HMDB…	C03672; C05582; C05583; C10447; C10680	; CHEBI:17385; CHEBI:296881; CHEBI:48400; CHEBI:545935; CHEBI:545959; CHEBI:562351; CHEBI:70818; CHEBI:78336; CHEBI:86369
Idx_353	C10H14O3	Amyl 2-furoate	Other	HMDB0029456; HMDB0032607; HMDB0033394; HMDB0036522; HMDB0037641; HMDB0037727; HMDB0038181; HMDB0038354; HMDB0039874; HMDB0059891; HMDB29456; HMDB32607; HMDB33394; HMDB36522; HMDB37641; HMDB37727; HMDB38181; HMDB38354; HMDB39874; HMDB59891	NA	NA
Idx_354	C11H18O2	Geranyl formate	Other	HMDB0030006; HMDB0030424; HMDB0032050; HMDB0032463; HMDB0034708; HMDB0034730; HMDB0035156; HMDB0036191; HMDB0036215; HMDB0037388; HMDB0037829; HMDB0038005; HMDB0038068; HMDB0038079; HMDB0038245; HMDB0038279; HMDB0040595; HMDB0059816; HMDB30006; HMDB30424; HMDB32050; HMDB32463; HMDB34708; HMDB34730; HMDB35156; HMDB36191; HMDB36215; HMDB37388; HMDB37829; HMDB38005; HMDB38068; HMDB38079; HMDB38245; …	C12294	; CHEBI:31648
Idx_355	C12H22O	Geosmin	Xenobiotic	HMDB0031020; HMDB0031102; HMDB0031341; HMDB0032279; HMDB0032542; HMDB0036461; HMDB0038972; HMDB31020; HMDB31102; HMDB31341; HMDB32279; HMDB32542; HMDB36461; HMDB38972	C16286	; CHEBI:46702
Idx_356	C7H5NO3S	Saccharin	Xenobiotic	HMDB0029723; HMDB29723	C12283	CHEBI:32111
Idx_357	C8H9NO4	4-Pyridoxate	Xenobiotic	HMDB0000017; HMDB00017	C00847	CHEBI:17405
Idx_358	C10H17NO2	Acetyltropine	Xenobiotic	HMDB0015239; HMDB15239	NA	; CHEBI:774741
Idx_359	C3H5O7P	3-Phosphonooxypyruvate	Xenobiotic	HMDB0001024; HMDB0060175; HMDB01024; HMDB60175	C03232	CHEBI:30933
Idx_36	C5H6N2	Methylpyrazine	Other	HMDB0033112; HMDB33112	NA	NA
Idx_360	C8H8O5	3,4-Dihydroxymandelate	Xenobiotic	HMDB0001866; HMDB0013198; HMDB0029650; HMDB0125522; HMDB0125542; HMDB0126480; HMDB0130405; HMDB0130407; HMDB0130408; HMDB0130482; HMDB0140912; HMDB01866; HMDB13198; HMDB29650	C05580	; CHEBI:27637; CHEBI:297061
Idx_361*	C9H12O4	7-Methyl-2-hydroxy-6-oxoocta-2,4-dienoate	Other	HMDB0001490; HMDB0002909; HMDB0006775; HMDB0035056; HMDB0036072; HMDB0039650; HMDB0040603; HMDB0059730; HMDB0125593; HMDB0125597; HMDB0126618; HMDB0126619; HMDB0126620; HMDB0131233; HMDB01490; HMDB02909; HMDB06775; HMDB35056; HMDB36072; HMDB39650; HMDB40603; HMDB59730	C05594	; CHEBI:125412; CHEBI:846276; CHEBI:89913
Idx_361*	C5H15NO4P	Choline-P	Other	HMDB0000284; HMDB0001565; HMDB00284; HMDB01565	C00588	CHEBI:18132
Idx_362	C12H12N2	Harmalan	Other	HMDB0029834; HMDB0041835; HMDB29834; HMDB41835	C16444	; CHEBI:168990; CHEBI:80495
Idx_363	C10H16O3	5-exo-Hydroxy-1,2-campholide	Lipid	HMDB0036117; HMDB0036998; HMDB0039052; HMDB0039710; HMDB0040883; HMDB36117; HMDB36998; HMDB39052; HMDB39710; HMDB40883	NA	NA
Idx_364	C9H16N2O2	N-(3-acetamidopropyl)pyrrolidin-2-one	Xenobiotic	HMDB0061384; HMDB61384	NA	; CHEBI:133185
Idx_365	C11H20O2	Citronellyl formate	Lipid	HMDB0031062; HMDB0031063; HMDB0031087; HMDB0031272; HMDB0031406; HMDB0031691; HMDB0031843; HMDB0032308; HMDB0032320; HMDB0032396; HMDB0032404; HMDB0032453; HMDB0032461; HMDB0032489; HMDB0032534; HMDB0033371; HMDB0033724; HMDB0034428; HMDB0034429; HMDB0036140; HMDB0036784; HMDB0037106; HMDB0037185; HMDB0037225; HMDB0037309; HMDB0038273; HMDB0038274; HMDB0038277; HMDB0038278; HMDB0038311; HMDB00389…	C12295; C13422; C13910	; CHEBI:31676; CHEBI:35045; CHEBI:48944
Idx_366	C12H24O	Dodecylaldehyde	Other	HMDB0031019; HMDB0031734; HMDB0032543; HMDB0033933; HMDB31019; HMDB31734; HMDB32543; HMDB33933	C02278; C14996	; CHEBI:27836
Idx_367	C3H8NO6P	Phosphoserine	Amino acid/Peptide	HMDB0000272; HMDB0001721; HMDB00272; HMDB01721	C01005	CHEBI:15811; CHEBI:37712
Idx_368	C8H11NO2S	5-(2-Hydroxyethyl)-4-methylthiazole acetate	Other	HMDB0032986; HMDB32986	NA	NA
Idx_369	C7H11N3O3	(S)-N-(4,5-Dihydro-1-methyl-4-oxo-1H-imidazol-2-yl)alanine	Amino acid/Peptide	HMDB0034912; HMDB34912	NA	NA
Idx_37	C5H5NO	Hydroxypyridine	Xenobiotic	HMDB0013751; HMDB0036057; HMDB13751; HMDB36057	C02502	; CHEBI:16540; CHEBI:59978
Idx_370	C9H15NO3	Pseudoecgonine	Xenobiotic	HMDB0006348; HMDB0006548; HMDB0094728; HMDB0094729; HMDB0094730; HMDB0094731; HMDB06348; HMDB06548; HMDB94728; HMDB94729; HMDB94730; HMDB94731	C10858; C12449	; CHEBI:32072; CHEBI:708641
Idx_371	C3H7O7P	Phosphoglycerate	Carbohydrate	HMDB0000362; HMDB0000807; HMDB0003391; HMDB00362; HMDB0060180; HMDB0062707; HMDB00807; HMDB03391; HMDB60180; HMDB62707	C00197; C00597; C00631	; CHEBI:17050; CHEBI:17794; CHEBI:17835; CHEBI:24344; CHEBI:58289
Idx_372	C8H10O5	Erinapyrone C	Other	HMDB0041026; HMDB41026	NA	NA
Idx_373	C12H10O2	1-Naphthaleneacetic acid	Xenobiotic	HMDB0032708; HMDB32708	C13014	CHEBI:32918
Idx_374	C10H18O3	3-Oxodecanoic acid	Xenobiotic	HMDB0010724; HMDB0030367; HMDB0030369; HMDB0033010; HMDB0038692; HMDB0038978; HMDB0039533; HMDB0039582; HMDB0039587; HMDB0040204; HMDB0040205; HMDB0041376; HMDB0041545; HMDB10724; HMDB30367; HMDB30369; HMDB33010; HMDB38692; HMDB38978; HMDB39533; HMDB39582; HMDB39587; HMDB40204; HMDB40205; HMDB41376; HMDB41545	C17620	; CHEBI:37157; CHEBI:81225
Idx_375	C12H26O	Dodecanol	Lipid	HMDB0011626; HMDB0041288; HMDB11626; HMDB41288	C02277	; CHEBI:28878; CHEBI:84235
Idx_376	C11H9NO2	Indoleacrylic acid	Xenobiotic	HMDB0000734; HMDB00734	NA	; CHEBI:90333
Idx_377	C10H9N3O	Amrinone	Xenobiotic	HMDB0015496; HMDB15496	C13594	CHEBI:111066
Idx_378	C12H13NO	2,3-Dihydro-5-(5-methyl-2-furanyl)-1H-pyrrolizine	Other	HMDB0040012; HMDB40012	NA	NA
Idx_379	C9H17NO3	N-Heptanoylglycine	Amino acid/Peptide	HMDB0013010; HMDB13010	NA	; CHEBI:74433
Idx_38	CH4O3S	Mesylate	Xenobiotic	HMDB0240280	NA	NA
Idx_380	C7H12N2O4	N-Acetylglutamine	Amino acid/Peptide	HMDB0006029; HMDB0011173; HMDB0028842; HMDB06029; HMDB11173; HMDB28842	NA	; CHEBI:73685
Idx_381	C11H12N2O	Antipyrine	Xenobiotic	HMDB0015503; HMDB15503	C13244	CHEBI:31225
Idx_382	C9H16O4	Azelaic acid	Lipid	HMDB0000784; HMDB0011717; HMDB0032200; HMDB0032258; HMDB0032387; HMDB0036233; HMDB0059760; HMDB0059783; HMDB0059814; HMDB0059879; HMDB00784; HMDB11717; HMDB32200; HMDB32258; HMDB32387; HMDB36233; HMDB59760; HMDB59783; HMDB59814; HMDB59879	C08261	; CHEBI:48131; CHEBI:87319; CHEBI:88404; CHEBI:89874
Idx_383	C10H20O3	3-Hydroxycapric acid	Xenobiotic	HMDB0002203; HMDB0010725; HMDB0033201; HMDB0033574; HMDB0033640; HMDB0034783; HMDB0038186; HMDB0039470; HMDB0039668; HMDB0039669; HMDB0039893; HMDB0040329; HMDB0041600; HMDB0094656; HMDB02203; HMDB10725; HMDB33201; HMDB33574; HMDB33640; HMDB34783; HMDB38186; HMDB39470; HMDB39668; HMDB39669; HMDB39893; HMDB40329; HMDB41600; HMDB94656	NA	; CHEBI:132983; CHEBI:133174
Idx_384	C6H7NO4S	Lanthionine ketimine	Amino acid/Peptide	HMDB0004823; HMDB0061116; HMDB04823; HMDB61116	NA	; CHEBI:133186; CHEBI:89479
Idx_385*	C8H15NS2	1-Isothiocyanato-6-(methylthio)hexane	Other	HMDB0031574; HMDB0032499; HMDB31574; HMDB32499	NA	NA
Idx_385*	C7H11NO5	Acetyl-Glu	Other	HMDB0000590; HMDB0001138; HMDB00590; HMDB01138	C00624	; CHEBI:12575
Idx_386	C11H11NO2	Indole-3-propionic acid	Xenobiotic	HMDB0002302; HMDB0014970; HMDB0029738; HMDB02302; HMDB14970; HMDB29738	C07437	; CHEBI:149869; CHEBI:43580; CHEBI:72782
Idx_387	C8H15NO2S	S-Prenyl-L-cysteine	Amino acid/Peptide	HMDB0012286; HMDB12286	NA	NA
Idx_388	C8H15NO4	N-Methylcalystegine B2	Other	HMDB0036604; HMDB0062181; HMDB0094718; HMDB0094719; HMDB0094720; HMDB0094721; HMDB0094722; HMDB36604; HMDB62181; HMDB94718; HMDB94719; HMDB94720; HMDB94721; HMDB94722	NA	NA
Idx_389	C6H6O5S	Pyrocatechol sulfate	Xenobiotic	HMDB0059724; HMDB0061713; HMDB0240263; HMDB59724; HMDB61713	NA	; CHEBI:68505
Idx_39	C5H4O2	Furfural	Xenobiotic	HMDB0032914; HMDB0060503; HMDB32914; HMDB60503	C07090; C14279	CHEBI:28906; CHEBI:34768
Idx_390*	C7H10O6	3-Dehydroquinate	Other	HMDB0012710; HMDB0059927; HMDB0240294; HMDB12710; HMDB59927	C00944	; CHEBI:17947
Idx_390*	C8H14OS2	5-(Methylthio)-2-[(methylthio)methyl]-2-pentenal	Other	HMDB0037815; HMDB37815	NA	NA
Idx_391	C6H10N2O5	Carbamyl-Glu	Other	HMDB0011165; HMDB0015673; HMDB0028753; HMDB0028837; HMDB0062795; HMDB11165; HMDB15673; HMDB28753; HMDB28837; HMDB62795	C05829	; CHEBI:71028; CHEBI:86349
Idx_392	C8H14O5	3-Hydroxysuberic acid	Xenobiotic	HMDB0000325; HMDB00325; HMDB0040220; HMDB0061681; HMDB40220; HMDB61681	NA	; CHEBI:70766; CHEBI:84086; CHEBI:87368
Idx_393	C11H14N2O	5-Methoxytryptamine	Xenobiotic	HMDB0004095; HMDB0004369; HMDB0030533; HMDB04095; HMDB04369; HMDB30533	C05659; C06212	; CHEBI:2089; CHEBI:48294
Idx_394	C6H9NO6	Isosorbide Mononitrate	Xenobiotic	HMDB0015155; HMDB0041900; HMDB15155; HMDB41900	C07714	; CHEBI:6062
Idx_395	C10H9NO3	5-Hydroxyindoleacetic acid	Xenobiotic	HMDB0000763; HMDB0035514; HMDB0060400; HMDB00763; HMDB0094657; HMDB35514; HMDB60400; HMDB94657	C05635; C16596	; CHEBI:27823; CHEBI:80594
Idx_396*	C7H13NO5	Calystegine C1	Other	HMDB0031346; HMDB31346	NA	NA
Idx_396*	C8H17NS2	Dihydro-6-isopropyl-2,4-dimethyl-4H-1,3,5-dithiazine	Other	HMDB0040332; HMDB0040333; HMDB40332; HMDB40333	NA	NA
Idx_397	C6H8O7	(Iso)Citrate	Xenobiotic	HMDB0000094; HMDB0000193; HMDB0001874; HMDB0005971; HMDB0006511; HMDB00094; HMDB00193; HMDB0033717; HMDB0041862; HMDB0062803; HMDB01874; HMDB05971; HMDB06511; HMDB33717; HMDB41862; HMDB62803	C00158; C00311; C00451; C04575; C04617	; CHEBI:151; CHEBI:15622; CHEBI:160; CHEBI:30769; CHEBI:30887; CHEBI:57441; CHEBI:85805
Idx_398	C7H12O6	Quinic acid	Xenobiotic	HMDB0003072; HMDB03072	C06746	CHEBI:17521
Idx_399	C10H12N2O2	Oxoamide	Other	HMDB0001004; HMDB0001324; HMDB0001390; HMDB0001411; HMDB0001427; HMDB01004; HMDB01324; HMDB01390; HMDB01411; HMDB01427	NA	; CHEBI:89087
Idx_4	C2H4O2	Acetatic acid	Xenobiotic	HMDB0000042; HMDB0002165; HMDB0003344; HMDB00042; HMDB02165; HMDB03344	C00033; C00266	CHEBI:15366; CHEBI:17071
Idx_40	H2O4S	Sulfate	Xenobiotic	HMDB0001448; HMDB01448	C00059	CHEBI:26836
Idx_400	C9H20S2	1,9-Nonanedithiol	Other	HMDB0031710; HMDB31710	NA	NA
Idx_401	C12H16O2	C12:4	Other	HMDB0031571; HMDB0031614; HMDB0031618; HMDB0032043; HMDB0033380; HMDB0035010; HMDB0035014; HMDB0035015; HMDB0035447; HMDB0036388; HMDB0036734; HMDB0037165; HMDB0037709; HMDB0037716; HMDB0037717; HMDB0037792; HMDB0038180; HMDB0039496; HMDB0039643; HMDB0039841; HMDB0040427; HMDB0132942; HMDB0132971; HMDB0132979; HMDB31571; HMDB31614; HMDB31618; HMDB32043; HMDB33380; HMDB35010; HMDB35014; HMDB35015;…	NA	; CHEBI:87409; CHEBI:87413
Idx_402	C13H20O	2,6-Diisopropyl-3-methylphenol	Lipid	HMDB0029820; HMDB0029821; HMDB0029822; HMDB0029823; HMDB0029824; HMDB0029825; HMDB0031733; HMDB0032498; HMDB0032541; HMDB0033545; HMDB0034671; HMDB0034959; HMDB0034979; HMDB0035682; HMDB0035753; HMDB0036022; HMDB0036027; HMDB0036144; HMDB0036565; HMDB0036684; HMDB0036818; HMDB0037139; HMDB0041615; HMDB0059883; HMDB29820; HMDB29821; HMDB29822; HMDB29823; HMDB29824; HMDB29825; HMDB31733; HMDB32498;…	C12286; C12287	; CHEBI:138017; CHEBI:32319; CHEBI:32325; CHEBI:49250; CHEBI:67207
Idx_403	C10H11NO3	Phenylacetylglycine	Amino acid/Peptide	HMDB0000821; HMDB0000859; HMDB0011723; HMDB0013245; HMDB0013292; HMDB0032388; HMDB0034250; HMDB0060366; HMDB0060389; HMDB0060758; HMDB00821; HMDB00859; HMDB11723; HMDB13245; HMDB13292; HMDB32388; HMDB34250; HMDB60366; HMDB60389; HMDB60758	C01586; C05598; C06332; C16587; C16595	; CHEBI:16803; CHEBI:27480; CHEBI:68455; CHEBI:68500; CHEBI:68552; CHEBI:70869; CHEBI:80586
Idx_404	C9H6O5	2-(2H-1,3-benzodioxol-5-yl)-2-oxoacetic acid	Other	HMDB0129377; HMDB0132253; HMDB0132254; HMDB0136659; HMDB0136660; HMDB0136661	NA	NA
Idx_405	C6H10O7	Hexuronate	Carbohydrate	HMDB0000127; HMDB0002545; HMDB0002704; HMDB0003348; HMDB0003363; HMDB0003402; HMDB0006334; HMDB0011731; HMDB0011732; HMDB00127; HMDB0038491; HMDB0062783; HMDB0127846; HMDB02545; HMDB02704; HMDB03348; HMDB03363; HMDB03402; HMDB06334; HMDB11731; HMDB11732; HMDB38491; HMDB62783	C00191; C00470; C00618; C01062; C03342; C06472; C08348	; CHEBI:16142; CHEBI:21338; CHEBI:24769; CHEBI:33885; CHEBI:42717; CHEBI:47954; CHEBI:47962; CHEBI:88378
Idx_406	C10H10O4	trans-Ferulic acid	Other	HMDB0000537; HMDB0000954; HMDB0000955; HMDB0002120; HMDB0029663; HMDB0030765; HMDB0032614; HMDB0032652; HMDB0037644; HMDB0039606; HMDB00537; HMDB0059721; HMDB0061686; HMDB00954; HMDB00955; HMDB0125096; HMDB0125524; HMDB0125588; HMDB0127500; HMDB0131137; HMDB0131171; HMDB0131172; HMDB0131173; HMDB0134088; HMDB0135741; HMDB0137510; HMDB0140957; HMDB0141263; HMDB0141265; HMDB0142175; HMDB02120; HMDB…	C01494; C10470	; CHEBI:17620; CHEBI:27794; CHEBI:70973; CHEBI:84089; CHEBI:84093
Idx_407	C9H10N2O3	4-Aminohippuric acid	Xenobiotic	HMDB0001867; HMDB0059723; HMDB01867; HMDB59723	NA	; CHEBI:104011; CHEBI:68456; D06890
Idx_408*	C8H18OS2	3-[(2-Mercapto-1-methylpropyl)thio]-2-butanol	Other	HMDB0037295; HMDB37295	NA	NA
Idx_408*	C7H14O6	D-4-O-Methyl-myo-inositol	Other	HMDB0029915; HMDB0029916; HMDB0029965; HMDB0031437; HMDB0031449; HMDB0033816; HMDB0034219; HMDB0034221; HMDB0034222; HMDB0062564; HMDB29915; HMDB29916; HMDB29965; HMDB31437; HMDB31449; HMDB33816; HMDB34219; HMDB34221; HMDB34222; HMDB62564	C03365; C03659; C03844; C06353; C08257	; CHEBI:111; CHEBI:113524; CHEBI:15975; CHEBI:18427; CHEBI:28548; CHEBI:28762
Idx_409	C11H14O3	(R)-3-Hydroxy-5-phenylpentanoic acid	Other	HMDB0031517; HMDB0031984; HMDB0032575; HMDB0032590; HMDB0034206; HMDB0034990; HMDB0036432; HMDB0037271; HMDB0040730; HMDB0041194; HMDB0041505; HMDB0041506; HMDB0041666; HMDB0059898; HMDB0059940; HMDB0059941; HMDB0059942; HMDB0059943; HMDB0059944; HMDB0059945; HMDB0124918; HMDB0126161; HMDB0126162; HMDB0126163; HMDB0126262; HMDB0126462; HMDB0126463; HMDB0126464; HMDB0126465; HMDB0126466; HMDB01322…	C17497	; CHEBI:68657
Idx_41	H3O4P	Hydrogen phosphate	Other	HMDB0000973; HMDB0001429; HMDB0002105; HMDB0002142; HMDB0005947; HMDB00973; HMDB01429; HMDB02105; HMDB02142; HMDB05947	C00009	CHEBI:26078
Idx_410	C10H14N2O2	Laccarin	Other	HMDB0041440; HMDB0240264; HMDB41440	NA	NA
Idx_411	C12H18O2	4-Hydroxypropofol	Xenobiotic	HMDB0014018; HMDB0031840; HMDB0032567; HMDB0034450; HMDB0035126; HMDB0035375; HMDB0035376; HMDB0035801; HMDB0037018; HMDB0037231; HMDB0037389; HMDB0038046; HMDB0038292; HMDB0039685; HMDB0040439; HMDB0041497; HMDB0041610; HMDB0132986; HMDB14018; HMDB31840; HMDB32567; HMDB34450; HMDB35126; HMDB35375; HMDB35376; HMDB35801; HMDB37018; HMDB37231; HMDB37389; HMDB38046; HMDB38292; HMDB39685; HMDB40439; …	C17002	NA
Idx_412	C9H9NO4	Salicyluric acid	Xenobiotic	HMDB0000840; HMDB0001229; HMDB0002016; HMDB0002404; HMDB0004067; HMDB0006116; HMDB0006340; HMDB0013678; HMDB0030726; HMDB0038055; HMDB0039119; HMDB0060602; HMDB00840; HMDB01229; HMDB02016; HMDB02404; HMDB04067; HMDB06116; HMDB06340; HMDB13678; HMDB30726; HMDB38055; HMDB39119; HMDB60602	C00822; C05604; C07588	; CHEBI:16852; CHEBI:242989; CHEBI:60872; CHEBI:68451; CHEBI:70824; CHEBI:71018; CHEBI:9008
Idx_413	C7H17NO5	Meglumine	Carbohydrate	HMDB0240291	NA	NA
Idx_414	C11H17NO2	2-hydroxymexiletine	Other	HMDB0060953; HMDB0060954; HMDB60953; HMDB60954	NA	NA
Idx_415	C7H8N4O3	1,3-Dimethyluric acid	Xenobiotic	HMDB0001857; HMDB0001982; HMDB0002026; HMDB0004308; HMDB0011103; HMDB0059704; HMDB01857; HMDB01982; HMDB02026; HMDB04308; HMDB11103; HMDB59704	C16356; C16360	; CHEBI:68447; CHEBI:68449; CHEBI:68531
Idx_416	C11H16O3	2,6-Dimethoxy-4-propylphenol	Other	HMDB0036226; HMDB0037725; HMDB0037734; HMDB0135672; HMDB36226; HMDB37725; HMDB37734	NA	NA
Idx_417	C10H16N2O2	2-Isopropyl-3,5-dimethoxy-6-methylpyrazine	Other	HMDB0029741; HMDB0040551; HMDB29741; HMDB40551	NA	; CHEBI:255531
Idx_418	C12H20O2	Dihydro-5-(2-octenyl)-2(3H)-furanone	Other	HMDB0030867; HMDB0030945; HMDB0031030; HMDB0031692; HMDB0032051; HMDB0032193; HMDB0032331; HMDB0032901; HMDB0034903; HMDB0035157; HMDB0036048; HMDB0036599; HMDB0037301; HMDB0038270; HMDB0038280; HMDB0039522; HMDB0040206; HMDB0040227; HMDB0040397; HMDB0040725; HMDB0041469; HMDB0041494; HMDB0061816; HMDB30867; HMDB30945; HMDB31030; HMDB31692; HMDB32051; HMDB32193; HMDB32331; HMDB32901; HMDB34903; H…	C03107; C08486; C09861; C09863; C11338; C12300; C12306	; CHEBI:16165; CHEBI:78333
Idx_419	C13H24O	(Z)-4-Dodecenal	Lipid	HMDB0032247; HMDB0036172; HMDB0037275; HMDB0041404; HMDB0041490; HMDB32247; HMDB36172; HMDB37275; HMDB41404; HMDB41490	NA	NA
Idx_42	C5H6O2	C5:2	Xenobiotic	HMDB0013742; HMDB0029609; HMDB0034245; HMDB0040145; HMDB13742; HMDB29609; HMDB34245; HMDB40145	C20441	; CHEBI:207496; CHEBI:36436
Idx_420	C9H11NO2S	N-(4-hydroxyphenyl)ethoxycarbothioamide	Other	HMDB0033179; HMDB33179	NA	NA
Idx_421	C8H11N3O3	Acetyl-His	Amino acid/Peptide	HMDB0032055; HMDB32055	C02997	CHEBI:16437
Idx_422	C12H11N3	3-Amino-1-methyl-5H-pyrido[4,3-b]indole	Xenobiotic	HMDB0033188; HMDB33188	C14416	NA
Idx_423	C10H15NO3	Metanephrine	Xenobiotic	HMDB0004063; HMDB0036074; HMDB0060558; HMDB0062493; HMDB0094780; HMDB0094781; HMDB0094782; HMDB0094783; HMDB0094784; HMDB0094785; HMDB0094786; HMDB0094787; HMDB0094788; HMDB0094789; HMDB0094790; HMDB0094791; HMDB0094792; HMDB0094793; HMDB0094794; HMDB0094795; HMDB0094796; HMDB0094797; HMDB0094798; HMDB0094799; HMDB0094800; HMDB04063; HMDB36074; HMDB60558; HMDB62493; HMDB94780; HMDB94781; HMDB9478…	C05588; C08511	; CHEBI:144365; CHEBI:6270; CHEBI:73248
Idx_424	C14H15N	2-(3-Phenylpropyl)pyridine	Other	HMDB0036173; HMDB36173	NA	NA
Idx_425	C9H10O5	Vanillylmandelic acid	Xenobiotic	HMDB0000291; HMDB0002085; HMDB0003503; HMDB00291; HMDB0029170; HMDB0033836; HMDB0041662; HMDB0125024; HMDB0125529; HMDB0126478; HMDB0126489; HMDB0130476; HMDB0131426; HMDB0133489; HMDB0137136; HMDB0137823; HMDB0140947; HMDB0142084; HMDB0142087; HMDB02085; HMDB03503; HMDB29170; HMDB33836; HMDB41662	C01207; C05584; C10833	; CHEBI:1127735; CHEBI:17807; CHEBI:68329; CHEBI:87247
Idx_426	C7H10N4O3	5-Acetylamino-6-amino-3-methyluracil	Other	HMDB0004400; HMDB0059771; HMDB04400; HMDB59771	C16366	; CHEBI:89861
Idx_427	C12H22O2	C12:1	Lipid	HMDB0000529; HMDB0010729; HMDB0029585; HMDB0029763; HMDB0031683; HMDB0032214; HMDB0032235; HMDB0032248; HMDB0033378; HMDB0034160; HMDB0034844; HMDB0036182; HMDB0037186; HMDB0037305; HMDB0037329; HMDB0037498; HMDB0037742; HMDB0037813; HMDB0038081; HMDB0038269; HMDB0038895; HMDB0038924; HMDB0039220; HMDB0040158; HMDB0040163; HMDB0040361; HMDB0041264; HMDB0041449; HMDB00529; HMDB10729; HMDB29585; HM…	C09870; C12298	; CHEBI:1030421; CHEBI:1115857; CHEBI:37162; CHEBI:38381; CHEBI:86595
Idx_428	C8H6ClNO3	5-Chloro-6-methoxy-2(3H)-benzoxazolone	Other	HMDB0032846; HMDB32846	NA	NA
Idx_429	C8H9NO5	Clavulanate	Amino acid/Peptide	HMDB0014904; HMDB0029414; HMDB14904; HMDB29414	C06662	; CHEBI:48947
Idx_43	C6H10O	Cyclohexanone	Xenobiotic	HMDB0003315; HMDB0030332; HMDB0031196; HMDB0031496; HMDB0031497; HMDB0031498; HMDB0031563; HMDB0031564; HMDB0033549; HMDB0033714; HMDB0035239; HMDB0040264; HMDB0040271; HMDB03315; HMDB30332; HMDB31196; HMDB31496; HMDB31497; HMDB31498; HMDB31563; HMDB31564; HMDB33549; HMDB33714; HMDB35239; HMDB40264; HMDB40271	C00414; C08497; C16310	; CHEBI:17854; CHEBI:19591; CHEBI:20030; CHEBI:23292
Idx_430	C7H9N3O4	(S)-Isowillardiine	Amino acid/Peptide	HMDB0030376; HMDB30376	C08289	NA
Idx_431	C12H13N3	Pyrimethanil	Xenobiotic	HMDB0033135; HMDB33135	C11180	CHEBI:8674
Idx_432	C10H17NO3	Ecgonine methyl ester	Xenobiotic	HMDB0006406; HMDB0031820; HMDB0094801; HMDB0094802; HMDB0094803; HMDB0094804; HMDB0094805; HMDB0094806; HMDB06406; HMDB31820; HMDB94801; HMDB94802; HMDB94803; HMDB94804; HMDB94805; HMDB94806	C12448	; CHEBI:708640
Idx_433	C8H8O4S	4-Vinylphenol sulfate	Xenobiotic	HMDB0062775; HMDB0124988; HMDB62775	NA	; CHEBI:82931
Idx_434	C8H8O6	4-Fumarylacetoacetic acid	Xenobiotic	HMDB0001268; HMDB0001428; HMDB0002052; HMDB0062563; HMDB0125594; HMDB0125598; HMDB01268; HMDB01428; HMDB02052; HMDB62563	C01036	; CHEBI:18034; CHEBI:47904
Idx_435	C10H16S2	3,6-Dihydro-4-(4-methyl-3-pentenyl)-1,2-dithiin	Other	HMDB0030009; HMDB30009	NA	NA
Idx_436	C13H12O2	Monobenzone	Xenobiotic	HMDB0014738; HMDB0030646; HMDB0036460; HMDB14738; HMDB30646; HMDB36460	C08458; C14244	; CHEBI:34380
Idx_437	C10H16O4	cis-4-Decenedioic acid	Lipid	HMDB0000603; HMDB0013227; HMDB0030989; HMDB0030990; HMDB0034491; HMDB0034971; HMDB0036715; HMDB00603; HMDB13227; HMDB30989; HMDB30990; HMDB34491; HMDB34971; HMDB36715	NA	; CHEBI:89730
Idx_438	C11H20O3	(S)-9-Hydroxy-10-undecenoic acid	Xenobiotic	HMDB0032662; HMDB0036029; HMDB0037179; HMDB32662; HMDB36029; HMDB37179	NA	; CHEBI:132854
Idx_439	C15H20	(S)-gamma-Calacorene	Lipid	HMDB0036451; HMDB0036453; HMDB0038204; HMDB0059829; HMDB0059858; HMDB36451; HMDB36453; HMDB38204; HMDB59829; HMDB59858	NA	; CHEBI:89675
Idx_44	C4H5NO2	Succinimide	Other	HMDB0030276; HMDB30276	NA	NA
Idx_440	C12H24O2	Dodecanoic acid (FA12:0)	Lipid	HMDB0000638; HMDB0030998; HMDB0032310; HMDB0032440; HMDB0033619; HMDB0034128; HMDB0034136; HMDB0034137; HMDB0035410; HMDB0036225; HMDB0040166; HMDB0059868; HMDB00638; HMDB30998; HMDB32310; HMDB32440; HMDB33619; HMDB34128; HMDB34136; HMDB34137; HMDB35410; HMDB36225; HMDB40166; HMDB59868	C02679	; CHEBI:201659; CHEBI:30805
Idx_441	C3H7NO5S2	Sulfo-Cys	Amino acid/Peptide	HMDB0000731; HMDB00731	C05824	CHEBI:27891
Idx_442	C8H15N3O3	(alpha-keto-dimethyl-delta-N,N-Dimethylguanidynol) valeric acid	Other	HMDB0240212	NA	NA
Idx_443	C10H19NO3	Capryloylglycine	Amino acid/Peptide	HMDB0000832; HMDB0013116; HMDB0041540; HMDB0059745; HMDB00832; HMDB13116; HMDB41540; HMDB59745	NA	; CHEBI:74099; CHEBI:89901
Idx_444	C8H10O4S	4-ethylphenylsulfate	Other	HMDB0062551; HMDB0062721; HMDB62551; HMDB62721	NA	; CHEBI:82932; CHEBI:82935
Idx_445	C9H14O5	Diethyl oxalpropionate	Other	HMDB0032306; HMDB0033092; HMDB32306; HMDB33092	C04067	; CHEBI:16879
Idx_446	C10H18O4	Sebacic acid	Lipid	HMDB0000792; HMDB0031510; HMDB0040196; HMDB0059708; HMDB0059719; HMDB0059754; HMDB0062180; HMDB00792; HMDB31510; HMDB40196; HMDB59708; HMDB59719; HMDB59754; HMDB62180	C08277	; CHEBI:41865; CHEBI:68453; CHEBI:70747; CHEBI:89889
Idx_447	C9H18N2O3	Alanyl-Isoleucine	Amino acid/Peptide	HMDB0028690; HMDB0028691; HMDB0028900; HMDB0028922; HMDB0094713; HMDB28690; HMDB28691; HMDB28900; HMDB28922; HMDB94713	NA	NA
Idx_448	C8H18N4O2	Dimethyl-Arg	Amino acid/Peptide	HMDB0001539; HMDB0003334; HMDB01539; HMDB03334	C03626	; CHEBI:17929; CHEBI:25682
Idx_449	C11H22O3	3-Hydroxynonyl acetate	Lipid	HMDB0032443; HMDB0059736; HMDB0061654; HMDB32443; HMDB59736; HMDB61654	NA	NA
Idx_45	C4H4O3	Succinic anhydride	Other	HMDB0032523; HMDB32523	C19524	CHEBI:36595
Idx_450*	C9H17NS2	1-Isothiocyanato-7-(methylthio)heptane	Other	HMDB0038440; HMDB38440	NA	NA
Idx_450*	C8H13NO5	Acetylaminoadipate	Other	HMDB0062715; HMDB62715	NA	; CHEBI:61509
Idx_451	C9H17NO4	L-Acetylcarnitine	Lipid	HMDB0000201; HMDB0000456; HMDB0000515; HMDB00201; HMDB00456; HMDB00515; HMDB0062176; HMDB62176	NA	; CHEBI:57589
Idx_452	C7H8O5S	O-methoxycatechol-O-sulphate	Other	HMDB0060013; HMDB60013	NA	; CHEBI:133460
Idx_453	C7H8O7	Daucic acid	Xenobiotic	HMDB0031665; HMDB31665	NA	NA
Idx_454	C8H12O6	3,5,6-Trihydroxy-5-(hydroxymethyl)-2-methoxy-2-cyclohexen-1-one	Other	HMDB0041031; HMDB41031	NA	NA
Idx_455	C7H12N2O5	L-beta-aspartyl-L-alanine	Other	HMDB0011162; HMDB0011667; HMDB0028683; HMDB0028746; HMDB0028819; HMDB0028840; HMDB0029149; HMDB11162; HMDB11667; HMDB28683; HMDB28746; HMDB28819; HMDB28840; HMDB29149	NA	; CHEBI:73505; CHEBI:73845
Idx_456	C11H12N2O2	Tryptophan	Xenobiotic	HMDB0000929; HMDB0013609; HMDB0013840; HMDB0014892; HMDB0030396; HMDB0060533; HMDB0060878; HMDB0060967; HMDB00929; HMDB13609; HMDB13840; HMDB14892; HMDB30396; HMDB60533; HMDB60878; HMDB60967	C00078; C00525; C00806; C07839	; CHEBI:16296; CHEBI:16828; CHEBI:27897; CHEBI:4888
Idx_457	C8H16N2O4	Serylvaline	Amino acid/Peptide	HMDB0029052; HMDB0029136; HMDB0033891; HMDB0039948; HMDB0094706; HMDB29052; HMDB29136; HMDB33891; HMDB39948; HMDB94706	NA	NA
Idx_458	C10H20O4	(2xi,6xi)-7-Methyl-3-methylene-1,2,6,7-octanetetrol	Lipid	HMDB0033217; HMDB0033642; HMDB0035133; HMDB0039053; HMDB0039974; HMDB33217; HMDB33642; HMDB35133; HMDB39053; HMDB39974	NA	NA
Idx_459	C14H20O	2,4-Di-tert-butylphenol	Xenobiotic	HMDB0013816; HMDB0031776; HMDB0036170; HMDB0041482; HMDB0133154; HMDB13816; HMDB31776; HMDB36170; HMDB41482	NA	; CHEBI:89188
Idx_46	C5H8O2	Valerolactone	Lipid	HMDB0000509; HMDB0001470; HMDB0001862; HMDB0002167; HMDB0029599; HMDB0029608; HMDB0031178; HMDB0031598; HMDB0031602; HMDB0031648; HMDB0032351; HMDB0032385; HMDB0032459; HMDB0033840; HMDB0033978; HMDB0035143; HMDB00509; HMDB0129418; HMDB0130837; HMDB0132474; HMDB01470; HMDB0170858; HMDB01862; HMDB02167; HMDB29599; HMDB29608; HMDB31178; HMDB31598; HMDB31602; HMDB31648; HMDB32351; HMDB32385; HMDB324…	C08279; C12518; C15499; C19238; C19504	; CHEBI:14750; CHEBI:34840; CHEBI:35936; CHEBI:37127; CHEBI:38366; CHEBI:48569; CHEBI:52774; CHEBI:64276; CHEBI:84978; CHEBI:9592
Idx_460	C10H24N2O2	Ethambutol	Xenobiotic	HMDB0014474; HMDB14474	C06984	CHEBI:4877
Idx_461	C10H7NO4	Xanthurenic acid	Xenobiotic	HMDB0000881; HMDB0032963; HMDB0033528; HMDB00881; HMDB32963; HMDB33528	C02470; C08480	; CHEBI:10072
Idx_462	C8H15NOS2	Lipoamide	Xenobiotic	HMDB0000962; HMDB0006877; HMDB0006950; HMDB0038461; HMDB00962; HMDB06877; HMDB06950; HMDB38461	C00248	; CHEBI:17460
Idx_463	C11H11NO3	Indolelactic acid	Xenobiotic	HMDB0000671; HMDB0004096; HMDB0011621; HMDB0030179; HMDB0032755; HMDB0059765; HMDB00671; HMDB04096; HMDB11621; HMDB30179; HMDB32755; HMDB59765	C02043; C05660	; CHEBI:24813; CHEBI:28281; CHEBI:68616; CHEBI:89877
Idx_464	C8H15NO5	N-Methylcalystegine C1	Xenobiotic	HMDB0036394; HMDB36394	NA	NA
Idx_465	C9H19NO4	Pantothenol	Xenobiotic	HMDB0004231; HMDB04231	C05944	CHEBI:895821
Idx_466	C6H6O6S	5-Sulfoxymethylfurfural	Other	HMDB0059752; HMDB0060016; HMDB0060018; HMDB59752; HMDB60016; HMDB60018	NA	; CHEBI:89613; CHEBI:89615
Idx_467	C7H7ClO5	2-Chloro-5-methylmaleylacetate	Xenobiotic	HMDB0060346; HMDB0060369; HMDB60346; HMDB60369	C18305; C18310	CHEBI:81656; CHEBI:81661
Idx_468*	C7H10O7	2-Methylcitric acid	Xenobiotic	HMDB0000379; HMDB0003518; HMDB0003610; HMDB0006471; HMDB00379; HMDB0059932; HMDB03518; HMDB03610; HMDB06471; HMDB59932	C01251; C04593	; CHEBI:15607; CHEBI:30835; CHEBI:52222
Idx_468*	C8H14O2S2	Lipoate	Xenobiotic	HMDB0001451; HMDB0014312; HMDB01451; HMDB14312	C16241	CHEBI:30314
Idx_469	C11H10O4	Eugenitol	Other	HMDB0029466; HMDB0029472; HMDB0029775; HMDB0030818; HMDB0032952; HMDB0035303; HMDB0036627; HMDB0129368; HMDB0136784; HMDB29466; HMDB29472; HMDB29775; HMDB30818; HMDB32952; HMDB35303; HMDB36627	C09311; C20210	; CHEBI:284936; CHEBI:67374; CHEBI:895319
Idx_47	C4H7NO2	Homoserine lactone	Amino acid/Peptide	HMDB0029387; HMDB0029615; HMDB0036458; HMDB29387; HMDB29615; HMDB36458	C01234; C02926	; CHEBI:17289; CHEBI:18053; CHEBI:38108
Idx_470	C13H18O2	Ibuprofen	Other	HMDB0001872; HMDB0001925; HMDB0029669; HMDB0032176; HMDB0033196; HMDB0034469; HMDB0034470; HMDB0034472; HMDB0034556; HMDB0035008; HMDB0035016; HMDB0035017; HMDB0035181; HMDB0036025; HMDB0036240; HMDB0036386; HMDB0036391; HMDB0037194; HMDB0037604; HMDB0037623; HMDB0037720; HMDB0038605; HMDB0039101; HMDB0040431; HMDB0132932; HMDB0132940; HMDB01872; HMDB01925; HMDB29669; HMDB32176; HMDB33196; HMDB34…	C01588; C02008; C14716	; CHEBI:17099; CHEBI:5855; CHEBI:70079; CHEBI:87323
Idx_471	C14H22O	4-(1,1,3,3-Tetramethylbutyl)-phenol	Xenobiotic	HMDB0013825; HMDB0031737; HMDB0031738; HMDB0032397; HMDB0032528; HMDB0035245; HMDB0035631; HMDB0036023; HMDB0036024; HMDB0038130; HMDB0061831; HMDB0133179; HMDB13825; HMDB31737; HMDB31738; HMDB32397; HMDB32528; HMDB35245; HMDB35631; HMDB36023; HMDB36024; HMDB38130; HMDB61831	C09690; C14205	; CHEBI:10284; CHEBI:88618; CHEBI:88921
Idx_472	C7H13NO4S	(2R,2''S)-Isobuteine	Amino acid/Peptide	HMDB0030411; HMDB0031200; HMDB30411; HMDB31200	NA	NA
Idx_473	C11H13NO3	Acetyl-Phe	Amino acid/Peptide	HMDB0000512; HMDB0000860; HMDB0002042; HMDB00512; HMDB0060608; HMDB0061682; HMDB00860; HMDB02042; HMDB60608; HMDB61682	C03519	; CHEBI:16259; CHEBI:266653; CHEBI:84085
Idx_474	C8H17NO5	Miglitol	Xenobiotic	HMDB0014634; HMDB14634	C07708	CHEBI:545681
Idx_475	C10H8O5	3-(2H-1,3-benzodioxol-5-yl)-3-oxopropanoic acid	Other	HMDB0129376; HMDB0130546	NA	NA
Idx_476*	C12H10O2	1-Naphthaleneacetic acid	Other	HMDB0032708; HMDB32708	C13014	CHEBI:32918
Idx_476*	C9H14O3	1,4-Ipomeadiol	Other	HMDB0030471; HMDB0038276; HMDB30471; HMDB38276	NA	NA
Idx_476*	C6H12N2O4S	Cysteinyl-Serine	Other	HMDB0028784; HMDB0029036; HMDB28784; HMDB29036	NA	NA
Idx_477	C11H12O4	(R)-2-Benzylsuccinate	Xenobiotic	HMDB0012127; HMDB0029185; HMDB0034315; HMDB0036055; HMDB0037308; HMDB0038510; HMDB0040892; HMDB0041461; HMDB0041692; HMDB0127491; HMDB0131169; HMDB0133456; HMDB0133458; HMDB0133459; HMDB0133460; HMDB0133461; HMDB0133462; HMDB0133474; HMDB0138526; HMDB0142179; HMDB12127; HMDB29185; HMDB34315; HMDB36055; HMDB37308; HMDB38510; HMDB40892; HMDB41461; HMDB41692	C02381; C09816	; CHEBI:1220624; CHEBI:16252; CHEBI:400905; CHEBI:86549
Idx_478	C8H16O6	Ethyl beta-D-glucopyranoside	Carbohydrate	HMDB0029968; HMDB0033942; HMDB29968; HMDB33942	NA	NA
Idx_479	C12H16O3	Isoelemicin	Other	HMDB0029867; HMDB0029872; HMDB0030150; HMDB0030197; HMDB0030681; HMDB0031469; HMDB0033778; HMDB0034991; HMDB0035224; HMDB0038604; HMDB0040218; HMDB0040225; HMDB0041411; HMDB0124910; HMDB0126246; HMDB0132980; HMDB0132982; HMDB0132984; HMDB0132985; HMDB0133263; HMDB29867; HMDB29872; HMDB30150; HMDB30197; HMDB30681; HMDB31469; HMDB33778; HMDB34991; HMDB35224; HMDB38604; HMDB40218; HMDB40225; HMDB414…	C10451; C16975; C17821; C17846	; CHEBI:78309; CHEBI:80837
Idx_48	C5H11NO	Pentanamide	Xenobiotic	HMDB0012815; HMDB0062600; HMDB12815; HMDB62600	C12455	; CHEBI:84287
Idx_480	C11H16N2O2	Pilocarpine	Xenobiotic	HMDB0015217; HMDB0060813; HMDB15217; HMDB60813	C07474	; CHEBI:8207
Idx_481	C13H20O2	Eremopetasinorol	Other	HMDB0029668; HMDB0031869; HMDB0034672; HMDB0034984; HMDB0035228; HMDB0036686; HMDB0036821; HMDB0036824; HMDB0037776; HMDB0038047; HMDB0038529; HMDB0040233; HMDB0041636; HMDB0132947; HMDB29668; HMDB31869; HMDB34672; HMDB34984; HMDB35228; HMDB36686; HMDB36821; HMDB36824; HMDB37776; HMDB38047; HMDB38529; HMDB40233; HMDB41636	NA	NA
Idx_482	C10H8ClNO2	4-Chloro-1H-indole-3-acetic acid	Xenobiotic	HMDB0032936; HMDB32936	NA	; CHEBI:20339
Idx_483	C10H11NO4	Hydroxyphenylacetylglycine	Amino acid/Peptide	HMDB0000735; HMDB0060367; HMDB00735; HMDB0126552; HMDB0127991; HMDB0131190; HMDB60367	C05596; C16591	; CHEBI:28595; CHEBI:80589
Idx_484	C14H11NO	3-Methyl-9H-carbazole-9-carboxaldehyde	Other	HMDB0032757; HMDB0033000; HMDB0060652; HMDB32757; HMDB33000; HMDB60652	C16604	NA
Idx_485	C10H15N3O2	4-(Methylnitrosamino)-1-(3-pyridyl)-1-butanol	Xenobiotic	HMDB0041809; HMDB41809	C19574	NA
Idx_486	C10H10O5	Vanilpyruvic acid	Other	HMDB0011714; HMDB0035484; HMDB0125514; HMDB0125515; HMDB0125516; HMDB0127490; HMDB0127946; HMDB0127947; HMDB0132221; HMDB0132228; HMDB0140909; HMDB0141258; HMDB0141331; HMDB0142176; HMDB0142177; HMDB0142178; HMDB0142180; HMDB0142181; HMDB11714; HMDB35484	C05619	; CHEBI:2069
Idx_487	C9H10N2O4	N-Carbamoyl-2-amino-2-(4-hydroxyphenyl)acetic acid	Amino acid/Peptide	HMDB0031813; HMDB0061683; HMDB31813; HMDB61683	NA	; CHEBI:68589
Idx_488	C8H10N4O3	1,3,7-Trimethyluric acid	Xenobiotic	HMDB0002123; HMDB0036431; HMDB02123; HMDB36431	C16361	; CHEBI:691622
Idx_489	C11H14O4	Sinapyl alcohol	Xenobiotic	HMDB0013070; HMDB0029187; HMDB0029233; HMDB0033798; HMDB0034047; HMDB0036199; HMDB0039428; HMDB0041406; HMDB0060737; HMDB0125803; HMDB0127493; HMDB0129253; HMDB0129254; HMDB0129255; HMDB0129256; HMDB0130385; HMDB0133478; HMDB0133511; HMDB0133519; HMDB0133526; HMDB0133535; HMDB0135671; HMDB13070; HMDB29187; HMDB29233; HMDB33798; HMDB34047; HMDB36199; HMDB39428; HMDB41406; HMDB60737	C02325; C07350	; CHEBI:15951; CHEBI:64557
Idx_49	C4H6O3	Oxobutanoic acid	Xenobiotic	HMDB0000005; HMDB0000060; HMDB00005; HMDB0001172; HMDB0001259; HMDB0002217; HMDB0003381; HMDB00060; HMDB0006544; HMDB0031646; HMDB01172; HMDB01259; HMDB02217; HMDB03381; HMDB06544; HMDB31646	C00109; C00164; C00232; C00349; C06002	; CHEBI:15344; CHEBI:16256; CHEBI:16265; CHEBI:27821; CHEBI:30831; CHEBI:36610; CHEBI:553775
Idx_490	C10H14N2O3	Aprobarbital	Xenobiotic	HMDB0015441; HMDB15441	C07826	CHEBI:2791
Idx_491	C12H18O3	Jasmonic acid	Lipid	HMDB0032797; HMDB0032871; HMDB0033102; HMDB0037104; HMDB0037135; HMDB0037642; HMDB0037735; HMDB0037816; HMDB0041573; HMDB32797; HMDB32871; HMDB33102; HMDB37104; HMDB37135; HMDB37642; HMDB37735; HMDB37816; HMDB41573	C08491	; CHEBI:18292
Idx_492	C11H18N2O2	L,L-Cyclo(leucylprolyl)	Amino acid/Peptide	HMDB0034276; HMDB34276	NA	NA
Idx_493	C13H22O2	C13:2	Lipid	HMDB0030425; HMDB0031014; HMDB0032052; HMDB0032098; HMDB0037286; HMDB0037307; HMDB0037390; HMDB0038249; HMDB0038258; HMDB0038291; HMDB0040232; HMDB0041554; HMDB30425; HMDB31014; HMDB32052; HMDB32098; HMDB37286; HMDB37307; HMDB37390; HMDB38249; HMDB38258; HMDB38291; HMDB40232; HMDB41554	NA	NA
Idx_494	C14H26O	Tetradec-2-enal	Lipid	HMDB0032525; HMDB0032526; HMDB32525; HMDB32526	NA	NA
Idx_495	C9H9NO5	Topaquinone	Amino acid/Peptide	HMDB0011639; HMDB0029842; HMDB0034864; HMDB0059999; HMDB0124989; HMDB0126443; HMDB0126654; HMDB0134101; HMDB11639; HMDB29842; HMDB34864; HMDB59999	C04720; C08538	; CHEBI:18048; CHEBI:27483; CHEBI:36076
Idx_496	C10H13NO4	3-Methoxytyrosine	Amino acid/Peptide	HMDB0001434; HMDB0005881; HMDB0011754; HMDB0060747; HMDB01434; HMDB05881; HMDB11754; HMDB60747	C07194	; CHEBI:61058; CHEBI:82913
Idx_497	C13H13N3	Varenicline	Xenobiotic	HMDB0015398; HMDB0029746; HMDB15398; HMDB29746	C19306	; CHEBI:84500
Idx_498	C11H17NO3	Methoxamine	Xenobiotic	HMDB0014861; HMDB0014954; HMDB0015197; HMDB14861; HMDB14954; HMDB15197	C07056; C07144; C07513	CHEBI:111775; CHEBI:64317; CHEBI:83329
Idx_499	C10H12O5	Vanillactic acid	Other	HMDB0000913; HMDB0031704; HMDB0033835; HMDB0033839; HMDB0034493; HMDB0041286; HMDB0041661; HMDB0041663; HMDB0041665; HMDB0060557; HMDB00913; HMDB0125013; HMDB0125520; HMDB0125526; HMDB0125540; HMDB0129354; HMDB0131424; HMDB0133486; HMDB0142083; HMDB31704; HMDB33835; HMDB33839; HMDB34493; HMDB41286; HMDB41661; HMDB41663; HMDB41665; HMDB60557	C09801; C10674; C11155	; CHEBI:1240674; CHEBI:4316; CHEBI:454991
Idx_5	C3H8O	Propanol	Xenobiotic	HMDB0000820; HMDB0000863; HMDB00820; HMDB00863	C01845; C05979	CHEBI:17824; CHEBI:28831
Idx_50	C3H5NO3	Pyruvate oxime	Other	HMDB0002455; HMDB0011602; HMDB02455; HMDB11602	NA	; CHEBI:17740
Idx_500	C8H12N4O3	Glycyl-Histidine	Amino acid/Peptide	HMDB0028843; HMDB0028885; HMDB28843; HMDB28885	NA	NA
Idx_501	C11H16O4	3,4-Methyleneazelaic acid	Lipid	HMDB0059744; HMDB59744	NA	; CHEBI:89902
Idx_502	C15H16O	11,12-Dihydrolactaroviolin	Lipid	HMDB0035736; HMDB0036454; HMDB0041460; HMDB0135216; HMDB0135544; HMDB0135578; HMDB0135579; HMDB0135580; HMDB35736; HMDB36454; HMDB41460	NA	NA
Idx_503	C12H20O3	Cucurbic acid	Lipid	HMDB0029388; HMDB0033601; HMDB0035085; HMDB0037326; HMDB0041572; HMDB29388; HMDB33601; HMDB35085; HMDB37326; HMDB41572	C16309	; CHEBI:19144
Idx_504	C13H24O2	10-Undecenyl acetate	Lipid	HMDB0031017; HMDB0031028; HMDB0031741; HMDB0032792; HMDB0034286; HMDB0037187; HMDB0037226; HMDB0037626; HMDB0037907; HMDB0038078; HMDB0039805; HMDB0040451; HMDB31017; HMDB31028; HMDB31741; HMDB32792; HMDB34286; HMDB37187; HMDB37226; HMDB37626; HMDB37907; HMDB38078; HMDB39805; HMDB40451	NA	NA
Idx_505	C8H7NO4S	Indoxyl sulfate	Xenobiotic	HMDB0000682; HMDB0003309; HMDB00682; HMDB03309	NA	; CHEBI:43355
Idx_506	C10H15NO2S	2-(4-Methyl-5-thiazolyl)ethyl butanoate	Other	HMDB0032418; HMDB0032422; HMDB32418; HMDB32422	NA	; CHEBI:10979
Idx_507	C11H19NO3	2-nonenoylglycine	Amino acid/Peptide	HMDB0094807; HMDB0094808; HMDB0094809; HMDB0094810; HMDB0094811; HMDB0094812; HMDB0094813; HMDB94807; HMDB94808; HMDB94809; HMDB94810; HMDB94811; HMDB94812; HMDB94813	NA	NA
Idx_508	C9H10O4S	{[(2E)-3-phenylprop-2-en-1-yl]oxy}sulfonic acid	Other	HMDB0135284	NA	NA
Idx_509	C13H14N2O	Harmaline	Xenobiotic	HMDB0030310; HMDB0042058; HMDB0060963; HMDB30310; HMDB42058; HMDB60963	C06536	; CHEBI:28172
Idx_51	C4H9NO2	Aminobutanoic acid (ABA)	Amino acid/Peptide	HMDB0000092; HMDB0000112; HMDB0000452; HMDB0000485; HMDB0000581; HMDB0000650; HMDB0001906; HMDB0002166; HMDB0002299; HMDB0003911; HMDB0005815; HMDB00092; HMDB00112; HMDB0031329; HMDB0031654; HMDB0038394; HMDB0041945; HMDB00452; HMDB00485; HMDB00581; HMDB00650; HMDB0094692; HMDB0094693; HMDB01906; HMDB02166; HMDB02299; HMDB03911; HMDB05815; HMDB31329; HMDB31654; HMDB38394; HMDB41945; HMDB94692; HM…	C00334; C01026; C01205; C02261; C02356; C03284; C03665; C05145; C11735	; CHEBI:15620; CHEBI:16320; CHEBI:16865; CHEBI:17519; CHEBI:17724; CHEBI:27389; CHEBI:27971; CHEBI:28797; CHEBI:33094; CHEBI:35619; CHEBI:37081; CHEBI:87997
Idx_510	C11H18O4	5-Hexyltetrahydro-2-oxo-3-furancarboxylic acid	Other	HMDB0030984; HMDB0030985; HMDB0030986; HMDB30984; HMDB30985; HMDB30986	NA	NA
Idx_511	C10H18N2O3	Dethiobiotin	Lipid	HMDB0003581; HMDB0029030; HMDB0029135; HMDB03581; HMDB29030; HMDB29135	C01909	; CHEBI:42280
Idx_512	C12H22O3	3-Oxododecanoic acid	Other	HMDB0010727; HMDB0037398; HMDB10727; HMDB37398	C02367	; CHEBI:18037
Idx_513	C5H14NO6P	Glycerylphosphorylethanolamine	Lipid	HMDB0000114; HMDB00114; HMDB0059660; HMDB59660	C01233	; CHEBI:16929
Idx_514	C11H21NO3	N-Nonanoylglycine	Amino acid/Peptide	HMDB0013279; HMDB13279	NA	; CHEBI:74439
Idx_515	C8H8O5S	(5-ethenyl-2-hydroxyphenyl)oxidanesulfonic acid	Other	HMDB0124978	NA	NA
Idx_516	C13H12O3	O-Desmethylnaproxen	Other	HMDB0013989; HMDB0030647; HMDB0032035; HMDB0032656; HMDB0037723; HMDB0038017; HMDB0130028; HMDB0130029; HMDB0130030; HMDB0130031; HMDB0130032; HMDB0130033; HMDB13989; HMDB30647; HMDB32035; HMDB32656; HMDB37723; HMDB38017	NA	NA
Idx_517	C9H16N2O4	Prolyl-Threonine	Amino acid/Peptide	HMDB0029027; HMDB0029069; HMDB0038239; HMDB29027; HMDB29069; HMDB38239	NA	NA
Idx_518	C14H16O2	3-[4-Hydroxy-3-(3-methyl-2-butenyl)phenyl]-2-propenal	Other	HMDB0040833; HMDB0133178; HMDB40833	NA	NA
Idx_519	C11H20O4	Undecanedioic acid	Lipid	HMDB0000888; HMDB0037137; HMDB00888; HMDB37137	NA	; CHEBI:73713
Idx_52	C3H4O4	Hydroxypyruvate	Xenobiotic	HMDB0000691; HMDB0001352; HMDB0006781; HMDB0006938; HMDB00691; HMDB01352; HMDB06781; HMDB06938	C00168; C01146; C04025	CHEBI:16992; CHEBI:30794; CHEBI:30841
Idx_520	C10H20N2O3	Valyl-Valine	Amino acid/Peptide	HMDB0029140; HMDB29140	NA	NA
Idx_521	C12H24O3	3-Hydroxydodecanoic acid	Xenobiotic	HMDB0000387; HMDB0002059; HMDB0010728; HMDB00387; HMDB0040169; HMDB02059; HMDB10728; HMDB40169	C08317	; CHEBI:36206; CHEBI:39567; CHEBI:43197
Idx_522	C9H15NO3S	Captopril	Amino acid/Peptide	HMDB0015328; HMDB15328	NA	; CHEBI:3380
Idx_523	C10H19NS2	1-Isothiocyanato-8-(methylthio)octane	Xenobiotic	HMDB0038447; HMDB38447	NA	NA
Idx_524	C8H15N3O4	N-a-Acetylcitrulline	Amino acid/Peptide	HMDB0000856; HMDB0028685; HMDB0028701; HMDB0028790; HMDB00856; HMDB28685; HMDB28701; HMDB28790	C15532	; CHEBI:49006
Idx_525	C12H15N3O	N-Desmethylaminopyrine	Xenobiotic	HMDB0013839; HMDB13839	NA	; CHEBI:73261
Idx_526	C7H6O6S	5-Sulfosalicylic acid	Xenobiotic	HMDB0011725; HMDB0059968; HMDB0059982; HMDB11725; HMDB59968; HMDB59982	C16199	; CHEBI:68555; CHEBI:88700; CHEBI:88717
Idx_527	C8H10O5S	Tyrosol 4-sulfate	Other	HMDB0041785; HMDB0124986; HMDB41785	NA	NA
Idx_528	C9H14O6	Triacetin	Lipid	HMDB0029592; HMDB29592	NA	; CHEBI:9661
Idx_529	C13H14O3	(R)-Bitalin A	Other	HMDB0040358; HMDB40358	NA	NA
Idx_53	C4H8O3	Hydroxybutanoic acid	Xenobiotic	HMDB0000008; HMDB0000011; HMDB0000023; HMDB0000336; HMDB0000357; HMDB0000435; HMDB0000442; HMDB0000710; HMDB0000729; HMDB0000758; HMDB00008; HMDB00011; HMDB00023; HMDB0011597; HMDB0015507; HMDB0031212; HMDB00336; HMDB00357; HMDB00435; HMDB00442; HMDB0059748; HMDB0062640; HMDB00710; HMDB00729; HMDB00758; HMDB0126088; HMDB11597; HMDB15507; HMDB31212; HMDB59748; HMDB62640	C01089; C01991; C03197; C05984; C06001	; CHEBI:1148; CHEBI:11805; CHEBI:17066; CHEBI:17290; CHEBI:20067; CHEBI:30830; CHEBI:37373; CHEBI:50129; CHEBI:741468
Idx_530	C10H18O5	3-Hydroxysebacic acid	Xenobiotic	HMDB0000350; HMDB0000424; HMDB0002534; HMDB0029189; HMDB00350; HMDB00424; HMDB02534; HMDB29189	NA	; CHEBI:89182; CHEBI:89312
Idx_531	C9H18N2O4	Meprobamate	Amino acid/Peptide	HMDB0014515; HMDB0028916; HMDB0028938; HMDB0029042; HMDB0029043; HMDB0029074; HMDB0029137; HMDB0033675; HMDB0041313; HMDB0094712; HMDB14515; HMDB28916; HMDB28938; HMDB29042; HMDB29043; HMDB29074; HMDB29137; HMDB33675; HMDB41313; HMDB94712	NA	; CHEBI:199389
Idx_532	C13H18N2O	5-Methoxydimethyltryptamine	Xenobiotic	HMDB0002004; HMDB0060625; HMDB02004; HMDB60625	C08309	; CHEBI:2086
Idx_533	C15H22O	Nookatone	Lipid	HMDB0013687; HMDB0013693; HMDB0035081; HMDB0035082; HMDB0035643; HMDB0035657; HMDB0035747; HMDB0035786; HMDB0035835; HMDB0036071; HMDB0036109; HMDB0036201; HMDB0036443; HMDB0036667; HMDB0036718; HMDB0036733; HMDB0036797; HMDB0036813; HMDB0037000; HMDB0037061; HMDB0037068; HMDB0038164; HMDB0038187; HMDB0038195; HMDB0038200; HMDB0038201; HMDB0038215; HMDB0038511; HMDB0039637; HMDB0040686; HMDB00946…	C09685; C09729; C09730; C16779; C17501	; CHEBI:10332; CHEBI:10444
Idx_534	C9H17NOS2	1-Isothiocyanato-7-(methylsulfinyl)heptane	Other	HMDB0038441; HMDB38441	NA	NA
Idx_535	C12H13NO3	N-Deschlorobenzoyl indomethacin	Other	HMDB0013988; HMDB0033436; HMDB0038338; HMDB0038339; HMDB13988; HMDB33436; HMDB38338; HMDB38339	NA	; CHEBI:235459
Idx_536	C9H17NO5	Pantothenic acid	Xenobiotic	HMDB0000210; HMDB00210; HMDB0062717; HMDB62717	C00864	CHEBI:46905
Idx_537	C13H17NO2	Tanakamine	Other	HMDB0033429; HMDB0033430; HMDB0037694; HMDB0037695; HMDB0040006; HMDB0042008; HMDB33429; HMDB33430; HMDB37694; HMDB37695; HMDB40006; HMDB42008	NA	; CHEBI:83481
Idx_538	C12H12O2S	2-(2-Thienylmethylene)-1,6-dioxaspiro[4.4]non-3-ene	Other	HMDB0034857; HMDB0035149; HMDB34857; HMDB35149	NA	NA
Idx_539	C7H12N2O6	L-beta-aspartyl-L-serine	Xenobiotic	HMDB0011168; HMDB0028762; HMDB0029035; HMDB11168; HMDB28762; HMDB29035	NA	NA
Idx_54	C3H7NO3	Serine	Amino acid/Peptide	HMDB0000187; HMDB0000589; HMDB0003406; HMDB00187; HMDB00589; HMDB0062263; HMDB03406; HMDB62263	C00065; C00716; C00740	CHEBI:16523; CHEBI:17115; CHEBI:17822
Idx_540	C11H12N2O3	5-Hydroxy-L-tryptophan	Xenobiotic	HMDB0000472; HMDB0000504; HMDB0015571; HMDB00472; HMDB00504; HMDB0061174; HMDB15571; HMDB61174	C00643	; CHEBI:17780
Idx_541	C14H20O2	2,6-Di-tert-butylbenzoquinone	Lipid	HMDB0013817; HMDB0036389; HMDB0037606; HMDB0037714; HMDB0037718; HMDB0038996; HMDB0039539; HMDB0040217; HMDB0040226; HMDB0126515; HMDB0126516; HMDB0126517; HMDB0126518; HMDB0126519; HMDB0126520; HMDB0133164; HMDB0133165; HMDB0133166; HMDB0133167; HMDB0133169; HMDB0133170; HMDB0133180; HMDB13817; HMDB36389; HMDB37606; HMDB37714; HMDB37718; HMDB38996; HMDB39539; HMDB40217; HMDB40226	NA	NA
Idx_542	C8H15NO6	N-Acetylgalactosamine	Carbohydrate	HMDB0000212; HMDB0000215; HMDB0000533; HMDB0000803; HMDB0000835; HMDB0000853; HMDB0001129; HMDB0014288; HMDB00212; HMDB00215; HMDB0038751; HMDB00533; HMDB0062641; HMDB0062724; HMDB00803; HMDB00835; HMDB00853; HMDB01129; HMDB14288; HMDB38751; HMDB62641; HMDB62724	C00140; C00645; C01074; C03878; C05021	; CHEBI:17411; CHEBI:28009; CHEBI:28497; CHEBI:38156; CHEBI:40356; CHEBI:506227; CHEBI:63154
Idx_543	C12H15NO3	Metaxalone	Xenobiotic	HMDB0014798; HMDB0031770; HMDB0033701; HMDB14798; HMDB31770; HMDB33701	C07934; C13534; C14291	; CHEBI:34611; CHEBI:711679
Idx_544	C10H15N5O	Dihydrozeatin	Xenobiotic	HMDB0012215; HMDB12215	C02029	CHEBI:17874
Idx_545	C8H14O7	Ethyl glucuronide	Carbohydrate	HMDB0010325; HMDB0125202; HMDB0131286; HMDB10325	NA	; CHEBI:87248
Idx_546	C12H14O4	Monoisobutyl phthalic acid	Xenobiotic	HMDB0002056; HMDB0013247; HMDB0029226; HMDB0029470; HMDB0030725; HMDB0031668; HMDB0033776; HMDB0034056; HMDB0037130; HMDB0037681; HMDB0038563; HMDB0041379; HMDB0094660; HMDB0127824; HMDB0131283; HMDB0131284; HMDB0131285; HMDB0135689; HMDB0135900; HMDB0135904; HMDB0135906; HMDB02056; HMDB13247; HMDB29226; HMDB29470; HMDB30725; HMDB31668; HMDB33776; HMDB34056; HMDB37130; HMDB37681; HMDB38563; HMDB4…	C10429; C10449	; CHEBI:1156602; CHEBI:34698; CHEBI:544678; CHEBI:90038
Idx_547	C12H18N2O2	3-Hydroxymonoethylglycinexylidide	Amino acid/Peptide	HMDB0060678; HMDB60678	C16572	NA
Idx_548	C14H22O2	Rishitin	Other	HMDB0035593; HMDB0036790; HMDB0036791; HMDB0037605; HMDB0037820; HMDB0040178; HMDB35593; HMDB36790; HMDB36791; HMDB37605; HMDB37820; HMDB40178	C09715	NA
Idx_549	C12H17NO3	Cerulenin	Xenobiotic	HMDB0015168; HMDB15168	C12058	CHEBI:171741
Idx_55	C3H6O2S	Methylthioglycolic acid	Xenobiotic	HMDB0031520; HMDB0041604; HMDB31520; HMDB41604	NA	; CHEBI:44111; CHEBI:47872
Idx_550	C13H21NO2	Dihydrodioscorine	Other	HMDB0029828; HMDB0029875; HMDB0030268; HMDB29828; HMDB29875; HMDB30268	C10868	NA
Idx_551	C14H12N2O	N-Methoxy-1-vinyl-beta-carboline	Other	HMDB0030379; HMDB30379	NA	NA
Idx_552	C12H16O4	Diplosporin	Other	HMDB0030680; HMDB0030703; HMDB0032552; HMDB0032663; HMDB0036203; HMDB0040629; HMDB0040890; HMDB0124917; HMDB0124919; HMDB0124920; HMDB0125801; HMDB0127761; HMDB0127765; HMDB0135709; HMDB30680; HMDB30703; HMDB32552; HMDB32663; HMDB36203; HMDB40629; HMDB40890	NA	NA
Idx_553	C11H16N2O3	Butalbital	Xenobiotic	HMDB0014386; HMDB14386	NA	; CHEBI:102524
Idx_554	C13H20O3	Epoxyeremopetasinorol	Other	HMDB0029670; HMDB0032679; HMDB0032689; HMDB0034564; HMDB0036583; HMDB0037244; HMDB0037726; HMDB0037730; HMDB0037736; HMDB0112084; HMDB29670; HMDB32679; HMDB32689; HMDB34564; HMDB36583; HMDB37244; HMDB37726; HMDB37730; HMDB37736	C11512	; CHEBI:15929
Idx_555	C14H24O2	Goshuyic acid	Lipid	HMDB0000560; HMDB0030426; HMDB0030427; HMDB0031015; HMDB0032053; HMDB0032342; HMDB0032524; HMDB0036424; HMDB0037814; HMDB0038246; HMDB0038259; HMDB0038260; HMDB0039129; HMDB00560; HMDB30426; HMDB30427; HMDB31015; HMDB32053; HMDB32342; HMDB32524; HMDB36424; HMDB37814; HMDB38246; HMDB38259; HMDB38260; HMDB39129	NA	; CHEBI:70719
Idx_556	C15H28O	5,10-Pentadecadien-1-ol	Lipid	HMDB0031111; HMDB0032218; HMDB0040377; HMDB31111; HMDB32218; HMDB40377	NA	NA
Idx_557	C8H11N5O3	Aciclovir	Xenobiotic	HMDB0014925; HMDB14925	C06810	CHEBI:2453
Idx_558	C10H10O2S2	Bis(2-furanylmethyl) disulfide	Other	HMDB0029988; HMDB0032288; HMDB0040201; HMDB29988; HMDB32288; HMDB40201	NA	; CHEBI:855724
Idx_559	C10H10O6	Chorismate	Xenobiotic	HMDB0012199; HMDB0012283; HMDB0033842; HMDB0033893; HMDB0125585; HMDB0125586; HMDB0125587; HMDB0126510; HMDB12199; HMDB12283; HMDB33842; HMDB33893	C00251; C00254	; CHEBI:16666; CHEBI:17333
Idx_56	C3H6O4	D-Glyceric acid	Carbohydrate	HMDB0000139; HMDB0006372; HMDB00139; HMDB0031818; HMDB06372; HMDB31818	C00258	; CHEBI:32398; CHEBI:74324
Idx_560	C9H10N2O5	3-Nitrotyrosine	Amino acid/Peptide	HMDB0001904; HMDB01904	NA	; CHEBI:44454
Idx_561	C8H10N4O4	5-Acetylamino-6-formylamino-3-methyluracil	Other	HMDB0011105; HMDB11105	C16365	CHEBI:32643
Idx_562	C12H18O4	Allixin	Other	HMDB0040705; HMDB0059729; HMDB40705; HMDB59729	NA	; CHEBI:89935
Idx_563	C11H18N2O3	Pentobarbital	Xenobiotic	HMDB0014457; HMDB0015440; HMDB14457; HMDB15440	C07422; C07536	CHEBI:2673; CHEBI:7983
Idx_564	C13H22O3	Methyl dihydrojasmonate	Lipid	HMDB0031740; HMDB0037562; HMDB0040615; HMDB31740; HMDB37562; HMDB40615	NA	; CHEBI:89741
Idx_565	C17H22	(8E,15E)-1,8,15-Heptadecatriene-11,13-diyne	Other	HMDB0031041; HMDB31041	NA	NA
Idx_566	C14H26O2	C14:1	Lipid	HMDB0000499; HMDB0000521; HMDB0002000; HMDB0005051; HMDB0010732; HMDB0030921; HMDB0031029; HMDB0031073; HMDB0032152; HMDB0032321; HMDB0034561; HMDB0037188; HMDB0037189; HMDB0037227; HMDB0037228; HMDB0037369; HMDB0037633; HMDB0038056; HMDB0040228; HMDB00499; HMDB00521; HMDB0062243; HMDB0062248; HMDB0094671; HMDB02000; HMDB05051; HMDB10732; HMDB30921; HMDB31029; HMDB31073; HMDB32152; HMDB32321; HMD…	C08322; C16947	; CHEBI:131381; CHEBI:27781; CHEBI:37271; CHEBI:53206; CHEBI:70716
Idx_567	C9H9NO6	5-(2''-Carboxyethyl)-4,6-Dihydroxypicolinate	Xenobiotic	HMDB0006794; HMDB0125157; HMDB0126635; HMDB0130466; HMDB0130477; HMDB06794	C05655	NA
Idx_568	C14H13NO2	Koenoline	Other	HMDB0033452; HMDB0041444; HMDB33452; HMDB41444	NA	NA
Idx_569	C9H8O5S	{4-[(1E)-3-oxoprop-1-en-1-yl]phenyl}oxidanesulfonic acid	Other	HMDB0135289; HMDB0135292; HMDB0135666	NA	NA
Idx_57	C7H6O	Aromatic aldehyde	Xenobiotic	HMDB0006115; HMDB06115	C00261	CHEBI:17169
Idx_570	C9H8O7	2-oxo-3-(2,3,4,5-tetrahydroxyphenyl)propanoic acid	Other	HMDB0125223	NA	NA
Idx_571	C10H12O4S	{[(2E)-2-methyl-3-phenylprop-2-en-1-yl]oxy}sulfonic acid	Other	HMDB0133620; HMDB0133731	NA	NA
Idx_572	C10H8N6O	Pemirolast	Xenobiotic	HMDB0015023; HMDB15023	NA	; CHEBI:775149
Idx_573	C11H16O5	Propyl propane thiosulfonate	Other	HMDB0032496; HMDB32496	NA	NA
Idx_574	C10H16N2O4	Prolylhydroxyproline	Amino acid/Peptide	HMDB0006695; HMDB0028871; HMDB0029018; HMDB0040573; HMDB0094651; HMDB06695; HMDB28871; HMDB29018; HMDB40573; HMDB94651	NA	; CHEBI:132991; CHEBI:74767
Idx_575	C12H20O4	Traumatic acid	Lipid	HMDB0000933; HMDB0030994; HMDB00933; HMDB30994	C16308	; CHEBI:545687
Idx_576	C11H20N2O3	Isoleucylproline	Amino acid/Peptide	HMDB0011174; HMDB0011175; HMDB0028915; HMDB0028937; HMDB11174; HMDB11175; HMDB28915; HMDB28937	NA	NA
Idx_577	C13H24O3	11-Hydroxy-9-tridecenoic acid	Lipid	HMDB0032367; HMDB0035881; HMDB0036139; HMDB0037212; HMDB0040004; HMDB32367; HMDB35881; HMDB36139; HMDB37212; HMDB40004	NA	NA
Idx_578	C14H28O2	C14:0	Lipid	HMDB0000806; HMDB0002221; HMDB0031072; HMDB0032318; HMDB0032548; HMDB0033788; HMDB0034461; HMDB0036216; HMDB0037312; HMDB0037495; HMDB0038034; HMDB0038969; HMDB0059865; HMDB0061781; HMDB00806; HMDB02221; HMDB31072; HMDB32318; HMDB32548; HMDB33788; HMDB34461; HMDB36216; HMDB37312; HMDB37495; HMDB38034; HMDB38969; HMDB59865; HMDB61781	C06424; C13798	; CHEBI:23580; CHEBI:28875; CHEBI:43722; CHEBI:542954; CHEBI:87490; CHEBI:87570; CHEBI:90062
Idx_579	C8H11N3O3S	Lamivudine	Nucleoside/Nucleotide	HMDB0014847; HMDB14847	C07065	CHEBI:63577
Idx_58	C4H10OS	3-(Methylthio)-1-propanol	Xenobiotic	HMDB0031716; HMDB0040185; HMDB0041475; HMDB31716; HMDB40185; HMDB41475	NA	; CHEBI:49019
Idx_580	C12H23NO3	N-Decanoylglycine	Amino acid/Peptide	HMDB0013267; HMDB13267	NA	; CHEBI:74430
Idx_581	C11H23N3O2	N1,N8-Diacetylspermidine	Other	HMDB0041947; HMDB41947	NA	NA
Idx_582	C9H10O5S	(4-ethenyl-2-methoxyphenyl)oxidanesulfonic acid	Other	HMDB0127980; HMDB0134048; HMDB0135258; HMDB0135295; HMDB0135297; HMDB0135299; HMDB0135301; HMDB0135303; HMDB0135304; HMDB0135306; HMDB0135307; HMDB0135311; HMDB0135656; HMDB0135657	NA	NA
Idx_583	C10H14O2S2	3,3''-Dithiobis[4,5-dihydro-2-methylfuran]	Xenobiotic	HMDB0039670; HMDB39670	NA	NA
Idx_584	C10H14O4S	Thymol Sulfate	Xenobiotic	HMDB0062720; HMDB0133674; HMDB62720	NA	; CHEBI:82911
Idx_585	C14H14O3	Naproxen	Xenobiotic	HMDB0001923; HMDB0033184; HMDB0034130; HMDB0034212; HMDB0039097; HMDB0129921; HMDB0131063; HMDB0142155; HMDB0142156; HMDB0142157; HMDB01923; HMDB33184; HMDB34130; HMDB34212; HMDB39097	C01517; C09947; C10253; C18080	; CHEBI:7476
Idx_586	C13H14N2O2	(1xi,3xi)-1,2,3,4-Tetrahydro-1-methyl-beta-carboline-3-carboxylic acid	Other	HMDB0037942; HMDB0060811; HMDB37942; HMDB60811	NA	NA
Idx_587	C12H22O4	Dodecanedioic acid	Lipid	HMDB0000623; HMDB0030143; HMDB0041613; HMDB0041614; HMDB00623; HMDB30143; HMDB41613; HMDB41614	C02678; C14523	; CHEBI:4676
Idx_588	C11H22N2O3	Isoleucyl-Valine	Amino acid/Peptide	HMDB0028920; HMDB0028942; HMDB0029130; HMDB0029131; HMDB28920; HMDB28942; HMDB29130; HMDB29131	NA	NA
Idx_589	C13H26O3	3-[[5-Methyl-2-(1-methylethyl)cyclohexyl]oxy]-1,2-propanediol	Lipid	HMDB0036133; HMDB0061655; HMDB36133; HMDB61655	NA	NA
Idx_59	C7H9N	3-Ethylpyridine	Other	HMDB0029734; HMDB0032244; HMDB0032972; HMDB0033871; HMDB0041965; HMDB29734; HMDB32244; HMDB32972; HMDB33871; HMDB41965	C14403; C15562	; CHEBI:127904; CHEBI:32548; CHEBI:40538; CHEBI:66892
Idx_590	C8H9NO5S	Paracetamol sulfate	Xenobiotic	HMDB0059911; HMDB0059994; HMDB59911; HMDB59994	NA	; CHEBI:32635; CHEBI:88751
Idx_591	C12H13N3O2	Isocarboxazid	Xenobiotic	HMDB0015377; HMDB15377	NA	; CHEBI:775119
Idx_592	C9H17N3O4	Asparaginyl-Valine	Amino acid/Peptide	HMDB0028744; HMDB0029122; HMDB28744; HMDB29122	NA	NA
Idx_593	C8H8O6S	2,4-Dihydroxyacetophenone 5-sulfate	Xenobiotic	HMDB0041646; HMDB0041789; HMDB0125163; HMDB0128010; HMDB0132500; HMDB41646; HMDB41789	NA	NA
Idx_594	C10H20N2O4	Spermic acid 2	Amino acid/Peptide	HMDB0013075; HMDB0028917; HMDB0028939; HMDB0029064; HMDB0029065; HMDB13075; HMDB28917; HMDB28939; HMDB29064; HMDB29065	NA	NA
Idx_595	C14H19NS	2-Heptylbenzothiazole	Other	HMDB0040033; HMDB40033	NA	NA
Idx_596	C10H19NO5	Hydroxypropionylcarnitine	Lipid	HMDB0013125; HMDB13125	NA	NA
Idx_597	C7H7IO	(alpha-D-mannosyl)7-beta-D-mannosyl-diacetylchitobiosyl-L-asparagine, isoform B (protein)	Other	HMDB0062252; HMDB62252	NA	NA
Idx_598	C8H10O6S	(4-ethyl-2,6-dihydroxyphenyl)oxidanesulfonic acid	Other	HMDB0128030	NA	NA
Idx_599	C8H10O8	Acetyl citrate	Other	HMDB0059808; HMDB59808	NA	NA
Idx_6	C4H4O	Butynal	Xenobiotic	HMDB0006853; HMDB0006945; HMDB0013785; HMDB06853; HMDB06945; HMDB13785	C06145; C14275	CHEBI:28180; CHEBI:35559
Idx_60	C7H8O	Benzyl alcohol	Xenobiotic	HMDB0001858; HMDB0002048; HMDB0002055; HMDB0003119; HMDB0013762; HMDB0033895; HMDB01858; HMDB02048; HMDB02055; HMDB03119; HMDB13762; HMDB33895	C01403; C01467; C01468; C01542; C03485	CHEBI:16579; CHEBI:17231; CHEBI:17847; CHEBI:17987; CHEBI:28054
Idx_600	C8H10O8	Acetyl citrate	Other	HMDB0059808; HMDB59808	NA	NA
Idx_601	C13H18N2O2	4-Coumaroylputrescine	Xenobiotic	HMDB0033461; HMDB0139874; HMDB33461	NA	NA
Idx_602	C15H22O2	Valerenic acid	Lipid	HMDB0030016; HMDB0031349; HMDB0032081; HMDB0033252; HMDB0033253; HMDB0033960; HMDB0034562; HMDB0034742; HMDB0034956; HMDB0035202; HMDB0035407; HMDB0035408; HMDB0035413; HMDB0035639; HMDB0035794; HMDB0035869; HMDB0035889; HMDB0035935; HMDB0036035; HMDB0036390; HMDB0036392; HMDB0036427; HMDB0036449; HMDB0036466; HMDB0036647; HMDB0037038; HMDB0037391; HMDB0037640; HMDB0037710; HMDB0037739; HMDB00381…	C09743; C16942; C16949; C17489; C17492; C17504	; CHEBI:80811
Idx_603	C9H9N5O3	6-Succinoaminopurine	Other	HMDB0013204; HMDB13204	NA	NA
Idx_604	C12H12O5	Dillapional	Other	HMDB0030582; HMDB0030858; HMDB0033096; HMDB0040407; HMDB0128676; HMDB0137293; HMDB30582; HMDB30858; HMDB33096; HMDB40407	NA	NA
Idx_605	C8H16N2O4S	Methionyl-Serine	Amino acid/Peptide	HMDB0028982; HMDB0029045; HMDB28982; HMDB29045	NA	NA
Idx_606	C15H12N2O	Carbamazepine	Xenobiotic	HMDB0014704; HMDB0033122; HMDB14704; HMDB33122	C06868; C10688	; CHEBI:3387
Idx_607	C14H20O3	Heptyl 4-hydroxybenzoate	Xenobiotic	HMDB0034462; HMDB0040778; HMDB34462; HMDB40778	C14718	; CHEBI:17879
Idx_608	C16H28O	3-(5,6,6-Trimethylbicyclo[2.2.1]hept-1-yl)cyclohexanol	Lipid	HMDB0031851; HMDB0036831; HMDB31851; HMDB36831	NA	NA
Idx_609	C7H11NO6S	S-Cysteinosuccinic acid	Amino acid/Peptide	HMDB0029418; HMDB29418	NA	NA
Idx_61	C6H7NO	Aminophenol	Xenobiotic	HMDB0001169; HMDB0035882; HMDB0040582; HMDB01169; HMDB35882; HMDB40582	C02372	; CHEBI:17602; CHEBI:59981
Idx_610*	C9H19NO2S2	8-[(Aminomethyl)sulfanyl]-6-sulfanyloctanoic acid	Other	HMDB0013639; HMDB13639	NA	NA
Idx_610*	C8H15NO7	N-(1-Deoxy-1-fructosyl)glycine	Other	HMDB0037848; HMDB0060278; HMDB37848; HMDB60278	NA	; CHEBI:24108
Idx_611	C12H15NO4	Salsoline-1-carboxylate	Other	HMDB0013067; HMDB0032775; HMDB0062175; HMDB0139939; HMDB13067; HMDB32775; HMDB62175	NA	NA
Idx_612	C10H10N2O3S	6-(2-amino-2-carboxyethyl)-4-hydroxybenzothiazole	Amino acid/Peptide	HMDB0062793; HMDB62793	NA	; CHEBI:84343
Idx_613	C8H18N2O4S	15(R)-hydroperoxy-EPE	Xenobiotic	HMDB0062295; HMDB62295	NA	; CHEBI:42334
Idx_614	C13H18O4	2,2,4,4,-Tetramethyl-6-(1-oxopropyl)-1,3,5-cyclohexanetrione	Lipid	HMDB0033191; HMDB0034046; HMDB33191; HMDB34046	NA	NA
Idx_615	C12H18N2O3	Secobarbital	Xenobiotic	HMDB0014562; HMDB0139940; HMDB14562	NA	; CHEBI:9073
Idx_616	C14H22O3	Geranyl acetoacetate	Lipid	HMDB0038256; HMDB0112083; HMDB38256	NA	NA
Idx_617	C15H26O2	Geranyl 3-methylbutanoate	Lipid	HMDB0029350; HMDB0030428; HMDB0031383; HMDB0031384; HMDB0032054; HMDB0032209; HMDB0032291; HMDB0032343; HMDB0033228; HMDB0034673; HMDB0035287; HMDB0035887; HMDB0036032; HMDB0036730; HMDB0036880; HMDB0037195; HMDB0037279; HMDB0037284; HMDB0038136; HMDB0038138; HMDB0038196; HMDB0038197; HMDB0038247; HMDB0038248; HMDB0038250; HMDB0039130; HMDB0039745; HMDB0040273; HMDB0040281; HMDB0041589; HMDB29350…	C09652; C16773; C16774	NA
Idx_618	C16H30O	3-Methylcyclopentadecanone	Other	HMDB0034181; HMDB0037544; HMDB0060482; HMDB34181; HMDB37544; HMDB60482	C06123	; CHEBI:17585
Idx_619	C14H9NO3	Marcanine A	Other	HMDB0033757; HMDB33757	NA	NA
Idx_62	C6H6S	2-Vinylthiophene	Other	HMDB0029726; HMDB0033746; HMDB29726; HMDB33746	NA	; CHEBI:48498
Idx_620	C16H17NO	2,4-Undecadiene-8,10-diynoic acid 2,3-dehydropiperidide	Other	HMDB0033525; HMDB33525	NA	NA
Idx_621	H3O9P3	Trimetaphosphoric acid	Xenobiotic	HMDB0059921; HMDB59921	C02466	CHEBI:16517
Idx_622	C6H12N2O4S2	L-Cystine	Amino acid/Peptide	HMDB0000192; HMDB00192	C00491	CHEBI:16283
Idx_623	C14H8O4	Dantron	Xenobiotic	HMDB0029752; HMDB0036006; HMDB29752; HMDB36006	C10312; C10370	CHEBI:3682; CHEBI:37502
Idx_624	C10H12N2O5	(¬±)-2-(1-Methylpropyl)-4,6-dinitrophenol	Xenobiotic	HMDB0032559; HMDB32559	C14302	CHEBI:83632
Idx_625	C8H16O8	D-glycero-L-galacto-Octulose	Carbohydrate	HMDB0029954; HMDB29954	NA	NA
Idx_626	C12H16O5	3-(3,4,5-Trimethoxyphenyl)propanoic acid	Xenobiotic	HMDB0030254; HMDB0038627; HMDB0041756; HMDB0061112; HMDB0062776; HMDB0125802; HMDB0125804; HMDB0127748; HMDB0127826; HMDB0128672; HMDB0128705; HMDB0128721; HMDB0142074; HMDB30254; HMDB38627; HMDB41756; HMDB61112; HMDB62776	NA	; CHEBI:41254; CHEBI:583580
Idx_627	C14H16N4	Imiquimod	Xenobiotic	HMDB0014862; HMDB14862	NA	; CHEBI:36704
Idx_628	C14H24O3	L-Menthyl acetoacetate	Lipid	HMDB0032369; HMDB32369	NA	NA
Idx_629	C15H28O2	C15:1	Lipid	HMDB0029765; HMDB0032347; HMDB0034455; HMDB0036426; HMDB0037190; HMDB0037211; HMDB0037229; HMDB0038954; HMDB0039715; HMDB0040997; HMDB29765; HMDB32347; HMDB34455; HMDB36426; HMDB37190; HMDB37211; HMDB37229; HMDB38954; HMDB39715; HMDB40997	NA	; CHEBI:46643
Idx_63	C6H6O2	Catechol	Xenobiotic	HMDB0000957; HMDB0002434; HMDB0031180; HMDB0032037; HMDB0033002; HMDB0033127; HMDB00957; HMDB02434; HMDB31180; HMDB32037; HMDB33002; HMDB33127	C00530; C01751; C11115; C15571	; CHEBI:17594; CHEBI:18135; CHEBI:27810; CHEBI:59983
Idx_630	C6H11NO5S2	3-Mercaptolactate-cysteine disulfide	Amino acid/Peptide	HMDB0006512; HMDB06512	NA	NA
Idx_631	C15H15NO2	Mefenamic acid	Xenobiotic	HMDB0014922; HMDB0029366; HMDB0037696; HMDB0040380; HMDB14922; HMDB29366; HMDB37696; HMDB40380	C02168	; CHEBI:354566; CHEBI:6717
Idx_632	C16H19NO	Dehydroisochalciporone	Other	HMDB0033527; HMDB0060535; HMDB0061165; HMDB33527; HMDB60535; HMDB61165	NA	NA
Idx_633	C6H15N2O6P	5-phosphonooxy-L-lysine	Amino acid/Peptide	HMDB0059600; HMDB59600	C03366	CHEBI:16752
Idx_634	C11H14O6	Genipinic acid	Xenobiotic	HMDB0038126; HMDB0039136; HMDB0128185; HMDB0135754; HMDB0141545; HMDB38126; HMDB39136	NA	NA
Idx_635	C15H14O3	Equol	Xenobiotic	HMDB0002209; HMDB0014713; HMDB0029302; HMDB0035019; HMDB0036347; HMDB0037679; HMDB0039146; HMDB0130495; HMDB0130496; HMDB0130497; HMDB0135355; HMDB0135397; HMDB0135405; HMDB0135406; HMDB0135407; HMDB0135408; HMDB0135409; HMDB0135593; HMDB0135594; HMDB0135595; HMDB0135596; HMDB0135601; HMDB02209; HMDB14713; HMDB29302; HMDB35019; HMDB36347; HMDB37679; HMDB39146	C06997; C14131	; CHEBI:428126; CHEBI:5004
Idx_636	C13H22O4	2-Carboxy-4-dodecanolide	Other	HMDB0030987; HMDB0038736; HMDB30987; HMDB38736	NA	NA
Idx_637	C17H22O	(Z,Z)-2,9,16-Heptadecatriene-4,6-diyn-8-ol	Lipid	HMDB0032674; HMDB0033693; HMDB32674; HMDB33693	C08445	NA
Idx_638	C14H26O3	3-Oxotetradecanoic acid	Lipid	HMDB0010730; HMDB0030982; HMDB0032370; HMDB10730; HMDB30982; HMDB32370	NA	; CHEBI:37270
Idx_639	C12H21NO4	Tiglylcarnitine	Lipid	HMDB0002366; HMDB02366	NA	; CHEBI:85520
Idx_64	C5H6N2O	N-Acetylimidazole	Xenobiotic	HMDB0003905; HMDB0006237; HMDB0033156; HMDB0060741; HMDB03905; HMDB06237; HMDB33156; HMDB60741	C05130	; CHEBI:27398
Idx_640	C16H21NO	Chalciporone	Other	HMDB0033526; HMDB33526	NA	NA
Idx_641	C13H25NO3	N-Undecanoylglycine	Amino acid/Peptide	HMDB0013286; HMDB13286	NA	; CHEBI:74438
Idx_642	C9H8O6S	(2E)-3-[3-(sulfooxy)phenyl]prop-2-enoic acid	Other	HMDB0124975; HMDB0125166; HMDB0127985; HMDB0128093; HMDB0134054	NA	NA
Idx_643	C10H12O5S	4-phenylbutanic acid-O-sulphate	Other	HMDB0059983; HMDB0133637; HMDB0133640; HMDB0133642; HMDB0133644; HMDB0133646; HMDB0133648; HMDB0133649; HMDB0133651; HMDB0133652; HMDB0133656; HMDB0133658; HMDB0133734; HMDB0133735; HMDB0133737; HMDB0133738; HMDB0133740; HMDB0133741; HMDB0133745; HMDB0133766; HMDB0133768; HMDB0133770; HMDB0133772; HMDB0133774; HMDB0135245; HMDB0135653; HMDB59983	NA	; CHEBI:88699
Idx_644	C9H12N2O6	Uridine	Nucleoside/Nucleotide	HMDB0000296; HMDB0000767; HMDB0006075; HMDB00296; HMDB00767; HMDB06075	C00299; C02067	CHEBI:16704; CHEBI:17802
Idx_645	C11H16O6	threo-Syringoylglycerol	Other	HMDB0031237; HMDB31237	NA	NA
Idx_646	C10H16N2O5	Glutamylproline	Amino acid/Peptide	HMDB0028827; HMDB0028864; HMDB0029016; HMDB0029157; HMDB0029439; HMDB28827; HMDB28864; HMDB29016; HMDB29157; HMDB29439	NA	; CHEBI:73508
Idx_647	C12H20O5	Polyethylene, oxidized	Xenobiotic	HMDB0032472; HMDB32472	NA	NA
Idx_648	C11H20N2O4	Hydroxyprolyl-Isoleucine	Amino acid/Peptide	HMDB0028866; HMDB0028867; HMDB0028908; HMDB0028930; HMDB28866; HMDB28867; HMDB28908; HMDB28930	NA	NA
Idx_649	C13H24O4	1,11-Undecanedicarboxylic acid	Lipid	HMDB0002327; HMDB0036141; HMDB0037184; HMDB02327; HMDB36141; HMDB37184	NA	; CHEBI:73718
Idx_65	C7H10O	2,3,5-Trimethylfuran	Other	HMDB0029721; HMDB0029728; HMDB0031541; HMDB0040277; HMDB0040278; HMDB0061891; HMDB29721; HMDB29728; HMDB31541; HMDB40277; HMDB40278; HMDB61891	NA	NA
Idx_650	C14H28O3	2-Hydroxymyristic acid	Lipid	HMDB0002261; HMDB0010731; HMDB0032417; HMDB0059850; HMDB0061656; HMDB0094672; HMDB02261; HMDB10731; HMDB32417; HMDB59850; HMDB61656; HMDB94672	NA	; CHEBI:42539; CHEBI:59270; CHEBI:84197; CHEBI:85148
Idx_651	C8H11N3O4S	Lamivudine sulfoxide	Nucleoside/Nucleotide	HMDB0060599; HMDB60599	NA	NA
Idx_652	C9H15N3O5	Asparaginyl-Hydroxyproline	Amino acid/Peptide	HMDB0028732; HMDB0028858; HMDB28732; HMDB28858	NA	NA
Idx_653	C13H15N3O2	OR-1896	Other	HMDB0060861; HMDB60861	NA	NA
Idx_654	C10H19N3O4	Asparaginyl-Isoleucine	Amino acid/Peptide	HMDB0028734; HMDB0028735; HMDB0028810; HMDB0028902; HMDB0028924; HMDB0029125; HMDB0029141; HMDB28734; HMDB28735; HMDB28810; HMDB28902; HMDB28924; HMDB29125; HMDB29141	NA	NA
Idx_655	C12H23NO4	2-Methylbutyroylcarnitine	Lipid	HMDB0000378; HMDB0000688; HMDB0001963; HMDB00378; HMDB0041993; HMDB00688; HMDB01963; HMDB41993	NA	; CHEBI:73025; CHEBI:73026
Idx_656	C9H10O6S	3-[3-(Sulfooxy)phenyl]propanoic acid	Xenobiotic	HMDB0094710; HMDB0125171; HMDB0128001; HMDB0130016; HMDB0134064; HMDB0134069; HMDB0134071; HMDB0134074; HMDB0134080; HMDB0134083; HMDB94710	NA	; CHEBI:64414
Idx_657	C13H10O5	Isopimpinellin	Other	HMDB0034312; HMDB0041525; HMDB34312; HMDB41525	C02162	; CHEBI:28853
Idx_658	C9H14N2O6	5,6-Dihydrouridine	Carbohydrate	HMDB0000497; HMDB0011160; HMDB0028754; HMDB00497; HMDB11160; HMDB28754	NA	; CHEBI:23774
Idx_659	C13H14N2O3	N-acetyltryptophan	Amino acid/Peptide	HMDB0013713; HMDB0014987; HMDB0030269; HMDB0060810; HMDB13713; HMDB14987; HMDB30269; HMDB60810	C07829	; CHEBI:6758; CHEBI:74640
Idx_66	C5H5NO2	Pyrrole-2-carboxylic acid	Other	HMDB0003094; HMDB0004230; HMDB0038175; HMDB03094; HMDB04230; HMDB38175	C05942	; CHEBI:36751
Idx_660	C10H18N2O5	L-beta-aspartyl-L-leucine	Other	HMDB0011166; HMDB0011172; HMDB0028756; HMDB0028757; HMDB0028832; HMDB0028903; HMDB0028925; HMDB0029126; HMDB0029162; HMDB0059717; HMDB11166; HMDB11172; HMDB28756; HMDB28757; HMDB28832; HMDB28903; HMDB28925; HMDB29126; HMDB29162; HMDB59717	NA	; CHEBI:68846; CHEBI:68848
Idx_661	C12H22O5	3-Hydroxydodecanedioic acid	Other	HMDB0000413; HMDB0031696; HMDB00413; HMDB31696	NA	NA
Idx_662	C8H9NO6S	2-Hydroxyacetaminophen sulfate	Xenobiotic	HMDB0062547; HMDB62547	NA	; CHEBI:82942
Idx_663	C12H9NO5	2-{[hydroxy(1-oxo-1H-isochromen-3-yl)methylidene]amino}acetic acid	Other	HMDB0128628	NA	NA
Idx_664	C8H8O7S	Vanillic acid 4-sulfate	Xenobiotic	HMDB0041788; HMDB0125151; HMDB0140929; HMDB41788	NA	; CHEBI:88847
Idx_665	C9H12O6S	(4-ethyl-2-hydroxy-6-methoxyphenyl)oxidanesulfonic acid	Other	HMDB0128019	NA	NA
Idx_666	C13H12O5	Coriandrone E	Other	HMDB0029971; HMDB29971	NA	NA
Idx_667	C12H12N2O4	5-Hydroxyindoleacetylglycine	Amino acid/Peptide	HMDB0004185; HMDB0060537; HMDB0060826; HMDB04185; HMDB60537; HMDB60826	C05832	NA
Idx_668	C9H16N2O6	Glutamylthreonine	Amino acid/Peptide	HMDB0028829; HMDB0029060; HMDB0029159; HMDB28829; HMDB29060; HMDB29159	NA	; CHEBI:133747; CHEBI:73510
Idx_669	C10H20N2O3S	Methionyl-Valine	Amino acid/Peptide	HMDB0028986; HMDB0029133; HMDB28986; HMDB29133	NA	NA
Idx_67	C6H9NO	N-Acetyl-2,3-dihydro-1H-pyrrole	Other	HMDB0031163; HMDB0031308; HMDB0037837; HMDB0037838; HMDB0037858; HMDB0037859; HMDB0037863; HMDB0039584; HMDB0040148; HMDB31163; HMDB31308; HMDB37837; HMDB37838; HMDB37858; HMDB37859; HMDB37863; HMDB39584; HMDB40148	NA	; CHEBI:67125
Idx_670	C15H20O3	(S)-Pterosin A	Other	HMDB0030757; HMDB0030888; HMDB0030910; HMDB0031378; HMDB0031386; HMDB0031387; HMDB0031970; HMDB0032649; HMDB0033707; HMDB0034123; HMDB0035131; HMDB0035132; HMDB0035223; HMDB0035503; HMDB0035708; HMDB0035903; HMDB0036005; HMDB0036040; HMDB0036641; HMDB0036770; HMDB0036772; HMDB0037022; HMDB0037557; HMDB0037800; HMDB0038326; HMDB0038794; HMDB0039859; HMDB0134144; HMDB0134145; HMDB0134146; HMDB01341…	C09301	NA
Idx_671	C14H20N2O2	Pindolol	Xenobiotic	HMDB0015095; HMDB15095	C07445	CHEBI:8214
Idx_672	C16H24O2	C16:4	Other	HMDB0032228; HMDB0036221; HMDB0036640; HMDB0037713; HMDB0037719; HMDB32228; HMDB36221; HMDB36640; HMDB37713; HMDB37719	NA	NA
Idx_673	C8H11NO6S	Norepinephrine sulfate	Xenobiotic	HMDB0002062; HMDB0006346; HMDB02062; HMDB06346	NA	; CHEBI:90022
Idx_674	C8H12NO6P	Pyridoxine 5''-phosphate	Xenobiotic	HMDB0001319; HMDB01319	C00627	CHEBI:28803
Idx_675	C11H11N3O2S	Sulfapyridine	Xenobiotic	HMDB0015028; HMDB15028	NA	; CHEBI:132842
Idx_676	C15H23NO2	Alprenolol	Xenobiotic	HMDB0015004; HMDB0060852; HMDB0060997; HMDB0061007; HMDB15004; HMDB60852; HMDB60997; HMDB61007	NA	; CHEBI:51211; CHEBI:83529
Idx_677	C16H27NO	2,4-Dodecadienoic acid pyrrolidide	Xenobiotic	HMDB0038841; HMDB38841	NA	; CHEBI:70093
Idx_678	C7H6O8S	3,5-dihydroxy-4-(sulfooxy)benzoic acid	Other	HMDB0126639; HMDB0130471	NA	NA
Idx_679	C8H10O7S	3,4-Dihydroxyphenylglycol O-sulfate	Other	HMDB0001474; HMDB0060000; HMDB01474; HMDB60000	NA	; CHEBI:89623
Idx_68	C5H9N3	Histamine	Xenobiotic	HMDB0000870; HMDB0014417; HMDB0060263; HMDB00870; HMDB14417; HMDB60263	C00388	; CHEBI:18295; CHEBI:59170
Idx_680	C13H14O5	Samin	Other	HMDB0038926; HMDB0041857; HMDB0130060; HMDB0130061; HMDB0130062; HMDB0130063; HMDB0130064; HMDB38926; HMDB41857	C16765	; CHEBI:48707
Idx_681	C14H18O4	Ubiquinone-1	Lipid	HMDB0002012; HMDB0032116; HMDB0038804; HMDB0094669; HMDB0133182; HMDB0134155; HMDB0135907; HMDB02012; HMDB32116; HMDB38804; HMDB94669	C00399	; CHEBI:46234; CHEBI:82625
Idx_682	C11H22O6	Isopentyl beta-D-glucoside	Lipid	HMDB0034750; HMDB34750	NA	NA
Idx_683	C15H22O3	Gemfibrozil	Xenobiotic	HMDB0015371; HMDB0030917; HMDB0031901; HMDB0034721; HMDB0035117; HMDB0035137; HMDB0035148; HMDB0035358; HMDB0035760; HMDB0035798; HMDB0036036; HMDB0036037; HMDB0036550; HMDB0036563; HMDB0036664; HMDB0037064; HMDB0037529; HMDB0037559; HMDB0039156; HMDB0039635; HMDB0039644; HMDB0040754; HMDB0061839; HMDB15371; HMDB30917; HMDB31901; HMDB34721; HMDB35117; HMDB35137; HMDB35148; HMDB35358; HMDB35760; H…	C07020; C09711	; CHEBI:5296
Idx_684	C16H26O2	C16:3	Other	HMDB0035293; HMDB0037631; HMDB0037712; HMDB35293; HMDB37631; HMDB37712	NA	NA
Idx_685	C10H13N5O3	Deoxyadenosine	Nucleoside/Nucleotide	HMDB0000101; HMDB0001983; HMDB0005778; HMDB00101; HMDB0011722; HMDB01983; HMDB05778; HMDB11722	C00559; C05198	CHEBI:17256; CHEBI:17319
Idx_686	C17H17NO	Didesmethyl doxepin	Carbohydrate	HMDB0060816; HMDB60816	NA	NA
Idx_687	C8H16N2O3S2	Cysteinyl-Methionine	Amino acid/Peptide	HMDB0028781; HMDB0028970; HMDB28781; HMDB28970	NA	NA
Idx_688	C11H12N2O5	5-Hydroxy-N-formylkynurenine	Xenobiotic	HMDB0004086; HMDB0035993; HMDB04086; HMDB35993	C05648	; CHEBI:2065
Idx_689	C12H16N2O4	3''-Hydroxyhexobarbital	Xenobiotic	HMDB0013940; HMDB0013941; HMDB0028699; HMDB0029004; HMDB0029046; HMDB0029098; HMDB13940; HMDB13941; HMDB28699; HMDB29004; HMDB29046; HMDB29098	NA	NA
Idx_69	C5H4OS	2-Thiophenecarboxaldehyde	Xenobiotic	HMDB0029717; HMDB29717	NA	; CHEBI:87301
Idx_690	C10H16N6S	Cimetidine	Xenobiotic	HMDB0014644; HMDB14644	C06952	CHEBI:3699
Idx_691	C14H20O4	2,2,4,4-Tetramethyl-6-(1-oxobutyl)-1,3,5-cyclohexanetrione	Lipid	HMDB0033197; HMDB0036047; HMDB0059661; HMDB33197; HMDB36047; HMDB59661	NA	NA
Idx_692	C15H24O3	1-Hydroxyepiacorone	Other	HMDB0030918; HMDB0030919; HMDB0032122; HMDB0033149; HMDB0034574; HMDB0035309; HMDB0035597; HMDB0035613; HMDB0035729; HMDB0035767; HMDB0036448; HMDB0036663; HMDB0037063; HMDB0037969; HMDB0038502; HMDB0040685; HMDB0112086; HMDB0112094; HMDB30918; HMDB30919; HMDB32122; HMDB33149; HMDB34574; HMDB35309; HMDB35597; HMDB35613; HMDB35729; HMDB35767; HMDB36448; HMDB36663; HMDB37063; HMDB37969; HMDB38502; …	NA	NA
Idx_693	C16H28O2	C16:2	Lipid	HMDB0000477; HMDB0029351; HMDB0030429; HMDB0031086; HMDB0032340; HMDB0037805; HMDB0038255; HMDB0039131; HMDB00477; HMDB29351; HMDB30429; HMDB31086; HMDB32340; HMDB37805; HMDB38255; HMDB39131	NA	; CHEBI:86147
Idx_694	C17H32O	13-Heptadecyn-1-ol	Lipid	HMDB0013813; HMDB0041335; HMDB13813; HMDB41335	NA	NA
Idx_695	C10H11N3O3S	Sulfamethoxazole	Xenobiotic	HMDB0015150; HMDB15150	C07315	CHEBI:9332
Idx_696	C7H10O8S	3,4-dihydroxy-5-(sulfooxy)cyclohex-1-ene-1-carboxylic acid	Other	HMDB0130162; HMDB0130163; HMDB0130164	NA	NA
Idx_697	C10H10N2O4S	N-acetyl zonisamide	Other	HMDB0060603; HMDB60603	NA	NA
Idx_698	C11H14N2O5	L-Agaridoxin	Amino acid/Peptide	HMDB0029445; HMDB0060669; HMDB0060670; HMDB29445; HMDB60669; HMDB60670	C16582; C16584	; CHEBI:80584
Idx_699	C10H14N4O4	Dyphylline	Xenobiotic	HMDB0014789; HMDB14789	C07819	CHEBI:4728
Idx_7	C3H4N2	Imidazole	Xenobiotic	HMDB0001525; HMDB01525	C01589	CHEBI:16069
Idx_70	C5H4O3	Furoic acid	Xenobiotic	HMDB0000444; HMDB0000617; HMDB0032994; HMDB0039437; HMDB00444; HMDB00617; HMDB32994; HMDB39437	C01546	; CHEBI:30845; CHEBI:30846
Idx_700	C13H18O5	Methyl 3-(2,3-dihydroxy-3-methylbutyl)-4-hydroxybenzoate	Other	HMDB0032796; HMDB32796	NA	NA
Idx_701	C16H18N2O	(+)-Setoclavine	Other	HMDB0033428; HMDB33428	NA	NA
Idx_702	C16H30O2	Hypogeic acid	Lipid	HMDB0002186; HMDB0003229; HMDB0010735; HMDB0012328; HMDB0031053; HMDB0031145; HMDB0031711; HMDB0032638; HMDB0033791; HMDB0035877; HMDB0037647; HMDB0038958; HMDB0041422; HMDB0060082; HMDB02186; HMDB03229; HMDB10735; HMDB12328; HMDB31053; HMDB31145; HMDB31711; HMDB32638; HMDB33791; HMDB35877; HMDB37647; HMDB38958; HMDB41422; HMDB60082	C08362	; CHEBI:28716; CHEBI:35465; CHEBI:37252; CHEBI:59265
Idx_703	C16H33NO	Palmitic amide	Lipid	HMDB0012273; HMDB12273	NA	; CHEBI:74475
Idx_704	C6H8O9S	Ascorbic acid-2-sulfate	Xenobiotic	HMDB0060649; HMDB60649	NA	NA
Idx_705	C11H12O5S	[(3-methyl-2-oxo-4-phenylbut-3-en-1-yl)oxy]sulfonic acid	Other	HMDB0133689; HMDB0133691; HMDB0133693; HMDB0133695	NA	NA
Idx_706	C11H14NO6	Nicotinate D-ribonucleoside	Carbohydrate	HMDB0006809; HMDB06809	C05841	CHEBI:27748
Idx_707	C12H16O6	3-hydroxy-3-(3,4,5-trimethoxyphenyl)propanoic acid	Other	HMDB0141328; HMDB0141330; HMDB0142079; HMDB0142082	NA	NA
Idx_708	C15H16N2O2	1-(9H-Pyrido[3,4-b]indol-1-yl)-1,4-butanediol	Xenobiotic	HMDB0035193; HMDB35193	NA	NA
Idx_709	C13H20O5	1-Methoxy-1-(2,4,5-trimethoxyphenyl)-2-propanol	Other	HMDB0031772; HMDB0040352; HMDB31772; HMDB40352	NA	NA
Idx_71	C4H4N2O2	Uracil	Xenobiotic	HMDB0000300; HMDB00300; HMDB0060760; HMDB60760	C00106	; CHEBI:17568
Idx_710	C14H24O4	5-Nonyltetrahydro-2-oxo-3-furancarboxylic acid	Other	HMDB0030993; HMDB0036143; HMDB0062363; HMDB0062364; HMDB30993; HMDB36143; HMDB62363; HMDB62364	NA	NA
Idx_711	C15H15NO3	Tolmetin	Xenobiotic	HMDB0014643; HMDB14643	C07149	CHEBI:71941
Idx_712	C9H15N5O4	Tetrahydroneopterin	Other	HMDB0000942; HMDB0002281; HMDB00942; HMDB02281	C15522	; CHEBI:15374
Idx_713	C13H23NO4	2-Hexenoylcarnitine	Lipid	HMDB0013161; HMDB13161	NA	NA
Idx_714	C14H27NO3	N-Lauroylglycine	Amino acid/Peptide	HMDB0013272; HMDB13272	NA	; CHEBI:74441
Idx_715	H5O10P3	Triphosphate	Xenobiotic	HMDB0003379; HMDB0012282; HMDB03379; HMDB12282	C02174	CHEBI:39949
Idx_716	C13H10N2O4	Thalidomide	Xenobiotic	HMDB0015175; HMDB15175	C07910	CHEBI:74947
Idx_717	C14H26O4	Tetradecanedioic acid	Lipid	HMDB0000872; HMDB0040429; HMDB0041618; HMDB0059946; HMDB0059947; HMDB00872; HMDB40429; HMDB41618; HMDB59946; HMDB59947	C11002; C14260	; CHEBI:76308
Idx_718	C15H30O3	10-Hydroxymyristic acid methyl ester	Lipid	HMDB0031061; HMDB0059866; HMDB0061657; HMDB31061; HMDB59866; HMDB61657	NA	; CHEBI:87428
Idx_719	C11H17NO6	Fumarycarnitine	Lipid	HMDB0013134; HMDB0032769; HMDB13134; HMDB32769	NA	NA
Idx_72	C6H8O2	C6:2	Other	HMDB0001164; HMDB0029581; HMDB0031344; HMDB0031543; HMDB0031759; HMDB0032233; HMDB0033569; HMDB0034247; HMDB0039778; HMDB0040260; HMDB01164; HMDB29581; HMDB31344; HMDB31543; HMDB31759; HMDB32233; HMDB33569; HMDB34247; HMDB39778; HMDB40260	C04221; C06105	; CHEBI:10702; CHEBI:38358; CHEBI:41674; CHEBI:76721
Idx_720	C10H17N3O5	Glutaminylhydroxyproline	Amino acid/Peptide	HMDB0028798; HMDB0028861; HMDB0028877; HMDB0029150; HMDB0038516; HMDB28798; HMDB28861; HMDB28877; HMDB29150; HMDB38516	C05939	; CHEBI:28004
Idx_721	C16H21NO2	Propranolol	Xenobiotic	HMDB0001849; HMDB0015115; HMDB0029829; HMDB0041954; HMDB01849; HMDB15115; HMDB29829; HMDB41954	C07407	; CHEBI:321962; CHEBI:8499
Idx_722	C10H12O6S	[2-hydroxy-6-methoxy-4-(prop-2-en-1-yl)phenyl]oxidanesulfonic acid	Other	HMDB0135261; HMDB0135264; HMDB0135659; HMDB0135663; HMDB0135705; HMDB0135744; HMDB0135746	NA	NA
Idx_723	C14H12O3S	Suprofen	Xenobiotic	HMDB0015008; HMDB0015538; HMDB15008; HMDB15538	C07320	; CHEBI:32221; CHEBI:9362
Idx_724	C10H16N2O6	L-alpha-glutamyl-L-hydroxyproline	Amino acid/Peptide	HMDB0011161; HMDB0028820; HMDB0028862; HMDB0029403; HMDB11161; HMDB28820; HMDB28862; HMDB29403	NA	NA
Idx_725	C12H20O6	Glycerol tripropanoate	Lipid	HMDB0032857; HMDB32857	NA	NA
Idx_726	C15H20N2O2	Baptifoline	Other	HMDB0033481; HMDB0094673; HMDB33481; HMDB94673	C10755	; CHEBI:71608
Idx_727	C9H11NO6S	2-Methoxyacetaminophen sulfate	Xenobiotic	HMDB0062550; HMDB62550	NA	; CHEBI:82944
Idx_728	C14H12ClNO2	Tolfenamic acid	Xenobiotic	HMDB0042043; HMDB42043	NA	; CHEBI:32243
Idx_729	C10H15NO7	Dihydromaleimide beta-D-glucoside	Carbohydrate	HMDB0030277; HMDB0039127; HMDB30277; HMDB39127	NA	NA
Idx_73	C7H12O	(Z)-4-Heptenal	Other	HMDB0031483; HMDB0031486; HMDB0031487; HMDB0031488; HMDB0031539; HMDB0031540; HMDB0031550; HMDB0031551; HMDB0032301; HMDB0033667; HMDB0033827; HMDB0034372; HMDB0040339; HMDB31483; HMDB31486; HMDB31487; HMDB31488; HMDB31539; HMDB31540; HMDB31550; HMDB31551; HMDB32301; HMDB33667; HMDB33827; HMDB34372; HMDB40339	NA	; CHEBI:87582
Idx_730	C13H15N3O3	Glycyl-Tryptophan	Amino acid/Peptide	HMDB0028852; HMDB0029083; HMDB28852; HMDB29083	NA	NA
Idx_731	C10H19N3O5	Gamma glutamyl ornithine	Amino acid/Peptide	HMDB0002248; HMDB0004985; HMDB0004987; HMDB0028758; HMDB0028947; HMDB02248; HMDB04985; HMDB04987; HMDB28758; HMDB28947	NA	; CHEBI:73829
Idx_732	C9H10O7S	Homovanillic acid sulfate	Other	HMDB0011719; HMDB0041648; HMDB0041721; HMDB0059967; HMDB0061117; HMDB0132291; HMDB0132292; HMDB0134099; HMDB11719; HMDB41648; HMDB41721; HMDB59967; HMDB61117	NA	; CHEBI:88405; CHEBI:88716
Idx_733	C13H14N2O4	L-cis-Cyclo(aspartylphenylalanyl)	Amino acid/Peptide	HMDB0031360; HMDB31360	NA	NA
Idx_734	C15H18O4	5,6-Dihydro-4-methoxy-6-[2-(4-methoxyphenyl)ethyl]-2H-pyran-2-one	Other	HMDB0030549; HMDB0030691; HMDB0035596; HMDB0038399; HMDB0039497; HMDB0124830; HMDB30549; HMDB30691; HMDB35596; HMDB38399; HMDB39497	NA	NA
Idx_735	C12H22O6	Phaseolic acid	Other	HMDB0031897; HMDB31897	NA	NA
Idx_736	C16H22O3	2,4-bis(3-methylbut-2-en-1-yl)benzene-1,3,5-triol	Other	HMDB0133034; HMDB0133061	NA	NA
Idx_737	C14H14ClNS	Ticlopidine	Xenobiotic	HMDB0014353; HMDB14353	C07140	CHEBI:9588
Idx_738	C19H21N	Protriptyline	Xenobiotic	HMDB0014488; HMDB0014680; HMDB0060672; HMDB0060993; HMDB14488; HMDB14680; HMDB60672; HMDB60993	C07274; C07408; C16660	; CHEBI:7640; CHEBI:80646; CHEBI:8597
Idx_739	C16H25NO2	N-Desmethylvenlafaxine	Xenobiotic	HMDB0013892; HMDB0014339; HMDB0015646; HMDB0029567; HMDB0060532; HMDB13892; HMDB14339; HMDB15646; HMDB29567; HMDB60532	C07153	; CHEBI:75725; CHEBI:83525; CHEBI:83527
Idx_74	C5H7NS	2,4-Dimethylthiazole	Other	HMDB0032974; HMDB0032975; HMDB0032976; HMDB0033867; HMDB0038460; HMDB0040036; HMDB32974; HMDB32975; HMDB32976; HMDB33867; HMDB38460; HMDB40036	NA	NA
Idx_740	C9H12O7S	3-Methoxy-4-hydroxyphenylethyleneglycol sulfate	Other	HMDB0000559; HMDB0001985; HMDB0003332; HMDB00559; HMDB01985; HMDB03332	NA	; CHEBI:1091015
Idx_741	C16H12N2O2	Perlolyrine	Other	HMDB0030327; HMDB30327	C09231	CHEBI:610215
Idx_742	C13H16N2O4	Acetyl-N-formyl-5-methoxykynurenamine	Other	HMDB0004259; HMDB0006344; HMDB0061136; HMDB0062645; HMDB04259; HMDB06344; HMDB61136; HMDB62645	C04148; C05642	; CHEBI:17884; CHEBI:58310
Idx_743	C16H24O3	12-Oxo-2,3-dinor-10,15-phytodienoic acid	Lipid	HMDB0032090; HMDB0061935; HMDB32090; HMDB61935	NA	; CHEBI:88829
Idx_744	C17H28O2	Cedryl acetate	Lipid	HMDB0035910; HMDB0036153; HMDB0037218; HMDB0037224; HMDB0037273; HMDB0039630; HMDB0240268; HMDB35910; HMDB36153; HMDB37218; HMDB37224; HMDB37273; HMDB39630	NA	; CHEBI:602138
Idx_745	C18H32O	(¬±)-(Z)-2-(5-Tetradecenyl)cyclobutanone	Other	HMDB0037543; HMDB37543	NA	NA
Idx_746	C15H14N4O	Nevirapine	Xenobiotic	HMDB0014383; HMDB14383	C07263	CHEBI:63613
Idx_747	C17H30O2	Methyl 2E,4Z-hexadecadienoate	Lipid	HMDB0031050; HMDB31050	NA	NA
Idx_748	C18H34O	9-Octadecenal	Lipid	HMDB0030965; HMDB0037517; HMDB30965; HMDB37517	NA	; CHEBI:417823
Idx_749	C10H13N5O4	Adenosine	Nucleoside/Nucleotide	HMDB0000050; HMDB0000085; HMDB0004401; HMDB0004402; HMDB0004421; HMDB00050; HMDB00085; HMDB0014340; HMDB0014638; HMDB04401; HMDB04402; HMDB04421; HMDB14340; HMDB14638	C00212; C00330; C07195; C07210	CHEBI:10110; CHEBI:16335; CHEBI:17172; CHEBI:45327
Idx_75	C4H7N3O	Creatinine	Amino acid/Peptide	HMDB0000562; HMDB00562	C00791	CHEBI:16737
Idx_750*	C9H16O9	3-Deoxy-D-glycero-D-galacto-2-nonulosonic acid	Other	HMDB0000425; HMDB00425	NA	NA
Idx_750*	C10H12N4O5	Inosine	Other	HMDB0000195; HMDB0000481; HMDB0003040; HMDB00195; HMDB00481; HMDB03040	C00294	; CHEBI:17596; CHEBI:705435; CHEBI:74074
Idx_751	C15H12N2O3	3''-HPPH	Other	HMDB0013896; HMDB0041905; HMDB0060598; HMDB0060673; HMDB0060864; HMDB0060972; HMDB13896; HMDB41905; HMDB60598; HMDB60673; HMDB60864; HMDB60972	C16603	; CHEBI:63804; CHEBI:80598
Idx_752	C12H16N2O5	Seryltyrosine	Amino acid/Peptide	HMDB0029051; HMDB0029114; HMDB29051; HMDB29114	NA	NA
Idx_753	C11H16N4O4	Acetylcarnosine	Xenobiotic	HMDB0012881; HMDB0014524; HMDB0014692; HMDB0028865; HMDB0028886; HMDB12881; HMDB14524; HMDB14692; HMDB28865; HMDB28886	C02267	; CHEBI:50223
Idx_754	C14H20O5	Kamahine C	Other	HMDB0038935; HMDB0061643; HMDB38935; HMDB61643	NA	NA
Idx_755	C17H32O2	Cyclohexaneundecanoic acid	Lipid	HMDB0030997; HMDB0031046; HMDB0040888; HMDB0060038; HMDB0061858; HMDB0062437; HMDB0062542; HMDB30997; HMDB31046; HMDB40888; HMDB60038; HMDB61858; HMDB62437; HMDB62542	C12100; C16536	; CHEBI:75094; CHEBI:80550; CHEBI:84328
Idx_756	C10H11N3O4S	Sulfamethoxazole N4-hydroxylamine	Xenobiotic	HMDB0013852; HMDB0060529; HMDB0060985; HMDB13852; HMDB60529; HMDB60985	NA	; CHEBI:53016
Idx_757	C12H15NO6	2-{[hydroxy(2,3,4-trimethoxyphenyl)methylidene]amino}acetic acid	Other	HMDB0142117	NA	NA
Idx_758	C17H35NO	Capsiamide	Other	HMDB0040940; HMDB40940	C17515	NA
Idx_759	C9H18O9	D-erythro-L-galacto-Nonulose	Carbohydrate	HMDB0029955; HMDB29955	NA	NA
Idx_76	H2O3S2	Thiosulfate	Xenobiotic	HMDB0000257; HMDB00257; HMDB0060293; HMDB60293	C05529	CHEBI:5587
Idx_760	C16H18N2S	N-Desmethylpromazine	Other	HMDB0013939; HMDB0240228; HMDB13939	NA	; CHEBI:135112; CHEBI:157527
Idx_761	C15H26O4	Ethylene brassylate	Other	HMDB0040459; HMDB40459	NA	NA
Idx_762	C16H30O3	3-Oxohexadecanoic acid	Lipid	HMDB0010733; HMDB0030972; HMDB0030973; HMDB0030978; HMDB10733; HMDB30972; HMDB30973; HMDB30978	NA	; CHEBI:37251
Idx_763	C20H30	ar-Artemisene	Lipid	HMDB0039155; HMDB39155	NA	NA
Idx_764	C17H34O2	Heptadecanoic acid	Lipid	HMDB0002259; HMDB0031067; HMDB0034131; HMDB0037372; HMDB0040392; HMDB0040598; HMDB0059870; HMDB0061709; HMDB0061859; HMDB02259; HMDB31067; HMDB34131; HMDB37372; HMDB40392; HMDB40598; HMDB59870; HMDB61709; HMDB61859	C16995	; CHEBI:32365; CHEBI:70838; CHEBI:84874
Idx_765	C15H13NO4	Koeniginequinone B	Other	HMDB0032109; HMDB0040382; HMDB0060647; HMDB32109; HMDB40382; HMDB60647	NA	NA
Idx_766	C15H29NO3	Tridecanoylglycine	Amino acid/Peptide	HMDB0013317; HMDB13317	NA	; CHEBI:74437
Idx_767	C10H8O7S	[(7-hydroxy-1-oxo-1H-isochromen-3-yl)methoxy]sulfonic acid	Other	HMDB0128634; HMDB0128636; HMDB0128638	NA	NA
Idx_768	C11H12O6S	5-(Hydroxyphenyl)-gamma-valerolactone-O-sulphate	Other	HMDB0059993; HMDB0126424; HMDB0129400; HMDB0135674; HMDB59993	NA	; CHEBI:88750
Idx_769	C15H12O5	Naringenin	Xenobiotic	HMDB0002670; HMDB0005897; HMDB0029631; HMDB0030873; HMDB0031824; HMDB0033308; HMDB0033928; HMDB0034002; HMDB0034105; HMDB0037254; HMDB0038549; HMDB0041656; HMDB0041698; HMDB0041704; HMDB0125364; HMDB0125365; HMDB0126021; HMDB0126022; HMDB0128074; HMDB0128075; HMDB0129341; HMDB0129965; HMDB0130173; HMDB0130182; HMDB0133545; HMDB0133993; HMDB0133999; HMDB0134891; HMDB0134892; HMDB0137525; HMDB01375…	C00509; C01263; C03567; C06561; C09751; C14458; C17673	; CHEBI:15413; CHEBI:15649; CHEBI:16035; CHEBI:17846; CHEBI:34707; CHEBI:78029
Idx_77	C5H6OS	2-Furanmethanethiol	Other	HMDB0032915; HMDB0032993; HMDB0036611; HMDB0039798; HMDB0041504; HMDB32915; HMDB32993; HMDB36611; HMDB39798; HMDB41504	NA	NA
Idx_770*	C20H16O	1a,11b-Dihydro-4,9-dimethylbenz[a]anthra[3,4-b]oxirene	Xenobiotic	HMDB0060341; HMDB0060419; HMDB0060422; HMDB60341; HMDB60419; HMDB60422	C19489; C19561; C19604	; CHEBI:82517; CHEBI:82590
Idx_770*	C12H20N2O3S	Sotalol	Xenobiotic	HMDB0014632; HMDB14632	C07309	CHEBI:63622
Idx_771	C9H16N6O4	Decarbamoylneosaxitoxin	Other	HMDB0033663; HMDB33663	NA	NA
Idx_772	C17H20O3	(S)-Verimol F	Other	HMDB0036558; HMDB36558	NA	NA
Idx_773	C15H28O4	7(14)-Bisabolene-2,3,10,11-tetrol	Lipid	HMDB0035918; HMDB35918	NA	NA
Idx_774	C16H32O3	16-Hydroxy hexadecanoic acid	Lipid	HMDB0006294; HMDB0010734; HMDB0031057; HMDB0061658; HMDB0062548; HMDB0112184; HMDB0112185; HMDB0112186; HMDB0112187; HMDB0112188; HMDB0112189; HMDB0112190; HMDB0112191; HMDB0112192; HMDB06294; HMDB10734; HMDB31057; HMDB61658; HMDB62548	C18218	; CHEBI:37248; CHEBI:38247; CHEBI:55328; CHEBI:75972
Idx_775	C16H19NO3	(E,E)-Piperlonguminine	Other	HMDB0030187; HMDB0038834; HMDB30187; HMDB38834	NA	; CHEBI:520668
Idx_776	C14H27NO4	Heptanoylcarnitine	Lipid	HMDB0013238; HMDB13238	NA	NA
Idx_777	C5H11AsO8	Ribose-1-arsenate	Carbohydrate	HMDB0012285; HMDB12285	NA	NA
Idx_778	C10H10O7S	Ferulic acid 4-sulfate	Xenobiotic	HMDB0029200; HMDB0041748; HMDB0127955; HMDB0131141; HMDB29200; HMDB41748	NA	; CHEBI:133508
Idx_779	C15H14O5	Phloretin	Xenobiotic	HMDB0003306; HMDB0030377; HMDB0030541; HMDB0030634; HMDB0030635; HMDB0030744; HMDB0030754; HMDB0030822; HMDB0030823; HMDB0030949; HMDB0033017; HMDB0033333; HMDB0033590; HMDB0037232; HMDB0037760; HMDB0040828; HMDB0041654; HMDB0041685; HMDB0041695; HMDB0127723; HMDB0129330; HMDB0129349; HMDB0130499; HMDB0130505; HMDB0130506; HMDB0130511; HMDB0131119; HMDB0131120; HMDB0133549; HMDB0133786; HMDB01337…	C00774; C08929; C08948; C09320; C09952; C12128	; CHEBI:17276; CHEBI:31028; CHEBI:849976; CHEBI:891043
Idx_78	C5H6O3	2-Hydroxy-2,4-pentadienoic acid	Xenobiotic	HMDB0031859; HMDB0060461; HMDB31859; HMDB60461	C07091	; CHEBI:28993; CHEBI:74456
Idx_780	C11H22N4O4	Glutaminyllysine	Amino acid/Peptide	HMDB0028802; HMDB0028949; HMDB0028965; HMDB28802; HMDB28949; HMDB28965	NA	NA
Idx_781	C14H26O5	3-Hydroxytetradecanedioic acid	Lipid	HMDB0000394; HMDB00394	NA	NA
Idx_782	C11H14ClNO3S	Lorcaserin sulfamate	Other	HMDB0061153; HMDB61153	NA	NA
Idx_783	C10H14NO6P	Paraoxon	Xenobiotic	HMDB0013035; HMDB13035	C06606	CHEBI:27827
Idx_784	C10H17N3O6	Norophthalmic acid	Amino acid/Peptide	HMDB0005766; HMDB0011738; HMDB0028796; HMDB0028817; HMDB0028833; HMDB0029147; HMDB05766; HMDB11738; HMDB28796; HMDB28817; HMDB28833; HMDB29147	C05283	; CHEBI:73707; CHEBI:73847
Idx_785	C14H12O6	O-Demethylfonsecin	Xenobiotic	HMDB0033649; HMDB33649	NA	NA
Idx_786	C10H16N2O5S	Biotin sulfone	Xenobiotic	HMDB0004818; HMDB04818	C20387	CHEBI:74092
Idx_787	C10H16N2O7	gamma-Glutamylglutamic acid	Amino acid/Peptide	HMDB0011737; HMDB0028818; HMDB0029148; HMDB0042036; HMDB11737; HMDB28818; HMDB29148; HMDB42036	C01425; C05282	; CHEBI:5390; CHEBI:73705
Idx_788	C14H16N2O4	N-lactoyl-Tryptophan	Amino acid/Peptide	HMDB0062178; HMDB62178	NA	NA
Idx_789	C16H24N2O2	Molindone	Xenobiotic	HMDB0015555; HMDB0061010; HMDB15555; HMDB61010	C07230	; CHEBI:103799
Idx_79	C6H10O2	Delta-Hexanolactone	Other	HMDB0000453; HMDB0003843; HMDB0010719; HMDB0029487; HMDB0031158; HMDB0031491; HMDB0031492; HMDB0031501; HMDB0031559; HMDB0031560; HMDB0031561; HMDB0031562; HMDB0032490; HMDB0033568; HMDB0039581; HMDB0040328; HMDB00453; HMDB0060476; HMDB0061929; HMDB03843; HMDB10719; HMDB29487; HMDB31158; HMDB31491; HMDB31492; HMDB31501; HMDB31559; HMDB31560; HMDB31561; HMDB31562; HMDB32490; HMDB33568; HMDB39581; …	C01880	; CHEBI:17915; CHEBI:49284; CHEBI:589927; CHEBI:85235; CHEBI:87583; CHEBI:87721
Idx_790	C18H28O2	19-Norandrosterone	Lipid	HMDB0002697; HMDB0004590; HMDB0005886; HMDB0006547; HMDB0032464; HMDB0032672; HMDB0034382; HMDB0062677; HMDB02697; HMDB04590; HMDB05886; HMDB06547; HMDB32464; HMDB32672; HMDB34382; HMDB62677	C16300	; CHEBI:32389; CHEBI:36412; CHEBI:529214; CHEBI:87333
Idx_791	C15H19NO4	3''-Deaminofusarochromanone	Other	HMDB0041328; HMDB41328	NA	NA
Idx_792	C9H10O8S	2-hydroxy-3-[4-hydroxy-3-(sulfooxy)phenyl]propanoic acid	Other	HMDB0124971; HMDB0124972; HMDB0128014; HMDB0131461	NA	NA
Idx_793	C14H14O6	8-(1,2-dihydroxypropan-2-yl)-9-hydroxy-2H,8H,9H-furo[2,3-h]chromen-2-one	Other	HMDB0128947; HMDB0132919; HMDB0132920	NA	NA
Idx_794	C10H18N2O5S	Glutamylmethionine	Amino acid/Peptide	HMDB0028825; HMDB0028972; HMDB0029155; HMDB0034367; HMDB28825; HMDB28972; HMDB29155; HMDB34367	NA	; CHEBI:73507; CHEBI:82965
Idx_795	C11H18O8	Isovalerylglucuronide	Carbohydrate	HMDB0002091; HMDB0126546; HMDB0130798; HMDB02091	NA	NA
Idx_796	C11H22N2O4S	Pantetheine	Amino acid/Peptide	HMDB0003426; HMDB03426	C00831	CHEBI:16753
Idx_797	C16H22O4	alpha-CEHC	Other	HMDB0001518; HMDB0013248; HMDB0013835; HMDB0033244; HMDB0133045; HMDB0133047; HMDB0133048; HMDB0133084; HMDB0133085; HMDB0133086; HMDB0133087; HMDB0133088; HMDB0133089; HMDB0133090; HMDB0133091; HMDB01518; HMDB13248; HMDB13835; HMDB33244	C03343; C14214; C15205	; CHEBI:17243; CHEBI:34687; CHEBI:626842; CHEBI:79053
Idx_798	C15H22N2O3	Leucyl-phenylalanine	Amino acid/Peptide	HMDB0013243; HMDB0028914; HMDB0028936; HMDB0028998; HMDB0062483; HMDB13243; HMDB28914; HMDB28936; HMDB28998; HMDB62483	C11221	; CHEBI:111173; CHEBI:383437
Idx_799	C18H30O2	Alpha-Linolenic acid	Lipid	HMDB0001388; HMDB0003073; HMDB0030962; HMDB0030963; HMDB0030964; HMDB01388; HMDB03073; HMDB30962; HMDB30963; HMDB30964	C06426; C06427; C08364	; CHEBI:27432; CHEBI:28661; CHEBI:38383; CHEBI:86148
Idx_8	C3H2O2	Propynoate	Xenobiotic	HMDB0006804; HMDB06804	C00804	CHEBI:33199
Idx_80	C7H14O	Heptanone	Xenobiotic	HMDB0003671; HMDB0004814; HMDB0005841; HMDB0031405; HMDB0031429; HMDB0031475; HMDB0031482; HMDB0031538; HMDB0031549; HMDB0032405; HMDB0038052; HMDB0040191; HMDB0041320; HMDB0059693; HMDB0061896; HMDB03671; HMDB04814; HMDB05841; HMDB31405; HMDB31429; HMDB31475; HMDB31482; HMDB31538; HMDB31549; HMDB32405; HMDB38052; HMDB40191; HMDB41320; HMDB59693; HMDB61896	C08380; C14390	; CHEBI:50139; CHEBI:5672; CHEBI:87754
Idx_800	C11H21NO7	N-(1-Deoxy-1-fructosyl)valine	Amino acid/Peptide	HMDB0037844; HMDB37844	NA	NA
Idx_801	C14H21N3O3	Oxamniquine	Xenobiotic	HMDB0015228; HMDB15228	C07341	CHEBI:78416
Idx_802	C18H33NO	Linoleamide	Lipid	HMDB0062656; HMDB62656	NA	; CHEBI:82984
Idx_803	C12H12N2O2S2	1-Methoxyspirobrassinin	Other	HMDB0034303; HMDB0036650; HMDB34303; HMDB36650	NA	NA
Idx_804	C9H16N2O6S	gamma-Glutamyl-S-methylcysteine sulfoxide	Amino acid/Peptide	HMDB0031863; HMDB31863	NA	NA
Idx_805	C18H16O3	Phenprocoumon	Xenobiotic	HMDB0015081; HMDB0032987; HMDB0041304; HMDB15081; HMDB32987; HMDB41304	NA	; CHEBI:31719; CHEBI:50438
Idx_806	C18H32O2	C18:2	Lipid	HMDB0000673; HMDB0003797; HMDB0005047; HMDB0005048; HMDB0006270; HMDB0029800; HMDB0030430; HMDB0031051; HMDB0031097; HMDB0061864; HMDB0062238; HMDB0062784; HMDB00673; HMDB03797; HMDB05047; HMDB05048; HMDB06270; HMDB29800; HMDB30430; HMDB31051; HMDB31097; HMDB61864; HMDB62238; HMDB62784	C01595; C04056	; CHEBI:17351; CHEBI:32798; CHEBI:75108; CHEBI:82749
Idx_807	C20H27N	Alverine	Xenobiotic	HMDB0015554; HMDB0240275; HMDB15554	NA	; CHEBI:518413
Idx_808	C18H35NO	Oleamide	Lipid	HMDB0002117; HMDB02117	C19670	CHEBI:116314
Idx_809	C15H10N2O4	5-Hydroxy-4-methoxy-6-canthinone 3-N-oxide	Other	HMDB0040794; HMDB0060868; HMDB40794; HMDB60868	NA	NA
Idx_81	C5H9NO2	Proline	Amino acid/Peptide	HMDB0000162; HMDB0003411; HMDB0012880; HMDB00162; HMDB0030409; HMDB0034208; HMDB03411; HMDB12880; HMDB30409; HMDB34208	C00148; C00763; C18170	; CHEBI:16313; CHEBI:17203; CHEBI:30322
Idx_810	C10H18O9	Arabinopyranobiose	Carbohydrate	HMDB0029619; HMDB0029894; HMDB0029918; HMDB0038855; HMDB0038880; HMDB0038881; HMDB0038882; HMDB29619; HMDB29894; HMDB29918; HMDB38855; HMDB38880; HMDB38881; HMDB38882	C01630	NA
Idx_811	C15H14N4O2	12-Hydroxynevirapine	Xenobiotic	HMDB0013911; HMDB0013912; HMDB0013913; HMDB0013914; HMDB13911; HMDB13912; HMDB13913; HMDB13914	NA	; CHEBI:155605
Idx_812	C13H18N2O5	Threoninyl-Tyrosine	Amino acid/Peptide	HMDB0029073; HMDB0029115; HMDB0061146; HMDB29073; HMDB29115; HMDB61146	NA	NA
Idx_813	C15H22O5	Octyl gallate	Xenobiotic	HMDB0033375; HMDB0034941; HMDB0034983; HMDB0035846; HMDB0038660; HMDB0038661; HMDB0038989; HMDB0039241; HMDB0041324; HMDB33375; HMDB34941; HMDB34983; HMDB35846; HMDB38660; HMDB38661; HMDB38989; HMDB39241; HMDB41324	C15971	; CHEBI:23758; CHEBI:83631
Idx_814	C16H26O4	Lactapiperanol C	Lipid	HMDB0033630; HMDB0062365; HMDB0062366; HMDB33630; HMDB62365; HMDB62366	NA	NA
Idx_815	C20H26O	Vitamin A2 aldehyde	Lipid	HMDB0035695; HMDB0040643; HMDB35695; HMDB40643	C05918	; CHEBI:28537
Idx_816	C11H17N5O4	Glutaminylhistidine	Amino acid/Peptide	HMDB0028799; HMDB0028883; HMDB0028899; HMDB28799; HMDB28883; HMDB28899	NA	NA
Idx_817	C15H25NO4	alpha-Hydroxymetoprolol	Other	HMDB0060994; HMDB60994	NA	NA
Idx_818	C15H8O6	Rhein	Xenobiotic	HMDB0032876; HMDB0034042; HMDB0034138; HMDB0037921; HMDB0128435; HMDB0140295; HMDB0140296; HMDB32876; HMDB34042; HMDB34138; HMDB37921	C10401	NA
Idx_819	C10H12N4O4S	6-Thioinosinic acid	Nucleoside/Nucleotide	HMDB0060791; HMDB60791	NA	NA
Idx_82	C4H4O4	Fumarate	Xenobiotic	HMDB0000134; HMDB0000176; HMDB00134; HMDB00176	C00122	CHEBI:18012
Idx_820	C10H12N4O6	Xanthosine	Nucleoside/Nucleotide	HMDB0000299; HMDB00299	C01762	CHEBI:18107
Idx_821	C13H16O7	p-Cresol glucuronide	Carbohydrate	HMDB0011686; HMDB0034618; HMDB0038492; HMDB11686; HMDB34618; HMDB38492	NA	; CHEBI:87986
Idx_822	C17H20N2O2	Tropicamide	Xenobiotic	HMDB0014947; HMDB14947	NA	; CHEBI:774555
Idx_823	C15H24O5	Alpha-dihydroartemisinin	Lipid	HMDB0060593; HMDB0061088; HMDB60593; HMDB61088	NA	NA
Idx_824	C19H24O2	Boldione	Lipid	HMDB0003422; HMDB0030432; HMDB0038050; HMDB03422; HMDB30432; HMDB38050	C20144	; CHEBI:40799
Idx_825	C20H28O	Retinal	Lipid	HMDB0001358; HMDB0002152; HMDB0006218; HMDB0006220; HMDB0013117; HMDB0035151; HMDB01358; HMDB02152; HMDB06218; HMDB06220; HMDB13117; HMDB35151	NA	; CHEBI:132246; CHEBI:45487
Idx_826	C10H12ClN5O3	Cladribine	Nucleoside/Nucleotide	HMDB0014387; HMDB14387	NA	; CHEBI:567361
Idx_827	C16H13O5	3,5,7-trihydroxy-2-(3-methoxyphenyl)-1Œª‚Å¥-chromen-1-ylium	Other	HMDB0125118; HMDB0128112	NA	NA
Idx_828	C16H31NO3	Myristoylglycine	Amino acid/Peptide	HMDB0013250; HMDB13250	NA	; CHEBI:87142
Idx_829	C7H15N2O8P	Glycineamideribotide	Nucleoside/Nucleotide	HMDB0002022; HMDB02022	C03838	CHEBI:18349
Idx_83	C5H8O3	Ketovaline	Xenobiotic	HMDB0000019; HMDB0000310; HMDB0000720; HMDB0001865; HMDB00019; HMDB0003771; HMDB0004260; HMDB0012233; HMDB0029172; HMDB00310; HMDB0031643; HMDB0034466; HMDB00720; HMDB0128916; HMDB0128917; HMDB0128943; HMDB0129096; HMDB0129097; HMDB0129098; HMDB0132477; HMDB01865; HMDB03771; HMDB04260; HMDB12233; HMDB29172; HMDB31643; HMDB34466	C00141; C03273; C06255	; CHEBI:16530; CHEBI:33033; CHEBI:37079; CHEBI:39153; CHEBI:45630
Idx_830	C12H14O8	3''-Methoxyfukiic acid	Xenobiotic	HMDB0029498; HMDB0041272; HMDB0059998; HMDB0124997; HMDB0125471; HMDB0135181; HMDB29498; HMDB41272; HMDB59998	NA	; CHEBI:88743
Idx_831	C13H18O7	Salicin	Carbohydrate	HMDB0003546; HMDB0034023; HMDB0038331; HMDB0038964; HMDB03546; HMDB34023; HMDB38331; HMDB38964	C01451; C03351	; CHEBI:17069; CHEBI:17814
Idx_832	C14H18N6O	Abacavir	Nucleoside/Nucleotide	HMDB0015182; HMDB15182	C07624	CHEBI:421707
Idx_833	C17H22N2O2	10-alpha-methoxy-9,10-dihydrolysergol	Other	HMDB0060995; HMDB60995	NA	NA
Idx_834	C16H22N4O	Thonzylamine	Xenobiotic	HMDB0240222	NA	; CHEBI:104017
Idx_835	C16H30O4	Hexadecanedioic acid	Lipid	HMDB0000672; HMDB0041287; HMDB0059777; HMDB00672; HMDB41287; HMDB59777	C19615	; CHEBI:73722
Idx_836	C20H30O	Vitamin A	Lipid	HMDB0000305; HMDB0003439; HMDB0006216; HMDB0006217; HMDB0006221; HMDB0030403; HMDB00305; HMDB0034735; HMDB0036728; HMDB0036841; HMDB0038709; HMDB03439; HMDB06216; HMDB06217; HMDB06221; HMDB30403; HMDB34735; HMDB36728; HMDB36841; HMDB38709	C11873; C11887; C19962	; CHEBI:29509; CHEBI:45479
Idx_837	C17H34O3	Avocadene	Lipid	HMDB0031042; HMDB0061663; HMDB31042; HMDB61663	NA	; CHEBI:582699
Idx_838*	C15H13NO5	Citrusinine II	Other	HMDB0030373; HMDB0040683; HMDB30373; HMDB40683	NA	; CHEBI:565534
Idx_838*	C9H14N5O4P	Tenofovir	Other	HMDB0014445; HMDB14445	NA	; CHEBI:63625
Idx_839	C17H21NO3	Galantamine	Xenobiotic	HMDB0014812; HMDB0014887; HMDB0015005; HMDB0033874; HMDB0040699; HMDB0041956; HMDB0060548; HMDB0060796; HMDB0060798; HMDB0060854; HMDB0060929; HMDB14812; HMDB14887; HMDB15005; HMDB33874; HMDB40699; HMDB41956; HMDB60548; HMDB60796; HMDB60798; HMDB60854; HMDB60929	C06991; C07239; C08526; C11782	; CHEBI:147138; CHEBI:42944; CHEBI:4909
Idx_84	C4H8N2O2	Diacetylhydrazine	Other	HMDB0060496; HMDB0061163; HMDB60496; HMDB61163	C16622	NA
Idx_840	C11H12O7S	5''-(3'',4''-Dihydroxyphenyl)-gamma-valerolactone sulfate	Xenobiotic	HMDB0029191; HMDB0135678; HMDB0135688; HMDB0135693; HMDB0135695; HMDB0135696; HMDB29191	NA	NA
Idx_841	C10H12N2O8	Orotidine	Nucleoside/Nucleotide	HMDB0000788; HMDB00788	C01103	CHEBI:25722
Idx_842	C19H12O3	Hydroxyanigorufone	Other	HMDB0034449; HMDB0040716; HMDB34449; HMDB40716	NA	NA
Idx_843	C13H21O5P	Fospropofol	Xenobiotic	HMDB0015661; HMDB15661	NA	NA
Idx_844	C16H20N2O3	Imazamethabenz-methyl	Xenobiotic	HMDB0034913; HMDB0037554; HMDB34913; HMDB37554	C11494	NA
Idx_845	C10H20N6O4	Arginyl-Asparagine	Amino acid/Peptide	HMDB0028704; HMDB0028725; HMDB28704; HMDB28725	NA	NA
Idx_846	C18H24O3	Estriol	Lipid	HMDB0000153; HMDB0000338; HMDB0000347; HMDB0000356; HMDB0000431; HMDB0003962; HMDB0005896; HMDB00153; HMDB00338; HMDB00347; HMDB00356; HMDB0040864; HMDB00431; HMDB0060353; HMDB0060999; HMDB0062741; HMDB03962; HMDB05896; HMDB40864; HMDB60353; HMDB60999; HMDB62741	C05141; C05301; C14209; C17561	; CHEBI:1150237; CHEBI:27974; CHEBI:28744; CHEBI:87598; CHEBI:87620
Idx_847	C15H28O5	6-Hydroxypentadecanedioic acid	Lipid	HMDB0031885; HMDB31885	NA	NA
Idx_848	C19H28O2	Dehydroepiandrosterone	Lipid	HMDB0000077; HMDB0000234; HMDB0000628; HMDB0000899; HMDB0003769; HMDB0005962; HMDB0006035; HMDB00077; HMDB0011608; HMDB00234; HMDB0036205; HMDB00628; HMDB00899; HMDB03769; HMDB05962; HMDB06035; HMDB11608; HMDB36205	C00674; C01227; C03772	; CHEBI:15994; CHEBI:16985; CHEBI:220467; CHEBI:42534; CHEBI:87331
Idx_849	C9H15N5O6	2-Amino-4-oxo-6-(1'',2'',3''-trihydroxypropyl)-diquinoid-7,8-dihydroxypterin	Other	HMDB0012144; HMDB12144	C05253	NA
Idx_85	C6H12O2	Hexanoic acid	Lipid	HMDB0000535; HMDB0000689; HMDB0029762; HMDB0030027; HMDB0030056; HMDB0030059; HMDB0031207; HMDB0031221; HMDB0031246; HMDB0031248; HMDB0031325; HMDB0031511; HMDB0031580; HMDB0033774; HMDB0033889; HMDB0034163; HMDB0037266; HMDB0040279; HMDB0040327; HMDB00535; HMDB0061883; HMDB00689; HMDB29762; HMDB30027; HMDB30056; HMDB30059; HMDB31207; HMDB31221; HMDB31246; HMDB31248; HMDB31325; HMDB31511; HMDB315…	C01585; C12293; C12304	; CHEBI:167422; CHEBI:17120; CHEBI:30776; CHEBI:31328; CHEBI:31726; CHEBI:410868; CHEBI:50569; CHEBI:55381; CHEBI:74903; CHEBI:87572
Idx_850	C16H19NO4	Benzoyl ecgonine	Xenobiotic	HMDB0041836; HMDB0041955; HMDB41836; HMDB41955	NA	; CHEBI:41001
Idx_851	C10H10O8S	3-[3-methoxy-4-(sulfooxy)phenyl]-2-oxopropanoic acid	Other	HMDB0126595; HMDB0127966; HMDB0127977	NA	NA
Idx_852	C11H14O7S	4-Hydroxy-5-(3''-hydroxyphenyl)-valeric acid-3''-O-sulphate	Lipid	HMDB0059975; HMDB0059976; HMDB0125823; HMDB0127756; HMDB0127760; HMDB0135701; HMDB0135702; HMDB0135708; HMDB0135711; HMDB0135712; HMDB0135714; HMDB0135715; HMDB59975; HMDB59976	NA	; CHEBI:88682; CHEBI:88683
Idx_853	C11H18N2O7	N-Succinyl-L,L-2,6-diaminopimelate	Amino acid/Peptide	HMDB0012267; HMDB12267	C04421	NA
Idx_854	C16H22N2O3	Procaterol	Xenobiotic	HMDB0015453; HMDB15453	NA	; CHEBI:1002414
Idx_855	C14H26O6	1-Octen-3-yl glucoside	Lipid	HMDB0032959; HMDB32959	NA	NA
Idx_856	C18H26O3	(9Z,11E,13E,15Z)-4-Oxo-9,11,13,15-octadecatetraenoic acid	Lipid	HMDB0031098; HMDB0061861; HMDB31098; HMDB61861	NA	NA
Idx_857	C19H30O2	Androsterone	Lipid	HMDB0000031; HMDB0000365; HMDB0000490; HMDB0000546; HMDB0002961; HMDB00031; HMDB0003818; HMDB0005849; HMDB0006770; HMDB00365; HMDB0037711; HMDB00490; HMDB00546; HMDB0062608; HMDB02961; HMDB03818; HMDB05849; HMDB06770; HMDB37711; HMDB62608	C00523; C03917; C04295; C04373; C05293; C07635; C14210	; CHEBI:16032; CHEBI:16330; CHEBI:2710; CHEBI:28195; CHEBI:428206; CHEBI:428213; CHEBI:542034; CHEBI:86377
Idx_858	C10H13ClN2O4S	2-Hydroxychlorpropamide	Other	HMDB0014024; HMDB0014025; HMDB14024; HMDB14025	NA	NA
Idx_859	C14H12O5S	(2-oxo-1,2-diphenylethoxy)sulfonic acid	Other	HMDB0135190	NA	NA
Idx_86	C5H12N2O	Aminopentanamide	Amino acid/Peptide	HMDB0012176; HMDB0062789; HMDB12176; HMDB62789	C00990	; CHEBI:18120; CHEBI:84278
Idx_860	C19H35NO	cis-Hydroxy Perhexiline	Other	HMDB0060644; HMDB0061155; HMDB60644; HMDB61155	NA	NA
Idx_861	C16H11ClN4	Estazolam	Xenobiotic	HMDB0015346; HMDB15346	C06981	CHEBI:4858
Idx_862	C15H22N2O4	Isoleucyl-Tyrosine	Amino acid/Peptide	HMDB0028919; HMDB0028941; HMDB0029108; HMDB0029109; HMDB0033464; HMDB0139646; HMDB28919; HMDB28941; HMDB29108; HMDB29109; HMDB33464	NA	NA
Idx_863	C18H30O3	13-OxoODE	Lipid	HMDB0004668; HMDB0004669; HMDB0010200; HMDB0010203; HMDB0010206; HMDB0010220; HMDB0010224; HMDB0011108; HMDB0029786; HMDB0029969; HMDB0030950; HMDB0030995; HMDB0031088; HMDB0031103; HMDB0031934; HMDB0034586; HMDB0036832; HMDB0039603; HMDB0061644; HMDB0062288; HMDB0112093; HMDB0112099; HMDB0112102; HMDB0112103; HMDB04668; HMDB04669; HMDB10200; HMDB10203; HMDB10206; HMDB10220; HMDB10224; HMDB11108;…	C14765; C14766; C16346; C19827	; CHEBI:60956; CHEBI:68947; CHEBI:72641; CHEBI:72842; CHEBI:80463; CHEBI:88438; CHEBI:88441; CHEBI:88460; CHEBI:88462
Idx_864	C19H34O2	C19:2	Lipid	HMDB0034381; HMDB34381	NA	; CHEBI:69080
Idx_865	C7H6ClN3O4S2	Chlorothiazide	Xenobiotic	HMDB0015018; HMDB15018	C07461	CHEBI:3640
Idx_866	C12H13N3O4S	N4-Acetylsulfamethoxazole	Xenobiotic	HMDB0013854; HMDB13854	C13061	CHEBI:31169
Idx_867	C13H16N2O2S2	N-Methoxyspirobrassinol methyl ether	Other	HMDB0041059; HMDB41059	NA	NA
Idx_868	C15H12N4O3	4-Carboxynevirapine	Lipid	HMDB0060759; HMDB60759	NA	NA
Idx_869	C18H16O4	Demethoxyegonol	Xenobiotic	HMDB0030772; HMDB0038518; HMDB0040873; HMDB0040931; HMDB0060885; HMDB0060886; HMDB0060887; HMDB0060888; HMDB30772; HMDB38518; HMDB40873; HMDB40931; HMDB60885; HMDB60886; HMDB60887; HMDB60888	NA	; CHEBI:69557
Idx_87	C4H7NOS	Homocysteine thiolactone	Amino acid/Peptide	HMDB0002287; HMDB02287	NA	NA
Idx_870	C15H20O6	Deoxynivalenol	Lipid	HMDB0036156; HMDB0036867; HMDB0039810; HMDB0039812; HMDB0039814; HMDB0041617; HMDB36156; HMDB36867; HMDB39810; HMDB39812; HMDB39814; HMDB41617	C09747	NA
Idx_871	C17H28O4	Tanacetol B	Lipid	HMDB0035075; HMDB0038798; HMDB0134775; HMDB35075; HMDB38798	NA	NA
Idx_872	C18H32O3	13S-hydroxyoctadecadienoic acid	Lipid	HMDB0004667; HMDB0004670; HMDB0004701; HMDB0004702; HMDB0006939; HMDB0010223; HMDB0029796; HMDB0029978; HMDB0029998; HMDB0061708; HMDB0062652; HMDB0112194; HMDB04667; HMDB04670; HMDB04701; HMDB04702; HMDB06939; HMDB10223; HMDB29796; HMDB29978; HMDB29998; HMDB61708; HMDB62652	C14762; C14767; C14825; C14826	; CHEBI:34154; CHEBI:34494; CHEBI:34496; CHEBI:38299; CHEBI:595882; CHEBI:72651
Idx_873	C19H36O2	10Z-Nonadecenoic acid	Lipid	HMDB0013622; HMDB0035575; HMDB0062543; HMDB0062658; HMDB13622; HMDB35575; HMDB62543; HMDB62658	NA	; CHEBI:83051
Idx_874	C7H8ClN3O4S2	Hydrochlorothiazide	Xenobiotic	HMDB0001928; HMDB01928	C07041	CHEBI:5778
Idx_875	C8H15N3O5S2	L-Cysteinylglycine disulfide	Amino acid/Peptide	HMDB0000709; HMDB00709	NA	; CHEBI:89930
Idx_876	C18H35NO2	Palmitoleoyl Ethanolamide	Xenobiotic	HMDB0013648; HMDB13648	NA	; CHEBI:71465
Idx_877	C14H10MgO6	Magnesium salicylate	Xenobiotic	HMDB0015469; HMDB15469	C07995	CHEBI:6640
Idx_878	C12H14N2O5S	N-Acetylserotonin sulfate	Other	HMDB0060834; HMDB60834	NA	NA
Idx_879	C11H23O7P	LysoPA(8:0/0:0)	Lipid	HMDB0114740	NA	NA
Idx_88	C4H7NO3	Aspartate semialdehyde	Amino acid/Peptide	HMDB0000532; HMDB0006454; HMDB0012249; HMDB00532; HMDB06454; HMDB12249	C00441; C03508	; CHEBI:18051; CHEBI:40410; CHEBI:40673
Idx_880	C16H18N4S	4''-N-desmethylolanzapine	Other	HMDB0060959; HMDB60959	NA	NA
Idx_881	C18H34O3	3-Oxooctadecanoic acid	Lipid	HMDB0010736; HMDB0030979; HMDB0030980; HMDB0030981; HMDB0031127; HMDB0034074; HMDB0034297; HMDB0061650; HMDB10736; HMDB30979; HMDB30980; HMDB30981; HMDB31127; HMDB34074; HMDB34297; HMDB61650	C08365	; CHEBI:50576; CHEBI:85639; CHEBI:85661
Idx_882	C19H38O2	C19:0	Lipid	HMDB0000772; HMDB0000795; HMDB0004085; HMDB0034154; HMDB0035474; HMDB0035674; HMDB0035675; HMDB0037397; HMDB0038070; HMDB0061710; HMDB00772; HMDB00795; HMDB04085; HMDB34154; HMDB35474; HMDB35674; HMDB35675; HMDB37397; HMDB38070; HMDB61710	C16535; C16794	; CHEBI:133136; CHEBI:133138; CHEBI:39246; CHEBI:51340; CHEBI:68565; CHEBI:84262; CHEBI:84875
Idx_883	C16H13NO5	Avenanthramide 1c	Other	HMDB0029284; HMDB0038577; HMDB0041141; HMDB0041516; HMDB29284; HMDB38577; HMDB41141; HMDB41516	C08472	; CHEBI:2939; CHEBI:710546
Idx_884	C12H17N3O4S	Imipenem	Xenobiotic	HMDB0015536; HMDB15536	C06665	CHEBI:471744
Idx_885	C15H8O7	13,14,15-trihydroxy-9-oxo-8,17-dioxatetracyclo[8.7.0.0¬≤,‚Å∑.0¬π¬π,¬π‚Å∂]heptadeca-1(10),2(7),3,5,11,13,15-heptaen-5-yl acetate	Other	HMDB0128440; HMDB0128443; HMDB0128447; HMDB0128451; HMDB0128455	NA	NA
Idx_886	C20H28O2	all-trans-Retinoic acid	Lipid	HMDB0001852; HMDB0002369; HMDB0006219; HMDB0012329; HMDB0012788; HMDB0012874; HMDB0036564; HMDB0036697; HMDB0036710; HMDB0036711; HMDB0038702; HMDB0041925; HMDB0061925; HMDB01852; HMDB02369; HMDB06219; HMDB12329; HMDB12788; HMDB12874; HMDB36564; HMDB36697; HMDB36710; HMDB36711; HMDB38702; HMDB41925; HMDB61925	C00777; C07058; C15493; C16683	; CHEBI:15367; CHEBI:50648; CHEBI:6067
Idx_887	C17H32O4	MG(0:0/14:1(9Z)/0:0)	Lipid	HMDB0011531; HMDB0011562; HMDB11531; HMDB11562	NA	NA
Idx_888	C18H36O3	(R)-3-Hydroxy-Octadecanoic acid	Lipid	HMDB0010737; HMDB0037396; HMDB0061661; HMDB0061662; HMDB0061706; HMDB0062549; HMDB0112180; HMDB0112181; HMDB0112182; HMDB0112183; HMDB0112193; HMDB10737; HMDB37396; HMDB61661; HMDB61662; HMDB61706; HMDB62549	NA	; CHEBI:136406; CHEBI:136638; CHEBI:19660; CHEBI:85208
Idx_889	C8H15NO9S	Acetylglucosamine sulfate	Carbohydrate	HMDB0000781; HMDB0000814; HMDB0000841; HMDB00781; HMDB00814; HMDB00841	C04132; C16265	; CHEBI:28132
Idx_89	C8H7N	Indole	Xenobiotic	HMDB0000738; HMDB0034171; HMDB00738; HMDB34171	C00463; C16074	CHEBI:16881; CHEBI:25979
Idx_890	C16H31NO4	2,6 Dimethylheptanoyl carnitine	Lipid	HMDB0006320; HMDB0013288; HMDB06320; HMDB13288	NA	; CHEBI:84095
Idx_891	C12H14O7S	5-(3'',5''-Dihydroxyphenyl)-gamma-valerolactone-O-sulphate-O-methyl	Other	HMDB0060031; HMDB0127769; HMDB0127831; HMDB60031	NA	; CHEBI:89538
Idx_892	C16H14O6	Hesperetin	Xenobiotic	HMDB0005782; HMDB0029491; HMDB0030746; HMDB0031657; HMDB0031912; HMDB0032245; HMDB0035616; HMDB0037507; HMDB0039377; HMDB0040316; HMDB0040560; HMDB0041673; HMDB0126500; HMDB0126501; HMDB0127498; HMDB0127499; HMDB0128061; HMDB0128200; HMDB0128215; HMDB0128583; HMDB0129336; HMDB0129419; HMDB0129960; HMDB0130167; HMDB0130168; HMDB0130319; HMDB0130321; HMDB0130329; HMDB0130330; HMDB0130674; HMDB01306…	C01709; C10419	; CHEBI:244674; CHEBI:28230; CHEBI:7444
Idx_893	C17H18O5	(R)-3'',7-Dihydroxy-2'',4''-dimethoxyisoflavan	Other	HMDB0030717; HMDB0033189; HMDB0033996; HMDB0038128; HMDB0041653; HMDB0126079; HMDB0127866; HMDB0130125; HMDB0130380; HMDB0130381; HMDB0130575; HMDB0130577; HMDB0130579; HMDB0130581; HMDB0132854; HMDB0132855; HMDB0132889; HMDB0132896; HMDB0132910; HMDB0132912; HMDB0132916; HMDB0132918; HMDB0133297; HMDB0133954; HMDB0133960; HMDB0133981; HMDB0133984; HMDB0133986; HMDB0133987; HMDB0140286; HMDB01402…	NA	; CHEBI:605421
Idx_894	C15H26O6	Glycerol tributanoate	Lipid	HMDB0031094; HMDB31094	C13870	CHEBI:35020
Idx_895	C19H26O3	2-Hydroxyestradiol-3-methyl ether	Xenobiotic	HMDB0000380; HMDB0000405; HMDB0003955; HMDB0003959; HMDB0006771; HMDB0006773; HMDB0006774; HMDB0012782; HMDB0031038; HMDB0033125; HMDB0034028; HMDB0034167; HMDB0036696; HMDB00380; HMDB0039568; HMDB00405; HMDB0040927; HMDB0041204; HMDB03955; HMDB03959; HMDB06771; HMDB06773; HMDB06774; HMDB12782; HMDB31038; HMDB33125; HMDB34028; HMDB34167; HMDB36696; HMDB39568; HMDB40927; HMDB41204	C05140; C05284; C05290; C05295; C05296; C05302	; CHEBI:136975; CHEBI:27576; CHEBI:27582; CHEBI:27768; CHEBI:27967; CHEBI:28955; CHEBI:75308; CHEBI:89268
Idx_896	C16H30O5	xi-7-Hydroxyhexadecanedioic acid	Lipid	HMDB0037830; HMDB0037831; HMDB37830; HMDB37831	NA	NA
Idx_897	C20H30O2	Eicosapentaenoic acid	Lipid	HMDB0001999; HMDB0003598; HMDB0015655; HMDB0035692; HMDB0036703; HMDB0036709; HMDB0036775; HMDB0036805; HMDB0036811; HMDB0036826; HMDB0038172; HMDB0038687; HMDB0039486; HMDB0041928; HMDB01999; HMDB03598; HMDB15655; HMDB35692; HMDB36703; HMDB36709; HMDB36775; HMDB36805; HMDB36811; HMDB36826; HMDB38172; HMDB38687; HMDB39486; HMDB41928	C02075; C06428; C07198; C09118; C12077	; CHEBI:27436; CHEBI:28364; CHEBI:545914; CHEBI:6039
Idx_898	C21H34O	Cardanolmonoene	Other	HMDB0030482; HMDB30482	NA	NA
Idx_899	C17H21NO4	Scopolamine	Xenobiotic	HMDB0003573; HMDB0014885; HMDB0015043; HMDB0015405; HMDB0060543; HMDB0060544; HMDB0061074; HMDB0061075; HMDB0061076; HMDB03573; HMDB14885; HMDB15043; HMDB15405; HMDB60543; HMDB60544; HMDB61074; HMDB61075; HMDB61076	C01416; C01851	; CHEBI:149226; CHEBI:16794; CHEBI:27958
Idx_9	C4H6O	Butynol	Other	HMDB0034233; HMDB0061873; HMDB0061874; HMDB34233; HMDB61873; HMDB61874	NA	; CHEBI:48058
Idx_90	C5H11NO2	Valine; Betaine	Amino acid/Peptide	HMDB0000043; HMDB0000883; HMDB0001382; HMDB0002141; HMDB0003355; HMDB00043; HMDB0013716; HMDB0015550; HMDB0034366; HMDB00883; HMDB01382; HMDB02141; HMDB03355; HMDB13716; HMDB15550; HMDB34366	C00183; C00431; C00719; C01799; C07457	; CHEBI:15887; CHEBI:16414; CHEBI:17750; CHEBI:2691; CHEBI:28804; CHEBI:55344
Idx_900	C15H29NO5	3-hydroxyoctanoyl carnitine	Lipid	HMDB0061634; HMDB61634	NA	; CHEBI:84100
Idx_901	C11H12O8S	5-(3'',4'',5''-Trihydroxyphenyl)-gamma-valerolactone-3''-O-sulphate	Other	HMDB0059985; HMDB0059987; HMDB0060020; HMDB0128711; HMDB0128713; HMDB59985; HMDB59987; HMDB60020	NA	; CHEBI:88693; CHEBI:88701; CHEBI:89552
Idx_902	C16H17ClN2S	Demonomethylchlorpromazine	Other	HMDB0061135; HMDB61135	NA	NA
Idx_903	C11H16N2O8	N-Acetylaspartylglutamic acid	Amino acid/Peptide	HMDB0001067; HMDB01067	C12270	CHEBI:200472
Idx_904	C15H16N2O5	L-N-(1H-Indol-3-ylacetyl)glutamic acid	Amino acid/Peptide	HMDB0038665; HMDB38665	NA	NA
Idx_905	C20H32O2	Arachidonic acid	Lipid	HMDB0001043; HMDB0002177; HMDB0006036; HMDB0014996; HMDB0036702; HMDB0036721; HMDB0036754; HMDB0036829; HMDB0036830; HMDB0037824; HMDB0039687; HMDB0039702; HMDB0060102; HMDB01043; HMDB02177; HMDB06036; HMDB14996; HMDB36702; HMDB36721; HMDB36754; HMDB36829; HMDB36830; HMDB37824; HMDB39687; HMDB39702; HMDB60102	C00219; C14605	; CHEBI:15843; CHEBI:34838; CHEBI:529213; CHEBI:71488; CHEBI:78259; D04947
Idx_906	C20H19NO2	Benzosimuline	Other	HMDB0031930; HMDB31930	NA	NA
Idx_907	C9H11N2O8P	Uridine 2'',3''-cyclic phosphate	Nucleoside/Nucleotide	HMDB0011640; HMDB11640	C02355	CHEBI:28637
Idx_908	C11H14O8S	4-Hydroxy-5-(dihydroxyphenyl)-valeric acid-O-sulphate	Other	HMDB0059978; HMDB0059979; HMDB0127746; HMDB0127747; HMDB0128720; HMDB59978; HMDB59979	NA	NA
Idx_909*	C19H14O4	2,3-Dihydro-2,3-dihydroxy-4-(4-hydroxyphenyl)-1H-phenalen-1-one	Other	HMDB0032848; HMDB0037111; HMDB0060575; HMDB32848; HMDB37111; HMDB60575	NA	NA
Idx_909*	C11H18N2O6S	gamma-Glutamyl-S-(1-propenyl)cysteine sulfoxide	Other	HMDB0031870; HMDB31870	NA	NA
Idx_91	C4H6O4	Succinate	Xenobiotic	HMDB0000202; HMDB0000254; HMDB0000349; HMDB0000940; HMDB0002475; HMDB00202; HMDB00254; HMDB0031204; HMDB00349; HMDB0039324; HMDB00940; HMDB0130020; HMDB02475; HMDB31204; HMDB39324	C00042; C02170	; CHEBI:15741; CHEBI:30860; CHEBI:71176; CHEBI:87625
Idx_910	C17H22O5	Naematolone	Lipid	HMDB0035781; HMDB0036487; HMDB0036643; HMDB0134974; HMDB0134975; HMDB0134976; HMDB0134977; HMDB0134979; HMDB0134980; HMDB0134982; HMDB35781; HMDB36487; HMDB36643	C09499	NA
Idx_911	C14H26O7	1-(beta-D-Glucopyranosyloxy)-3-octanone	Lipid	HMDB0031315; HMDB31315	NA	NA
Idx_912	C19H30O3	5-Androstene-3b,16b,17a-triol	Lipid	HMDB0000523; HMDB0000540; HMDB0000550; HMDB0002984; HMDB0013156; HMDB0013199; HMDB0014759; HMDB0040640; HMDB00523; HMDB00540; HMDB00550; HMDB02984; HMDB13156; HMDB13199; HMDB14759; HMDB40640	C07346; C14606	; CHEBI:34350; CHEBI:7820
Idx_913	C20H34O2	8,11,14-Eicosatrienoic acid	Lipid	HMDB0002925; HMDB0006735; HMDB0010378; HMDB0031058; HMDB0036835; HMDB0060039; HMDB02925; HMDB06735; HMDB10378; HMDB31058; HMDB36835; HMDB60039	C03242; C16522	; CHEBI:53460; CHEBI:53486; CHEBI:72865
Idx_914	C11H16O10	D-Erythroascorbic acid 1''-a-D-glucoside	Carbohydrate	HMDB0033627; HMDB33627	NA	NA
Idx_915	C17H13ClN4	Alprazolam	Xenobiotic	HMDB0014548; HMDB14548	C06817	CHEBI:2611
Idx_916	C15H20N2O5	2-Carboxy-1-[5-(2-carboxy-1-pyrrolidinyl)-2-hydroxy-2,4-pentadienylidene]pyrrolidinium	Amino acid/Peptide	HMDB0035173; HMDB35173	NA	NA
Idx_917	C18H28O4	Methylgingerol	Other	HMDB0029852; HMDB0031471; HMDB0032664; HMDB0033243; HMDB0034781; HMDB0040867; HMDB0062357; HMDB0062359; HMDB29852; HMDB31471; HMDB32664; HMDB33243; HMDB34781; HMDB40867; HMDB62357; HMDB62359	C10373	; CHEBI:65842
Idx_918	C15H32O6	1,2,3-Tris(1-ethoxyethoxy)propane	Lipid	HMDB0037162; HMDB37162	NA	NA
Idx_919	C19H32O3	Obtusilactone A	Other	HMDB0030960; HMDB0031091; HMDB0031379; HMDB0061646; HMDB0094643; HMDB0112070; HMDB0112090; HMDB0112096; HMDB0112100; HMDB30960; HMDB31091; HMDB31379; HMDB61646; HMDB94643	NA	NA
Idx_92	C8H6O	Benzofuran	Lipid	HMDB0030968; HMDB0032929; HMDB0038998; HMDB0040549; HMDB30968; HMDB32929; HMDB38998; HMDB40549	C14512	; CHEBI:35260
Idx_920	C20H36O2	Eicosadienoic acid	Lipid	HMDB0005060; HMDB0036827; HMDB0062432; HMDB05060; HMDB36827; HMDB62432	C09183; C16525	; CHEBI:73731; CHEBI:78706; CHEBI:9053
Idx_921	C11H12BrN5O	3-oxobrimonidine	Other	HMDB0061102; HMDB61102	NA	NA
Idx_922	C14H15NO7	Indoxyl glucuronide	Carbohydrate	HMDB0010319; HMDB0040830; HMDB0059804; HMDB10319; HMDB40830; HMDB59804	NA	NA
Idx_923	C11H19NO9	N-Acetylneuraminic acid	Carbohydrate	HMDB0000230; HMDB0000773; HMDB0000800; HMDB00230; HMDB00773; HMDB00800	C19909; C19910	CHEBI:45744; CHEBI:49026
Idx_924	C15H23N3O4	Lysyl-Tyrosine	Amino acid/Peptide	HMDB0028963; HMDB0029110; HMDB28963; HMDB29110	NA	NA
Idx_925	C20H39NO	N-Hexadecanoylpyrrolidine	Other	HMDB0032740; HMDB32740	NA	NA
Idx_926	C13H10O7S	[2-hydroxy-3-(phenoxycarbonyl)phenyl]oxidanesulfonic acid	Other	HMDB0135171	NA	NA
Idx_927	C17H10O6	De-O-methylsterigmatocystin	Xenobiotic	HMDB0033657; HMDB0035230; HMDB33657; HMDB35230	C03683	; CHEBI:18236
Idx_928	C18H30O4	12(13)Ep-9-KODE	Lipid	HMDB0013623; HMDB0033505; HMDB0035337; HMDB0038484; HMDB13623; HMDB33505; HMDB35337; HMDB38484	NA	; CHEBI:89606
Idx_929	C22H30O	Desogestrel	Lipid	HMDB0014449; HMDB14449	C07629	CHEBI:4453
Idx_93	C5H10O3	5-Hydroxypentanoic acid	Lipid	HMDB0000351; HMDB0000354; HMDB0000396; HMDB0000407; HMDB0000410; HMDB0000420; HMDB0000531; HMDB0000605; HMDB0000642; HMDB0000754; HMDB0001863; HMDB0001987; HMDB0002011; HMDB0002187; HMDB0002321; HMDB00351; HMDB00354; HMDB00396; HMDB00407; HMDB0040735; HMDB00410; HMDB0041603; HMDB00420; HMDB00531; HMDB0059844; HMDB00605; HMDB0061927; HMDB0062584; HMDB00642; HMDB00754; HMDB0130836; HMDB01863; HMDB0…	C02804	; CHEBI:37051; CHEBI:37084; CHEBI:384411; CHEBI:45564; CHEBI:60645; CHEBI:60647; CHEBI:68454; CHEBI:78321; CHEBI:82956; CHEBI:89628
Idx_930	C19H34O3	(R)-2-Hydroxysterculic acid	Lipid	HMDB0031060; HMDB31060	NA	NA
Idx_931	C20H38O2	C20:1	Lipid	HMDB0002231; HMDB0034296; HMDB0034451; HMDB0035159; HMDB0035572; HMDB0035573; HMDB0035574; HMDB0037127; HMDB0062436; HMDB02231; HMDB34296; HMDB34451; HMDB35159; HMDB35572; HMDB35573; HMDB35574; HMDB37127; HMDB62436	C03425; C16526	; CHEBI:32419; CHEBI:32425
Idx_932	C12H17N5O5	1,7-Dimethylguanosine	Nucleoside/Nucleotide	HMDB0001961; HMDB0004824; HMDB01961; HMDB04824	NA	; CHEBI:19289
Idx_933	C14H16O8	6-(4-ethenyl-2-hydroxyphenoxy)-3,4,5-trihydroxyoxane-2-carboxylic acid	Other	HMDB0124976; HMDB0124977; HMDB0126429; HMDB0126430; HMDB0128031; HMDB0140804	NA	NA
Idx_934	C11H20O10	Galactose-beta-1,4-xylose	Carbohydrate	HMDB0011677; HMDB0029883; HMDB0029897; HMDB0038854; HMDB0038863; HMDB0038864; HMDB0140855; HMDB11677; HMDB29883; HMDB29897; HMDB38854; HMDB38863; HMDB38864	C07560	NA
Idx_935	C18H32O4	13-L-Hydroperoxylinoleic acid	Lipid	HMDB0003871; HMDB0004706; HMDB0006940; HMDB0010201; HMDB0010208; HMDB0010221; HMDB0040900; HMDB0062281; HMDB0062434; HMDB0062637; HMDB03871; HMDB04706; HMDB06940; HMDB10201; HMDB10208; HMDB10221; HMDB40900; HMDB62281; HMDB62434; HMDB62637	C04717; C07338; C14827; C14831	; CHEBI:15655; CHEBI:15657; CHEBI:34485; CHEBI:34498; CHEBI:88440; CHEBI:88461; CHEBI:88465; CHEBI:90823
Idx_936	C20H40O2	3D,7D,11D-Phytanic acid	Lipid	HMDB0000417; HMDB0000553; HMDB0000801; HMDB0002212; HMDB0031318; HMDB0034156; HMDB0035672; HMDB0035673; HMDB00417; HMDB00553; HMDB0062520; HMDB00801; HMDB02212; HMDB31318; HMDB34156; HMDB35672; HMDB35673; HMDB62520	C01607; C06425	; CHEBI:16285; CHEBI:28822; CHEBI:84936
Idx_937	C14H19NO7	Tyramine glucuronide	Carbohydrate	HMDB0010328; HMDB10328	C03033	NA
Idx_938	C18H35NO3	Palmitoylglycine	Amino acid/Peptide	HMDB0013034; HMDB13034	NA	; CHEBI:479285
Idx_939	C16H14N2O3S	Valdecoxib	Xenobiotic	HMDB0005033; HMDB05033	NA	; CHEBI:63634
Idx_94	C6H14S	Diisopropyl sulfide	Other	HMDB0029579; HMDB0031431; HMDB0039806; HMDB29579; HMDB31431; HMDB39806	NA	NA
Idx_940	C19H26N2O2	Rhazidigenine Nb-oxide	Other	HMDB0030263; HMDB30263	NA	NA
Idx_941	C18H34O4	Octadecanedioic acid	Lipid	HMDB0000782; HMDB0004704; HMDB0004705; HMDB0031679; HMDB0041220; HMDB00782; HMDB04704; HMDB04705; HMDB31679; HMDB41220	C14828; C14829	; CHEBI:133086; CHEBI:72663; CHEBI:72665
Idx_942	C17H17NO5	Citpressine II	Other	HMDB0029324; HMDB0136318; HMDB0136320; HMDB0137014; HMDB29324	NA	NA
Idx_943	C10H17N7O5	Neosaxitoxin	Xenobiotic	HMDB0029369; HMDB0033664; HMDB29369; HMDB33664	C17208	NA
Idx_944	C18H37NO3	Dehydrophytosphingosine	Other	HMDB0038057; HMDB38057	NA	NA
Idx_945	C18H20O5	Verimol B	Xenobiotic	HMDB0038323; HMDB0038324; HMDB0038780; HMDB0039510; HMDB0039607; HMDB0040534; HMDB0126609; HMDB0126610; HMDB0126612; HMDB0126613; HMDB0126614; HMDB0126615; HMDB0131229; HMDB0140276; HMDB38323; HMDB38324; HMDB38780; HMDB39510; HMDB39607; HMDB40534	C09186	NA
Idx_946	C15H24O7	10-Hydroxy-8-nor-2-fenchanone glucoside	Lipid	HMDB0033643; HMDB0035136; HMDB33643; HMDB35136	NA	NA
Idx_947	C16H28O6	Neryl glucoside	Lipid	HMDB0029346; HMDB0029856; HMDB0030418; HMDB0040563; HMDB0060004; HMDB29346; HMDB29856; HMDB30418; HMDB40563; HMDB60004	NA	; CHEBI:89620
Idx_948	C21H32O2	C21:5	Lipid	HMDB0000253; HMDB0003069; HMDB0003759; HMDB0004627; HMDB0006002; HMDB0006026; HMDB0006048; HMDB00253; HMDB0034369; HMDB0035580; HMDB0036729; HMDB0038534; HMDB0059652; HMDB03069; HMDB03759; HMDB04627; HMDB06002; HMDB06026; HMDB06048; HMDB34369; HMDB35580; HMDB36729; HMDB38534; HMDB59652	C01953; C03681; C04042; C14475	; CHEBI:16581; CHEBI:28952; CHEBI:36729; CHEBI:507454; CHEBI:529021; CHEBI:554295; D05204
Idx_949	C18H36O4	MG(0:0/15:0/0:0)	Lipid	HMDB0011532; HMDB0011563; HMDB0031008; HMDB0059633; HMDB0072849; HMDB0072862; HMDB0072865; HMDB0072878; HMDB11532; HMDB11563; HMDB31008; HMDB59633; HMDB72849; HMDB72862; HMDB72865; HMDB72878	C15988	; CHEBI:49254
Idx_95	C7H5NO	1,2-Diacylglycerol-LD-PI-pool	Other	HMDB0062270; HMDB62270	NA	; CHEBI:53806
Idx_950	C16H31NO5	3-hydroxynonanoyl carnitine	Lipid	HMDB0061635; HMDB61635	NA	NA
Idx_951	C12H14O8S	{[3-(6,7-dimethoxy-2H-1,3-benzodioxol-5-yl)prop-2-en-1-yl]oxy}sulfonic acid	Other	HMDB0128688	NA	NA
Idx_952	C20H14O4	Musanolone F	Other	HMDB0041451; HMDB41451	NA	NA
Idx_953	C17H18O6	4'',7-Di-O-methylcatechin	Other	HMDB0030663; HMDB0125012; HMDB0126067; HMDB0127845; HMDB0130879; HMDB0130882; HMDB0130883; HMDB0130884; HMDB0132869; HMDB0132870; HMDB0132884; HMDB0132898; HMDB0132901; HMDB0132902; HMDB0132903; HMDB0132917; HMDB0133963; HMDB0133966; HMDB0133967; HMDB0133968; HMDB0133979; HMDB0137624; HMDB30663	NA	NA
Idx_954	C19H26O4	Ubiquinone-2	Lipid	HMDB0006709; HMDB0030064; HMDB0031373; HMDB0035500; HMDB0039277; HMDB0134951; HMDB06709; HMDB30064; HMDB31373; HMDB35500; HMDB39277	C00399	; CHEBI:46372
Idx_955	C16H30O6	L-Citronellol glucoside	Lipid	HMDB0029850; HMDB0032368; HMDB29850; HMDB32368	C03962	; CHEBI:15411
Idx_956	C20H30O3	Leukotriene A4	Lipid	HMDB0001337; HMDB0005081; HMDB0006027; HMDB0010202; HMDB0010205; HMDB0010209; HMDB0010210; HMDB0010212; HMDB0010217; HMDB0012534; HMDB0012611; HMDB0013633; HMDB0030101; HMDB0035116; HMDB0035311; HMDB0036698; HMDB0036706; HMDB0036712; HMDB0036713; HMDB0036724; HMDB0036752; HMDB0036776; HMDB0036806; HMDB0036839; HMDB0036930; HMDB0037523; HMDB0038521; HMDB0039012; HMDB0039716; HMDB0041058; HMDB00600…	C00909; C04577; C09110; C13843; C14665; C14732; C14807; C17498; C18177	; CHEBI:15559; CHEBI:15651; CHEBI:34151; CHEBI:34903; CHEBI:52449; CHEBI:72645; CHEBI:72801; CHEBI:72853; CHEBI:81563; CHEBI:88347; CHEBI:88457; CHEBI:89570; CHEBI:91140; CHEBI:91264
Idx_957	C18H8O6	Erosnin	Other	HMDB0029465; HMDB29465	NA	NA
Idx_958	C15H12O6S	{2-hydroxy-5-[(2E)-3-phenylprop-2-enoyl]phenyl}oxidanesulfonic acid	Other	HMDB0135412	NA	NA
Idx_959	C17H20O6	Mycophenolic acid	Xenobiotic	HMDB0015159; HMDB0030742; HMDB0037321; HMDB0130121; HMDB0130122; HMDB0130123; HMDB0130124; HMDB15159; HMDB30742; HMDB37321	C20380	; CHEBI:168396; CHEBI:475114
Idx_96	C4H9NO3	Threonine	Amino acid/Peptide	HMDB0000167; HMDB0000719; HMDB0004041; HMDB00167; HMDB0060587; HMDB0061148; HMDB0061877; HMDB00719; HMDB04041; HMDB60587; HMDB61148; HMDB61877	C00188; C00263; C05519	; CHEBI:15699; CHEBI:16080; CHEBI:16857; CHEBI:28718
Idx_960	C14H24O8	Valproic acid glucuronide	Carbohydrate	HMDB0000901; HMDB0010347; HMDB00901; HMDB10347	C03033	; CHEBI:71003
Idx_961	(C5H8)nC14H20O4	QH2	Lipid	HMDB0001304; HMDB0012798; HMDB0037591; HMDB0037592; HMDB0039276; HMDB0039821; HMDB01304; HMDB0137380; HMDB0137386; HMDB0137387; HMDB0137400; HMDB12798; HMDB37591; HMDB37592; HMDB39276; HMDB39821	C00390	NA
Idx_962	C20H32O3	5,6-Epoxy-8,11,14-eicosatrienoic acid	Lipid	HMDB0002110; HMDB0002190; HMDB0002218; HMDB0002232; HMDB0002283; HMDB0003876; HMDB0003978; HMDB0004264; HMDB0004672; HMDB0004673; HMDB0004679; HMDB0004680; HMDB0004682; HMDB0004698; HMDB0005080; HMDB0005998; HMDB0006111; HMDB0006245; HMDB0010222; HMDB0010409; HMDB0011134; HMDB0011136; HMDB0011138; HMDB0011642; HMDB0012508; HMDB0012567; HMDB0012598; HMDB0036262; HMDB0036705; HMDB0036810; HMDB00385…	C04742; C04805; C14748; C14749; C14768; C14769; C14771; C14776; C14778; C14780	; CHEBI:132275; CHEBI:15558; CHEBI:28209; CHEBI:34126; CHEBI:34157; CHEBI:34162; CHEBI:34185; CHEBI:34306; CHEBI:34450; CHEBI:34486; CHEBI:34490; CHEBI:63579; CHEBI:63989; CHEBI:63995; CHEBI:72643; CHEBI:72785; CHEBI:91132
Idx_963	C21H36O2	C21:3	Lipid	HMDB0002156; HMDB0004025; HMDB0006013; HMDB0031009; HMDB0036741; HMDB0060409; HMDB02156; HMDB04025; HMDB06013; HMDB31009; HMDB36741; HMDB60409	C05484; C10809; C18042	; CHEBI:2120; CHEBI:81470
Idx_964	C9H15N5O8	2-Amino-4-oxo-4-alpha-hydroxy-6-(erythro-1'',2'',3''-trihydroxypropyl)-5,6,7,8-tetrahydroxypterin	Other	HMDB0012143; HMDB12143	C05252	NA
Idx_965	C16H23N3O2S	N-desmethylalmotriptan	Other	HMDB0061011; HMDB61011	NA	NA
Idx_966	C14H10O9	3,4-dihydroxy-5-(3,4,5-trihydroxybenzoyloxy)benzoic acid	Other	HMDB0128305	NA	NA
Idx_967	C19H18N2O3	N6-cis-p-Coumaroylserotonin	Other	HMDB0038340; HMDB0041914; HMDB38340; HMDB41914	NA	; CHEBI:31749
Idx_968	C14H26O8	Butyl (S)-3-hydroxybutyrate glucoside	Lipid	HMDB0031694; HMDB31694	NA	NA
Idx_969	C9H14N3O8P	CMP	Nucleoside/Nucleotide	HMDB0000095; HMDB00095; HMDB0011692; HMDB11692	C00055; C03104	; CHEBI:17361
Idx_97	C3H4O3S	Mercaptopyruvic acid	Xenobiotic	HMDB0001368; HMDB01368	C00957	CHEBI:16208
Idx_970	C15H21N3O3S	Gliclazide	Xenobiotic	HMDB0015252; HMDB15252	NA	; CHEBI:31654
Idx_971	C15H16O6S	{3-[2-(3-hydroxy-5-methoxyphenyl)ethyl]phenyl}oxidanesulfonic acid	Other	HMDB0129925; HMDB0135396	NA	NA
Idx_972	C19H16O5	S-6-Hydroxywarfarin	Other	HMDB0013880; HMDB0013881; HMDB0013882; HMDB0013883; HMDB0013884; HMDB0013885; HMDB0013886; HMDB0041296; HMDB0041297; HMDB0140986; HMDB0140987; HMDB0140988; HMDB0140989; HMDB0140990; HMDB0140991; HMDB0140992; HMDB0140993; HMDB0140995; HMDB0142561; HMDB0142603; HMDB13880; HMDB13881; HMDB13882; HMDB13883; HMDB13884; HMDB13885; HMDB13886; HMDB41296; HMDB41297	NA	NA
Idx_973	C15H20N2O4S	Acetohexamide	Xenobiotic	HMDB0014558; HMDB14558	C06806	CHEBI:28052
Idx_974	C13H25O7P	DHAP(10:0)	Xenobiotic	HMDB0011675; HMDB11675	NA	NA
Idx_975	C13H20N6O4	Valaciclovir	Amino acid/Peptide	HMDB0014716; HMDB14716	C07184	CHEBI:35854
Idx_976	C18H28O5	Lactapiperanol D	Lipid	HMDB0033631; HMDB0038580; HMDB33631; HMDB38580	NA	NA
Idx_977	C19H32O4	1-Acetoxy-2-hydroxy-16-heptadecyn-4-one	Lipid	HMDB0031007; HMDB31007	NA	; CHEBI:1011895
Idx_978	C21H40O2	C21:1	Other	HMDB0035570; HMDB0035571; HMDB35570; HMDB35571	NA	NA
Idx_979	C14H15NO8	Dihyroxy-1H-indole glucuronide I	Carbohydrate	HMDB0059997; HMDB59997	NA	; CHEBI:88744
Idx_98	C4H8O4	Tetrose	Xenobiotic	HMDB0000337; HMDB0000360; HMDB0000498; HMDB0002453; HMDB0002601; HMDB0002649; HMDB0006118; HMDB0006293; HMDB00337; HMDB00360; HMDB00498; HMDB02453; HMDB02601; HMDB02649; HMDB06118; HMDB06293	C01796; C02045	; CHEBI:23956; CHEBI:27913; CHEBI:36532; CHEBI:86348; CHEBI:86371; CHEBI:86391
Idx_980	C20H39NO2	N-Oleoylethanolamine	Xenobiotic	HMDB0002088; HMDB02088	NA	; CHEBI:71466
Idx_981	C17H10O7	13,14-dihydroxy-9-oxo-8,17-dioxatetracyclo[8.7.0.0¬≤,‚Å∑.0¬π¬π,¬π‚Å∂]heptadeca-1(10),2(7),3,5,11(16),12,14-heptaen-5-yl acetate	Other	HMDB0128433; HMDB0128434; HMDB0128436; HMDB0140672; HMDB0140673; HMDB0140674	NA	NA
Idx_982	C11H18O11	3-O-alpha-D-Glucopyranuronosyl-D-xylose	Carbohydrate	HMDB0039723; HMDB0040737; HMDB0127654; HMDB0127655; HMDB39723; HMDB40737	NA	NA
Idx_983	C15H18O8	trans-o-Coumaric acid 2-glucoside	Carbohydrate	HMDB0033581; HMDB0036735; HMDB0036936; HMDB0039167; HMDB0039169; HMDB0039509; HMDB0060077; HMDB0125172; HMDB0127979; HMDB0128020; HMDB0134046; HMDB0134047; HMDB0135256; HMDB0135294; HMDB0135296; HMDB0135298; HMDB0135300; HMDB0135302; HMDB0135305; HMDB0135308; HMDB0135655; HMDB0141878; HMDB33581; HMDB36735; HMDB36936; HMDB39167; HMDB39169; HMDB39509; HMDB60077	C05839; C07605	; CHEBI:62251
Idx_984	C19H18O5	1,5-Dihydroxy-3-methoxy-2-prenylxanthone	Other	HMDB0030605; HMDB0030606; HMDB0034015; HMDB0034279; HMDB0040313; HMDB0040315; HMDB0040930; HMDB0041299; HMDB0141058; HMDB0141068; HMDB30605; HMDB30606; HMDB34015; HMDB34279; HMDB40313; HMDB40315; HMDB40930; HMDB41299	NA	; CHEBI:545146; CHEBI:69558; CHEBI:790787
Idx_985	C12H22O10	2-O-a-L-Fucopyranosyl-galactose	Lipid	HMDB0006590; HMDB0006701; HMDB0029523; HMDB0040154; HMDB0124733; HMDB06590; HMDB06701; HMDB29523; HMDB40154	C08244	; CHEBI:22423
Idx_986	C14H17NO8	Acetaminophen glucuronide	Carbohydrate	HMDB0010316; HMDB0029344; HMDB10316; HMDB29344	NA	; CHEBI:32636
Idx_987	C18H33NO4	(9E)-10-nitrooctadecenoic Acid	Lipid	HMDB0062737; HMDB0062738; HMDB62737; HMDB62738	NA	; CHEBI:86285; CHEBI:86329
Idx_988	C19H37NO3	Margaroylglycine	Amino acid/Peptide	HMDB0013246; HMDB13246	NA	NA
Idx_989	C17H12O7	2,3-Epoxyaflatoxin B1	Xenobiotic	HMDB0006558; HMDB0030474; HMDB0030479; HMDB0030753; HMDB0031533; HMDB0038806; HMDB0128459; HMDB0128461; HMDB0128462; HMDB0128463; HMDB0128464; HMDB0140683; HMDB0140684; HMDB0142058; HMDB06558; HMDB30474; HMDB30479; HMDB30753; HMDB31533; HMDB38806	C16755; C16756; C19586	; CHEBI:30725; CHEBI:78576
Idx_99	C8H8O	Phenylacetaldehyde	Xenobiotic	HMDB0004072; HMDB0006236; HMDB0013815; HMDB0029636; HMDB0029637; HMDB0029638; HMDB0033910; HMDB0038997; HMDB0062765; HMDB0124943; HMDB04072; HMDB06236; HMDB13815; HMDB29636; HMDB29637; HMDB29638; HMDB33910; HMDB38997; HMDB62765	C00601; C02083; C05627; C06758; C07113; C07209; C07214	; CHEBI:16424; CHEBI:17907; CHEBI:1883; CHEBI:27434; CHEBI:27632; CHEBI:28476; CHEBI:28617; CHEBI:87607
Idx_990	C16H24O7	Cymorcin monoglucoside	Carbohydrate	HMDB0029777; HMDB0039385; HMDB0040465; HMDB29777; HMDB39385; HMDB40465	NA	NA
Idx_991	C18H32O5	Corchorifatty acid F	Lipid	HMDB0035919; HMDB0038483; HMDB0040611; HMDB35919; HMDB38483; HMDB40611	NA	; CHEBI:91218
Idx_992	C22H32O2	C22:6	Lipid	HMDB0002183; HMDB0030053; HMDB0030446; HMDB0035185; HMDB0038908; HMDB0062579; HMDB02183; HMDB30053; HMDB30446; HMDB35185; HMDB38908; HMDB62579	C06429	; CHEBI:28125; CHEBI:32095; CHEBI:544843; CHEBI:77016
Idx_993	C20H40O3	Polyoxyethylene 40 monostearate	Lipid	HMDB0032477; HMDB0061659; HMDB0061664; HMDB0061665; HMDB0061666; HMDB0062566; HMDB32477; HMDB61659; HMDB61664; HMDB61665; HMDB61666; HMDB62566	NA	; CHEBI:37258; CHEBI:52347; CHEBI:76992
Idx_994	C10H12N5O6P	Cyclic AMP	Nucleoside/Nucleotide	HMDB0000058; HMDB00058; HMDB0011616; HMDB11616	C00575; C02353	CHEBI:17489; CHEBI:27844
Idx_995	C17H16ClN3O2	7-Hydroxyamoxapine	Other	HMDB0060799; HMDB0060801; HMDB60799; HMDB60801	NA	NA
Idx_996	C19H25N2OS	Hydroxyethylpromethazine	Xenobiotic	HMDB0240229	NA	; CHEBI:135995
Idx_997	C14H18O7S	2-hydroxy-3-[3-(3-methylbut-2-en-1-yl)-4-(sulfooxy)phenyl]propanoic acid	Other	HMDB0133208; HMDB0133209; HMDB0134760	NA	NA
Idx_998	C15H22O8	(¬±)-threo-1-(p-Hydroxyphenyl)propylene glycol 4''-glucoside	Carbohydrate	HMDB0033068; HMDB0033082; HMDB0038304; HMDB33068; HMDB33082; HMDB38304	NA	NA
Idx_999	C16H26O7	Picrocrocin	Carbohydrate	HMDB0005796; HMDB0031382; HMDB0033111; HMDB0033224; HMDB0033225; HMDB0033226; HMDB0034558; HMDB0038979; HMDB0039056; HMDB05796; HMDB31382; HMDB33111; HMDB33224; HMDB33225; HMDB33226; HMDB34558; HMDB38979; HMDB39056	NA	NA
* indicates that more than one putative label was assigned to the metabolite Idx
