# Supplementary material for: Genome-wide association study of untargeted plasma metabolomic profiles identifies host genetic regulation in people with HIV
Source: HGG Adv. 2026 Jun 17;7(4):100635. doi: 10.1016/j.xhgg.2026.100635 (PMC13355647; doi:10.1016/j.xhgg.2026.100635)
Supplement: Table S2. Associations of individual metabolites with demographic variables, including age, sex assigned at birth, smoking, and genetic ancestry, together with effect sizes and p values [file mmc3.xlsx]

## Sheet: S2
Supplementary Table S2 Univariate demographic associations
		Age			Sex			Smoking			Genetic Ancestry (European)
Metabolite ID	Putative metabolite label(s)	Effect	p.value	p.adjusted	Effect	p.value	p.adjusted	Effect	p.value	p.adjusted	Effect	p.value	p.adjusted
Idx_1	Acrolein	-0.510164	0.0178795	1	-0.181772	0.0114695	1	0.173346	0.00442092	1	-0.277663	0.00421701	1
Idx_10	Propenoic acid C3:1	0.739237	0.000854876	1	-0.196236	0.00688332	1	0.0113852	0.853346	1	-0.27684	0.00697695	1
Idx_100	Cys	1.68098	1.32169e-15	2.59315e-12	-0.243027	0.00083429	1	0.0482669	0.420904	1	-0.105859	0.267497	1
Idx_1000	Carnosol	0.112917	0.60226	1	0.0780293	0.277782	1	0.25777	2.91024e-05	0.0570989	0.136288	0.157849	1
Idx_1001	9,12,13-TriHOME	-0.169796	0.431917	1	0.159128	0.028636	1	-0.363082	1.32047e-08	2.59077e-05	-0.330553	0.000607783	1
Idx_1002	C22:5	1.08924	3.71147e-07	0.000728191	0.334835	5.41161e-06	0.0106176	-0.317814	4.71428e-07	0.000924942	-0.299275	0.00175174	1
Idx_1003	Piroxicam	-0.360402	0.0990607	1	-0.26303	0.000608712	1	0.208936	0.00077821	1	-0.145309	0.140569	1
Idx_1004	3-hydroxydecanoyl carnitine	-0.577452	0.00881381	1	-0.00687496	0.927199	1	-0.0694976	0.263854	1	-0.180683	0.068435	1
Idx_1005	Leonuriside A	0.567393	0.00898358	1	-0.0220963	0.766008	1	-0.204305	0.00100017	1	0.0859895	0.384553	1
Idx_1006	Unshuoside A	0.165859	0.459207	1	-0.0274833	0.717108	1	-0.136319	0.0344395	1	0.040565	0.683657	1
Idx_1007	Carnosic acid	0.38274	0.0766518	1	0.263358	0.000293532	0.57591	0.135982	0.0250744	1	0.290115	0.00326184	1
Idx_1008	C22:4	1.12648	1.58008e-07	0.000310012	0.212327	0.00364483	1	-0.152454	0.0131615	1	-0.070766	0.46768	1
Idx_1009	Methyl glucosinolate	0.16398	0.486526	1	-0.138722	0.118333	1	0.120753	0.0600115	1	-0.073488	0.470657	1
Idx_101	Benzamide	0.0892805	0.680863	1	-0.0166336	0.817263	1	0.0467094	0.441163	1	-0.18764	0.0524275	1
Idx_1010	2,4,12-Octadecatrienoic acid isobutylamide	0.109145	0.61981	1	0.0839603	0.257726	1	-0.0882976	0.160194	1	-0.156139	0.111018	1
Idx_1011	(S)-a-Amino-2,5-dihydro-5-oxo-4-isoxazolepropanoic acid N2-glucoside	0.184919	0.392948	1	-0.184245	0.0113791	1	0.0631189	0.295452	1	0.0197856	0.834877	1
Idx_1012	1,5-Dibutyl methyl hydroxycitrate	0.0392309	0.855928	1	0.0216803	0.762342	1	0.159579	0.00842709	1	0.049094	0.608694	1
Idx_1013	15-Keto-13,14-dihydroprostaglandin A2	-0.141531	0.531027	1	-0.151178	0.0484119	1	0.257412	3.52654e-05	0.0691906	0.29492	0.00638349	1
Idx_1014	Docosatrienoic acid	0.841913	9.34196e-05	0.183289	0.183313	0.011546	1	-0.048138	0.430746	1	0.0186535	0.846767	1
Idx_1015	Aspartylglycosamine	0.283748	0.192013	1	-0.285401	0.00010101	0.198181	-0.00772856	0.89834	1	-0.278528	0.00521796	1
Idx_1016	Pipericine	-0.295506	0.189103	1	0.102373	0.168233	1	-0.0139808	0.823895	1	-0.143149	0.147278	1
Idx_1017	Famotidine	-0.615197	0.00465625	1	0.0170277	0.814233	1	0.0877386	0.151658	1	-0.34915	0.00050998	1
Idx_1018	15-Acetyl-4-deoxynivalenol	-0.356393	0.0945767	1	-0.189792	0.0095197	1	0.292205	2.19523e-06	0.00430705	0.0891991	0.349368	1
Idx_1019	Licochalcone A	-0.999524	3.66221e-06	0.00718526	-0.0967722	0.183498	1	-0.166243	0.00674966	1	-0.107856	0.26131	1
Idx_102	3-Mercaptolactate	0.526103	0.0153217	1	0.131124	0.0700797	1	-0.0470212	0.439561	1	-0.13248	0.168411	1
Idx_1020	Omega-Carboxy-trinor-leukotriene B4	0.381332	0.0861768	1	0.252036	0.000532297	1	-0.0693685	0.269996	1	-0.187288	0.049377	1
Idx_1021	Aspidospermatine	0.841964	0.000100536	0.197253	0.558668	3.19585e-13	6.27026e-10	-0.136387	0.0258359	1	-0.31259	0.00106102	1
Idx_1022	14,15-DiHETrE	-0.159577	0.465786	1	0.111327	0.125854	1	-0.194676	0.00161616	1	-0.465685	2.59793e-06	0.00509713
Idx_1023	Erucic acid	0.437623	0.0477515	1	0.0373025	0.608867	1	0.0377869	0.537927	1	0.133275	0.1869	1
Idx_1024	Topiramate	0.0783683	0.728722	1	-0.650057	4.16554e-13	8.17279e-10	-0.162958	0.0110262	1	0.0601897	0.542381	1
Idx_1025	Rutagravine	0.0953614	0.660671	1	-0.403338	9.86298e-08	0.000193512	0.107753	0.076665	1	0.319314	0.00121812	1
Idx_1026	7-Hydroxygliclazide	0.0807336	0.707621	1	-0.353613	1.90593e-06	0.00373943	0.0217561	0.719902	1	0.0925424	0.335886	1
Idx_1027	Oleoyl glycine	0.6551	0.00206143	1	0.592116	1.5467e-14	3.03462e-11	-0.0782573	0.194747	1	-0.127616	0.179742	1
Idx_1028	Docosanamide	-0.668886	0.00234406	1	0.149424	0.0429808	1	-0.0116119	0.850274	1	-0.061768	0.53086	1
Idx_1029	Hexose bisP	-0.152684	0.47663	1	0.0268174	0.706841	1	-0.0184405	0.758805	1	-0.227236	0.0205455	1
Idx_103	Benzoate	0.28578	0.191718	1	0.221158	0.00220281	1	0.0499698	0.411668	1	-0.101309	0.284854	1
Idx_1030	{[4-(7-methoxy-2-oxo-2H-chromen-6-yl)-2-oxobut-3-en-1-yl]oxy}sulfonic acid	0.112036	0.607199	1	-0.0396971	0.585855	1	0.473913	1.9298e-13	3.78626e-10	0.161441	0.0936854	1
Idx_1031	Linocinnamarin	0.137196	0.527814	1	-0.131152	0.0706962	1	0.172918	0.0044548	1	0.280337	0.00409335	1
Idx_1032	15-Deacetylneosolaniol	-0.222292	0.304662	1	0.147557	0.0398028	1	0.0803547	0.183087	1	-0.0411716	0.666997	1
Idx_1033	Plastoquinone 3	0.316473	0.148109	1	0.0842997	0.257778	1	-0.0335602	0.587698	1	-0.000212337	0.998276	1
Idx_1034	9-Hexadecenoylcholine	-0.538314	0.0136636	1	0.161007	0.0250248	1	-0.0215567	0.723028	1	0.0584429	0.55062	1
Idx_1035	Lactosamine	0.151402	0.482818	1	-0.356655	1.36428e-06	0.00267672	0.218435	0.000374026	0.73384	0.249029	0.00944388	1
Idx_1036	Stearoylglycine	-0.189939	0.380275	1	0.222517	0.00201946	1	-0.355838	2.03282e-08	3.98839e-05	0.0105469	0.913458	1
Idx_1037	[1-(7-methoxy-2-oxo-2H-chromen-6-yl)-3-oxobutoxy]sulfonic acid	-0.313391	0.143148	1	-0.0416973	0.558447	1	0.218671	0.000322079	0.631919	-0.00435641	0.963453	1
Idx_1038	Glucocaffeic acid	0.731057	0.000840879	1	-0.0945799	0.196407	1	0.282811	5.28624e-06	0.0103716	0.424629	4.29753e-05	0.0843175
Idx_1039	Disaccharide	0.366999	0.102348	1	-0.0994188	0.190176	1	0.277227	1.00862e-05	0.0197892	0.315823	0.00323276	1
Idx_104	Phenylethyl alcohol	-0.544585	0.0137052	1	-0.045704	0.544219	1	0.727672	1.5339e-25	3.00952e-22	0.307762	0.00378682	1
Idx_1040	Dictyoquinazol C	0.490325	0.0267475	1	-0.117128	0.120273	1	0.169656	0.00606322	1	0.501556	7.30865e-06	0.0143396
Idx_1041	Coniferin	0.334407	0.132022	1	-0.08384	0.257637	1	0.210439	0.000690424	1	0.200607	0.0437709	1
Idx_1042	7-(4-Hydroxy-3-methoxyphenyl)-5-methoxy-1-phenyl-3-heptanone	-0.222742	0.306468	1	0.429089	6.04249e-09	1.18554e-05	-0.0114157	0.851576	1	0.0157255	0.871003	1
Idx_1043	MG(P-18:0e/0:0/0:0)	-0.660735	0.00251767	1	0.139404	0.0512843	1	-0.0360019	0.55553	1	-0.0230749	0.811541	1
Idx_1044	DIBOA-Glc	0.817095	0.000131845	0.258681	-0.211198	0.00358754	1	0.144678	0.017811	1	0.0512353	0.590374	1
Idx_1045	Domesticoside	0.567546	0.00968402	1	-0.238161	0.00194728	1	0.175091	0.0044871	1	0.206377	0.0383713	1
Idx_1046	(-)-erythro-Anethole glycol 1-glucoside	0.190513	0.390567	1	-0.0400231	0.588457	1	0.131383	0.0332994	1	0.211566	0.0390166	1
Idx_1047	2-(4-Allyl-2-methoxyphenoxy)-1-(4-hydroxy-3-methoxyphenyl)-1-propanol	-0.240583	0.283115	1	-0.131027	0.0859792	1	0.0583534	0.353087	1	0.0232619	0.813829	1
Idx_1048	11-Dehydrocorticosterone	-0.617805	0.00596758	1	0.18174	0.0134088	1	0.0868342	0.164404	1	0.034883	0.718934	1
Idx_1049	Medroxyprogesterone	0.325742	0.132951	1	0.288638	7.88449e-05	0.154694	-0.308198	8.56032e-07	0.00167953	-0.124306	0.202641	1
Idx_105	Trimethylpyrazine	-0.303208	0.167107	1	0.0893956	0.219454	1	0.579012	4.5456e-18	8.91847e-15	0.204072	0.0410112	1
Idx_1050	1-Phenyl-1,3-heptadecanedione	-0.0421716	0.844681	1	0.330481	7.2454e-06	0.0142155	-0.332788	9.07504e-08	0.000178052	-0.45551	4.9169e-06	0.00964696
Idx_1051	10,20-Dihydroxyeicosanoic acid	-0.698093	0.00123036	1	-0.112625	0.12059	1	-0.125125	0.040744	1	0.135064	0.16207	1
Idx_1052	cGMP	-0.328862	0.127187	1	-0.0396756	0.578071	1	0.132715	0.0297526	1	-0.131354	0.167928	1
Idx_1053	Omeprazole	1.12825	2.13822e-07	0.00041952	-0.215292	0.00340112	1	0.162893	0.00820533	1	0.367077	0.000224016	0.439519
Idx_1054	3-hydroxyundecanoyl carnitine	0.342407	0.112379	1	0.432789	4.98526e-09	9.78107e-06	-0.194964	0.00152585	1	-0.0804679	0.404404	1
Idx_1055	2-hydroxy-3-[3-(4-hydroxy-3-methylbut-2-en-1-yl)-4-(sulfooxy)phenyl]propanoic acid	0.315963	0.141529	1	0.0249186	0.730881	1	0.242872	7.38362e-05	0.144867	-0.170768	0.0803376	1
Idx_1056	Nifedipine	-0.0797239	0.714837	1	-0.231809	0.00206182	1	-0.0770688	0.212517	1	0.124359	0.202989	1
Idx_1057	Di-O-methylcrenatin	-0.0701508	0.746388	1	-0.104737	0.145909	1	0.250263	5.25236e-05	0.103051	0.0511128	0.594481	1
Idx_1058	(1R,3S,4S,6R)-6,9-Dihydroxyfenchone 6-O-b-D-glucoside	0.445707	0.0453891	1	-0.0197257	0.7904	1	-0.0421271	0.504215	1	0.0236067	0.808724	1
Idx_1059	Cortexolone	-0.515777	0.0177853	1	0.144018	0.0462681	1	0.0353308	0.562988	1	0.0590855	0.545143	1
Idx_106	Santene	-0.458488	0.0366633	1	0.107949	0.139651	1	-0.125152	0.0433023	1	-0.237604	0.018814	1
Idx_1060	Sorbitan laurate	-0.2487	0.259047	1	0.0788926	0.277664	1	-0.299402	2.78142e-06	0.00545714	-0.0981811	0.311308	1
Idx_1061	Methyl-[10]-shogaol	0.179238	0.413006	1	0.175585	0.0141536	1	-0.517049	1.79539e-14	3.52255e-11	-0.300766	0.00160266	1
Idx_1062	3-Hydroxy-1-phenyl-1-heptadecanone	-0.797854	0.000215616	0.423038	0.0189977	0.791689	1	-0.246288	6.87586e-05	0.134904	-0.379328	0.000120011	0.235462
Idx_1063	5''-Hydroxypiroxicam	-0.660448	0.00234284	1	0.0237739	0.742973	1	0.119423	0.0518504	1	-0.179038	0.06163	1
Idx_1064	AMP	-0.847224	8.74492e-05	0.171575	0.0927701	0.198893	1	0.121433	0.0480335	1	-0.106784	0.270367	1
Idx_1065	2-O-(6-Phospho-alpha-mannosyl)-D-glycerate	-0.518489	0.0184044	1	0.0734119	0.314022	1	0.110664	0.0706296	1	-0.018728	0.847038	1
Idx_1066	alpha-(1,2-Dihydroxyethyl)-1,2,3,4-tetrahydro-7-hydroxy-9-methoxy-3,4-dioxocyclopenta[c][1]benzopyran-6-acetaldehyde	1.58355	1.28421e-13	2.51962e-10	-0.090809	0.211515	1	0.0471339	0.439132	1	0.453883	3.31161e-06	0.00649738
Idx_1067	Torasemide	-0.319891	0.138041	1	-0.0382482	0.599465	1	0.25869	2.81107e-05	0.0551531	0.255999	0.0102167	1
Idx_1068	Foeniculoside VIII	-0.271394	0.220871	1	0.00355535	0.961912	1	0.101965	0.0999103	1	0.0611839	0.535923	1
Idx_1069	Gibberellin A110	0.198646	0.376511	1	-0.251846	0.00149272	1	0.0734387	0.241279	1	0.139448	0.177269	1
Idx_107	Nicotinate	0.636626	0.00296437	1	0.121116	0.0940603	1	-0.0694195	0.249581	1	-0.259224	0.00720562	1
Idx_1070	Bexarotene	-0.259043	0.240922	1	0.0413233	0.57231	1	-0.052019	0.398775	1	-0.0652057	0.506254	1
Idx_1071	3b,15b,17a-Trihydroxy-pregnenone	-0.389146	0.0701126	1	0.245404	0.000736022	1	-0.0996692	0.0982066	1	-0.338423	0.000454715	0.892152
Idx_1072	2-Hydroxy-6-pentadecylbenzoic acid	-0.36685	0.0964752	1	-0.102408	0.166101	1	-0.41032	5.20054e-10	1.02035e-06	-0.0570617	0.559509	1
Idx_1073	5-Heptadecyl-1,3-benzenediol	-0.805934	0.000188709	0.370246	0.0172371	0.811039	1	-0.237903	0.000112944	0.221596	-0.285597	0.00384571	1
Idx_1074	Calonectrin	0.0685838	0.761738	1	-0.225564	0.00461658	1	-0.11017	0.089188	1	-0.0318872	0.746573	1
Idx_1075	8-iso-15-keto-PGE2	-0.110417	0.622821	1	-0.0967766	0.199199	1	0.297872	2.67951e-06	0.00525721	0.328045	0.00192143	1
Idx_1076	Tetrahydrocorticosterone	-0.263088	0.219726	1	0.275051	0.000178794	0.350795	-0.0693268	0.249695	1	-0.268751	0.00566702	1
Idx_1077	3,4-Dimethyl-5-pentyl-2-furanundecanoic acid	-0.591295	0.00687938	1	0.0308868	0.667694	1	-0.0875464	0.153866	1	-0.114107	0.23665	1
Idx_1078	Indole-3-acetic-acid-O-glucuronide	0.661397	0.00240755	1	-0.270811	0.000320051	0.62794	0.2002	0.00114346	1	0.353688	0.000499038	0.979113
Idx_1079	Adinazolam	-0.44039	0.04005	1	-0.0764685	0.2905	1	0.164287	0.00692328	1	0.115551	0.230329	1
Idx_108	Anisidine	0.0285763	0.896679	1	-0.105167	0.149988	1	0.534387	4.79134e-16	9.40061e-13	0.181491	0.0653198	1
Idx_1080	9-(beta-D-Ribofuranosyl)zeatin	-0.00437684	0.983778	1	0.0178761	0.804234	1	-0.00616819	0.919219	1	0.0941495	0.323214	1
Idx_1081	Pirenzepine	0.0729945	0.73807	1	-0.0394417	0.587304	1	0.12982	0.0354978	1	0.113351	0.245927	1
Idx_1082	Penicilloic acid	-0.359438	0.100963	1	-0.293444	4.82147e-05	0.0945972	0.188911	0.0023672	1	-0.148899	0.131383	1
Idx_1083	Prostaglandin E2	-1.01631	3.90364e-06	0.00765894	-0.0767714	0.293259	1	0.302792	1.57095e-06	0.00308221	-0.290528	0.0024408	1
Idx_1084	MG(0:0/18:3(6Z,9Z,12Z)/0:0)	-1.31586	1.3207e-09	2.59121e-06	-0.101283	0.165703	1	-0.102868	0.093772	1	-0.405376	2.95676e-05	0.0580116
Idx_1085	4-Hydroxybenzyl isothiocyanate 4''''-acetylrhamnoside	-0.028223	0.896951	1	-0.198768	0.0094698	1	-0.489452	9.27096e-13	1.81896e-09	-0.0103068	0.917574	1
Idx_1086	Olopatadine n-oxide	-0.47753	0.0290224	1	-0.160075	0.0286021	1	0.349826	3.37488e-08	6.62151e-05	-0.00413966	0.965577	1
Idx_1087	Dihydronaringenin-O-sulphate	-0.594808	0.00618415	1	-0.246974	0.000761613	1	0.237572	0.000118007	0.231531	-0.0342038	0.725208	1
Idx_1088	Flumioxazin	0.125596	0.565435	1	-0.275377	0.000343711	0.674361	-0.323828	5.1925e-07	0.00101877	0.0116431	0.905831	1
Idx_1089	Isopropyl apiosylglucoside	-0.085969	0.693412	1	0.136962	0.0598021	1	0.170837	0.00503127	1	0.021503	0.82296	1
Idx_109	Pyrazinoic acid	-0.0346192	0.871402	1	-0.0160958	0.821478	1	0.127874	0.0337454	1	-0.17621	0.0652878	1
Idx_1090	Propofol glucuronide	0.68195	0.00167992	1	0.414112	2.26017e-08	4.43445e-05	0.0623321	0.30564	1	-0.0819769	0.394214	1
Idx_1091	Acetylsalvipisone	0.287317	0.18869	1	0.20917	0.00365088	1	-0.0514382	0.399686	1	0.0489985	0.616346	1
Idx_1092	MG(0:0/18:2(9Z,12Z)/0:0)	-0.714947	0.00107124	1	-0.0994348	0.173627	1	-0.292606	4.30305e-06	0.00844258	-0.17556	0.0656343	1
Idx_1093	C23:0	-1.31821	1.14866e-09	2.25368e-06	0.0133963	0.851607	1	-0.20939	0.000750101	1	-0.162876	0.0865983	1
Idx_1094	3-Iodothyronamine	-0.427467	0.0503763	1	-0.0122639	0.865667	1	0.145436	0.0183942	1	-0.302782	0.00253499	1
Idx_1095	Amodiaquine	-0.45037	0.0368032	1	-0.0877164	0.221983	1	0.266284	1.61109e-05	0.0316096	0.15518	0.103206	1
Idx_1096	lysoPC(6:0)	0.607732	0.00493846	1	0.517686	9.04526e-12	1.77468e-08	0.056621	0.34856	1	-0.106921	0.269838	1
Idx_1097	Pristanoylglycine	0.17784	0.41048	1	0.222064	0.00205834	1	-0.369755	4.69867e-09	9.21879e-06	-0.107069	0.26556	1
Idx_1098	{3-[2-hydroxy-3-(2,4,6-trihydroxyphenyl)propyl]phenyl}oxidanesulfonic acid	-0.486059	0.0258336	1	-0.153046	0.0367907	1	0.263755	2.021e-05	0.039652	0.0810762	0.403917	1
Idx_1099	Acaciabiuronic acid	1.16111	4.51768e-08	8.86368e-05	-0.179262	0.015241	1	0.245523	6.43059e-05	0.126168	0.36833	0.00025699	0.504214
Idx_11	Butanal	-0.109222	0.618929	1	-0.619495	2.43749e-13	4.78236e-10	-0.0455426	0.464079	1	-0.200145	0.0382303	1
Idx_110	Orcinol	-0.0892772	0.68362	1	-0.416408	5.61175e-08	0.000110103	0.246642	7.19901e-05	0.141245	0.171912	0.0793085	1
Idx_1100	Prostaglandin F1a	-0.923017	2.68501e-05	0.05268	0.165989	0.0215187	1	-0.218089	0.000497293	0.975688	-0.342432	0.000341635	0.670288
Idx_1101	C24:6	0.296625	0.170962	1	0.466097	3.06522e-10	6.01396e-07	-0.198923	0.00134176	1	-0.271669	0.00448987	1
Idx_1102	MG(0:0/18:1(11Z)/0:0)	-0.559376	0.0111085	1	0.241309	0.000820369	1	-0.23224	0.000226558	0.444507	-0.0926951	0.334894	1
Idx_1103	2(R)-hydroxydocosanoic acid	-0.812967	0.000187438	0.367753	0.21703	0.00257853	1	-0.0675169	0.26863	1	-0.0838673	0.381357	1
Idx_1104	Cyclodopa glucoside	0.474958	0.0306354	1	-0.216973	0.00628552	1	0.215441	0.000681058	1	0.0421864	0.67787	1
Idx_1105	Niazimicin A	0.268627	0.222599	1	0.172438	0.0175232	1	0.0671908	0.277406	1	-0.187968	0.0476741	1
Idx_1106	5-Chloro-2-(3,5-di-tert-butyl-2-hydroxyphenyl)-2H-benzotriazole	0.0364264	0.866082	1	-0.162482	0.0248748	1	0.0500494	0.40601	1	-0.148867	0.118139	1
Idx_1107	Nalbuphine	1.09163	3.34853e-07	0.000656981	0.299885	2.96227e-05	0.0581198	-0.00825158	0.89075	1	-0.110524	0.245123	1
Idx_1108	[3-hydroxy-1-(7-methoxy-2-oxo-2H-chromen-6-yl)-3-methylbutoxy]sulfonic acid	-0.343942	0.114561	1	-0.293793	5.12887e-05	0.100628	0.202387	0.001119	1	-0.139784	0.154587	1
Idx_1109	Dihydrocaffeic acid 3-O-glucuronide	-0.0102223	0.962695	1	-0.334751	4.32612e-06	0.00848785	0.169378	0.00604032	1	-0.118781	0.224222	1
Idx_111	2,3-Dimethyl-2-cyclohexen-1-one	-0.274592	0.209722	1	-0.104507	0.148458	1	-0.0525172	0.38659	1	-0.33172	0.000799678	1
Idx_1110	Sorgoleone 358	0.32301	0.136291	1	0.0747898	0.30259	1	-0.0130638	0.829401	1	-0.120338	0.214968	1
Idx_1111	13,14-Dihydro PGF-1a	-1.15298	1.33681e-07	0.000262283	-0.101858	0.163377	1	-0.046787	0.443626	1	-0.230282	0.018203	1
Idx_1112	C24:5	0.172352	0.424905	1	0.219441	0.00267354	1	-0.00866697	0.886942	1	-0.363693	0.000185102	0.36317
Idx_1113	MG(18:0/0:0/0:0)	-0.527811	0.0149627	1	-0.218575	0.00261262	1	0.153258	0.0120952	1	-0.264663	0.0066344	1
Idx_1114	Avenanthramide 2s	0.454238	0.0381748	1	-0.260212	0.000522451	1	-0.132133	0.0335714	1	-0.0035645	0.970383	1
Idx_1115	Epinephrine glucuronide	0.86441	6.6666e-05	0.130799	-0.348182	9.05306e-06	0.0177621	-0.0996849	0.108311	1	0.0551846	0.572288	1
Idx_1116	Rabeprazole	0.638339	0.00303714	1	-0.351262	3.85633e-06	0.00756612	0.0902614	0.138112	1	-0.000218328	0.998191	1
Idx_1117	2-Hydroxylauroylcarnitine	-1.16245	5.78063e-08	0.000113416	-0.10199	0.154647	1	0.0174037	0.772238	1	-0.0782662	0.413583	1
Idx_1118	3-Methoxy-4-hydroxyphenylglycol glucuronide	1.48011	5.29336e-12	1.03856e-08	-0.410417	1.09721e-07	0.000215273	0.0813346	0.180702	1	0.233848	0.0175613	1
Idx_1119	1-(3,4-Dimethoxyphenyl)-1,2-ethanediol 1-O-b-D-glucoside	0.669616	0.00225187	1	-0.372228	1.14427e-06	0.00224506	0.00650559	0.915428	1	0.0435599	0.659566	1
Idx_112	Taurine	-0.0648078	0.766041	1	0.251508	0.000589013	1	0.0243958	0.688945	1	-0.378322	0.000116146	0.227879
Idx_1120*	Lepidine C	0.436411	0.0488381	1	-0.237025	0.00173718	1	0.110687	0.0749704	1	0.0817025	0.403482	1
Idx_1120*	Quassinol	0.436411	0.0488381	1	-0.237025	0.00173718	1	0.110687	0.0749704	1	0.0817025	0.403482	1
Idx_1121	C24:4	0.325114	0.130003	1	0.0686154	0.3422	1	-0.000430582	0.994327	1	-0.0741957	0.443724	1
Idx_1122	5-Hydroxyomeprazole	1.12405	2.91526e-07	0.000571973	-0.395937	3.5948e-07	0.000705299	0.137905	0.0268201	1	0.269139	0.00747498	1
Idx_1123	2-(3,4-dimethoxyphenyl)-5,7,8-trihydroxy-3-methoxy-3,4-dihydro-2H-1-benzopyran-4-one	0.622848	0.00395229	1	-0.123742	0.0887754	1	0.0580506	0.339483	1	0.479779	2.28257e-06	0.00447841
Idx_1124	Gibberellin A93	0.538543	0.0130523	1	-0.235618	0.00150678	1	0.0616746	0.31009	1	0.0338974	0.726521	1
Idx_1125	Cortisol	0.369037	0.0949123	1	0.27582	0.000104243	0.204524	-0.14682	0.0204886	1	-0.0432311	0.657828	1
Idx_1126	C24:3	-0.229493	0.288288	1	0.149775	0.0359507	1	-0.00826618	0.891052	1	-0.151012	0.114983	1
Idx_1127	Cefadroxil	0.48746	0.0229457	1	-0.156059	0.0331708	1	0.175478	0.00436963	1	0.0963866	0.324615	1
Idx_1128	Glucose isomerase from streptomyces rubiginosus	0.275082	0.204725	1	-0.104428	0.153291	1	0.212932	0.000557398	1	0.0777373	0.422988	1
Idx_1129	hydroxytorsemide	0.260168	0.233449	1	-0.254956	0.000590226	1	0.0380973	0.533862	1	0.420294	3.30309e-05	0.0648067
Idx_113	6-Acetyl-1,2,3,4-tetrahydropyridine	-0.0347418	0.871616	1	-0.0406065	0.571385	1	0.17881	0.00314263	1	-0.0252074	0.79095	1
Idx_1130	Gibberellin A55	0.140595	0.536971	1	-0.277649	0.0010225	1	-0.0504336	0.442059	1	0.121675	0.262567	1
Idx_1131	12-Oxo-20-carboxy-leukotriene B4	0.0502659	0.823486	1	-0.0466801	0.532803	1	-0.146534	0.0253026	1	0.0259265	0.79492	1
Idx_1132	3-(1,1-Dimethyl-2-propenyl)-8-(3-methyl-2-butenyl)xanthyletin	0.589158	0.00644474	1	0.472694	2.29166e-10	4.49623e-07	-0.218029	0.000420629	0.825274	-0.418778	1.38626e-05	0.0271985
Idx_1133	6-O-Acetylaustroinulin	0.269314	0.20869	1	0.102148	0.156564	1	-0.231463	0.000152524	0.299253	-0.261184	0.00821088	1
Idx_1134	Nifursol	-0.220608	0.313966	1	0.0731961	0.318934	1	0.000774359	0.989919	1	-0.241755	0.017433	1
Idx_1135	2-S-glutathionyl acetate	0.550131	0.0119014	1	-0.0744069	0.311461	1	0.13097	0.0339749	1	0.0472602	0.628683	1
Idx_1136	Amoxicillin	0.372246	0.0877672	1	-0.22502	0.00241389	1	0.20029	0.00117165	1	0.215198	0.0299953	1
Idx_1137	Propericiazine	0.0267011	0.904867	1	-0.107385	0.153786	1	0.0858215	0.173207	1	0.0429932	0.668216	1
Idx_1138	Luteolin 4''-sulfate	-0.30341	0.166106	1	-0.20492	0.00503669	1	0.098316	0.112542	1	-0.103109	0.28957	1
Idx_1139	(5,7-dihydroxy-6,8-dimethyl-2-phenyl-3,4-dihydro-2H-1-benzopyran-4-yl)oxidanesulfonic acid	0.498456	0.0208745	1	-0.330954	7.40399e-06	0.0145266	0.307677	7.52684e-07	0.00147677	0.0766227	0.421418	1
Idx_114	2-Hydroxyethanesulfonate	1.62854	2.54709e-13	4.99739e-10	0.0998368	0.173955	1	-0.0864272	0.179145	1	0.232172	0.0220531	1
Idx_1140	Atovaquone	0.200376	0.362865	1	-0.275527	0.000252202	0.494821	0.238711	0.000122722	0.240781	0.2072	0.0352259	1
Idx_1141	Rilpivirine	-0.173084	0.443947	1	-0.20028	0.00975151	1	-0.0347453	0.586694	1	0.230471	0.0239001	1
Idx_1142	C24:1	0.257451	0.233559	1	-0.0918863	0.20907	1	0.0553395	0.364641	1	0.301561	0.00295108	1
Idx_1143	Xanthurenate-8-O-beta-D-glucoside	0.784927	0.000335808	0.658854	-0.180591	0.0148821	1	0.139073	0.0238821	1	0.0963556	0.320742	1
Idx_1144	N-Oleoyl GABA	0.306939	0.152825	1	0.214242	0.00295902	1	-0.243604	7.65104e-05	0.150113	-0.255479	0.00762	1
Idx_1145*	2-(2,5-dihydroxy-4-methoxyphenyl)-3,5,6,7-tetrahydroxy-4H-chromen-4-one	-0.0707355	0.744157	1	-0.330582	6.03705e-06	0.0118447	0.146486	0.0163987	1	0.0564977	0.553462	1
Idx_1145*	5-(acetyloxy)-14-hydroxy-9-oxo-8,17-dioxatetracyclo[8.7.0.0¬≤,‚Å∑.0¬π¬π,¬π‚Å∂]heptadeca-1(10),2(7),3,5,11,13,15-heptaen-13-yl acetate	-0.0707355	0.744157	1	-0.330582	6.03705e-06	0.0118447	0.146486	0.0163987	1	0.0564977	0.553462	1
Idx_1146	12alpha-Hydroxyerosone	-1.00924	2.98174e-06	0.00585018	-0.491179	7.32465e-11	1.4371e-07	0.374538	3.58538e-09	7.03452e-06	0.043725	0.645544	1
Idx_1147	3-O-Feruloylquinic acid	-0.479661	0.0309032	1	-0.38107	5.75529e-07	0.00112919	0.338078	1.6689e-07	0.000327437	0.0633476	0.509816	1
Idx_1148	trans-3-Hydroxycotinine glucuronide	-1.77312	9.11336e-17	1.78804e-13	-0.452946	3.79527e-09	7.44632e-06	0.884987	1.11067e-33	2.17913e-30	0.216964	0.0258335	1
Idx_1149	Dehydroepiandrosterone sulfate	-1.99362	1.3191e-20	2.58807e-17	-0.50886	1.12854e-10	2.21419e-07	0.134539	0.0270904	1	0.153303	0.120964	1
Idx_115	5-Methyl-2-thiophenecarboxaldehyde	-0.247707	0.255866	1	0.19382	0.00705706	1	0.0354979	0.560359	1	-0.300306	0.00158853	1
Idx_1150	19-Hydroxy-PGE2	-1.77536	2.53974e-16	4.98297e-13	-0.391062	5.53794e-07	0.00108654	0.113801	0.0625803	1	0.0218417	0.823164	1
Idx_1151	Perindopril	-1.23816	9.30903e-09	1.82643e-05	-0.0541749	0.453611	1	0.144569	0.0170732	1	-0.0660218	0.49207	1
Idx_1152	Octadecyl fumarate	-0.903231	3.15812e-05	0.0619622	-0.184439	0.0132578	1	-0.193003	0.00199201	1	-0.148438	0.120844	1
Idx_1153	6-Hydroxy-R-acenocoumarol	-0.408624	0.0603151	1	-0.251512	0.000947278	1	-0.086065	0.162794	1	-0.0145407	0.8803	1
Idx_1154	Isorheagenine	-1.48027	5.38882e-12	1.05729e-08	-0.546452	4.21858e-12	8.27686e-09	0.571617	4.72957e-18	9.27941e-15	0.223123	0.0218268	1
Idx_1155	N-Stearoyl GABA	-1.0861	4.74632e-07	0.000931228	-0.235685	0.00136042	1	-0.343793	6.06059e-08	0.000118909	0.0462016	0.63873	1
Idx_1156	{[1-(3-methoxyphenyl)-3-(2,4,6-trihydroxyphenyl)propan-2-yl]oxy}sulfonic acid	1.01276	2.80422e-06	0.00550189	-0.170725	0.019836	1	0.220694	0.000312142	0.612423	0.355931	0.000391167	0.76747
Idx_1157	5-Hydroxy-6-methoxycoumarin 7-glucoside	0.289335	0.184329	1	-0.201571	0.00882172	1	0.415086	5.19981e-11	1.0202e-07	0.461998	3.49117e-05	0.0684967
Idx_1158	Linusitamarin	-1.31272	9.09882e-10	1.78519e-06	-0.539394	3.49876e-12	6.86457e-09	0.31619	3.03994e-07	0.000596436	0.375945	0.000150081	0.294458
Idx_1159	Fragransol D	-1.22755	1.18901e-08	2.33284e-05	-0.358829	2.14669e-06	0.00421181	0.237032	9.40352e-05	0.184497	0.386507	0.000153295	0.300765
Idx_116	Pyrogallic acid	0.248247	0.254837	1	-0.145305	0.046323	1	0.109786	0.0711953	1	-0.219557	0.0244711	1
Idx_1160	Androsterone sulfate	-1.42725	2.80524e-11	5.50389e-08	-0.601854	3.84477e-14	7.54343e-11	0.102404	0.0901298	1	0.252236	0.0105044	1
Idx_1161	6-Keto-prostaglandin F1a	-1.06739	7.54213e-07	0.00147977	-0.142923	0.04861	1	-0.115806	0.0568559	1	-0.240044	0.0127301	1
Idx_1162	Salicyluric beta-D-glucuronide	0.41358	0.0613101	1	-0.453894	6.9374e-08	0.000136112	0.0529006	0.403531	1	0.307193	0.00368272	1
Idx_1163	Gomphidic acid	-0.128275	0.558349	1	-0.144009	0.0455823	1	0.172093	0.00515164	1	-0.17633	0.0773247	1
Idx_1164	Veranisatin C	0.473687	0.0312573	1	-0.215067	0.00581142	1	0.27531	9.23738e-06	0.0181237	0.291741	0.00670489	1
Idx_1165	Citrusin E	-0.0453857	0.835414	1	0.0220364	0.761299	1	0.345721	4.28034e-08	8.39802e-05	0.0858038	0.373274	1
Idx_1166	Blumenol C glucoside	-0.955284	1.18168e-05	0.0231846	-1.13858	3.11974e-31	6.12093e-28	-0.0869442	0.156838	1	0.342166	0.000748877	1
Idx_1167	9''-Carboxy-gamma-tocotrienol	-0.952151	2.37451e-05	0.0465878	-0.108787	0.15096	1	0.0153549	0.810125	1	0.0239082	0.805647	1
Idx_1168	Finasteride	-0.808984	0.000193843	0.380321	0.164391	0.0228326	1	-0.174091	0.00434216	1	-0.135751	0.16221	1
Idx_1169	DG(8:0/10:0/0:0)	-1.09308	4.60023e-07	0.000902565	0.0575352	0.424121	1	-0.144061	0.0187742	1	-0.210487	0.0290232	1
Idx_117	Thymine	0.414248	0.0554508	1	-0.128283	0.0770436	1	-0.0104443	0.863043	1	-0.144803	0.131856	1
Idx_1170	MG(19:0/0:0/0:0)	-1.22371	1.288e-08	2.52706e-05	0.064939	0.366162	1	-0.02971	0.62367	1	-0.161061	0.0942591	1
Idx_1171	Deferasirox	0.644201	0.00345531	1	0.0218019	0.766165	1	0.128146	0.0368646	1	0.160937	0.107931	1
Idx_1172	Geniposidic acid	0.0155822	0.942949	1	-0.398296	1.75749e-07	0.000344819	0.258004	2.68433e-05	0.0526665	0.0728886	0.450003	1
Idx_1173	6-Epi-7-isocucurbic acid glucoside	-1.02297	3.47757e-06	0.006823	-0.502524	1.20047e-10	2.35532e-07	0.151592	0.0137379	1	0.116364	0.230017	1
Idx_1174	11beta,20-Dihydroxy-3-oxopregn-4-en-21-oic acid	-0.954694	1.42321e-05	0.0279233	-0.350039	3.27879e-06	0.00643298	0.0946715	0.121214	1	-0.240656	0.0121704	1
Idx_1175	Tsangane L 3-glucoside	-0.856055	8.36445e-05	0.164111	-0.326681	1.09413e-05	0.0214669	0.157874	0.00989076	1	0.0530593	0.580379	1
Idx_1176	3b-Hydroxy-5-cholenoic acid	-0.149856	0.498798	1	0.02628	0.719467	1	0.073237	0.233508	1	-0.152087	0.121281	1
Idx_1177	1-Methyl 2-galloylgalactarate	-0.00837493	0.969655	1	-0.263512	0.00033474	0.65676	0.129533	0.0369126	1	-0.00324247	0.973891	1
Idx_1178	Naphthoherniarin	-0.132888	0.540879	1	-0.198245	0.00705967	1	0.184553	0.00279087	1	0.080895	0.397694	1
Idx_1179	Furaneol 4-(6-malonylglucoside)	-0.264823	0.220064	1	-0.191251	0.00892159	1	0.196857	0.00138084	1	0.101375	0.28811	1
Idx_118	5-Amino-4-imidazolecarboxyamide	0.295267	0.172733	1	-0.30045	6.25053e-05	0.122635	0.22859	0.000210828	0.413645	0.0742043	0.438774	1
Idx_1180	2-(3,4-dimethoxyphenyl)-5,7-dihydroxy-6,8-dimethoxy-3,4-dihydro-2H-1-benzopyran-4-one	0.00260185	0.990455	1	-0.252317	0.000668797	1	0.16961	0.00576001	1	0.290188	0.00316145	1
Idx_1181	(1RS,2RS)-Guaiacylglycerol 1-glucoside	0.467342	0.0409907	1	-0.270661	0.000998907	1	0.0668251	0.289554	1	0.173589	0.099012	1
Idx_1182	Carissanol	0.0628643	0.781108	1	-0.27378	0.00110699	1	-0.00846089	0.895634	1	0.160796	0.146965	1
Idx_1183	Enalapril	0.560678	0.00922974	1	0.176549	0.0141352	1	0.0774907	0.202171	1	0.0473928	0.622852	1
Idx_1184	5-Nonadecyl-1,3-benzenediol	-1.0317	1.9814e-06	0.00388751	0.0476048	0.506839	1	-0.209115	0.000670608	1	-0.165084	0.0922362	1
Idx_1185	Carinol	-0.106242	0.63725	1	-0.312058	0.000326422	0.640439	-0.091797	0.162839	1	-0.0115855	0.908886	1
Idx_1186	18-Hydroxycortisol	0.326989	0.145859	1	-0.136688	0.0742777	1	-0.0963588	0.137484	1	0.110784	0.284835	1
Idx_1187	Neotame	-0.0481459	0.828588	1	-0.0198461	0.786266	1	-0.0556126	0.375785	1	0.127764	0.201075	1
Idx_1188	Annoglabasin F	-1.09836	4.7712e-07	0.000936109	0.0224997	0.757833	1	-0.231129	0.00020957	0.411177	-0.320105	0.00151043	1
Idx_1189	2-Arachidonylglycerol	-0.713978	0.000899597	1	0.0552749	0.439115	1	-0.358441	1.39576e-08	2.73849e-05	-0.378888	0.000110348	0.216502
Idx_119	Toluene-cis-dihydrodiol	-0.713748	0.000868216	1	-0.0130929	0.854619	1	0.348202	2.40488e-08	4.71837e-05	-0.113923	0.233811	1
Idx_1190	3,‚Äã4-‚ÄãDimethyl-‚Äã5-‚Äãpentyl-2-‚Äãfurantridecanoic acid	-0.754493	0.000532932	1	0.0113262	0.875216	1	-0.0725748	0.234154	1	-0.251641	0.00994474	1
Idx_1191	Erucoylacetone	-1.28419	2.32892e-09	4.56934e-06	-0.134025	0.0652579	1	-0.159861	0.00886168	1	-0.15187	0.118683	1
Idx_1192	Sphingosine 1-phosphate	-1.28992	1.29074e-09	2.53243e-06	0.262919	0.00032162	0.631018	0.180498	0.00299083	1	-0.0574828	0.548724	1
Idx_1193	(7-hydroxy-5-methoxy-6,8-dimethyl-2-phenyl-3,4-dihydro-2H-1-benzopyran-4-yl)oxidanesulfonic acid	0.215023	0.337982	1	-0.00809389	0.912419	1	0.180413	0.00369954	1	0.173398	0.085868	1
Idx_1194	Gibberellin A75	0.303127	0.171453	1	-0.267697	0.000579127	1	0.15133	0.0150985	1	0.264421	0.0121541	1
Idx_1195	3-Methyl-3-butenyl apiosyl-(1->6)-glucoside	0.579974	0.00913993	1	-0.000730184	0.992093	1	0.145217	0.0205532	1	0.120722	0.232162	1
Idx_1196	Pteroside B	0.971663	7.50227e-06	0.0147195	0.446883	5.38623e-10	1.05678e-06	-0.000936693	0.987754	1	-0.149797	0.109598	1
Idx_1197	[6]-Gingerdiol 3,5-diacetate	0.0805796	0.71873	1	0.0226411	0.757677	1	-0.0590672	0.34776	1	0.0818189	0.417692	1
Idx_1198	Bisnorcholic acid	-1.24599	8.16296e-09	1.60157e-05	0.139163	0.0548095	1	0.0351269	0.562502	1	-0.331538	0.000794594	1
Idx_1199	MG(0:0/20:3(11Z,14Z,17Z)/0:0)	-1.02141	2.19705e-06	0.00431062	0.00759633	0.915622	1	-0.302821	1.44395e-06	0.00283304	-0.278654	0.0041625	1
Idx_12	Aminoacetone	0.681904	0.00150476	1	-0.0490198	0.498238	1	0.209408	0.000629324	1	0.274284	0.0049598	1
Idx_120	Sulcatone	-0.374973	0.0855594	1	0.147532	0.0405123	1	-0.164121	0.00750841	1	-0.215897	0.0237591	1
Idx_1200	C25:1	-1.33848	5.83957e-10	1.14572e-06	-0.321008	2.21422e-05	0.043443	-0.142374	0.0207832	1	-0.0928078	0.334348	1
Idx_1201	N-Acetyl-9-O-lactoylneuraminic acid	-0.00218341	0.992107	1	-0.356094	6.92846e-06	0.0135936	-0.128014	0.0391743	1	0.172583	0.0901553	1
Idx_1202	hesperetin 3''-O-sulfate	0.112781	0.610508	1	0.00186684	0.979813	1	0.0806587	0.193913	1	-0.0915486	0.347354	1
Idx_1203	3-hydroxy-2-(4-hydroxy-3,5-dimethoxyphenyl)-5-sulfino-3,4-dihydro-2H-1-benzopyran-7-olate	0.52984	0.0146506	1	-0.340088	8.16101e-06	0.0160119	0.0418015	0.491756	1	0.427578	3.3994e-05	0.0666962
Idx_1204	7-Hydroxy-2-methyl-4-oxo-4H-1-benzopyran-5-carboxylic acid 7-glucoside	0.32383	0.141219	1	-0.213293	0.00389697	1	-0.0340079	0.580874	1	0.259686	0.00821519	1
Idx_1205	Mollicellin A	0.347428	0.115795	1	-0.221798	0.0031704	1	0.0914725	0.13821	1	0.306827	0.00278634	1
Idx_1206	3,4,5-trihydroxy-6-{5-methoxy-2-[(1E)-3-oxopent-1-en-1-yl]phenoxy}oxane-2-carboxylic acid	0.256049	0.234828	1	-0.311758	2.93335e-05	0.0575523	0.0900149	0.136774	1	0.251675	0.0104809	1
Idx_1207	1-(alpha-Methyl-4-(2-methylpropyl)benzeneacetate)-beta-D-Glucopyranuronic acid	-0.55524	0.0124135	1	0.0152224	0.835395	1	0.186974	0.00279581	1	-0.0155247	0.873344	1
Idx_1208	Misoprostol	-0.739811	0.000602319	1	0.114169	0.112922	1	-0.318401	4.42028e-07	0.000867258	-0.3004	0.00174502	1
Idx_1209	MG(0:0/20:2(11Z,14Z)/0:0)	-1.11058	2.25219e-07	0.00044188	-0.046543	0.516124	1	-0.240488	0.000104385	0.204804	-0.069852	0.469276	1
Idx_121	2,3,6-Trihydroxypyridine	0.0627937	0.770984	1	-0.0602683	0.400551	1	-0.0129932	0.829262	1	-0.142903	0.132834	1
Idx_1210	5a-Cholesta-8,24-dien-3-one	-0.816018	0.000186697	0.3663	0.126054	0.0810269	1	-0.0543739	0.373008	1	0.0499427	0.608643	1
Idx_1211	Brinzolamide	0.38795	0.0794552	1	-0.221453	0.00388444	1	0.166971	0.00742308	1	0.0603597	0.537502	1
Idx_1212	Succinyladenosine	0.927727	2.34329e-05	0.0459753	0.0231626	0.750163	1	-0.0756031	0.221436	1	0.136347	0.159538	1
Idx_1213	N-Acetyllactosamine	-0.153048	0.481392	1	-0.260776	0.000461272	0.905015	0.108055	0.077382	1	0.207995	0.0351835	1
Idx_1214	Niazimin A	-0.219301	0.320634	1	-0.0815465	0.268121	1	0.13325	0.0316203	1	-0.142508	0.132823	1
Idx_1215	Quetiapine	-0.286908	0.188841	1	-0.022494	0.756042	1	0.163436	0.00790379	1	0.0506707	0.600419	1
Idx_1216	[2-(3,5-dihydroxyphenyl)-5,7-dihydroxy-4-oxo-3,4-dihydro-2H-1-benzopyran-3-yl]oxidanesulfonic acid	-0.513153	0.01889	1	-0.129346	0.0717292	1	0.253584	5.33105e-05	0.104595	-0.0269416	0.780148	1
Idx_1217	{3-[3-(3,4-dihydroxyphenyl)-3-oxopropyl]-6-hydroxy-2-methoxyphenyl}oxidanesulfonic acid	0.306722	0.158148	1	0.033017	0.648299	1	0.118922	0.0505458	1	-0.157332	0.0990733	1
Idx_1218	2-O-Feruloylhydroxycitric acid	0.427166	0.0514995	1	-0.0368195	0.61556	1	0.129369	0.0354285	1	0.0441024	0.65166	1
Idx_1219	5,6-Dimethoxysterigmatocystin	0.209647	0.347844	1	-0.063768	0.390915	1	0.0816705	0.186229	1	0.186923	0.0614095	1
Idx_122	5-Amino-4-imidazole carboxylate	0.150577	0.484518	1	-0.111514	0.129779	1	0.402306	2.34474e-10	4.60037e-07	0.0975566	0.318594	1
Idx_1220	Eleutheroside B1	0.448668	0.0428202	1	-0.0592343	0.424163	1	0.307643	9.57283e-07	0.00187819	0.348526	0.000820228	1
Idx_1221	3b,16a-Dihydroxyandrostenone sulfate	-0.387424	0.0782822	1	-0.592073	2.63544e-12	5.17072e-09	0.0716245	0.243891	1	0.325421	0.00209992	1
Idx_1222	3,4,5-trihydroxy-6-{[1-(4-methoxyphenyl)-4-methylpentan-3-yl]oxy}oxane-2-carboxylic acid	-0.605365	0.00563049	1	-0.458817	1.43224e-08	2.81006e-05	0.0860594	0.158567	1	0.323217	0.00215172	1
Idx_1223	Bortezomib	0.798973	0.000203628	0.399519	0.436232	4.17635e-09	8.19401e-06	0.0977997	0.105506	1	-0.214324	0.0253511	1
Idx_1224	20-Trihydroxy-leukotriene-B4	0.561017	0.00910716	1	0.311145	2.34129e-05	0.0459361	0.0147718	0.806846	1	-0.256654	0.00760379	1
Idx_1225	Cerebronic acid	-0.746961	0.000678256	1	0.187252	0.0102858	1	-0.0587589	0.338009	1	0.00321535	0.973486	1
Idx_1226	Niazicin A	0.461625	0.035231	1	-0.170286	0.023899	1	0.22254	0.000350613	0.687903	0.345651	0.000832638	1
Idx_1227	3-Hydroxy-cis-5-tetradecenoylcarnitine	-0.849806	8.66183e-05	0.169945	0.0846445	0.238798	1	-0.207748	0.000719941	1	-0.185181	0.0562184	1
Idx_1228	Lithol Rubine	0.593255	0.00674639	1	-0.0355369	0.632654	1	0.0374201	0.546646	1	-0.162658	0.0944781	1
Idx_1229	{4-[2-hydroxy-3-(2,4,6-trihydroxyphenyl)propyl]-2-methoxyphenyl}oxidanesulfonic acid	0.584632	0.00720972	1	-0.00737709	0.918655	1	0.0444233	0.470736	1	-0.232461	0.015325	1
Idx_123	(S)-2,3,4,5-Tetrahydropyridine-2-carboxylate	0.174259	0.417243	1	-0.00139984	0.984395	1	0.153558	0.010993	1	-0.0244709	0.796904	1
Idx_1230	1-O-Sinapoylglucose	0.225017	0.299795	1	-0.249051	0.000657047	1	0.354251	1.71545e-08	3.36572e-05	0.396215	7.14077e-05	0.140102
Idx_1231	Edultin	-0.102303	0.636651	1	-0.254727	0.000558957	1	0.229192	0.000184546	0.36208	0.194951	0.0458568	1
Idx_1232	Methylsyringin	-0.35838	0.099154	1	-0.208145	0.00471603	1	0.064178	0.289456	1	0.0884076	0.358093	1
Idx_1233	Porson	-0.199934	0.359394	1	-0.210179	0.00398568	1	0.0411253	0.498939	1	0.0965293	0.31429	1
Idx_1234	Glycerol trihexanoate	-1.00944	3.80388e-06	0.00746321	0.159515	0.0282316	1	-0.252862	4.95064e-05	0.0971315	-0.0873248	0.362114	1
Idx_1235	DG(18:0e/2:0/0:0)	-0.837916	0.000126464	0.248123	-0.108198	0.141812	1	-0.157446	0.0117715	1	-0.112382	0.24434	1
Idx_1236	Urolithin B 3-O-glucuronide	0.127284	0.563014	1	-0.307272	4.29504e-05	0.0842688	0.0776471	0.207663	1	0.0173662	0.85987	1
Idx_1237	5a,6a-Epoxy-7E-megastigmene-3a,9e-diol 3-glucoside	0.255608	0.242541	1	-0.415293	8.75004e-08	0.000171676	-0.156761	0.0114085	1	0.237901	0.0162001	1
Idx_1238	3-keto-Digoxigenin	0.0726617	0.740844	1	-0.017823	0.807666	1	-0.0426632	0.485669	1	-0.0970635	0.311068	1
Idx_1239	5,6-Dihydroxyprostaglandin F1a	-0.188294	0.387482	1	0.0455383	0.526627	1	-0.212906	0.000548501	1	-0.136534	0.152087	1
Idx_124	Dihydrothymine	-0.0866552	0.692811	1	-0.252849	0.000593875	1	0.161473	0.00861812	1	0.187609	0.0577133	1
Idx_1240	Tadalafil	0.328127	0.136617	1	-0.109754	0.130294	1	0.187589	0.00240521	1	0.0801436	0.410541	1
Idx_1241	1-Phosphatidyl-D-myo-inositol	0.441636	0.0435434	1	-0.340842	6.02862e-06	0.0118281	0.120578	0.0489512	1	0.14212	0.142107	1
Idx_1242	{5-[(E)-2-{3,5-dihydroxy-4-[(1E)-3-methylbuta-1,3-dien-1-yl]phenyl}ethenyl]-2-hydroxyphenyl}oxidanesulfonic acid	0.45446	0.0365817	1	-0.248898	0.000641781	1	0.206788	0.000824456	1	0.221272	0.021442	1
Idx_1243	2,3,4,5,6-Penta-O-acetyl-D-glucose	0.241556	0.267109	1	-0.270037	0.000304254	0.596946	0.257157	3.27117e-05	0.0641803	0.199373	0.0425099	1
Idx_1244	Todatriol glucoside	-0.0630684	0.775303	1	-0.433863	4.79254e-08	9.40296e-05	0.178532	0.00399737	1	0.211093	0.034555	1
Idx_1245	(2S,4S,6S)-2-[2-(4-Hydroxy-3-meyhoxyphenyl)ethyl]tetrahydro-6-(4,5-dihydroxy-3-methoxyphenyl)-2H-pyran-4-ol	-0.320271	0.163317	1	-0.24985	0.00235468	1	0.0319044	0.620699	1	0.0762129	0.473128	1
Idx_1246	(3S,5R,6S,7E,9x)-7-Megastigmene-3,6,9-triol 9-glucoside	0.00356087	0.987072	1	0.137462	0.0607504	1	-0.118275	0.0541399	1	-0.065997	0.498523	1
Idx_1247	12-Ketodeoxycholic acid	-0.454662	0.0369895	1	0.211771	0.00354217	1	-0.243721	8.39136e-05	0.164639	-0.291731	0.00323189	1
Idx_1248	beta-D-3-[5-Deoxy-5-(dimethylarsinyl)ribofuranosyloxy]-2-hydroxy-1-propanesulfonic acid	-0.525434	0.019354	1	0.0678993	0.365966	1	0.0776846	0.213205	1	-0.509427	2.63595e-06	0.00517173
Idx_1249	Garcimangosone D	0.410456	0.0604113	1	-0.179327	0.0148679	1	0.431417	1.55801e-11	3.05682e-08	0.367179	0.000261895	0.513838
Idx_125	Goitrin	-0.528247	0.0161547	1	-0.0309271	0.6697	1	-0.23935	0.000120742	0.236896	-0.0160403	0.867855	1
Idx_1250	CPA(16:0/0:0)	-0.215594	0.315912	1	0.090719	0.209082	1	-0.0361606	0.546592	1	0.13874	0.145798	1
Idx_1251	3b,12a-Dihydroxy-5a-cholanoic acid	-0.460883	0.0346964	1	-0.060649	0.402711	1	0.00711223	0.906913	1	-0.118419	0.221135	1
Idx_1252	6-Hydroxymusizin 8-O-b-D-glucopyranoside	-0.417257	0.059656	1	0.0367562	0.616251	1	0.251719	6.8138e-05	0.133687	-0.263047	0.0100009	1
Idx_1253	N-Acetylserotonin glucuronide	-0.16084	0.463401	1	-0.076294	0.291099	1	0.181461	0.00345242	1	-0.199261	0.0434482	1
Idx_1254	1-(3-Methyl-2-butenoyl)-6-apiosylglucose	0.235774	0.287872	1	0.0398618	0.584553	1	0.105967	0.0906003	1	-0.224212	0.020512	1
Idx_1255	Gibberellin A39	-0.345808	0.127223	1	-0.271593	0.00128458	1	-0.0779031	0.237875	1	-0.0516825	0.597605	1
Idx_1256	cis-3-Hexenyl b-primeveroside	-0.203355	0.371602	1	-0.23364	0.00286508	1	-0.00769552	0.905242	1	-0.011899	0.907156	1
Idx_1257	7,8-Dehydro-beta-micropteroxanthin	-0.329496	0.129371	1	0.245997	0.000845411	1	-0.238331	0.000112485	0.220696	-0.337046	0.000550659	1
Idx_1258	C26:1	-1.3992	7.33485e-11	1.4391e-07	-0.41203	1.10417e-07	0.000216639	-0.11484	0.0602407	1	-0.155414	0.104113	1
Idx_1259	3,4,5-trihydroxy-6-{[2-(4-methoxy-1-benzofuran-5-yl)-2-oxoacetyl]oxy}oxane-2-carboxylic acid	0.459023	0.0384381	1	-0.100746	0.169968	1	0.0332584	0.591106	1	-0.353447	0.000506043	0.992857
Idx_126	Oxoproline	-0.129817	0.546363	1	-0.346512	2.94518e-06	0.00577844	-0.0903585	0.134914	1	0.0984494	0.301415	1
Idx_1260	Pregnenolone sulfate	-1.52619	2.5361e-12	4.97583e-09	-0.446595	9.4743e-09	1.85886e-05	0.375102	3.19515e-09	6.26889e-06	0.200226	0.041824	1
Idx_1261	Isopetasoside	-0.266483	0.246337	1	-0.302317	0.000409437	0.803315	0.11854	0.0667997	1	0.210815	0.0663222	1
Idx_1262	d-Tocotrienol	-0.865432	5.23421e-05	0.102695	0.0799005	0.263572	1	-0.188066	0.00191348	1	-0.336161	0.000559815	1
Idx_1263	C26:0	-1.57423	3.56573e-13	6.99597e-10	-0.178372	0.0156145	1	-0.0287479	0.636737	1	-0.078217	0.417866	1
Idx_1264	PGF2a ethanolamide	-0.17951	0.406088	1	0.110296	0.125126	1	-0.155415	0.0106766	1	-0.0660221	0.48931	1
Idx_1265	Sulfasalazine	0.0890743	0.683613	1	0.0642254	0.375187	1	0.1002	0.100644	1	-0.208653	0.033254	1
Idx_1266	6-({2-[(acetyloxy)methyl]-4,5,6-trihydroxyoxan-3-yl}oxy)-3,4,5-trihydroxyoxane-2-carboxylic acid	0.528728	0.013995	1	-0.169351	0.0176828	1	0.011829	0.844276	1	0.165206	0.0819315	1
Idx_1267	5-(3'',4''-dihydroxyphenyl)-gamma-valerolactone-3''-O-glucuronide	0.623245	0.0045473	1	-0.130098	0.075379	1	0.175726	0.00430379	1	0.252542	0.0104387	1
Idx_1268	Methyl 3,4-dihydroxy-5-prenylbenzoate 3-glucoside	-0.145953	0.506801	1	0.355164	1.77656e-06	0.00348561	0.0268815	0.660873	1	-0.0887529	0.357307	1
Idx_1269	Sunitinib	-1.22903	1.24767e-08	2.44792e-05	-0.679215	1.66909e-16	3.27476e-13	0.106004	0.0803658	1	0.223692	0.0217186	1
Idx_127	Pipecolate	-0.288372	0.187944	1	-0.000325621	0.996412	1	-0.113002	0.0649448	1	-0.0195731	0.838738	1
Idx_1270	2-Hydroxy-22-methyltetracosanoic acid	-1.31346	1.20165e-09	2.35764e-06	-0.0695825	0.336077	1	-0.0715783	0.240182	1	-0.0447988	0.637433	1
Idx_1271	Vitisidin A	-0.103949	0.643961	1	-0.0855074	0.262404	1	0.224345	0.00044174	0.866694	-0.11697	0.232711	1
Idx_1272	Pipazethate	-0.105163	0.631461	1	-0.0622424	0.392088	1	0.0237704	0.696032	1	0.080796	0.407577	1
Idx_1273	N-Desmethyldiltiazem	-0.205598	0.355578	1	-0.194601	0.00859856	1	0.186068	0.00291162	1	0.22497	0.0234153	1
Idx_1274	Corchoionoside B	0.576097	0.00728139	1	0.158611	0.0265342	1	-0.028521	0.63442	1	0.282229	0.00479908	1
Idx_1275	Cincassiol B	-0.973271	8.98351e-06	0.0176256	-0.277777	0.000204066	0.400378	0.00831509	0.89157	1	0.176263	0.0724418	1
Idx_1276	7-Ketocholesterol	-0.855789	9.07905e-05	0.178131	0.169213	0.0173963	1	-0.06356	0.297785	1	-0.0843338	0.389857	1
Idx_1277	5-Hydroxy-3,3'',7,8-tetramethoxy-4'',5''-methylenedioxyflavone	0.103255	0.651634	1	0.039874	0.595303	1	-0.111828	0.0814193	1	0.157207	0.145007	1
Idx_1278	4-Hydroxy-5-(3'',4''-dihydroxyphenyl)-valeric acid-O-glucuronide	0.299923	0.174618	1	-0.117562	0.115944	1	-0.0730452	0.241516	1	-0.0937297	0.322872	1
Idx_1279	Clusin	0.429519	0.0477132	1	-0.051011	0.477532	1	0.161906	0.00772713	1	0.182922	0.0592106	1
Idx_128	Itaconate	0.931335	1.41616e-05	0.027785	0.183163	0.0140441	1	-0.0264816	0.660507	1	-0.268995	0.00734005	1
Idx_1280	Methyl 7-epi-12-hydroxyjasmonate glucoside	0.612532	0.0044841	1	0.281327	0.000116	0.227593	-0.171897	0.00569038	1	0.00161748	0.986664	1
Idx_1281	Acetyl tributyl citrate	0.050707	0.817662	1	0.212618	0.00395938	1	-0.126331	0.0392464	1	-0.0435157	0.654321	1
Idx_1282	Sorbitan palmitate	-0.487593	0.0254671	1	0.266729	0.000260989	0.512061	-0.194917	0.00159012	1	-0.214016	0.0269736	1
Idx_1283	Oryzarol	-0.959765	9.9933e-06	0.0196069	-0.0237979	0.741573	1	-0.0272861	0.651872	1	-0.0164024	0.86508	1
Idx_1284	24-Hydroxycholesterol	-0.864998	5.95619e-05	0.11686	0.0857217	0.233259	1	-0.170373	0.00519861	1	-0.233778	0.0171854	1
Idx_1285	UDP	-0.674683	0.00241027	1	0.0485092	0.511313	1	0.138552	0.0273621	1	-0.105943	0.296613	1
Idx_1286	Urolithin A-3-O-glucuronide	0.124023	0.5745	1	-0.0984558	0.188524	1	0.00857673	0.888883	1	-0.0154784	0.871905	1
Idx_1287	Pisumionoside	0.543856	0.0125438	1	0.165464	0.0216387	1	-0.29757	2.67471e-06	0.00524778	0.226994	0.0246096	1
Idx_1288	Benzquinamide	0.015854	0.942243	1	0.374223	6.92728e-07	0.00135913	-0.0834802	0.171474	1	-0.340111	0.000557019	1
Idx_1289	7a,12a-Dihydroxy-3-oxo-4-cholenoic acid	-0.764352	0.000439176	0.861663	0.13199	0.0676844	1	-0.214569	0.000516119	1	-0.472484	2.34535e-06	0.00460158
Idx_129	2-[(Methylthio)methyl]-2-butenal	-0.0973935	0.65132	1	-0.353806	1.96775e-06	0.00386073	-0.108721	0.0727694	1	0.0497011	0.602085	1
Idx_1290	MG(0:0/22:5(4Z,7Z,10Z,13Z,16Z)/0:0)	-1.09147	4.81393e-07	0.000944494	0.0522666	0.46712	1	-0.119852	0.0504256	1	-0.438291	1.07751e-05	0.0211408
Idx_1291	3a,7a-Dihydroxy-5b-cholestane	-1.0561	9.43564e-07	0.00185127	-0.0356783	0.617177	1	-0.210757	0.000593892	1	-0.101285	0.294357	1
Idx_1292	Cephaloglycin	0.0599721	0.782472	1	-0.194308	0.00872786	1	0.130002	0.0330097	1	0.0652214	0.498772	1
Idx_1293	4-Hydroxyphenylacetonitrile triacetylrhamnoside	-0.0993442	0.644499	1	-0.163575	0.0241826	1	0.386537	7.59037e-10	1.48923e-06	0.429589	1.5111e-05	0.0296477
Idx_1294	Lisinopril	-0.48716	0.0238973	1	0.0112456	0.87501	1	-0.0735377	0.226949	1	0.0702717	0.465263	1
Idx_1295	3,4,5-trihydroxy-6-{[2-oxo-6-(3-oxobut-1-en-1-yl)-2H-chromen-7-yl]oxy}oxane-2-carboxylic acid	0.532697	0.0149137	1	-0.0562953	0.444938	1	0.10153	0.0972201	1	0.044154	0.648666	1
Idx_1296	Afzelechin 7-apioside	-0.0453423	0.833511	1	0.0383194	0.592854	1	0.118421	0.050867	1	0.0101229	0.915866	1
Idx_1297	Annoglabasin C	-0.311528	0.151055	1	0.0464409	0.519581	1	-0.00188424	0.975328	1	-0.142834	0.133647	1
Idx_1298	7-Ketodeoxycholic acid	-0.738749	0.000710835	1	0.295141	6.76131e-05	0.132657	-0.172883	0.00488923	1	-0.364271	0.000270832	0.531372
Idx_1299	MG(0:0/22:4(7Z,10Z,13Z,16Z)/0:0)	-1.27799	2.61245e-09	5.12563e-06	0.0997445	0.163346	1	-0.0288563	0.632458	1	-0.27618	0.00484518	1
Idx_13	Glyoxylic acid	0.308387	0.154912	1	0.11794	0.103233	1	-0.105892	0.0803654	1	-0.0781385	0.416781	1
Idx_130	4-Methyl-2-oxopentanoate	-0.441078	0.0398936	1	-0.724009	3.15565e-19	6.19139e-16	-0.273064	8.54023e-06	0.0167559	-0.143733	0.133405	1
Idx_1300	3,4-Dimethyl-5-pentyl-2-furanpentadecanoic acid	-1.09245	3.72766e-07	0.000731368	0.0760959	0.286272	1	-0.0946904	0.117994	1	-0.23909	0.0123745	1
Idx_1301	Nervonoylacetone	-1.16429	7.62511e-08	0.000149605	-0.00413675	0.954096	1	-0.130026	0.0329161	1	-0.0342853	0.725472	1
Idx_1302	4-Mercaptobutyl glucosinolate	-0.261282	0.233545	1	-0.129383	0.0810773	1	0.228766	0.000317721	0.62337	-0.153591	0.122378	1
Idx_1303	3,4,5-trihydroxy-6-{[2-oxo-6-(3-oxobutyl)-2H-chromen-7-yl]oxy}oxane-2-carboxylic acid	0.290626	0.177787	1	-0.0873447	0.225179	1	0.475959	1.60673e-13	3.15241e-10	0.19976	0.0393113	1
Idx_1304	Ginkgolide A	-0.169835	0.442196	1	-0.123022	0.0938698	1	0.208177	0.000784068	1	0.0966353	0.330736	1
Idx_1305	3-O-Methylniveusin A	-0.217081	0.315246	1	-0.0265407	0.710624	1	0.0989523	0.104688	1	-0.0644293	0.498162	1
Idx_1306	Cholate	-0.382662	0.0867798	1	0.0121704	0.866951	1	-0.332822	3.65092e-07	0.00071631	-0.442651	3.80569e-06	0.00746677
Idx_1307	10,12-Heptacosanedione	-1.27978	3.02458e-09	5.93422e-06	-0.228511	0.00195701	1	-0.0947065	0.119871	1	-0.0731333	0.44771	1
Idx_1308	Acidissiminol epoxide	0.977738	4.87502e-06	0.00956479	0.536225	5.64372e-13	1.1073e-09	-0.00773699	0.897482	1	-0.161236	0.0864525	1
Idx_1309	({2-[2-(2-hydroxypropan-2-yl)-7-oxo-2H,3H,7H-furo[3,2-g]chromen-6-yl]-2-methylbut-3-en-1-yl}oxy)sulfonic acid	-0.115233	0.599467	1	-0.17139	0.01877	1	0.272614	1.57461e-05	0.0308938	-0.197951	0.0516753	1
Idx_131	Cucurbitine	-0.654516	0.00231927	1	-0.736557	1.00282e-19	1.96754e-16	-0.0180483	0.765267	1	-0.0483814	0.613972	1
Idx_1310	Butyl 3-O-caffeoylquinate	-1.18328	5.97442e-08	0.000117218	-0.417099	1.28659e-07	0.000252429	0.200209	0.00128616	1	-0.089909	0.349432	1
Idx_1311	1-Isomangostin	-0.468121	0.0308488	1	-0.0759201	0.297087	1	0.142758	0.0202777	1	-0.316436	0.00132353	1
Idx_1312	Pteroside A	-0.297695	0.183942	1	-0.151728	0.0493666	1	0.00799962	0.899802	1	-0.0890064	0.364434	1
Idx_1313	Heliocide H3	-0.426389	0.0517497	1	-0.0221307	0.759452	1	0.0901859	0.140064	1	-0.152031	0.116688	1
Idx_1314	LysoPA(0:0/16:0)	-0.0825473	0.70098	1	0.0479966	0.504589	1	-0.0707794	0.239385	1	0.24321	0.0108067	1
Idx_1315	MG(0:0/22:2(13Z,16Z)/0:0)	-1.39112	8.74103e-11	1.71499e-07	-0.0550527	0.441879	1	-0.194533	0.001428	1	-0.205045	0.0345747	1
Idx_1316	C27:0	-1.63604	5.07343e-14	9.95406e-11	-0.0131278	0.855373	1	-0.0390332	0.521839	1	-0.121977	0.209279	1
Idx_1317	Carphenazine	-0.498509	0.0232376	1	-0.310107	5.41523e-05	0.106247	0.0277264	0.651704	1	0.20591	0.0440331	1
Idx_1318	Methylpicraquassioside A	0.791821	0.000413079	0.810461	0.28053	0.000133177	0.261293	0.137943	0.0268098	1	0.233791	0.0315392	1
Idx_1319	Dicaffeoylputrescine	-0.656093	0.00347716	1	-0.13457	0.0797528	1	0.0954661	0.130662	1	-0.025335	0.800847	1
Idx_132	Ethyl isovalerate	-0.651412	0.00258812	1	0.0190224	0.790694	1	0.00611701	0.919386	1	-0.22994	0.0170156	1
Idx_1320	Isopentyl gentiobioside	-1.06278	8.38393e-07	0.00164493	-0.675575	6.19626e-16	1.21571e-12	0.148897	0.0145472	1	0.275665	0.0068806	1
Idx_1321	5-(2,3-Dihydroxy-3-methylbutyl)-4-(3,4-epoxy-4-methylpentanoyl)-3,4-dihydroxy-2-isopentanoyl-2-cyclopenten-1-one	-0.58345	0.00780223	1	-0.244239	0.00132341	1	0.0317019	0.607765	1	0.21134	0.0411114	1
Idx_1322	LysoPC(10:0)	-0.572571	0.00844334	1	0.0910848	0.211624	1	-0.25065	5.58604e-05	0.109598	-0.408988	4.17855e-05	0.0819831
Idx_1323	Calcipotriol	-1.0827	9.78067e-07	0.00191897	-0.0268248	0.719337	1	-0.0695237	0.261293	1	-0.122052	0.228026	1
Idx_1324	4a-Formyl-5a-cholesta-8,24-dien-3b-ol	-1.68414	3.9297e-15	7.71007e-12	-0.0740035	0.31074	1	0.758151	5.45444e-28	1.07016e-24	0.103316	0.295963	1
Idx_1325	MG(0:0/22:1(13Z)/0:0)	-1.33684	4.58371e-10	8.99325e-07	0.16013	0.0251602	1	-0.142113	0.0193035	1	-0.104786	0.275179	1
Idx_1326	erythro-8,10-Heptacosanediol	-1.00681	4.74579e-06	0.00931124	0.0513871	0.491668	1	0.0405829	0.511864	1	-0.0878119	0.39762	1
Idx_1327	[2,6-dihydroxy-3-(3,5,6,7-tetrahydroxy-4-oxo-4H-chromen-2-yl)phenyl]oxidanesulfonic acid	-0.170543	0.472045	1	-0.259578	0.00109056	1	0.165246	0.0141168	1	-0.127415	0.249393	1
Idx_1328	6-(3,4-dihydroxy-6-methyl-5-oxooxan-2-yl)-5,7-dihydroxy-2-(3-hydroxyphenyl)-4H-chromen-4-one	0.0470363	0.832871	1	0.012715	0.865004	1	0.0941219	0.130484	1	-0.0159067	0.878023	1
Idx_1329	5-(3'',4'',5''-trihydroxyphenyl)-gamma-valerolactone-O-methyl-4''-O-glucuronide	0.135509	0.538743	1	-0.0370151	0.617152	1	0.156263	0.0110387	1	-0.00327572	0.973932	1
Idx_133	N-Acetylputrescine	-0.209859	0.335062	1	-0.00385573	0.957085	1	-0.041809	0.488903	1	-0.00445043	0.962982	1
Idx_1330	Ptelatoside A	0.547985	0.0109093	1	0.12989	0.0730466	1	0.118429	0.0510082	1	0.0362485	0.712666	1
Idx_1331	(4R,5S,7R,11x)-11,12-Dihydroxy-1(10)-spirovetiven-2-one 12-glucoside	-0.975876	4.99421e-06	0.00979865	-0.19107	0.00846901	1	-0.180248	0.00297243	1	-0.191061	0.0505444	1
Idx_1332	Ascorbyl palmitate	-0.843761	0.000120277	0.235983	0.0763207	0.296825	1	-0.297053	2.45594e-06	0.00481856	-0.268505	0.00700924	1
Idx_1333	11''-Carboxy-alpha-tocotrienol	-0.932831	1.81993e-05	0.035707	0.0847519	0.245048	1	-0.214387	0.000505167	0.991137	-0.339576	0.000930943	1
Idx_1334	DG(8:0/13:0/0:0)	-0.776859	0.000420647	0.825309	-0.00363797	0.960649	1	-0.210521	0.000744769	1	0.0292896	0.767065	1
Idx_1335	MG(0:0/22:0/0:0)	-1.21797	1.93645e-08	3.79931e-05	-0.081654	0.262436	1	-0.0947714	0.120999	1	-0.0505306	0.601528	1
Idx_1336	6-Heptenyl glucosinolate	-0.127735	0.559705	1	-0.0848006	0.250933	1	0.137668	0.0247846	1	-0.166262	0.0930874	1
Idx_1337	{4-[3-(5-methoxy-2,2-dimethyl-2H-chromen-6-yl)prop-2-enoyl]phenyl}oxidanesulfonic acid	-0.148408	0.494697	1	-0.374386	3.52691e-07	0.00069198	0.194615	0.0017009	1	-0.0558332	0.568436	1
Idx_1338	2-Hydroxybenzaldehyde O-[xylosyl-(1->6)-glucoside]	-0.0176841	0.935471	1	-0.205027	0.00536329	1	0.0748904	0.218718	1	-0.349016	0.000654434	1
Idx_1339	Phenylethyl primeveroside	0.165371	0.446913	1	-0.0763002	0.293802	1	0.123453	0.0434471	1	-0.0218622	0.820157	1
Idx_134	5-Aminolevulinic acid	0.102165	0.642921	1	-0.192439	0.0101484	1	0.0267643	0.660694	1	-0.388704	7.34347e-05	0.144079
Idx_1340	Ethyl 7-epi-12-hydroxyjasmonate glucoside	0.164029	0.445522	1	-0.267524	0.000298676	0.586002	-0.149861	0.0139683	1	0.600929	9.14034e-09	1.79334e-05
Idx_1341	24,25-Dihydroxyvitamin D	-1.07342	5.04581e-07	0.000989987	-0.0590421	0.411379	1	0.349474	1.48463e-08	2.91285e-05	0.0594546	0.536138	1
Idx_1342	Gamma-Tocopherol	0.268292	0.217293	1	0.0610205	0.396999	1	-0.250846	5.42822e-05	0.106502	0.131331	0.181047	1
Idx_1343	Cilazapril	-0.444089	0.0419857	1	-0.28228	0.000167806	0.329235	0.0271535	0.655654	1	0.183333	0.0610139	1
Idx_1344	Oleoside dimethyl ester	0.131888	0.555211	1	0.00241368	0.974523	1	0.112255	0.0725129	1	-0.0293998	0.770376	1
Idx_1345	Simvastatin	-1.25703	5.96178e-09	1.1697e-05	0.0629065	0.384945	1	-0.109571	0.0731492	1	-0.323208	0.000932492	1
Idx_1346	Palmitoyl glucuronide	-0.44881	0.0386733	1	0.281329	0.000152217	0.29865	-0.0413721	0.493739	1	-0.283185	0.00380737	1
Idx_1347	11''-Carboxy-alpha-chromanol	-0.965382	7.83603e-06	0.0153743	0.100267	0.162722	1	-0.11589	0.0572046	1	-0.416977	3.22385e-05	0.0632519
Idx_1348	7-a,25-Dihydroxycholesterol	-1.36111	3.26375e-10	6.40348e-07	0.0760737	0.290225	1	-0.247029	6.87927e-05	0.134971	-0.326822	0.000844466	1
Idx_1349	Fenvalerate	0.246354	0.303183	1	-0.076204	0.36647	1	0.155731	0.0159662	1	0.00146672	0.989126	1
Idx_135	3-Methylindole	0.695369	0.00124041	1	-0.16688	0.0214907	1	-0.275796	8.219e-06	0.0161257	-0.145174	0.130648	1
Idx_1350	CPA(18:0/0:0)	-0.503095	0.0190132	1	0.254506	0.000528393	1	-0.0506056	0.400366	1	0.0500147	0.597448	1
Idx_1351	5-b-Cholestane-3a ,7a ,12a-triol	-1.27529	2.94773e-09	5.78345e-06	-0.0391291	0.585591	1	-0.283797	4.57111e-06	0.00896851	-0.296882	0.00222577	1
Idx_1352	Trehalose 6-phosphate	-0.220307	0.31928	1	0.165229	0.0220686	1	-0.039439	0.521505	1	-0.0460948	0.634513	1
Idx_1353	2-Methylacetophenone	-0.634943	0.00355165	1	0.348022	1.45015e-06	0.00284519	0.0496965	0.413842	1	-0.130624	0.169839	1
Idx_1354	C28:1	-0.955375	1.12138e-05	0.0220014	0.0313272	0.663586	1	-0.159257	0.00950131	1	-0.19925	0.0366222	1
Idx_1355	Cefuroxime	0.202353	0.35878	1	0.137296	0.0577054	1	0.00122127	0.984139	1	-0.0626617	0.516337	1
Idx_1356	Azimsulfuron	-0.246021	0.264821	1	0.0738463	0.307946	1	-0.0632594	0.304116	1	0.0178471	0.854413	1
Idx_1357	2-{9-hydroxy-2-oxo-2H,8H,9H-furo[2,3-h]chromen-8-yl}propan-2-yl (2E)-3-(3,4-dihydroxyphenyl)prop-2-enoate	-0.395548	0.0711686	1	0.13513	0.0622732	1	-0.127192	0.0398259	1	0.0435217	0.655499	1
Idx_1358	Pravastatin	-0.380607	0.0774882	1	0.100268	0.166959	1	-0.0502882	0.40993	1	-0.129267	0.172767	1
Idx_1359	1-heptadecanoyl-glycero-3-phosphate	-0.246787	0.24698	1	0.25201	0.000594404	1	-0.251584	3.79441e-05	0.0744463	0.0866641	0.3646	1
Idx_136	(Iso)Leucine	-0.259375	0.230949	1	-0.797326	2.19153e-22	4.29978e-19	-0.193475	0.00150912	1	-0.190689	0.0510047	1
Idx_1360	1b-Hydroxycholic acid	-0.697031	0.00140906	1	0.123367	0.0898056	1	-0.339983	8.68894e-08	0.000170477	-0.346853	0.000501687	0.984309
Idx_1361	Domperidone	-0.367199	0.0913114	1	0.134689	0.0607763	1	-0.149102	0.0163547	1	-0.0563322	0.557811	1
Idx_1362	Tetracosanoylglycine	-1.10417	4.32036e-07	0.000847655	0.0108875	0.880338	1	-0.160845	0.00929868	1	-0.0714847	0.462284	1
Idx_1363	5,14-bis(acetyloxy)-4-hydroxy-9-oxo-8,17-dioxatetracyclo[8.7.0.0¬≤,‚Å∑.0¬π¬π,¬π‚Å∂]heptadeca-1(10),2,4,6,11,13,15-heptaen-13-yl acetate	-0.210763	0.333124	1	0.00814212	0.909693	1	-0.0017528	0.976937	1	-0.088903	0.360101	1
Idx_1364	Cysteineglutathione disulfide	0.0833189	0.700464	1	-0.097005	0.180544	1	0.104329	0.0860479	1	0.291401	0.00302485	1
Idx_1365	6-(2-Carboxyethyl)-7-hydroxy-2,2-dimethyl-4-chromanone glucoside	-0.393193	0.0739047	1	0.165505	0.0219523	1	-0.0739534	0.227946	1	-0.00379282	0.968943	1
Idx_1366	11,13-Dihydrotaraxinic acid glucosyl ester	0.131154	0.544701	1	0.110377	0.124426	1	0.0337875	0.578266	1	-0.0583339	0.542332	1
Idx_1367	Cinnzeylanine	0.0615813	0.775879	1	0.165573	0.0215097	1	-0.215251	0.00042149	0.826964	-0.285419	0.00338666	1
Idx_1368	ADP	-0.725192	0.000924392	1	0.120191	0.0973499	1	0.0241543	0.694107	1	-0.0974236	0.32124	1
Idx_1369	6-Hydroxyfluvastatin	0.113723	0.600178	1	0.0297223	0.682761	1	-0.0143316	0.813579	1	-0.00254502	0.979145	1
Idx_137	Oxaloacetic acid	0.130466	0.543659	1	0.269209	0.000209112	0.410277	-0.0662234	0.272334	1	-0.407386	2.82442e-05	0.055415
Idx_1370	IDP	-0.370014	0.0990119	1	0.24412	0.00116352	1	0.077558	0.211597	1	-0.428596	3.28347e-05	0.0644216
Idx_1371	Taraxacolide 1-O-b-D-glucopyranoside	0.133754	0.536356	1	-0.0328574	0.650491	1	-0.0468361	0.446558	1	0.419448	6.29047e-05	0.123419
Idx_1372	Irbesartan	0.0402303	0.85369	1	-0.15104	0.0389209	1	-0.225704	0.000280418	0.550179	0.124567	0.201914	1
Idx_1373	Sulfamethoxazole N1-glucuronide	-0.134576	0.537484	1	-0.13209	0.0732484	1	0.0139551	0.820428	1	0.0215515	0.826178	1
Idx_1374	Abiraterone sulfate	-0.430211	0.0454375	1	-0.289347	9.48101e-05	0.186017	-0.0732322	0.227222	1	0.195183	0.0454909	1
Idx_1375	6-[1-(6,7-dimethoxy-2H-1,3-benzodioxol-5-yl)-3-oxopropoxy]-3,4,5-trihydroxyoxane-2-carboxylic acid	0.70607	0.0010219	1	0.142312	0.0502435	1	0.16449	0.00718814	1	0.114451	0.234489	1
Idx_1376	Phenethyl rutinoside	0.522299	0.0160293	1	-0.0852633	0.241435	1	-0.0518799	0.395142	1	0.391987	0.000129417	0.253917
Idx_1377	MG(24:6(6Z,9Z,12Z,15Z,18Z,21Z)/0:0/0:0)	-0.650136	0.00260614	1	-0.092663	0.199174	1	0.0207165	0.732464	1	-0.00878513	0.926701	1
Idx_1378	Sorbitan stearate	-0.389985	0.0712099	1	0.0492956	0.491736	1	-0.149569	0.0141826	1	0.0451925	0.637496	1
Idx_1379	alpha-Tocopherol	-0.145373	0.502442	1	0.13264	0.0646939	1	-0.171493	0.00522682	1	0.150794	0.116234	1
Idx_138	Glutarate	-0.0110595	0.95946	1	-0.32514	1.01666e-05	0.0199469	0.163226	0.00783136	1	-0.203287	0.0342233	1
Idx_1380	Benzthiazide	-0.533323	0.0157721	1	-0.000772036	0.991579	1	0.149228	0.0167382	1	-0.153969	0.122859	1
Idx_1381	alpha-Rhamnorobin	0.283724	0.190726	1	-0.0639001	0.377107	1	0.271722	1.12561e-05	0.0220845	0.0104799	0.912961	1
Idx_1382	(2S,4S,6S)-2-[2-(4-Hydroxy-3-meyhoxyphenyl)ethyl]tetrahydro-6-(4,5-dihydroxy-3-methoxyphenyl)-2H-pyran-4-yl 4-acetate	-0.456613	0.0370898	1	0.106024	0.143866	1	0.131149	0.031882	1	0.018957	0.845373	1
Idx_1383	Glucosyl (2E,6E,10x)-10,11-dihydroxy-2,6-farnesadienoate	0.269851	0.211606	1	-0.106407	0.145179	1	-0.292121	3.19677e-06	0.00627207	0.436339	1.5757e-05	0.0309151
Idx_1384	Latanoprost	-1.19188	2.8952e-08	5.68038e-05	0.0339463	0.635781	1	-0.165839	0.00644323	1	-0.336476	0.000568059	1
Idx_1385	24-Hydroxycalcitriol	-1.35305	2.03381e-10	3.99034e-07	-0.21296	0.00333195	1	0.0617579	0.303691	1	0.0514382	0.59371	1
Idx_1386	13''-Hydroxy-gamma-tocopherol	-1.15381	8.43022e-08	0.000165401	-0.000363908	0.995932	1	-0.205803	0.000817896	1	-0.135943	0.158253	1
Idx_1387	Tolmetin glucuronide	0.732708	0.000796945	1	-0.260159	0.000604468	1	0.241778	9.76185e-05	0.191527	-0.0511755	0.594151	1
Idx_1388	Dextrorphan O-glucuronide	0.0569283	0.79251	1	0.0554434	0.44465	1	0.00235494	0.969149	1	0.253421	0.0098113	1
Idx_1389	LysoPA(0:0/18:2(9Z,12Z))	-1.03449	1.62458e-06	0.00318743	0.114564	0.112365	1	0.339662	4.58978e-08	9.00514e-05	0.408612	4.57617e-05	0.0897844
Idx_139	Asparagine	-0.606259	0.00474604	1	-0.0776826	0.277297	1	0.0759632	0.206611	1	-0.115039	0.227399	1
Idx_1390	(12S,15S)-15-O-Demethyl-10,29-dideoxy-11,12-dihydro-striatin C	-0.22234	0.307228	1	0.118882	0.106282	1	0.120755	0.0477865	1	0.0171504	0.858756	1
Idx_1391	3alpha,7alpha-Dihydroxycoprostanic acid	-1.09454	5.91163e-07	0.00115986	0.0114134	0.875535	1	-0.266217	2.49891e-05	0.0490285	-0.0697303	0.472994	1
Idx_1392	Aztreonam	-0.280649	0.219095	1	0.0897118	0.232506	1	0.08177	0.200229	1	-0.483809	7.55877e-06	0.0148303
Idx_1393	Valsartan	-0.00623828	0.977466	1	0.0728723	0.31762	1	0.250405	5.30319e-05	0.104049	0.163395	0.113271	1
Idx_1394	{11,15-dimethoxy-13-oxo-6,8,20-trioxapentacyclo[10.8.0.0¬≤,‚Åπ.0¬≥,‚Å∑.0¬π‚Å¥,¬π‚Åπ]icosa-1(12),2(9),10,14,16,18-hexaen-4-yl}oxidanesulfonic acid	0.00363034	0.987692	1	0.0791277	0.298472	1	-0.0460757	0.480135	1	-0.281056	0.00652851	1
Idx_1395	E-3174	0.237126	0.283722	1	0.245621	0.00088445	1	0.270656	1.83671e-05	0.0360362	-0.0787411	0.420956	1
Idx_1396	LysoPA(0:0/18:1(9Z))	-0.13766	0.522466	1	-0.0618825	0.387835	1	-0.0174757	0.771918	1	0.302897	0.00160503	1
Idx_1397	simvastatin hydroxy acid	-0.331815	0.123716	1	0.103352	0.151061	1	-0.224178	0.000259921	0.509964	-0.174899	0.0692495	1
Idx_1398	Varanic acid	-0.773839	0.000354833	0.696182	0.00682253	0.924634	1	-0.386158	1.00092e-09	1.96381e-06	-0.438622	1.47387e-05	0.0289173
Idx_1399	5a-Cholestane-3a,7a,12a,25-tetrol	-1.17977	5.11405e-08	0.000100338	-0.0728901	0.311607	1	-0.11152	0.0669492	1	-0.0656839	0.498056	1
Idx_14	C3:0 (Propionic acid)	-0.112376	0.605557	1	-0.195952	0.0077399	1	-0.0632836	0.299337	1	-0.339089	0.000402417	0.789542
Idx_140	1-Methylpyrrolo[1,2-a]pyrazine	-0.213772	0.319396	1	-0.520837	7.46858e-12	1.46534e-08	-0.0474909	0.429466	1	-0.0897726	0.345813	1
Idx_1400	PE(P-16:0e/0:0)	-0.562519	0.00935211	1	-0.00176505	0.980489	1	-0.150573	0.0135648	1	-0.148049	0.122668	1
Idx_1401	Loquatoside	-0.0687554	0.749584	1	0.100059	0.165375	1	0.191223	0.00179629	1	0.0502495	0.612936	1
Idx_1402	1-Hydroxy-3,6,7-trimethoxy-2,8-diprenylxanthone	-0.437486	0.0422977	1	0.182703	0.0111923	1	-0.081593	0.177482	1	-0.141843	0.137698	1
Idx_1403	LysoPA(0:0/18:0)	-0.450489	0.0372409	1	0.0684565	0.34568	1	-0.204328	0.000815441	1	-0.0204308	0.830558	1
Idx_1404	27-Nor-5b-cholestane-3a,7a,12a,24,25-pentol	-1.13975	1.04376e-07	0.000204786	-0.0638341	0.373672	1	-0.294797	1.87767e-06	0.00368399	-0.244139	0.0127299	1
Idx_1405	Momordicinin	-1.23873	7.64634e-09	1.50021e-05	-0.0267348	0.709341	1	-0.289519	2.97831e-06	0.00584344	-0.179603	0.0635201	1
Idx_1406	C29:0	-0.778556	0.000314432	0.616915	0.3545	1.36999e-06	0.00268792	-0.191269	0.00182374	1	-0.199929	0.0395885	1
Idx_1407	Pentacosanoylglycine	-1.55057	7.33086e-13	1.43832e-09	-0.0677221	0.347995	1	-0.0779363	0.200004	1	-0.0313536	0.746248	1
Idx_1408	Momordol	-1.22766	1.0468e-08	2.05381e-05	-0.102447	0.155242	1	-0.196123	0.00132091	1	-0.0507753	0.598947	1
Idx_1409	4,4-Dimethyl-14a-formyl-5a-cholesta-8,24-dien-3b-ol	-1.22963	1.00522e-08	1.97224e-05	-0.0787898	0.274152	1	-0.213336	0.000485905	0.953347	-0.0299448	0.756258	1
Idx_141	D-2-Hydroxyisocaproate	0.128434	0.556807	1	-0.75434	5.83885e-19	1.14558e-15	-0.167889	0.00709387	1	-0.135001	0.160203	1
Idx_1410	MG(0:0/24:1(15Z)/0:0)	-1.36858	1.91516e-10	3.75755e-07	-0.0486568	0.499857	1	-0.101968	0.0927414	1	0.0160042	0.868606	1
Idx_1411	MG(0:0/24:0/0:0)	-1.04211	2.59434e-06	0.0050901	-0.0244253	0.73755	1	-0.0650625	0.293216	1	0.118925	0.232335	1
Idx_1412	GDP	-0.523566	0.0170539	1	0.0538246	0.456115	1	0.119539	0.05079	1	-0.0643118	0.505387	1
Idx_1413	3''-Azido-3''-deoxy-5''- O-beta-D-glucopyranuronosylthymidine	0.25832	0.27053	1	-0.100698	0.193388	1	-0.0913935	0.163354	1	0.261892	0.0170511	1
Idx_1414	Mitoxantrone	0.468447	0.0360134	1	0.404804	7.54794e-08	0.000148091	-0.118684	0.0604674	1	0.0232019	0.813563	1
Idx_1415	desmethylastemizole	-0.265285	0.233714	1	0.11361	0.121441	1	-0.154718	0.0135796	1	0.21247	0.0380812	1
Idx_1416	Lucuminamide	0.291521	0.211961	1	-0.0823833	0.306761	1	-0.0754646	0.252516	1	0.201115	0.0759363	1
Idx_1417	N-Oxide abiraterone sulfate	-0.102483	0.64948	1	0.13492	0.0713854	1	-0.0598414	0.346882	1	0.0460851	0.641998	1
Idx_1418	CDP-ethanolamine	0.100473	0.642177	1	-0.282919	0.000108035	0.211964	0.0515606	0.395986	1	-0.182159	0.0580436	1
Idx_1419	Glucorhein	0.0110047	0.959417	1	-0.0859148	0.237534	1	-0.0217	0.72018	1	0.0325501	0.735477	1
Idx_142	Ornithine	0.1576	0.464828	1	-0.114997	0.109861	1	0.20215	0.00098674	1	0.119013	0.214593	1
Idx_1420	Glycitin	-0.506056	0.0219851	1	0.0223151	0.760434	1	0.0352061	0.566246	1	0.0558445	0.569253	1
Idx_1421	Lucuminic acid	-0.38563	0.0775475	1	-0.0897198	0.225906	1	0.205493	0.000951348	1	0.24586	0.0132804	1
Idx_1422	Cepagenin	-0.988596	4.9881e-06	0.00978666	0.130286	0.0697149	1	-0.24494	6.97093e-05	0.13677	-0.338915	0.000475219	0.93238
Idx_1423	13''-Carboxy-gamma-tocopherol	-0.709055	0.00118754	1	0.103697	0.154623	1	-0.0713413	0.246294	1	-0.307713	0.00179117	1
Idx_1424	13''-Hydroxy-alpha-tocopherol	-0.554496	0.0108682	1	0.00844385	0.906123	1	-0.126196	0.0382812	1	-0.238261	0.0126204	1
Idx_1425	3,6-dihydroxy-2-[3-methoxy-4-(sulfooxy)phenyl]-5-sulfino-3,4-dihydro-2H-1-benzopyran-7-olate	-0.20711	0.336674	1	-0.0326653	0.646928	1	-0.0473273	0.432878	1	-0.354872	0.000351628	0.689895
Idx_1426	naringenin-7-O-glucuronide	0.0325542	0.881976	1	-0.256739	0.000719049	1	0.162008	0.00889711	1	0.0544	0.577231	1
Idx_1427	2-Methoxyestrone 3-glucuronide	0.729824	0.000792795	1	0.24045	0.000887938	1	0.0127281	0.835241	1	-0.0609648	0.524603	1
Idx_1428	Acuminoside	0.843162	9.41922e-05	0.184805	0.203897	0.00477832	1	-0.0384223	0.528046	1	0.23242	0.0174957	1
Idx_1429	6-Deoxodolichosterone	-0.836597	0.000115401	0.226417	0.0926207	0.199435	1	-0.117593	0.0537982	1	-0.268042	0.0060754	1
Idx_143	Aspartate	-0.607165	0.00498445	1	-0.316539	1.71699e-05	0.0336873	0.231713	0.000161113	0.316104	0.075247	0.431616	1
Idx_1430	Carnocin CP 5	-0.492449	0.0270414	1	-0.154293	0.0380999	1	0.175538	0.00523363	1	-0.029378	0.764359	1
Idx_1431	Glisoxepide	-0.413903	0.055735	1	-0.0429626	0.549759	1	0.0987306	0.10386	1	0.0253628	0.789903	1
Idx_1432	Deoxycholic acid glycine conjugate	-0.136815	0.540399	1	-0.150123	0.0484086	1	0.143953	0.0203859	1	0.158561	0.122609	1
Idx_1433	Coprocholic acid	-1.23446	1.14073e-08	2.23811e-05	-0.0473097	0.511149	1	-0.11678	0.0550694	1	-0.0530943	0.584889	1
Idx_1434	6-Deoxocastasterone	-0.945411	1.3009e-05	0.0255236	0.00292104	0.96752	1	-0.145958	0.0166802	1	-0.0977228	0.313761	1
Idx_1435	(beta-1-O-[N-(2-formyl-3-chlorophenyl)anthraniloyl]-D-glucupyranuronic acid)	-0.262203	0.227971	1	-0.178736	0.0153459	1	0.0305674	0.613957	1	-0.0766272	0.428397	1
Idx_1436	5-O-Feruloylnigrumin	-0.49643	0.0236255	1	-0.288848	0.000139362	0.273428	0.243216	8.34945e-05	0.163816	0.225291	0.0235129	1
Idx_1437	Doxazosin	-0.690308	0.00138314	1	-0.0654801	0.368263	1	0.0173407	0.774863	1	0.0842562	0.382364	1
Idx_1438	Torvanol A	-0.100085	0.651234	1	0.0188014	0.798613	1	0.135949	0.0293863	1	-0.190183	0.056812	1
Idx_1439	5alpha-Androstan-3alpha,17beta-diol disulfate	-0.428929	0.0474423	1	-0.359226	1.28509e-06	0.00252135	0.254462	3.61039e-05	0.0708358	0.339422	0.000482357	0.946384
Idx_144	Mandelonitrile	0.899855	2.87327e-05	0.0563736	-0.310677	4.09595e-05	0.0803626	-0.0300597	0.621942	1	0.169268	0.0859871	1
Idx_1440	5b-Cholestane-3a,7a,12a,23S,25-pentol	-1.29482	2.16248e-09	4.24278e-06	-0.114286	0.113646	1	-0.240058	0.000104837	0.20569	-0.0463586	0.632448	1
Idx_1441	C30:0	-1.05948	9.89059e-07	0.00194053	0.209931	0.00364889	1	-0.157454	0.00977924	1	-0.129961	0.177194	1
Idx_1442	(beta-1-O-[N-(2-hydroxymethyl-3-chlorophenyl)-anthraniloyl]-D-glucupyranuronic acid)	-0.718182	0.000913668	1	-0.142612	0.0487422	1	0.211575	0.000563537	1	0.0182415	0.849157	1
Idx_1443	2-amino-4-({1-[(carboxymethyl)-C-hydroxycarbonimidoyl]-2-[(2-methyl-3-oxo-1-phenylpropyl)sulfanyl]ethyl}-C-hydroxycarbonimidoyl)butanoic acid	-0.42846	0.0456116	1	-0.20681	0.00445512	1	0.152529	0.0115893	1	0.186047	0.0541757	1
Idx_1444	1-Isobutanol	-0.433824	0.04254	1	-0.138772	0.0531356	1	0.288053	2.56459e-06	0.00503173	0.184792	0.0530977	1
Idx_1445	LysoPE(0:0/16:0)	0.157583	0.466306	1	-0.016384	0.820305	1	0.0493286	0.415088	1	0.450971	7.21305e-06	0.014152
Idx_1446	N-hexacosanoylglycine	-1.27755	7.71555e-09	1.51379e-05	0.1055	0.1506	1	-0.108409	0.0822193	1	-0.094458	0.329164	1
Idx_1447	[(4-{3-[2-(2,4-dihydroxyphenyl)-2-oxoethyl]-4,6-dihydroxy-2-methoxyphenyl}-2-methylbut-2-en-1-yl)oxy]sulfonic acid	-0.530283	0.0153	1	-0.211861	0.00496149	1	0.139977	0.022726	1	0.0777959	0.428407	1
Idx_1448	8,16-dihydroxy-6-(6-hydroxy-1-benzofuran-2-yl)-12-methyl-3,13-dioxapentacyclo[10.7.1.0¬≤,¬π‚Å∞.0‚Å¥,‚Åπ.0¬π‚Å¥,¬π‚Åπ]icosa-2(10),4,6,8,14(19),15,17-heptaen-11-one	-0.408059	0.0609036	1	-0.226666	0.00187075	1	0.311926	6.23982e-07	0.00122425	-0.0722979	0.4542	1
Idx_1449	{10-butanoyl-5-hydroxy-2,2-dimethyl-8-oxo-6-propyl-2H,3H,4H,8H-pyrano[3,2-g]chromen-3-yl}oxidanesulfonic acid	0.285967	0.18837	1	0.318077	1.56126e-05	0.030632	0.167613	0.00594887	1	-0.0276266	0.772842	1
Idx_145	Hydroxy-valine	0.412961	0.0563473	1	-0.285033	0.000101652	0.199441	0.254084	4.05046e-05	0.07947	-0.111875	0.239522	1
Idx_1450	(6R)-5,10-methenyltetrahydrofolate	-0.347742	0.106445	1	-0.00317693	0.964801	1	0.311027	5.77551e-07	0.00113315	0.327902	0.000837389	1
Idx_1451	alpha-CEHC glucuronide	0.29375	0.170375	1	0.134146	0.0645022	1	0.00068218	0.990996	1	0.144915	0.131346	1
Idx_1452	Methyl cellulose	0.0166108	0.939993	1	-0.183357	0.0132823	1	-0.0329493	0.594294	1	0.0459436	0.637499	1
Idx_1453	27-Norcholestanehexol	-1.05285	1.1201e-06	0.00219764	0.0499873	0.486946	1	-0.272786	1.10513e-05	0.0216826	-0.329482	0.000857161	1
Idx_1454	Atrovirinone	-0.179971	0.404046	1	0.0756566	0.29394	1	0.182287	0.00275191	1	-0.213087	0.0255987	1
Idx_1455	Sulfolithocholic acid	0.709802	0.00128791	1	0.0536475	0.464139	1	-0.200435	0.00167604	1	-0.0565377	0.573956	1
Idx_1456	Oleanolic acid	-1.33968	5.69494e-10	1.11735e-06	0.0611039	0.396981	1	-0.329336	1.79035e-07	0.000351266	-0.290106	0.00297381	1
Idx_1457	Minocycline	-0.0490361	0.822274	1	0.107435	0.138958	1	0.0154546	0.800612	1	-0.0540764	0.575561	1
Idx_1458	12-Hydroxynevirapine glucuronide	0.499707	0.0351778	1	0.00831959	0.915532	1	0.0672009	0.308378	1	0.11369	0.26829	1
Idx_1459	1-Lyso-2-arachidonoyl-phosphatidate	-0.0790661	0.71194	1	0.164924	0.0222072	1	-0.00850915	0.887353	1	0.194995	0.0412303	1
Idx_146*	3,3-Dimethyl-1,2-dithiolane	0.630268	0.00362122	1	-0.0727115	0.313352	1	-0.207247	0.00077778	1	-0.0873552	0.362664	1
Idx_146*	Malate	0.630268	0.00362122	1	-0.0727115	0.313352	1	-0.207247	0.00077778	1	-0.0873552	0.362664	1
Idx_1460	Pubesenolide	-0.942362	1.49658e-05	0.0293629	0.0124837	0.862927	1	-0.180513	0.00316955	1	-0.355941	0.000313706	0.615492
Idx_1461	Wistin	0.498811	0.0228598	1	-0.104085	0.160163	1	0.0177962	0.771793	1	0.523324	8.47448e-07	0.00166269
Idx_1462	N-Desmethyl sildenafil (UK-103,320)	-0.0944069	0.665551	1	0.22611	0.00186208	1	-0.0275656	0.652393	1	0.105569	0.277362	1
Idx_1463	2,3-Secoporrigenin	-0.639366	0.00318048	1	0.155161	0.0320795	1	-0.292314	2.83695e-06	0.0055661	-0.0786627	0.412697	1
Idx_1464	(3beta,5alpha,9alpha,14alpha,22E,24R)-3,5,9,14-Tetrahydroxyergosta-7,22-dien-6-one	-0.523538	0.0158048	1	0.159834	0.0284931	1	-0.281319	5.68903e-06	0.0111619	-0.51486	6.91694e-07	0.0013571
Idx_1465	13''-Carboxy-alpha-tocopherol	-1.30436	1.53863e-09	3.0188e-06	0.00239656	0.973479	1	-0.0882767	0.14857	1	-0.293815	0.00248576	1
Idx_1466	4-(2-Nitroethyl)phenyl primeveroside	0.467521	0.0325011	1	-0.136154	0.067059	1	-0.0904678	0.141546	1	0.407802	5.96413e-05	0.117016
Idx_1467	Morphine-3-glucuronide	0.334072	0.13258	1	0.0913432	0.216524	1	0.0946887	0.12675	1	0.248534	0.0137282	1
Idx_1468	Oxazepam glucuronide	0.356287	0.099563	1	0.0226623	0.756447	1	0.0587973	0.337237	1	-0.00442515	0.96335	1
Idx_1469	6-[(4,7-dihydroxy-6,8-dimethyl-2-phenyl-3,4-dihydro-2H-1-benzopyran-5-yl)oxy]-3,4,5-trihydroxyoxane-2-carboxylic acid	0.819912	0.00021611	0.424008	0.500213	2.87638e-11	5.64346e-08	-0.000383916	0.995134	1	-0.119949	0.207917	1
Idx_147	S,S-Dimethyl-beta-propiothetin	0.0484154	0.823592	1	-0.253707	0.000489352	0.960109	0.316094	4.84515e-07	0.000950618	0.187321	0.0521173	1
Idx_1470	6-Dehydrotestosterone glucuronide	0.499785	0.0237612	1	0.202829	0.00593054	1	-0.0628771	0.320152	1	0.107101	0.289746	1
Idx_1471	Lucidenic acid M	0.187819	0.383101	1	0.237315	0.0012414	1	-0.293327	1.87129e-06	0.00367146	-0.272886	0.00651202	1
Idx_1472	Dolichosterone	-0.478141	0.0270517	1	0.134936	0.0617985	1	-0.314669	3.95547e-07	0.000776064	-0.398386	8.06564e-05	0.158248
Idx_1473	6-Deoxohomodolichosterone	-1.31009	1.18407e-09	2.32314e-06	-0.0204603	0.774808	1	-0.178737	0.00345587	1	-0.135194	0.159159	1
Idx_1474	Chondroitin sulfate	-0.215814	0.333456	1	-0.0352327	0.642829	1	-0.00840161	0.892992	1	-0.176856	0.0813291	1
Idx_1475	Pinotin A aglycone	0.753387	0.000437189	0.857764	-0.037146	0.608684	1	-0.0989803	0.103774	1	0.000407324	0.996611	1
Idx_1476	Na-Hexanoyl-Nb-inosityltryptophan	0.514631	0.0242728	1	-0.0660284	0.382318	1	-0.302035	4.15273e-06	0.00814765	0.182627	0.0806909	1
Idx_1477	Testosterone glucuronide	0.301161	0.171582	1	0.023625	0.7458	1	-0.279043	1.09162e-05	0.0214175	0.128968	0.18834	1
Idx_1478	1-(11Z-eicosenoyl)-glycero-3-phosphate	-0.689204	0.00141558	1	0.0293832	0.683573	1	-0.157275	0.0099686	1	0.106266	0.271692	1
Idx_1479	Trihydroxycoprostanoic acid	-1.00429	3.14724e-06	0.00617489	-0.0144229	0.840948	1	-0.279261	5.76982e-06	0.0113204	-0.368248	0.000231153	0.453522
Idx_148	Deoxyribose	1.1347	2.22752e-07	0.00043704	-0.357259	8.58672e-06	0.0168471	0.272985	9.46539e-06	0.0185711	0.343994	0.00126817	1
Idx_1480	Glucohesperalin	0.121013	0.610238	1	-0.12899	0.107925	1	-0.0628081	0.343734	1	0.306417	0.00614931	1
Idx_1481	LysoPC(14:1(9Z))	-0.23711	0.273307	1	-0.093103	0.196608	1	-0.065048	0.282684	1	0.0497925	0.60413	1
Idx_1482	Cholylglycine	-0.214145	0.339175	1	-0.177953	0.0199342	1	-0.0465611	0.460461	1	0.0411355	0.678126	1
Idx_1483	Dolichyl b-D-glucosyl phosphate	-0.421318	0.0555515	1	-0.243851	0.000917571	1	-0.104782	0.0878434	1	0.249083	0.0119159	1
Idx_1484	Cholesterol sulfate	-0.722982	0.001067	1	-0.268974	0.000283458	0.556144	0.139004	0.0247309	1	0.135098	0.167343	1
Idx_1485	LysoSM(d18:0)	-1.21496	1.55995e-08	3.06062e-05	-0.124898	0.0826602	1	-0.204347	0.000836694	1	-0.0662282	0.496405	1
Idx_1486	C31:0	-1.32972	5.89346e-10	1.1563e-06	-0.245267	0.000817742	1	0.239808	8.91324e-05	0.174878	0.0391612	0.684562	1
Idx_1487	Tobramycin	-0.623973	0.00466699	1	-0.801834	1.53331e-20	3.00835e-17	0.00958726	0.876038	1	0.400799	7.07739e-05	0.138858
Idx_1488	Tiropramide	-0.691339	0.00175322	1	-0.254753	0.000557719	1	0.117864	0.0567837	1	0.149163	0.127457	1
Idx_1489	3,17-Androstanediol glucuronide	-0.553746	0.0113224	1	-1.2098	1.33402e-31	2.61735e-28	-0.124117	0.0440239	1	0.314595	0.00171785	1
Idx_149	Indan-1-ol	0.0783523	0.724156	1	-0.0395539	0.596492	1	0.220329	0.000382608	0.750677	0.232224	0.0272903	1
Idx_1490	1-Phosphatidyl-1D-myo-inositol 3-phosphate	-0.271045	0.220074	1	-0.133674	0.0652473	1	0.14084	0.0235133	1	-0.119048	0.227661	1
Idx_1491	Glycyrrhetinic acid	-1.38502	1.71665e-10	3.36807e-07	0.0981417	0.178055	1	-0.229689	0.000203224	0.398725	-0.384115	0.000125105	0.245456
Idx_1492	TG(8:0/8:0/8:0)	-1.53989	7.90923e-13	1.55179e-09	-0.0522983	0.467914	1	-0.173332	0.00462141	1	-0.00244422	0.979813	1
Idx_1493	Hydroxydesmthyl doxepin glucuronide	-0.770623	0.000346774	0.68037	0.122176	0.0909881	1	-0.000849523	0.988835	1	0.189431	0.0509317	1
Idx_1494	Chenodeoxycholic acid sulfate	0.403619	0.0674823	1	0.0661057	0.361233	1	0.00911912	0.88185	1	0.071561	0.473586	1
Idx_1495	Maslinic acid	-0.862604	7.54298e-05	0.147993	0.179399	0.0128683	1	-0.266133	2.00036e-05	0.0392471	-0.551945	3.39579e-08	6.66254e-05
Idx_1496*	10-Formyl-THF	-0.0386552	0.858769	1	-0.00291567	0.968252	1	0.226746	0.000251909	0.494245	-0.0157344	0.870261	1
Idx_1496*	Raloxifene	-0.0386552	0.858769	1	-0.00291567	0.968252	1	0.226746	0.000251909	0.494245	-0.0157344	0.870261	1
Idx_1497	3,4,5-trihydroxy-6-[(5-methoxy-6,8-dimethyl-4-oxo-2-phenyl-3,4-dihydro-2H-1-benzopyran-7-yl)oxy]oxane-2-carboxylic acid	0.532479	0.015811	1	-0.164165	0.0384536	1	-0.259402	6.77853e-05	0.132995	0.101988	0.313007	1
Idx_1498	Sildenafil	-0.243588	0.259979	1	-0.0405734	0.573041	1	0.0100967	0.868238	1	0.187822	0.0495476	1
Idx_1499	Rubraflavone B	-0.0600484	0.781577	1	0.163802	0.0223248	1	-0.118701	0.0501147	1	-0.136962	0.151354	1
Idx_15	Glycine	-0.882146	4.01208e-05	0.078717	0.191948	0.00892476	1	0.177442	0.00372964	1	-0.141459	0.145632	1
Idx_150	p-Cymene	0.352805	0.100866	1	-0.0892117	0.215231	1	0.0222893	0.71342	1	0.25522	0.00993745	1
Idx_1500	Soyasapogenol A	-0.763117	0.000479571	0.940919	0.175818	0.0151014	1	-0.042875	0.481902	1	-0.341123	0.000517021	1
Idx_1501	Adenylylselenate	-0.61511	0.00570197	1	-0.275108	0.000174375	0.342124	0.191563	0.00257932	1	-0.0677982	0.512185	1
Idx_1502	Protogonyautoxin I	-0.366872	0.0935016	1	-0.000253073	0.997317	1	0.108807	0.0838274	1	-0.143646	0.150944	1
Idx_1503	Codeine-6-glucuronide	0.0890838	0.682024	1	-0.211683	0.00452883	1	0.239275	0.000111773	0.219299	-0.0226066	0.814165	1
Idx_1504	Pipotiazine	-0.130636	0.546936	1	-0.079139	0.275142	1	0.107477	0.0780954	1	0.00785712	0.934483	1
Idx_1505	LysoPE(0:0/18:3(6Z,9Z,12Z))	-0.185673	0.393394	1	0.0547619	0.451136	1	0.0707373	0.243737	1	0.213613	0.0286122	1
Idx_1506	Hydrocortamate	-0.0504339	0.81767	1	0.0848324	0.247419	1	-0.0826201	0.176396	1	-0.0895788	0.361572	1
Idx_1507	Kanokoside A	-0.0842214	0.699701	1	0.150096	0.037053	1	-0.100398	0.100668	1	0.146132	0.132055	1
Idx_1508	Panaxatriol	-0.844238	9.68187e-05	0.189958	0.0906389	0.209629	1	-0.0075866	0.900698	1	-0.219982	0.023383	1
Idx_1509	1''-O-Acetylpaxilline	-0.607984	0.00474448	1	-0.050657	0.482696	1	0.175134	0.00419831	1	0.4707	2.55539e-06	0.00501367
Idx_151	Benzothiazole	-0.391367	0.0748196	1	0.111434	0.133132	1	-0.217745	0.000573432	1	-0.18851	0.0626741	1
Idx_1510	LysoPE(0:0/18:2(9Z,12Z))	-0.534845	0.013734	1	-0.201852	0.00621191	1	0.139245	0.0226062	1	0.563097	7.64674e-08	0.000150029
Idx_1511	Isorhamnetin 7-glucoside	0.0485185	0.825838	1	0.191506	0.00929661	1	0.184179	0.00306768	1	-0.121574	0.215121	1
Idx_1512	4''-O-methyl-(-)-epicatechin-5-O-beta-glucuronide	0.13511	0.539314	1	0.225149	0.00232829	1	0.148682	0.0165858	1	-0.0688692	0.473392	1
Idx_1513	Dolicholide	-1.19535	2.75186e-08	5.39914e-05	0.0258651	0.719371	1	-0.32101	2.69649e-07	0.000529051	-0.347843	0.000450484	0.883851
Idx_1514	C32:1	-1.08198	4.30624e-07	0.000844884	0.406951	6.25219e-08	0.000122668	0.0855809	0.156733	1	-0.340967	0.000551837	1
Idx_1515	Nicardipine	0.201078	0.357827	1	-0.0760107	0.306642	1	-0.281886	1.23789e-05	0.0242875	0.227037	0.0257409	1
Idx_1516	LysoPE(0:0/18:1(11Z))	-0.148549	0.496784	1	-0.207433	0.00513985	1	0.126202	0.0397124	1	0.576201	3.00654e-08	5.89884e-05
Idx_1517	Torachrysone 8-(6-oxalylglucoside)	0.490418	0.0313664	1	0.16712	0.0289324	1	-0.22721	0.000662555	1	0.0273346	0.780867	1
Idx_1518	11-Oxo-androsterone glucuronide	0.891487	2.65443e-05	0.05208	-0.120649	0.0969845	1	-0.0712303	0.238808	1	0.439596	8.2542e-06	0.0161947
Idx_1519	Crustecdysone	-0.440937	0.0426183	1	-0.041531	0.567231	1	0.101843	0.0957904	1	0.423286	2.50968e-05	0.0492399
Idx_152	2-Benzoxazolol	0.438289	0.04371	1	-0.0884739	0.228558	1	0.143589	0.0196544	1	-0.0369138	0.703974	1
Idx_1520	Brassinolide	-1.22342	1.3848e-08	2.71698e-05	0.0246807	0.731032	1	-0.294395	1.97033e-06	0.00386578	-0.317726	0.00126184	1
Idx_1521	6-(Methylsulfonyl)hexyl glucosinolate	0.175444	0.455914	1	-0.197851	0.0183117	1	0.046874	0.471841	1	0.200697	0.0821307	1
Idx_1522	LysoPC(15:0)	-0.196139	0.361737	1	-0.113806	0.113343	1	-0.0748062	0.213712	1	0.357597	0.000217884	0.427489
Idx_1523	3''-(2''''-Galloylglucosyl)-phloroacetophenone	0.380194	0.0809988	1	-0.504464	2.08152e-11	4.08394e-08	0.0279013	0.647872	1	0.0428813	0.654025	1
Idx_1524	Melleolide D	0.432559	0.0431411	1	0.36636	5.87591e-07	0.00115285	-0.124035	0.0409854	1	-0.0200996	0.832543	1
Idx_1525	11-beta-Hydroxyandrosterone-3-glucuronide	0.732889	0.000536354	1	-0.35015	2.12951e-06	0.0041781	-0.179533	0.00327114	1	0.465689	2.19798e-06	0.00431243
Idx_1526	N-[[3-(b-D-Glucopyranosyloxy)-2,3-dihydro-2-oxo-1H-indol-3-yl]acetyl]aspartic acid	0.251997	0.255326	1	0.079521	0.282863	1	0.196165	0.00200754	1	-0.118267	0.232878	1
Idx_1527	Nb-trans-p-Coumaroylserotonin glucoside	-0.00660575	0.976572	1	0.222445	0.00273908	1	0.0315801	0.615532	1	0.0529652	0.594258	1
Idx_1528	3,7-Dihydroxy-25-methoxycucurbita-5,23-dien-19-al	-1.38638	9.58297e-11	1.88018e-07	-0.00803425	0.910997	1	-0.202155	0.000936111	1	-0.102192	0.289414	1
Idx_1529	3-Fucosyllactose	0.0423203	0.844438	1	0.268177	0.000232956	0.457059	0.0954149	0.113884	1	-0.10604	0.267614	1
Idx_153	Adenine	-0.303891	0.16158	1	0.0387303	0.596763	1	0.0396826	0.516408	1	-0.0405317	0.675216	1
Idx_1530	alpha-Ionol O-[arabinosyl-(1->6)-glucoside]	-0.457132	0.0338481	1	0.169739	0.0186102	1	-0.0793998	0.188981	1	-0.177811	0.0633528	1
Idx_1531	Pitheduloside I	-0.717579	0.000936497	1	0.138155	0.0549537	1	-0.339149	5.46287e-08	0.000107182	-0.463725	4.27961e-06	0.00839659
Idx_1532	4-Hydroxy duloxetine glucuronide	-0.0550615	0.796624	1	-0.161586	0.0271476	1	0.122625	0.0437394	1	0.0339468	0.723412	1
Idx_1533	4'',5,6-Trimethylscutellarein 7-glucoside	0.148099	0.493706	1	0.122138	0.089752	1	0.0241443	0.690231	1	0.0758036	0.431781	1
Idx_1534	3,4,5-trihydroxy-6-({2-[6-(2-methylbut-3-en-2-yl)-7-oxo-2H,3H,7H-furo[3,2-g]chromen-2-yl]propan-2-yl}oxy)oxane-2-carboxylic acid	0.500361	0.0204889	1	0.416295	1.67931e-08	3.2948e-05	-0.199068	0.00112512	1	-0.196111	0.0391532	1
Idx_1535	Glimepiride	0.428342	0.0591654	1	0.131754	0.0749247	1	0.090859	0.146776	1	0.0221463	0.828155	1
Idx_1536	Lucidenic acid J	-0.386233	0.0957417	1	0.224909	0.00199157	1	0.0168137	0.793778	1	-0.0882213	0.364663	1
Idx_1537	Barringtogenol C	-0.610183	0.00527984	1	0.099695	0.170436	1	-0.244764	7.63473e-05	0.149793	-0.414951	4.71357e-05	0.0924803
Idx_1538	Isolariciresinol 9''-O-alpha-L-arabinofuranoside	0.798843	0.000201248	0.394848	0.580745	3.64822e-14	7.15782e-11	0.000346596	0.995406	1	-0.105626	0.268715	1
Idx_1539	rac-5,6-Epoxy-retinoyl-beta-D-glucuronide	-0.0858815	0.697165	1	-0.0231646	0.749913	1	0.173219	0.00545611	1	0.0149457	0.876959	1
Idx_154	2-Phenylacetamide	0.881954	5.69046e-05	0.111647	-0.2954	0.000160023	0.313965	-0.19063	0.00254925	1	0.211747	0.0392288	1
Idx_1540	10,12-Tritriacontanedione	-1.10436	3.05034e-07	0.000598476	0.0367093	0.612603	1	0.0763036	0.210627	1	-0.18855	0.0573345	1
Idx_1541	LysoPC(16:1(9Z)/0:0)	-0.495345	0.0206963	1	0.132261	0.0648764	1	-0.0829346	0.16829	1	0.127286	0.1834	1
Idx_1542	Gibberellin A20 13-glucoside	-0.162398	0.45089	1	0.0850056	0.237295	1	0.0143655	0.811364	1	0.125865	0.185013	1
Idx_1543	7,11-Bisdeacetylvaltrate 7-(3-methylpentanoate) 11-(3-hydroxy-3-methylbutanoate)	0.0944802	0.670144	1	-0.0566961	0.442887	1	0.278532	7.81564e-06	0.0153343	0.277405	0.00694458	1
Idx_1544	28-Homobrassinolide	-1.11931	2.99955e-07	0.000588511	0.383936	4.15975e-07	0.000816142	-0.146188	0.0176509	1	-0.159065	0.103582	1
Idx_1545	LysoPC(16:0)	-0.16973	0.429375	1	-0.00474279	0.947323	1	-0.105203	0.0795959	1	0.221177	0.0209388	1
Idx_1546	Musabalbisiane A	-0.0457692	0.833289	1	0.0242783	0.734646	1	0.122522	0.0444173	1	0.10795	0.261878	1
Idx_1547	(7R*,8R*)-3-Methoxy-3'',4,7,9,9''-pentahydroxy-8,4''-oxyneolignan 4-xyloside	0.260924	0.225551	1	0.158914	0.0280067	1	0.00346711	0.953947	1	0.110813	0.246008	1
Idx_1548	7alpha-1(10->19)-Abeo-7-acetoxyobacun-9(11)-ene	-0.0343231	0.872708	1	0.0476131	0.50735	1	0.172711	0.00463877	1	0.406533	4.11304e-05	0.0806979
Idx_1549	Glaucarubin	0.252957	0.243911	1	-0.129785	0.0810438	1	0.159008	0.00878733	1	0.558006	1.49873e-06	0.00294051
Idx_155*	1-Pentanesulfenothioic acid	0.503787	0.0201468	1	0.126812	0.0810988	1	-0.0981941	0.104506	1	0.0472946	0.619809	1
Idx_155*	Hypoxanthine	0.503787	0.0201468	1	0.126812	0.0810988	1	-0.0981941	0.104506	1	0.0472946	0.619809	1
Idx_155*	Threonate	0.503787	0.0201468	1	0.126812	0.0810988	1	-0.0981941	0.104506	1	0.0472946	0.619809	1
Idx_1550	Pregnanediol-3-glucuronide	-0.669398	0.00206163	1	0.275763	0.0001914	0.375527	-0.0386131	0.526196	1	-0.0144749	0.881193	1
Idx_1551	2-Methyl-1-hydroxypropyl-ThPP	-0.187325	0.393569	1	-0.401253	3.29418e-08	6.46318e-05	-0.126004	0.0390288	1	-0.124934	0.22143	1
Idx_1552	7,8,8,12,13,21,22-heptahydroxy-19-(hydroxymethyl)-2,17,20,23-tetraoxapentacyclo[16.3.1.1‚Å∑,¬π¬π.0‚Å¥,‚Åπ.0¬π‚Å∞,¬π‚Åµ]tricosa-4,10,12,14-tetraene-3,6,16-trione	-0.170368	0.434875	1	-0.321277	1.06208e-05	0.020838	0.145235	0.019199	1	-0.151576	0.129001	1
Idx_1553	Methyl 4,6-di-O-galloyl-beta-D-glucopyranoside	0.105164	0.635454	1	-0.147187	0.0434313	1	-0.0702956	0.254941	1	-0.161613	0.111257	1
Idx_1554	TG(10:0/8:0/8:0)	-1.38342	1.53281e-10	3.00738e-07	-0.118404	0.103002	1	-0.0990911	0.104361	1	0.102215	0.293063	1
Idx_1555	LysoPE(0:0/20:5(5Z,8Z,11Z,14Z,17Z))	-0.123586	0.572792	1	-0.0870569	0.238216	1	0.05267	0.390359	1	0.141539	0.148537	1
Idx_1556	Tauroursodeoxycholic acid	0.0195316	0.930382	1	-0.0290756	0.696884	1	0.150323	0.0158306	1	-0.104304	0.270485	1
Idx_1557	Orcein	-0.350496	0.120639	1	-0.0942403	0.227167	1	0.158244	0.0136844	1	-0.0575635	0.552876	1
Idx_1558	3,4,5-trihydroxy-6-{4-[3-(5-hydroxy-2,2-dimethyl-2H-chromen-6-yl)propanoyl]phenoxy}oxane-2-carboxylic acid	-0.295923	0.18806	1	-0.0358658	0.641927	1	0.023372	0.7155	1	-0.061505	0.525739	1
Idx_1559	LysoPE(0:0/20:4(5Z,8Z,11Z,14Z))	0.23553	0.278794	1	-0.118499	0.105676	1	0.112233	0.065092	1	0.410583	4.54451e-05	0.0891634
Idx_156	Phenyl acetate	-0.332042	0.136091	1	0.173535	0.0165207	1	0.159842	0.0102742	1	-0.00127057	0.989942	1
Idx_1560	Ganoderiol I	-0.996418	6.84707e-06	0.0134339	0.0355534	0.627931	1	-0.146967	0.0173569	1	0.00450421	0.963446	1
Idx_1561	6-Caffeoylsucrose	0.160801	0.461125	1	0.097376	0.17986	1	-0.022768	0.711398	1	-0.270674	0.00450136	1
Idx_1562	Myricatomentoside I	0.331332	0.125497	1	0.0677509	0.343878	1	0.0773465	0.202608	1	0.266903	0.00699355	1
Idx_1563	Protobassic acid	-1.0645	6.83094e-07	0.00134023	0.0592661	0.407247	1	-0.0339943	0.573374	1	-0.218105	0.0251513	1
Idx_1564	Ganoderiol G	-1.23038	1.01314e-08	1.98778e-05	0.125233	0.0795908	1	-0.156658	0.010104	1	-0.238625	0.0131041	1
Idx_1565	LysoPE(0:0/20:2(11Z,14Z))	-0.869413	6.12215e-05	0.120117	-0.275173	0.000175529	0.344388	0.00459101	0.939584	1	0.292842	0.00270732	1
Idx_1566	Caryatin glucoside	0.522855	0.0149072	1	0.164437	0.0220767	1	0.110202	0.0701149	1	0.178057	0.0670333	1
Idx_1567	Diosbulbinoside D	0.735424	0.000652009	1	0.181096	0.0123232	1	-0.0902808	0.138362	1	0.0741337	0.441958	1
Idx_1568	Isolimonic acid	0.192322	0.387066	1	-0.0416642	0.576638	1	-0.176706	0.00507128	1	0.411529	0.000204116	0.400475
Idx_1569	11-Hydroxyprogesterone 11-glucuronide	-0.180543	0.420127	1	0.0271783	0.713918	1	0.0537335	0.392708	1	0.155416	0.112517	1
Idx_157	4-Propylphenol	-0.228965	0.294165	1	0.0359472	0.62144	1	0.609214	5.48632e-20	1.07642e-16	0.147856	0.143051	1
Idx_1570	Theasapogenol A	-1.1241	2.07555e-07	0.000407222	0.0721151	0.316327	1	-0.290385	2.7399e-06	0.00537568	-0.305179	0.00216926	1
Idx_1571	ATP	-0.69579	0.00135413	1	0.130488	0.075483	1	0.048694	0.427013	1	-0.250107	0.011852	1
Idx_1572	LysoPE(0:0/20:1(11Z))	-0.356138	0.0990376	1	-0.205746	0.00503088	1	0.0488992	0.421789	1	0.468905	2.81425e-06	0.00552156
Idx_1573	Acetyl-T2 Toxin	0.381389	0.0839539	1	-0.0682518	0.361336	1	-0.317382	1.20795e-06	0.00237	0.126944	0.218964	1
Idx_1574	Fasciculol C	-1.23113	9.5479e-09	1.8733e-05	0.0743874	0.298192	1	-0.248318	5.25736e-05	0.103149	-0.231778	0.0171106	1
Idx_1575	LysoPE(0:0/20:0)	-0.406896	0.0588202	1	0.024997	0.72994	1	-0.169719	0.00510286	1	0.0425319	0.655147	1
Idx_1576	C14 Cer	0.407694	0.0595746	1	0.220679	0.00244169	1	-0.138067	0.022573	1	0.241083	0.0132497	1
Idx_1577	3,4,5-trihydroxy-6-{[3,6,7-trihydroxy-2-(4-hydroxy-3-methoxyphenyl)-4-oxo-3,4-dihydro-2H-1-benzopyran-5-yl]oxy}oxane-2-carboxylic acid	0.564062	0.00922135	1	-0.199708	0.00567598	1	0.0524045	0.391257	1	-0.271467	0.0055205	1
Idx_1578	Propylene glycol mono- and diesters of fats and fatty acids	-0.354625	0.101125	1	0.359449	1.02063e-06	0.00200248	-0.0282519	0.639442	1	0.149524	0.128231	1
Idx_1579	Physalin M	0.149885	0.495002	1	0.0927493	0.210947	1	-0.070691	0.252855	1	0.0126167	0.8968	1
Idx_158	Anthranilate	0.301674	0.166667	1	-0.256621	0.000649113	1	-0.146212	0.0187187	1	0.125509	0.201486	1
Idx_1580	Validamycin B	-0.480494	0.0255523	1	-0.036578	0.612634	1	0.159126	0.00856755	1	0.337142	0.00057323	1
Idx_1581	Telmisartan	0.0285191	0.894858	1	0.0408881	0.568662	1	0.227534	0.000209702	0.411436	0.108835	0.262136	1
Idx_1582	Capsianoside V	-0.501963	0.0218928	1	-0.16428	0.0249059	1	0.246007	7.46836e-05	0.146529	-0.0482468	0.615121	1
Idx_1583	Ganoderenic acid A	-0.675677	0.00174719	1	-0.0898134	0.211834	1	0.152063	0.0126619	1	0.0897801	0.356857	1
Idx_1584	Neoacrimarine G	-0.219897	0.304867	1	-0.103279	0.148584	1	0.122733	0.0436954	1	0.116889	0.221606	1
Idx_1585	Taurocholic acid	-0.213371	0.341281	1	-0.0616696	0.413084	1	0.0711318	0.256704	1	0.0423522	0.673	1
Idx_1586	Eriojaposide B	-0.697303	0.00151643	1	-0.222647	0.00286435	1	0.00488879	0.936538	1	0.0776619	0.431746	1
Idx_1587	Lucidenic acid E2	-0.554481	0.0100743	1	-0.173276	0.0180246	1	-0.0443438	0.466166	1	0.0370839	0.702385	1
Idx_1588*	Cucurbitacin D	-0.777616	0.000329962	0.647385	0.110775	0.123911	1	0.0586289	0.336458	1	-0.0847653	0.378191	1
Idx_1588*	Probucol	-0.777616	0.000329962	0.647385	0.110775	0.123911	1	0.0586289	0.336458	1	-0.0847653	0.378191	1
Idx_1589	Vitisin B	0.66519	0.00210422	1	-0.398207	9.5473e-08	0.000187318	0.172265	0.00487068	1	0.0679312	0.479021	1
Idx_159	1-Methylnicotinamide	0.044735	0.838764	1	-0.0285345	0.6941	1	0.000922484	0.987984	1	0.272221	0.00759721	1
Idx_1590	6''''-Malonylgenistin	0.666984	0.0023699	1	-0.200473	0.00563525	1	-0.0610736	0.318979	1	-0.138546	0.162464	1
Idx_1591	6S,9R-Dihydroxy-4,7E-megastigmadien-3-one 9-[apiosyl-(1->6)-glucoside]	-0.338085	0.118387	1	-0.0107838	0.880499	1	-0.0758081	0.211858	1	0.286478	0.00387449	1
Idx_1592	Austalide G	-0.311753	0.165206	1	-0.107881	0.150949	1	-0.0866193	0.167304	1	0.0454618	0.646965	1
Idx_1593	Ganoderiol C	-0.424788	0.0540284	1	0.139088	0.0569633	1	-0.16568	0.00730071	1	-0.257765	0.0104674	1
Idx_1594	LysoPC(18:2(9Z,12Z))	-1.15069	9.2743e-08	0.000181962	-0.141663	0.0497225	1	-0.00549948	0.927794	1	0.145843	0.131084	1
Idx_1595	Myricanol 5-glucoside	-0.0931808	0.67978	1	0.0869622	0.24464	1	0.160273	0.0120533	1	0.210515	0.0304392	1
Idx_1596	LysoPA(24:1(15Z)/0:0)	-1.31006	8.78258e-10	1.72314e-06	0.0293567	0.684047	1	-0.201267	0.000966864	1	-0.271436	0.00558548	1
Idx_1597	Cyclopassifloic acid B	-1.16841	5.617e-08	0.000110205	0.117634	0.0996174	1	-0.174522	0.00435005	1	-0.331825	0.000623807	1
Idx_1598	LysoPC(18:1(9Z))	-0.803797	0.000193055	0.378774	-0.0308875	0.668008	1	0.0431956	0.474192	1	0.0785207	0.411432	1
Idx_1599	Isolariciresinol 9-O-beta-D-glucoside	0.374943	0.0832568	1	0.190615	0.00972417	1	0.0934485	0.126084	1	0.150488	0.126955	1
Idx_16	Glycolate	0.555207	0.0103421	1	-0.201946	0.0054785	1	-0.0484808	0.42285	1	0.0411503	0.666254	1
Idx_160	Tyramine	0.250448	0.241206	1	-0.126169	0.0863253	1	0.209436	0.000621765	1	0.131106	0.179448	1
Idx_1600	(1S,16R)-5,7,11-trihydroxy-3-[3-hydroxy-1-(2-methyl-1,3-thiazol-4-yl)prop-1-en-2-yl]-8,8,10,12,16-pentamethyl-17-oxa-4-azabicyclo[14.1.0]heptadec-4-en-9-one	-0.416133	0.0618291	1	0.127285	0.0825371	1	-0.0540599	0.385236	1	-0.0920236	0.345532	1
Idx_1601	Tetrahydro-6-(2-hydroxy-16,19-dimethylhexacosyl)-4-methyl-2H-pyran-2-one	-0.519842	0.0161726	1	0.043932	0.539966	1	-0.266906	1.64193e-05	0.0322146	-0.153987	0.109066	1
Idx_1602	LysoPC(18:0)	-0.913737	2.23809e-05	0.0439113	0.0596358	0.409598	1	-0.2605	2.3456e-05	0.0460208	-0.0122017	0.89904	1
Idx_1603	Mascaroside	-0.0724037	0.739848	1	0.0214372	0.768687	1	-0.115182	0.0622427	1	0.202984	0.0466641	1
Idx_1604	1-Stearoylglycerophosphocholine	-0.995451	4.29575e-06	0.00842825	0.00692358	0.923567	1	-0.318879	3.7653e-07	0.000738751	-0.28931	0.00301389	1
Idx_1605	2-Chloro-2''-deoxyadenosine-5''-triphosphate	-0.461175	0.0401689	1	-0.209294	0.00466494	1	-0.017379	0.781202	1	-0.427483	6.53771e-05	0.12827
Idx_1606	LysoPE(0:0/22:6(4Z,7Z,10Z,13Z,16Z,19Z))	0.540472	0.011652	1	0.13684	0.0614233	1	-0.219302	0.00036222	0.710675	-0.254283	0.00830182	1
Idx_1607	1-Stearoylglycerophosphoserine	-0.203784	0.347018	1	0.0724854	0.318385	1	-0.0933294	0.124556	1	0.0719438	0.456438	1
Idx_1608	3-[5,7-dihydroxy-2-(3-hydroxyphenyl)-4-oxo-3,4-dihydro-2H-1-benzopyran-8-yl]-5,7-dihydroxy-2-phenyl-3,4-dihydro-2H-1-benzopyran-4-one	-0.0285868	0.895066	1	-0.166893	0.0197722	1	0.0431992	0.475314	1	-0.211678	0.0326131	1
Idx_1609	TG(8:0/8:0/i-12:0)	-1.28512	2.22562e-09	4.36666e-06	0.059958	0.403784	1	-0.161347	0.00833491	1	-0.0717526	0.455538	1
Idx_161	Fosfomycin	-0.383978	0.0796623	1	0.092407	0.201626	1	-0.0251097	0.682483	1	-0.260774	0.00701249	1
Idx_1610	Daunorubicin	-0.252046	0.243611	1	-0.0748257	0.298602	1	0.0121056	0.841004	1	-0.00355903	0.970166	1
Idx_1611	N-[(3a,5b,7b)-7-hydroxy-24-oxo-3-(sulfooxy)cholan-24-yl]-Glycine	-0.389343	0.0844535	1	0.0528038	0.470343	1	0.0234909	0.708466	1	0.190369	0.0614439	1
Idx_1612	LysoPE(0:0/22:4(7Z,10Z,13Z,16Z))	-0.102344	0.633235	1	-0.157488	0.0292253	1	-0.0923822	0.125655	1	0.185944	0.0540556	1
Idx_1613	Artonin Q	0.66986	0.00228166	1	-0.0666487	0.363352	1	-0.352374	4.59534e-08	9.01605e-05	0.0410935	0.673854	1
Idx_1614	Cinncassiol D2 glucoside	-0.540204	0.0142396	1	0.0606009	0.40521	1	0.212559	0.000627706	1	0.166207	0.0946133	1
Idx_1615	Biochanin A 7-(6-malonylglucoside)	0.568942	0.0084724	1	-0.255712	0.000409079	0.802612	0.0321571	0.596727	1	-0.10159	0.296908	1
Idx_1616	1-Linoleoylglycerophosphocholine	-1.35592	1.45664e-09	2.85793e-06	0.244706	0.00121674	1	-0.0826061	0.18596	1	-0.140487	0.171494	1
Idx_1617	N-[(4E,8E)-1,3-dihydroxyoctadeca-4,8-dien-2-yl]hexadecanamide	0.0310425	0.885624	1	0.433566	1.61421e-08	3.16709e-05	-0.118783	0.0497516	1	-0.111978	0.244895	1
Idx_1618	UDP-pentose	-0.148966	0.505572	1	-0.223154	0.00234764	1	0.0671263	0.281315	1	-0.150985	0.132808	1
Idx_1619	Aldosterone 18-glucuronide	-0.689607	0.00146881	1	0.094291	0.191799	1	0.151611	0.0127092	1	-0.0990249	0.29825	1
Idx_162	4-Hydroxybenzoate	0.306201	0.177976	1	0.172946	0.0159994	1	-0.255782	0.00016229	0.318412	-0.312783	0.000603663	1
Idx_1620	PA(8:0/16:0)	-0.264458	0.216618	1	-0.183673	0.0105025	1	-0.0580784	0.33347	1	0.269251	0.00458361	1
Idx_1621	B-Carotene	-1.02617	2.09297e-06	0.0041064	0.0874766	0.221999	1	-0.15969	0.00903845	1	-0.32026	0.00104596	1
Idx_1622	FAHFA(16:1(9Z)/9-O-18:0)	-0.383543	0.0754164	1	0.190993	0.00837988	1	-0.115841	0.0563128	1	-0.0395189	0.682761	1
Idx_1623	C16 Cer	0.128024	0.551742	1	0.213131	0.00332582	1	0.0330493	0.583742	1	0.256808	0.00737226	1
Idx_1624	Diosbulbinoside F	-0.583316	0.00676323	1	-0.30342	3.22885e-05	0.0633501	0.0488427	0.416435	1	0.203107	0.0337685	1
Idx_1625	FAHFA(16:0/9-O-18:0)	0.12791	0.550548	1	0.351013	1.59082e-06	0.0031212	-0.0714448	0.238965	1	0.11255	0.25378	1
Idx_1626	Mezlocillin	0.137754	0.528671	1	-0.301184	4.86782e-05	0.0955066	-0.0876759	0.150581	1	-0.180999	0.0643506	1
Idx_1627	Tetrahydroaldosterone-3-glucuronide	0.51657	0.015952	1	0.000121121	0.998656	1	-0.217716	0.000360422	0.707147	0.491483	3.97514e-07	0.000779923
Idx_1628	TG(8:0/8:0/a-13:0)[rac]	-1.23136	1.53301e-08	3.00776e-05	0.0122617	0.865402	1	-0.0359568	0.557023	1	-0.0121835	0.899607	1
Idx_1629	Resveratrol 4''-(6-galloylglucoside)	-0.10718	0.626652	1	-0.108062	0.139966	1	0.253849	4.88208e-05	0.0957865	0.329467	0.000915988	1
Idx_163	Methyl (methylthio)methyl disulfide	0.107308	0.618785	1	0.335719	5.61556e-06	0.0110177	0.0986565	0.10295	1	-0.263551	0.00659339	1
Idx_1630	Italidipyrone	-0.12696	0.564535	1	-0.0232158	0.751362	1	0.102213	0.0987011	1	0.168695	0.0784996	1
Idx_1631	Cortolone-3-glucuronide	1.22986	7.25038e-09	1.42252e-05	-0.376609	1.64069e-07	0.000321904	-0.105119	0.0817639	1	0.633858	3.36203e-11	6.5963e-08
Idx_1632	Cinncassiol A 19-glucoside	-0.631765	0.00319217	1	0.109537	0.127252	1	0.021829	0.716475	1	-0.0309568	0.745789	1
Idx_1633	Hovenidulcigenin A	-0.62961	0.0032443	1	0.0798513	0.264698	1	-0.151758	0.0117712	1	0.0621943	0.511234	1
Idx_1634	Canavalioside	-0.900938	2.92371e-05	0.0573632	0.348215	2.38922e-06	0.00468765	-0.0435504	0.471974	1	0.113851	0.234184	1
Idx_1635	3-Hexaprenyl-4-hydroxybenzoic acid	-0.755619	0.000548674	1	0.0262235	0.716894	1	-0.145959	0.0180477	1	-0.23335	0.0175589	1
Idx_1636	Darunavir	-0.0214366	0.92964	1	-0.0784736	0.352834	1	-0.0213721	0.755178	1	-0.060577	0.563098	1
Idx_1637	6-{[1-carboxy-8-hydroxy-3,5-dioxo-9-(sulfooxy)-1H,2H,3H,5H-cyclopenta[c]isochromen-7-yl]oxy}-3,4,5-trihydroxyoxane-2-carboxylic acid	0.060343	0.787147	1	-0.146796	0.0458673	1	-0.0627091	0.310143	1	-0.199986	0.0509459	1
Idx_1638	2-Hexaprenyl-6-methoxy-1,4-benzoquinol	-0.972433	8.27202e-06	0.0162297	-0.0876082	0.228242	1	-0.0435963	0.475994	1	-0.192279	0.0463532	1
Idx_1639	BL II	-0.0580046	0.800209	1	0.0852683	0.251119	1	-0.162734	0.0123185	1	0.0632533	0.542722	1
Idx_164	3,4-Diethylthiophene	-0.0944316	0.671551	1	-0.0612417	0.419639	1	0.0404021	0.515905	1	-0.0558526	0.573474	1
Idx_1640	3-cis-Hydroxy-b,e-Caroten-3''-one	-1.37887	1.38531e-10	2.71798e-07	-0.0162058	0.820652	1	-0.167719	0.00603208	1	-0.18351	0.0569786	1
Idx_1641	Endoxifen O-glucuronide	-0.267532	0.23072	1	-0.198768	0.00932797	1	0.100768	0.109356	1	0.103465	0.304062	1
Idx_1642	Cyclopassifloic acid E	-0.407511	0.0689914	1	0.00787172	0.914909	1	-0.219731	0.00059974	1	0.147713	0.151649	1
Idx_1643	Furohyperforin	-0.803491	0.000212599	0.41712	0.00417669	0.953731	1	0.133994	0.0273786	1	-0.0950286	0.32653	1
Idx_1644	DG(15:0/16:1(9Z)/0:0)	-0.945671	1.55345e-05	0.0304786	-0.0993505	0.174859	1	-0.161635	0.00905178	1	-0.0557291	0.566909	1
Idx_1645	TG(10:0/10:0/10:0)	-1.013	3.05266e-06	0.00598932	0.097077	0.178505	1	-0.183997	0.00289521	1	0.0291475	0.76436	1
Idx_1646	6-({2-[4-ethyl-3-(sulfooxy)phenyl]-3,5-dihydroxy-3,4-dihydro-2H-1-benzopyran-7-yl}oxy)-3,4,5-trihydroxyoxane-2-carboxylic acid	0.132841	0.541285	1	-0.192332	0.00873576	1	0.125662	0.0407429	1	-0.0464085	0.637159	1
Idx_1647	Atorvastatin	-0.584767	0.00674411	1	-0.116967	0.111296	1	-0.0534235	0.382857	1	0.0452611	0.641091	1
Idx_1648	{6,7,8,11,12,13,21,23-octahydroxy-3,16-dioxo-2,17,20-trioxatetracyclo[17.3.1.0‚Å¥,‚Åπ.0¬π‚Å∞,¬π‚Åµ]tricosa-4,6,8,10,12,14-hexaen-22-yl}oxidanesulfonic acid	-0.709634	0.00148433	1	-0.17398	0.018622	1	-0.106037	0.089393	1	-0.44603	3.51994e-05	0.0690612
Idx_1649	Gadoteric acid	-0.356604	0.10445	1	-0.1847	0.0101132	1	-0.0295958	0.62554	1	-0.316181	0.00218129	1
Idx_165	cis-1,2-Dihydro-3-ethylcatechol	-0.657499	0.00244354	1	-0.0281837	0.694393	1	0.144505	0.017422	1	-0.253327	0.00876901	1
Idx_1650	Cholesterol glucuronide	-0.109968	0.617624	1	0.150781	0.0385767	1	0.0169361	0.783068	1	0.117087	0.236762	1
Idx_1651	DG(14:0/18:3(6Z,9Z,12Z)/0:0)	-1.00761	2.89531e-06	0.0056806	0.0461479	0.520179	1	-0.153117	0.0120643	1	-0.187411	0.0511376	1
Idx_1652	[4-({[3,5-dihydroxy-2-(hydroxymethyl)-6-(3,4,5-trihydroxybenzoyloxy)oxan-4-yl]oxy}carbonyl)-2,6-dihydroxyphenyl]oxidanesulfonic acid	-0.341126	0.123346	1	-0.331736	8.09075e-06	0.0158741	0.177363	0.00456733	1	-0.00750836	0.93939	1
Idx_1653	Cascaroside C	0.502513	0.021718	1	0.0352839	0.622739	1	-0.145425	0.0181389	1	0.244238	0.0121993	1
Idx_1654	PA(8:0/18:0)	-0.580307	0.00715981	1	-0.00166333	0.981678	1	-0.107398	0.0744621	1	-0.0371367	0.697641	1
Idx_1655	DG(14:0/18:2(9Z,12Z)/0:0)	-0.981501	5.89925e-06	0.0115743	0.112122	0.117217	1	-0.187324	0.00241917	1	-0.181632	0.057343	1
Idx_1656	C18 Cer	0.729028	0.000722623	1	0.216243	0.00318054	1	-0.111532	0.0662973	1	0.183777	0.0571281	1
Idx_1657	Gladiatoside C2	1.0668	6.48972e-07	0.00127328	0.469384	4.03863e-10	7.92379e-07	-0.0216824	0.718972	1	-0.164943	0.0866008	1
Idx_1658	FAHFA(18:0/9-O-18:0)	0.156702	0.465163	1	0.319995	1.52741e-05	0.0299678	0.00802674	0.89446	1	-0.0387379	0.687703	1
Idx_1659	Neobignonoside	0.185178	0.395731	1	0.087272	0.22956	1	-0.00211814	0.972088	1	-0.219132	0.0281257	1
Idx_166	Carbamoyl phosphate	-0.488843	0.0247569	1	0.182729	0.0116248	1	-0.149086	0.0147134	1	-0.281392	0.00372913	1
Idx_1660	Protoporphyrinogen IX	0.231472	0.283717	1	0.17901	0.0137682	1	-0.520282	9.25815e-15	1.81645e-11	-0.491279	7.67405e-07	0.00150565
Idx_1661	Muricin E	-1.33683	4.23036e-10	8.29997e-07	0.123883	0.0874227	1	-0.129116	0.0329015	1	-0.263261	0.00763421	1
Idx_1662	TG(10:0/13:0/8:0)	-1.2583	6.6475e-09	1.30424e-05	-0.0351206	0.629525	1	-0.026212	0.669578	1	0.000182818	0.998503	1
Idx_1663	Mangiferin 6''-gallate	0.279467	0.199927	1	-0.287414	8.25923e-05	0.162046	0.0693847	0.25749	1	0.052116	0.58744	1
Idx_1664	Rubroskyrin	-0.281411	0.200396	1	-0.278154	0.000135487	0.265825	0.201738	0.0012234	1	0.0222467	0.816531	1
Idx_1665	<i>para</i>-hydroxyatorvastatin	-0.252177	0.24483	1	-0.123089	0.0989286	1	0.0918372	0.136574	1	0.0471806	0.627905	1
Idx_1666	DG(15:0/18:4(6Z,9Z,12Z,15Z)/0:0)	-0.606959	0.00525913	1	-0.0148721	0.837896	1	-0.254782	5.10124e-05	0.100086	-0.312521	0.00124935	1
Idx_1667	3-Hexaprenyl-4-hydroxy-5-methoxybenzoic acid	-1.41663	6.05364e-11	1.18772e-07	0.0322528	0.653771	1	-0.117624	0.0556674	1	-0.176444	0.0688987	1
Idx_1668	DG(15:0/18:3(6Z,9Z,12Z)/0:0)	-0.952707	1.24451e-05	0.0244172	-0.0789865	0.278781	1	-0.165305	0.00764457	1	-0.174854	0.0703797	1
Idx_1669	Asparagoside A	-0.985672	5.84853e-06	0.0114748	0.133634	0.0635695	1	-0.136087	0.026851	1	-0.00806245	0.934482	1
Idx_167	Methamidophos	-0.464023	0.0300694	1	0.0943574	0.187115	1	-0.0583297	0.332065	1	-0.17316	0.0701649	1
Idx_1670	Squamocin K	-1.22999	1.3749e-08	2.69755e-05	-0.0975182	0.179118	1	-0.0818802	0.180092	1	-0.000660228	0.994569	1
Idx_1671	DG(15:0/18:2(9Z,12Z)/0:0)	-1.20472	2.64959e-08	5.19849e-05	-0.0839898	0.247884	1	-0.0760356	0.214043	1	-0.0541399	0.572974	1
Idx_1672	Hordatine B	-0.405902	0.0589811	1	-0.135231	0.0588244	1	-0.0593126	0.323209	1	0.0899725	0.346245	1
Idx_1673	4-Deoxyannoreticuin	-1.26671	4.84004e-09	9.49616e-06	-0.0113256	0.874979	1	-0.0843503	0.167373	1	-0.109375	0.257259	1
Idx_1674	Streptomycin	-0.634182	0.00320298	1	-0.0405386	0.570786	1	0.0080949	0.893133	1	0.108459	0.25327	1
Idx_1675	Kuwanon Y	-0.294383	0.176427	1	-0.209937	0.0043794	1	-0.223486	0.000341925	0.670856	0.234108	0.0167002	1
Idx_1676	Biliverdin	0.318629	0.148643	1	-0.19941	0.00992984	1	-0.413709	8.00307e-10	1.5702e-06	0.222119	0.0314307	1
Idx_1677	TG(8:0/14:0/10:0)	-1.03004	2.27191e-06	0.00445749	0.0515466	0.472695	1	-0.0774022	0.206738	1	-0.0141347	0.884488	1
Idx_1678	Bilirubin	0.375416	0.0912625	1	-0.268879	0.000855623	1	-0.165981	0.00941668	1	0.256781	0.0176321	1
Idx_1679	Cholic acid glucuronide	0.171216	0.438118	1	-0.0933822	0.202773	1	-0.0679983	0.26912	1	0.116159	0.239791	1
Idx_168	Ethosuximide	-0.153471	0.47929	1	-0.138314	0.0573738	1	0.315516	4.27463e-07	0.000838683	-0.0149985	0.875195	1
Idx_1680	Montelukast	-0.0442401	0.854935	1	-0.0260542	0.753675	1	0.0241089	0.720762	1	-0.0726656	0.471378	1
Idx_1681	2-{2,6-dihydroxy-4-[6-hydroxy-7-(3-methylbut-2-en-1-yl)-1-benzofuran-2-yl]-3-methoxyphenyl}-6-(2,4-dihydroxyphenyl)-4-methylcyclohex-3-ene-1-carboxylic acid	-0.213533	0.376454	1	0.00701723	0.930913	1	-0.0679029	0.323679	1	0.0146	0.89373	1
Idx_1682	Erythrinasinate A	0.148132	0.501993	1	-0.100195	0.173593	1	0.0210441	0.732674	1	0.278451	0.00678609	1
Idx_1683	D-Urobilin	-0.144712	0.504493	1	0.137338	0.0578699	1	-0.123924	0.0442567	1	-0.0417077	0.664495	1
Idx_1684	Hydratopyrrhoxanthinol	-0.567406	0.00932749	1	0.0701634	0.332511	1	-0.261241	2.65001e-05	0.0519932	-0.224541	0.0184795	1
Idx_1685	DG(14:0/20:4(5Z,8Z,11Z,14Z)/0:0)	-0.766591	0.000362023	0.710289	0.00946552	0.894701	1	-0.124974	0.038924	1	-0.113114	0.243673	1
Idx_1686	6-{3-[6-(3,4-dihydroxy-6-methyl-5-oxooxan-2-yl)-5,7-dihydroxy-4-oxo-4H-chromen-2-yl]phenoxy}-3,4,5-trihydroxyoxane-2-carboxylic acid	0.63674	0.00346036	1	0.371705	1.20431e-06	0.00236285	-0.0879959	0.148668	1	-0.188106	0.0612219	1
Idx_1687	D-Urobilinogen	0.0883128	0.688083	1	0.0613389	0.400763	1	0.177999	0.00439768	1	0.050009	0.613244	1
Idx_1688	Ubiquinone 6	-1.08458	6.60655e-07	0.0012962	-0.0453071	0.533526	1	0.205539	0.000952737	1	0.0112287	0.909017	1
Idx_1689	DG(14:0/20:3(5Z,8Z,11Z)/0:0)	-0.768641	0.000386675	0.758657	-0.0568555	0.428443	1	-0.0372701	0.539072	1	-0.208191	0.0316134	1
Idx_169	(2-hydroxyethoxy)sulfonic acid	-0.606685	0.00513181	1	0.186312	0.0105838	1	-0.111205	0.0676933	1	-0.405206	3.96663e-05	0.0778254
Idx_1690	Protoleucomelone	0.0439158	0.83863	1	0.0613318	0.392396	1	-0.246635	6.45048e-05	0.126558	-0.134533	0.159618	1
Idx_1691	Mesobilirubinogen	-0.510229	0.0211268	1	0.168809	0.0203225	1	0.0290812	0.643249	1	0.0235994	0.809766	1
Idx_1692	Tuberoside	-0.651593	0.00277719	1	0.151467	0.0363979	1	-0.203576	0.00103377	1	-0.00344075	0.97192	1
Idx_1693	4-Hydroxy-17beta-estradiol-2-S-glutathione	-0.16278	0.477625	1	-0.115753	0.147992	1	0.0775415	0.229153	1	0.0298561	0.773761	1
Idx_1694	C20 Cer	0.521958	0.0158061	1	0.181756	0.0120823	1	-0.134179	0.0264751	1	0.280182	0.00393023	1
Idx_1695	3,5-Digalloylepicatechin	-0.0533221	0.80787	1	-0.0884796	0.222189	1	0.0983588	0.110646	1	-0.0733756	0.45647	1
Idx_1696	Epicatechin-(4beta->8)-gallocatechin	0.0728024	0.750411	1	0.0823949	0.272347	1	-0.166257	0.0112339	1	0.0954793	0.372692	1
Idx_1697	L-Urobilin	-0.368952	0.0950126	1	-0.112969	0.127509	1	-0.130608	0.0373467	1	-0.298726	0.0020259	1
Idx_1698	L-Urobilinogen	-0.693764	0.00162141	1	0.0227764	0.754821	1	-0.127708	0.0383889	1	-0.169422	0.0786658	1
Idx_1699	Asparagoside B	-0.866076	6.29489e-05	0.123506	-0.018791	0.794365	1	-0.0280662	0.644525	1	0.0128409	0.895618	1
Idx_17	Benzene	0.926465	1.85094e-05	0.0363154	-0.0139611	0.849222	1	-0.147885	0.0167705	1	0.021538	0.82347	1
Idx_170	Thien-2-ylacetate	-0.399938	0.0650771	1	0.185742	0.00961412	1	-0.108803	0.074639	1	-0.390919	5.24587e-05	0.102924
Idx_1700	Glycerol triundecanoate	-1.12701	2.93166e-07	0.000575191	-0.122909	0.0999157	1	-0.0601252	0.33329	1	0.0435731	0.658676	1
Idx_1701	Losartan N2-glucuronide	-0.729652	0.000894498	1	0.0720099	0.320832	1	-0.0383588	0.530549	1	0.0161565	0.867323	1
Idx_1702	1-Oleoylglycerophosphoinositol	-0.416924	0.0583482	1	-0.0651796	0.370939	1	0.23197	0.000189477	0.371754	0.197058	0.0472272	1
Idx_1703	Mytiloxanthin	-0.979408	6.8017e-06	0.0133449	0.0987556	0.17337	1	-0.171687	0.00546544	1	0.00801216	0.933502	1
Idx_1704	Pentosan Polysulfate	-1.12786	4.71065e-07	0.000924229	-0.132531	0.0721681	1	0.282755	1.41375e-05	0.0277377	-0.207006	0.0504101	1
Idx_1705	Eriodictyol 7-(6-galloylglucoside)	0.342341	0.119189	1	-0.0558746	0.440348	1	0.0444253	0.468156	1	0.0464948	0.631731	1
Idx_1706*	DG(15:0/18:1(11Z)/0:0)	-0.468402	0.0324223	1	-0.125854	0.0868913	1	-0.0227506	0.71082	1	0.113155	0.24879	1
Idx_1706*	DG(15:0/20:4(5Z,8Z,11Z,14Z)/0:0)	-0.468402	0.0324223	1	-0.125854	0.0868913	1	-0.0227506	0.71082	1	0.113155	0.24879	1
Idx_1707	Neocasomorphin (1-5)	-0.0869094	0.689727	1	0.0587683	0.438023	1	0.101336	0.101678	1	0.0121098	0.903806	1
Idx_1708	Hebevinoside IV	-1.27467	3.1559e-09	6.19188e-06	0.0482032	0.499058	1	-0.139179	0.0228816	1	-0.222433	0.0203476	1
Idx_1709	Prodelphinidin A1	1.07114	5.81195e-07	0.0011403	0.418536	2.10421e-08	4.12846e-05	-0.0147173	0.807225	1	-0.181942	0.0621347	1
Idx_171	5-Hydroxymethyluracil	-0.252887	0.240811	1	0.149533	0.0372536	1	0.0592773	0.326589	1	-0.339581	0.000437283	0.857949
Idx_1710	Somniferine	0.0361044	0.869545	1	-0.0597864	0.41794	1	-0.0938081	0.130582	1	0.00420364	0.965761	1
Idx_1711	Torvoside G	-0.525008	0.0161829	1	0.229562	0.00174349	1	-0.218415	0.000433192	0.849923	-0.11152	0.252042	1
Idx_1712	Cholestane-3,7,12,25-tetrol-3-glucuronide	0.110275	0.619439	1	-0.0617589	0.412306	1	0.162176	0.00932472	1	0.133597	0.189406	1
Idx_1713	Antibiotic X 14889C	-0.58639	0.00769767	1	0.270913	0.000231421	0.454048	-0.232593	0.000207322	0.406766	0.110073	0.260025	1
Idx_1714	Donhexocin	-1.06713	9.01988e-07	0.0017697	-0.198916	0.00669158	1	-0.106208	0.0826305	1	0.0110883	0.909064	1
Idx_1715	Candesartan N2-glucuronide	0.0727723	0.735581	1	-0.106647	0.14071	1	0.0272962	0.652594	1	0.0870792	0.364357	1
Idx_1716	Goshonoside F6	-1.0066	4.46969e-06	0.00876954	-0.010521	0.885759	1	-0.0171947	0.779085	1	-0.0161836	0.867169	1
Idx_1717	DG(14:0/22:4(7Z,10Z,13Z,16Z)/0:0)	-0.631854	0.00372068	1	-0.0286553	0.688749	1	0.142708	0.0197787	1	-0.00260848	0.978307	1
Idx_1718	C16 CErP	-0.415583	0.0560336	1	0.3404	3.54061e-06	0.00694668	-0.0285159	0.638552	1	-0.0151836	0.873672	1
Idx_1719	Cer(d18:1/22:1(13Z))	0.664409	0.00193403	1	0.305005	3.12001e-05	0.0612145	-0.206075	0.000711679	1	0.0908418	0.341582	1
Idx_172	2-[(Ethylthio)methyl]furan	-0.137743	0.520625	1	0.130931	0.0674323	1	0.0460167	0.442499	1	-0.250501	0.00858913	1
Idx_1720	1-Arachidonoylglycerophosphoinositol	-0.118166	0.583563	1	-0.0712701	0.322934	1	0.0425447	0.482814	1	-0.00832557	0.931019	1
Idx_1721	Fasciculic acid A	-1.18405	3.89534e-08	7.64266e-05	0.1533	0.0339062	1	-0.034326	0.571252	1	-0.173996	0.0762464	1
Idx_1722	Mosinone A	-1.04078	1.18332e-06	0.00232167	-0.0994188	0.16732	1	-0.0443134	0.461872	1	-0.0860971	0.369892	1
Idx_1723	C22 Cer	0.229754	0.28615	1	0.143434	0.0478307	1	-0.185332	0.00219281	1	0.193082	0.0429546	1
Idx_1724	(20R)-Ginsenoside Rh2	-1.03391	1.68137e-06	0.00329884	0.0767993	0.284881	1	-0.219485	0.000360061	0.706439	-0.147772	0.128471	1
Idx_1725	Asitribin	-1.14991	9.45461e-08	0.000185499	-0.164049	0.0229636	1	0.0269802	0.655869	1	-0.069059	0.472592	1
Idx_1726	6-[(6-carboxy-3,4,5-trihydroxyoxan-2-yl)oxy]-11-hydroxy-7-(4-hydroxy-3,5-dimethoxyphenyl)-3-(4-hydroxyphenyl)-2Œª‚Å¥,8-dioxatricyclo[7.3.1.0‚Åµ,¬π¬≥]trideca-1(13),2,4,6,9,11-hexaen-2-ylium	-0.0435944	0.842043	1	-0.428701	2.60065e-08	5.10248e-05	0.22822	0.000215201	0.422225	-0.0362709	0.704814	1
Idx_1727	Rollinecin A	-1.30367	1.39806e-09	2.743e-06	-0.0955684	0.184175	1	0.109164	0.0731546	1	-0.113017	0.250404	1
Idx_1728	TG(10:0/i-12:0/13:0)	-1.1703	8.45322e-08	0.000165852	-0.0499587	0.49272	1	0.0721056	0.23668	1	0.0810915	0.414692	1
Idx_1729	2-{4-[(6-carboxy-3,4,5-trihydroxyoxan-2-yl)oxy]-3-hydroxyphenyl}-3,7-dihydroxy-5-{[3,4,5-trihydroxy-6-(hydroxymethyl)oxan-2-yl]oxy}-1Œª‚Å¥-chromen-1-ylium	-0.300123	0.170714	1	-0.279544	0.000145016	0.284521	0.0651503	0.289041	1	0.0262497	0.786684	1
Idx_173	4-Oxocyclohexanecarboxylate	0.0482081	0.82333	1	0.0360006	0.615993	1	0.268773	1.22676e-05	0.024069	-0.114659	0.229134	1
Idx_1730	Pinotin A	-0.248304	0.25961	1	-0.102642	0.159021	1	0.0458114	0.457154	1	-0.130497	0.18711	1
Idx_1731	Gambogic acid	-0.558696	0.00984011	1	0.0538401	0.460443	1	0.0867519	0.158744	1	0.03592	0.712826	1
Idx_1732	Lopinavir	-0.60835	0.00552034	1	0.0555836	0.452492	1	0.0803304	0.190479	1	0.00593118	0.95207	1
Idx_1733	Goshonoside F4	-0.76665	0.000495233	0.971647	0.0849927	0.252419	1	-0.0795992	0.200731	1	-0.153125	0.116579	1
Idx_1734	Vescalin	0.252655	0.25755	1	-0.3708	5.24856e-07	0.00102977	0.0829419	0.182797	1	0.100091	0.305769	1
Idx_1735	3''-Sialyllactose	1.24713	7.20634e-09	1.41388e-05	-0.343295	5.86324e-06	0.0115037	0.0981954	0.106559	1	0.459852	5.66983e-06	0.0111242
Idx_1736	Lactodifucotetraose	0.463696	0.0353431	1	0.153374	0.0352423	1	-0.152627	0.01406	1	0.0794847	0.411788	1
Idx_1737	Maslinic acid 3-O-b-D-glucoside	-0.859805	6.09396e-05	0.119563	0.123084	0.0874746	1	-0.0432293	0.474935	1	-0.181421	0.0604797	1
Idx_1738	Cer(d18:1/23:0)	0.51408	0.0169596	1	0.166373	0.0218764	1	-0.293348	1.81796e-06	0.00356683	0.277453	0.0037109	1
Idx_1739	Sanchinoside B1	-1.02663	1.8794e-06	0.00368738	0.229417	0.00157675	1	-0.18857	0.00197741	1	-0.12789	0.18699	1
Idx_174	1-Methylnaphthalene	-0.522263	0.0172063	1	-0.18236	0.0153701	1	0.49762	5.47438e-14	1.07407e-10	0.00784363	0.936182	1
Idx_1740	CE(17:0)	0.149076	0.49394	1	0.300203	3.36291e-05	0.0659803	-0.219235	0.000384732	0.754844	-0.00847896	0.929506	1
Idx_1741	ADP-ribose 2''-phosphate	0.257288	0.244408	1	-0.422664	1.35763e-08	2.66367e-05	-0.0994256	0.105488	1	-0.0653461	0.51711	1
Idx_1742	DG(16:0/22:5(4Z,7Z,10Z,13Z,16Z)/0:0)	0.333077	0.124474	1	0.181792	0.0119599	1	-0.049762	0.412277	1	0.542266	3.70707e-07	0.000727328
Idx_1743	Phosphatidylinositol-3,4,5-trisphosphate	-0.442203	0.0514314	1	-0.242757	0.00115107	1	0.154144	0.015675	1	-0.162678	0.121305	1
Idx_1744	3''-Prenylapigenin 7-[rhamnosyl-(1->6)-glucoside]	0.734424	0.000746448	1	0.0501832	0.490199	1	-0.18015	0.00358103	1	0.0246353	0.797629	1
Idx_1745	Glycerol 1-(9Z-octadecenoate) 2-tetradecanoate 3-phosphate	-0.441761	0.0421048	1	0.260552	0.000417366	0.818872	0.120809	0.0475602	1	0.168043	0.0801779	1
Idx_1746	CE(18:3(6Z,9Z,12Z))	0.702629	0.00114508	1	0.123189	0.0875724	1	-0.221659	0.000291363	0.571654	0.152799	0.110739	1
Idx_1747	C24:1 Cer	0.653161	0.00227769	1	0.183523	0.0119695	1	-0.0329505	0.583848	1	0.148988	0.117778	1
Idx_1748	PA(16:0/16:0)	-0.505607	0.0198889	1	0.0929422	0.196422	1	-0.0477905	0.429326	1	0.0167402	0.861914	1
Idx_1749	DG(14:1(9Z)/24:1(15Z)/0:0)	0.270726	0.210612	1	0.13732	0.0576946	1	-0.175748	0.00383088	1	0.00606361	0.949544	1
Idx_175	Cycloheptanecarboxylic acid	-0.49647	0.0241056	1	0.0540617	0.456268	1	-0.107581	0.0779649	1	-0.443665	1.43398e-05	0.0281348
Idx_1750	C24 Cer	0.199024	0.354105	1	0.060684	0.399898	1	-0.161884	0.00718938	1	0.108028	0.251733	1
Idx_1751	Saponin H	-0.978044	4.58743e-06	0.00900053	0.0352767	0.621632	1	0.112133	0.0636357	1	-0.225261	0.0208012	1
Idx_1752	6-({3,7-dihydroxy-2-[3-hydroxy-10-(4-hydroxy-3-methoxyphenyl)-2-oxo-4-oxatricyclo[4.3.1.0¬≥,‚Å∑]decan-8-yl]-4-oxo-3,4-dihydro-2H-1-benzopyran-5-yl}oxy)-3,4,5-trihydroxyoxane-2-carboxylic acid	0.393896	0.0681969	1	0.134793	0.0608273	1	-0.198977	0.0011297	1	0.107919	0.263017	1
Idx_1753	PA(18:1(11Z)/15:0)	-0.706056	0.00115282	1	0.202616	0.00561471	1	0.0101763	0.866608	1	0.100147	0.29533	1
Idx_1754	Campesteryl alpha-linolenate	0.293892	0.173545	1	0.136682	0.0579674	1	-0.24039	8.01554e-05	0.157265	0.0731757	0.442582	1
Idx_1755	6,11-dihydroxy-2,2,5-trimethyl-12-(6,8,11-trihydroxy-2,2,5-trimethyl-10-oxo-3,4,5,10-tetrahydro-2H-1-oxa-5-azatetraphen-4-yl)-5,10-dihydro-2H-1-oxa-5-azatetraphen-10-one	0.300608	0.160866	1	0.230183	0.00155802	1	-0.103732	0.0854373	1	-0.0391824	0.679632	1
Idx_1756	PE(14:0/16:0)	-0.412114	0.0590459	1	0.114276	0.118025	1	0.0953232	0.119726	1	0.142401	0.145978	1
Idx_1757	Ceramide (d18:1/25:0)	0.392981	0.0666911	1	0.0333814	0.640714	1	-0.242456	6.80378e-05	0.13349	0.340792	0.000395046	0.77508
Idx_1758	Medicagenic acid 3-O-beta-D-glucoside	-0.457374	0.0342837	1	0.0761362	0.296742	1	-0.160021	0.00907837	1	-0.167211	0.086498	1
Idx_1759	Natamycin	-0.668106	0.00203286	1	-0.140813	0.0509372	1	0.0388731	0.518501	1	0.171876	0.0751414	1
Idx_176	2-Hydroxymethylclavam	0.40186	0.0654209	1	-0.00673142	0.926904	1	-0.122342	0.0493324	1	-0.170372	0.0764883	1
Idx_1760	Glycogen	-0.327784	0.138275	1	-0.162018	0.0313306	1	-0.0779375	0.206564	1	-0.00511235	0.957543	1
Idx_1761	Saquinavir	-0.648174	0.00308721	1	0.211184	0.00430586	1	-0.06026	0.321616	1	-0.280733	0.00405719	1
Idx_1762	PA(16:0/18:2(9Z,12Z))	-0.513233	0.0196154	1	0.251992	0.000565015	1	0.0841105	0.17026	1	0.357246	0.000374488	0.734746
Idx_1763	PE(14:0/P-18:1(11Z))	-0.355493	0.103035	1	0.259472	0.000403947	0.792545	-0.0672688	0.26775	1	0.247257	0.0103885	1
Idx_1764	C20 CerP	-0.0200305	0.92618	1	0.325717	8.49353e-06	0.0166643	-0.265712	1.48529e-05	0.0291414	0.107457	0.25837	1
Idx_1765	(N-acetylneuraminosyl(a2-6)lactosamine)	0.803894	0.000282518	0.554299	0.0906387	0.220503	1	-0.174088	0.00503793	1	0.358599	0.000282385	0.554039
Idx_1766	PA(16:0/18:1(11Z))	-0.0254008	0.907415	1	0.169482	0.018901	1	0.175072	0.00428709	1	0.360707	0.0003713	0.728491
Idx_1767	SM(d18:1/14:0)	-0.165197	0.444159	1	0.299688	3.97165e-05	0.0779238	-0.262554	2.31336e-05	0.0453881	0.21038	0.0297459	1
Idx_1768	CE(20:3(8Z,11Z,14Z))	0.505997	0.0187544	1	0.184693	0.0110827	1	-0.298009	1.22685e-06	0.00240708	0.135301	0.154774	1
Idx_1769	C26 Cer	-0.388734	0.087461	1	0.0845503	0.262523	1	-0.0907962	0.149779	1	0.0557645	0.589117	1
Idx_177	6-Methylquinoline	-0.575295	0.00814912	1	-0.159128	0.0280496	1	-0.143364	0.0191587	1	-0.091897	0.34778	1
Idx_1770	Telaprevir	-0.840336	0.000136172	0.26717	0.134848	0.0640551	1	0.00438254	0.943029	1	0.102937	0.29444	1
Idx_1771	PS(14:0/14:0)	-0.772333	0.00058769	1	0.268733	0.000247111	0.484832	-0.0859543	0.171468	1	0.033078	0.740311	1
Idx_1772	PA(15:0/20:4(5Z,8Z,11Z,14Z))	-0.676053	0.00168188	1	0.193367	0.00864745	1	0.0901422	0.138206	1	-0.168254	0.0838359	1
Idx_1773	Secoisolariciresinol 9,9''-diglucoside	0.237291	0.27751	1	0.121281	0.094604	1	-0.0922811	0.133316	1	0.0239601	0.806985	1
Idx_1774	PA(15:0/20:2(11Z,14Z))	-0.0148195	0.944811	1	0.327306	8.94633e-06	0.0175527	-0.118105	0.0488082	1	0.0445086	0.638103	1
Idx_1775	DG(20:4(5Z,8Z,11Z,14Z)/22:6(4Z,7Z,10Z,13Z,16Z,19Z)/0:0)	-0.403254	0.0615397	1	0.310378	2.20731e-05	0.0433075	-0.0188417	0.755391	1	0.097339	0.309463	1
Idx_1776	2-[({7-[4-(1,2-dihydroxyethyl)-5,11,12,13-tetrahydroxy-8-oxo-3,7-dioxatricyclo[7.4.0.0¬≤,‚Å∂]trideca-1(13),9,11-trien-10-yl]-3,4,8,9,10-pentahydroxy-6-oxo-6H-benzo[c]chromen-1-yl}(hydroxy)methylidene)amino]acetic acid	-0.490749	0.0238913	1	-0.409603	3.51346e-08	6.89342e-05	0.192618	0.00175028	1	-0.0690038	0.474974	1
Idx_1777	PC(14:1(9Z)/15:0)	0.0513893	0.813909	1	0.193217	0.00804655	1	0.166535	0.00655092	1	0.375158	0.000241024	0.47289
Idx_1778	PA(14:1(9Z)/22:6(4Z,7Z,10Z,13Z,16Z,19Z))	-0.874731	4.48472e-05	0.0879902	0.0734618	0.307056	1	-0.0316154	0.600554	1	-0.0667373	0.485564	1
Idx_1779	PG(i-12:0/18:2(9Z,11Z))	-0.574799	0.00772331	1	0.260362	0.000363192	0.712583	-0.0291878	0.627906	1	-0.126422	0.186397	1
Idx_178	(E)-4-(Trimethylammonio)but-2-enoate	0.210175	0.334964	1	0.0299588	0.680936	1	-0.078719	0.204834	1	0.084477	0.393182	1
Idx_1780	DG(22:0/0:0/18:2n6)	-0.188836	0.380627	1	0.153205	0.0326274	1	-0.230185	0.000154574	0.303274	-0.0992555	0.298364	1
Idx_1781	PS(14:1(9Z)/15:0)	-0.555621	0.0104799	1	0.159324	0.0283319	1	0.0427299	0.484225	1	-0.0393173	0.682081	1
Idx_1782	PC(14:0/15:0)	0.0820332	0.707406	1	0.141845	0.0516165	1	0.0437021	0.473276	1	0.430936	3.20401e-05	0.0628626
Idx_1783	PS(14:0/15:0)	-0.579775	0.00967036	1	-0.0026875	0.971313	1	-0.0434934	0.487333	1	0.0564886	0.569737	1
Idx_1784	1,2-Di-(9Z,12Z-octadecadienoyl)-sn-glycero-3-phosphate	0.112687	0.601654	1	0.213582	0.00300608	1	-0.0414668	0.493098	1	0.220401	0.0269626	1
Idx_1785	DG(20:0/22:6(4Z,7Z,10Z,13Z,16Z,19Z)/0:0)	-0.236127	0.274597	1	0.189134	0.00836947	1	0.144254	0.0166689	1	0.282658	0.00399911	1
Idx_1786	Cyclopassifloside I	-0.497851	0.0212717	1	0.00671357	0.925849	1	-0.0442127	0.463411	1	-0.165491	0.0858604	1
Idx_1787	PA(14:1(9Z)/22:2(13Z,16Z))	-0.59102	0.00595814	1	0.199495	0.00563919	1	0.0857141	0.155027	1	0.29771	0.0023945	1
Idx_1788	DG(18:4(6Z,9Z,12Z,15Z)/24:1(15Z)/0:0)	0.962675	5.50096e-06	0.0107929	0.475632	3.09111e-10	6.06476e-07	-0.153126	0.0111574	1	0.152629	0.109292	1
Idx_1789	PE(16:1(9Z)/P-18:1(11Z))	-0.594658	0.00640092	1	0.147536	0.0412132	1	0.00907466	0.881404	1	0.0948756	0.327356	1
Idx_179	3-(Methylthio)methylthiophene	0.13935	0.519104	1	0.0785541	0.274468	1	0.00671439	0.911181	1	-0.214058	0.0249133	1
Idx_1790	Glucosylceramide (d18:1/16:0)	-0.539757	0.0123126	1	0.290362	7.40892e-05	0.145363	-0.0526568	0.383588	1	0.221881	0.0223837	1
Idx_1791	PA(18:0/18:2(9Z,12Z))	-0.250024	0.248462	1	0.260644	0.000294211	0.577242	0.179986	0.00317252	1	0.341585	0.000742303	1
Idx_1792	DG(18:3(6Z,9Z,12Z)/24:1(15Z)/0:0)	0.885088	3.08396e-05	0.0605073	0.585889	4.65357e-14	9.13031e-11	-0.162324	0.00735463	1	-0.0689566	0.471614	1
Idx_1793	CerP(d18:1/22:0)	-0.330448	0.124292	1	0.419202	2.00275e-08	3.9294e-05	-0.179344	0.00321074	1	-0.0435088	0.6486	1
Idx_1794	PC(15:0/P-16:0)	-0.426134	0.0473915	1	0.357674	8.43055e-07	0.00165407	-0.090309	0.134534	1	-0.0277427	0.77157	1
Idx_1795	Atazanavir	-0.578319	0.0118659	1	0.238699	0.00206845	1	0.000210499	0.997369	1	-0.141434	0.165748	1
Idx_1796	N-hexadecanoylsphinganine-1-phosphocholine	-0.528306	0.0139059	1	0.387943	1.53882e-07	0.000301916	0.590586	5.28989e-19	1.03788e-15	0.156796	0.100898	1
Idx_1797	Fumonisin B2	-0.743889	0.0013246	1	0.129664	0.0939734	1	-0.0141819	0.825977	1	-0.0452871	0.658445	1
Idx_1798	PS(14:0/16:1(9Z))	-0.701264	0.00115685	1	0.0894306	0.215971	1	0.00342508	0.954902	1	0.00743174	0.93889	1
Idx_1799	{2,6-dihydroxy-4-[7-oxo-3,5-bis({[3,4,5-trihydroxy-6-(hydroxymethyl)oxan-2-yl]oxy})-7H-chromen-2-yl]phenoxy}dihydroxyoxo-Œª‚Å∂-sulfanylium	0.561975	0.0102575	1	-0.121883	0.0960992	1	0.13863	0.0270917	1	-0.124961	0.208233	1
Idx_18	Methanedithiol	-0.566575	0.00847482	1	0.429922	3.58478e-08	7.03333e-05	0.248899	6.69897e-05	0.131434	-0.639963	3.70387e-09	7.26699e-06
Idx_180	2,3-Dimethylmaleate	0.458329	0.0364247	1	-0.255621	0.000444721	0.872543	0.0967874	0.113937	1	-0.322489	0.0011719	1
Idx_1800	PA(15:0/22:5(4Z,7Z,10Z,13Z,16Z))	-0.626915	0.00352138	1	0.330248	1.01841e-05	0.0199811	-0.000568254	0.992457	1	-0.175305	0.0707493	1
Idx_1801	PC(14:1(9Z)/P-18:1(11Z))	-0.398476	0.0647979	1	0.353011	1.25255e-06	0.00245749	-0.0913937	0.130852	1	0.0872768	0.363053	1
Idx_1802	PE(14:0/20:2(11Z,14Z))	0.0403359	0.853458	1	0.171211	0.0178946	1	0.269219	1.25587e-05	0.0246402	0.373177	0.000295565	0.579898
Idx_1803	PC(14:0/P-18:1(11Z))	0.196954	0.360796	1	0.444003	3.12282e-09	6.12697e-06	-0.0413408	0.492099	1	0.309244	0.00144913	1
Idx_1804	PC(15:0/16:1(9Z))	0.363298	0.0942209	1	0.0716988	0.325959	1	0.246261	6.55531e-05	0.128615	0.505012	2.63418e-06	0.00516827
Idx_1805	PA(16:0/22:6(4Z,7Z,10Z,13Z,16Z,19Z))	-0.039434	0.856053	1	0.321611	8.73608e-06	0.0171402	-0.225385	0.00026991	0.529564	-0.174659	0.0699958	1
Idx_1806	PE(18:4(6Z,9Z,12Z,15Z)/P-18:1(11Z))	-0.112965	0.608426	1	0.0276127	0.704151	1	-0.173995	0.00509922	1	-0.202868	0.0403573	1
Idx_1807	PA(16:0/22:5(4Z,7Z,10Z,13Z,16Z))	0.138475	0.51843	1	0.19614	0.0066878	1	-0.125203	0.0390574	1	-0.0182285	0.850075	1
Idx_1808	PE(18:3(6Z,9Z,12Z)/P-18:1(11Z))	-0.530237	0.0150434	1	0.0762786	0.292194	1	-0.191398	0.0019529	1	-0.26684	0.00559069	1
Idx_1809	Torvonin A	-0.700779	0.00103904	1	0.367864	9.94896e-07	0.00195199	-0.00972361	0.871465	1	-0.269338	0.00637214	1
Idx_181	2-Naphthol	-0.949051	1.41011e-05	0.0276664	-0.174308	0.0221072	1	1.6072	1.88572e-61	3.69978e-58	0.00457737	0.962297	1
Idx_1810	DG(20:4(5Z,8Z,11Z,14Z)/24:1(15Z)/0:0)	-0.478749	0.0254442	1	0.569965	2.18081e-13	4.27874e-10	-0.0434856	0.470395	1	-0.00594102	0.950568	1
Idx_1811	PE(18:1(11Z)/P-18:1(11Z))	-0.653899	0.00257331	1	0.235989	0.000995908	1	0.0239537	0.692135	1	0.0810061	0.401565	1
Idx_1812	PA(14:1(9Z)/24:1(15Z))	-0.524324	0.0149967	1	0.308287	2.19976e-05	0.0431592	0.0835682	0.166389	1	0.208093	0.0344432	1
Idx_1813	SM(d18:1/18:1(11Z))	-0.387537	0.0712934	1	0.391454	1.00788e-07	0.000197747	-0.0705654	0.240881	1	0.0654843	0.494629	1
Idx_1814	[4-({[7,8,8,12,13,22-hexahydroxy-19-(hydroxymethyl)-3,6,16-trioxo-2,17,20,23-tetraoxapentacyclo[16.3.1.1‚Å∑,¬π¬π.0‚Å¥,‚Åπ.0¬π‚Å∞,¬π‚Åµ]tricosa-4,10,12,14-tetraen-21-yl]oxy}carbonyl)-2,6-dihydroxyphenyl]oxidanesulfonic acid	-0.276099	0.209203	1	-0.262794	0.000288386	0.565813	0.125637	0.0428577	1	-0.121042	0.215773	1
Idx_1815	PE(18:4(6Z,9Z,12Z,15Z)/18:4(6Z,9Z,12Z,15Z))	-0.360116	0.096798	1	0.161705	0.0268881	1	0.0971236	0.110054	1	0.01541	0.871926	1
Idx_1816	PC(14:0/18:1(11Z))	0.270728	0.214719	1	0.115286	0.115158	1	0.119455	0.0508672	1	0.594457	1.93901e-08	3.80434e-05
Idx_1817	SM(d18:0/18:0)	-0.532826	0.0129049	1	0.353842	1.75218e-06	0.00343778	-0.0402619	0.502476	1	0.117389	0.217861	1
Idx_1818	PC(16:0/16:0)	-0.137632	0.52243	1	0.213652	0.00330833	1	-0.0521909	0.388051	1	0.287623	0.00363947	1
Idx_1819	PE(14:0/22:5(4Z,7Z,10Z,13Z,16Z))	0.135629	0.534673	1	0.312741	1.45456e-05	0.0285385	0.081168	0.180238	1	0.0606398	0.533284	1
Idx_182	trans-4-Hydroxycyclohexanecarboxylate	-0.732806	0.000753809	1	-0.089746	0.219902	1	0.251199	5.36475e-05	0.105256	-0.230642	0.016512	1
Idx_1820	PC(18:4(6Z,9Z,12Z,15Z)/P-16:0)	-0.359627	0.0944362	1	0.450205	2.03219e-09	3.98716e-06	-0.205474	0.000797195	1	-0.0320838	0.741303	1
Idx_1821	Isonuatigenin 3-[rhamnosyl-(1->2)-glucoside]	-0.679085	0.00153396	1	0.277284	0.000159724	0.313378	-0.00260336	0.965372	1	-0.154959	0.105769	1
Idx_1822	PC(15:0/18:4(6Z,9Z,12Z,15Z))	0.494398	0.0226837	1	0.225706	0.00185438	1	0.251414	4.1102e-05	0.0806421	0.216391	0.0311739	1
Idx_1823	Liriodendrin	-0.231306	0.290836	1	0.196246	0.00802355	1	-0.00409601	0.946906	1	0.153615	0.120822	1
Idx_1824	Hordatine B glucoside	-0.794007	0.000538359	1	0.165648	0.0270755	1	-0.00898085	0.88874	1	0.161196	0.122514	1
Idx_1825	PC(15:0/18:2(9Z,12Z))	-0.513314	0.0179084	1	0.191442	0.00790086	1	0.0776309	0.200139	1	0.295306	0.00306805	1
Idx_1826	PC(15:0/18:1(11Z))	0.110408	0.610635	1	0.148412	0.0389939	1	0.189051	0.00199024	1	0.505324	2.37249e-06	0.00465482
Idx_1827	PA(18:1(11Z)/22:6(4Z,7Z,10Z,13Z,16Z,19Z))	-0.0797359	0.710186	1	0.366519	6.18111e-07	0.00121273	-0.163613	0.0074433	1	-0.296547	0.00187522	1
Idx_1828	PE(O-16:1(1Z)/22:6(4Z,7Z,10Z,13Z,16Z,19Z))	-0.212088	0.331571	1	0.192923	0.00837853	1	-0.307059	1.13461e-06	0.00222611	-0.361527	0.000346993	0.680801
Idx_1829	PE(20:4(5Z,8Z,11Z,14Z)/P-18:1(11Z))	-0.46504	0.0317411	1	0.196365	0.00644735	1	-0.223032	0.000319426	0.626713	-0.255603	0.0082181	1
Idx_183	4-Amino-1-piperidinecarboxylic acid	-0.712981	0.00103589	1	-0.42742	1.30997e-08	2.57015e-05	0.288194	3.92685e-06	0.00770448	-0.00252724	0.978978	1
Idx_1830	PE(O-18:1(1Z)/20:4(5Z,8Z,11Z,14Z))	-0.337366	0.12231	1	0.189058	0.00914117	1	-0.135155	0.0281898	1	-0.0441457	0.652247	1
Idx_1831	Kaempferol 3-gentiobioside 7-rhamnoside	0.263275	0.224862	1	0.306033	4.75959e-05	0.0933831	0.0156871	0.799482	1	-0.0424996	0.669653	1
Idx_1832	DG(11D3/13D5/0:0)	-0.313933	0.142505	1	0.409191	4.31926e-08	8.47439e-05	-0.073052	0.223149	1	0.0635664	0.505635	1
Idx_1833	PC(14:0/20:2(11Z,14Z))	-0.426974	0.0481326	1	0.249486	0.000544728	1	-0.0201406	0.739717	1	0.237531	0.0156301	1
Idx_1834	PE(20:0/P-18:1(11Z))	-0.420521	0.0529584	1	0.349752	1.87906e-06	0.00368672	-0.0406475	0.503924	1	0.14806	0.130138	1
Idx_1835	SM(d18:1/20:0)	-0.303233	0.158676	1	0.357384	1.02339e-06	0.0020079	-0.258057	2.82447e-05	0.0554162	0.122865	0.199398	1
Idx_1836	Albanin G	-0.205007	0.365078	1	-0.0271449	0.735297	1	0.0245193	0.704382	1	-0.0194944	0.849522	1
Idx_1837	Trabectedin	-0.40191	0.0607262	1	-0.130153	0.0690142	1	0.021015	0.725958	1	0.165995	0.0811163	1
Idx_1838	DG(22:0/24:1(15Z)/0:0)	-1.01184	1.01514e-05	0.019917	0.482618	1.58671e-09	3.11313e-06	-0.028484	0.655899	1	-0.495829	6.25071e-06	0.0122639
Idx_1839	PE(16:0/22:6(4Z,7Z,10Z,13Z,16Z,19Z))	0.781898	0.000297704	0.584095	0.399653	7.28708e-08	0.000142973	-0.0137707	0.820935	1	-0.242317	0.0124245	1
Idx_184	Octanoic acid	-0.915732	3.10433e-05	0.060907	0.105888	0.143612	1	0.204865	0.000978217	1	-0.14174	0.141434	1
Idx_1840	PC(15:0/20:5(5Z,8Z,11Z,14Z,17Z))	0.555541	0.010437	1	0.242225	0.000797862	1	-0.00295699	0.96109	1	0.0818729	0.404351	1
Idx_1841	PA(20:5(5Z,8Z,11Z,14Z,17Z)/22:6(4Z,7Z,10Z,13Z,16Z,19Z))	-0.0522211	0.808475	1	0.449514	4.15195e-09	8.14612e-06	-0.0568685	0.344958	1	-0.180294	0.0637095	1
Idx_1842	PC(15:0/20:4(5Z,8Z,11Z,14Z))	0.263597	0.223153	1	0.193787	0.00753243	1	0.0233577	0.70076	1	0.125241	0.201087	1
Idx_1843	PC(15:0/20:2(11Z,14Z))	-0.709501	0.00104108	1	0.321813	9.93364e-06	0.0194898	0.072844	0.229007	1	0.217204	0.0278618	1
Idx_1844	PE(22:6(4Z,7Z,10Z,13Z,16Z,19Z)/P-18:1(11Z))	-0.229401	0.29025	1	0.410156	3.06173e-08	6.00711e-05	-0.269103	1.54615e-05	0.0303354	-0.48861	8.81905e-07	0.0017303
Idx_1845	PE(22:5(4Z,7Z,10Z,13Z,16Z)/P-18:1(11Z))	-0.170288	0.434657	1	0.443913	2.53007e-09	4.964e-06	-0.281072	6.82989e-06	0.0134002	-0.372148	0.000148237	0.290842
Idx_1846	TG(15:0/14:1(9Z)/o-18:0)	-0.682898	0.00196541	1	0.415136	6.98686e-08	0.000137082	-0.0998306	0.104569	1	-0.351883	0.000420253	0.824536
Idx_1847	PG(18:0/18:0)	-0.780645	0.000265026	0.51998	0.232762	0.00136803	1	0.147521	0.0143637	1	0.195267	0.0410163	1
Idx_1848	PE(22:4(7Z,10Z,13Z,16Z)/P-18:0)	0.100935	0.639458	1	0.123657	0.0908263	1	0.331004	1.538e-07	0.000301756	0.398566	5.28403e-05	0.103673
Idx_1849	PS(16:0/20:4(5Z,8Z,11Z,14Z))	-0.307549	0.156113	1	0.190526	0.00905941	1	0.0411159	0.499842	1	0.278747	0.00410698	1
Idx_185	2-Oxoglutaramate	0.574539	0.00719759	1	-0.342826	3.68692e-06	0.00723375	-0.250489	4.78107e-05	0.0938045	0.0946588	0.322638	1
Idx_1850	Glucosylceramide (d18:1/22:0)	-0.846658	0.000119573	0.234602	0.139321	0.0591748	1	-0.078094	0.204573	1	0.144413	0.137535	1
Idx_1851	DG(11D5/13D5/0:0)	-0.201223	0.348203	1	0.530835	3.14225e-12	6.16509e-09	-0.18331	0.00252759	1	0.0603837	0.525918	1
Idx_1852	SM(d18:1/22:1(13Z))	-0.308259	0.153289	1	0.565873	1.46601e-13	2.87632e-10	-0.148386	0.0149157	1	0.029632	0.757708	1
Idx_1853	SM(d18:0/22:1(13Z))	-0.371739	0.0898983	1	0.343365	3.26761e-06	0.00641105	-0.235044	0.000159684	0.313299	0.051792	0.591735	1
Idx_1854	PS(18:0/18:2(9Z,12Z))	-0.364076	0.0943219	1	0.399883	7.36826e-08	0.000144565	0.103851	0.0876979	1	0.0221125	0.817222	1
Idx_1855	PS(18:0/18:1(9Z))	-0.632005	0.00386391	1	0.356755	1.42137e-06	0.00278873	-0.0363585	0.555629	1	-0.141429	0.141416	1
Idx_1856	Cellulose propionate	-0.563351	0.0137019	1	0.114665	0.131169	1	0.000514221	0.993584	1	-0.0753476	0.455643	1
Idx_1857	PC(15:0/22:6(4Z,7Z,10Z,13Z,16Z,19Z))	0.3835	0.0746931	1	0.396869	8.49476e-08	0.000166667	-0.326215	2.3555e-07	0.00046215	-0.437274	8.30405e-06	0.0162926
Idx_1858	Sanguisorbin E	0.055493	0.797065	1	0.436816	1.14379e-08	2.24412e-05	-0.0696394	0.247213	1	-0.236496	0.015434	1
Idx_1859	PG(a-13:0/i-24:0)	-0.089644	0.674202	1	0.725976	1.48932e-19	2.92205e-16	-0.20716	0.000651259	1	-0.203737	0.0348433	1
Idx_186	3-Methyleneoxindole	0.680202	0.00149599	1	-0.441892	6.40943e-09	1.25753e-05	-0.320013	3.06728e-07	0.0006018	0.164751	0.0880955	1
Idx_1860	Betavulgaroside IV	-0.724632	0.00071529	1	0.24511	0.000746742	1	0.024584	0.682968	1	0.195994	0.0418487	1
Idx_1861	PG(18:0/20:3(5Z,8Z,11Z))	0.641556	0.00316127	1	0.147818	0.0418367	1	0.00953007	0.874846	1	0.116768	0.241676	1
Idx_1862	Vinaginsenoside R14	0.0721087	0.738869	1	0.214887	0.00288288	1	0.0177238	0.768472	1	0.0336818	0.723093	1
Idx_1863	Okadaic acid	-0.0808323	0.706652	1	0.342302	3.59461e-06	0.00705263	0.0950378	0.115118	1	0.0936133	0.325349	1
Idx_1864	PI(16:0/16:1(9Z))	0.327181	0.139765	1	0.147648	0.0434227	1	0.0641899	0.300565	1	0.306104	0.00322894	1
Idx_1865	TG(14:0/15:0/20:5(5Z,8Z,11Z,14Z,17Z))	-0.625136	0.0040679	1	0.316654	1.6865e-05	0.0330892	0.108401	0.0765917	1	0.125093	0.199785	1
Idx_1866	PS(18:0/20:4(8Z,11Z,14Z,17Z))	-0.591787	0.0075638	1	0.366515	7.65724e-07	0.00150235	0.00561434	0.927468	1	-0.035004	0.717915	1
Idx_1867	PA(20:1(11Z)/24:1(15Z))	-0.418135	0.055198	1	0.5371	3.25765e-12	6.39152e-09	-0.125669	0.0394431	1	-0.0756045	0.432375	1
Idx_1868	Troleandomycin	-0.227914	0.289107	1	0.12654	0.0807336	1	0.106701	0.0788925	1	-0.0110273	0.908158	1
Idx_1869	Goyaglycoside h	-0.33654	0.125541	1	0.153447	0.0373364	1	0.0747332	0.222575	1	-0.121039	0.219782	1
Idx_187	4-Acetamidobutanoate	1.08063	7.5834e-07	0.00148786	0.197399	0.00648406	1	-0.176084	0.00502512	1	-0.0295741	0.759905	1
Idx_1870	SM(d18:0/24:1(15Z))	-0.547496	0.0121078	1	0.295135	7.40265e-05	0.14524	-0.133552	0.0292604	1	0.0182592	0.849645	1
Idx_1871	Bisdiphosphoinositol tetrakisphosphate	-0.512994	0.0185607	1	0.350406	2.25168e-06	0.0044178	-0.0505819	0.407599	1	0.014458	0.880315	1
Idx_1872	Solacauline	-0.553316	0.00999923	1	0.504051	5.39641e-11	1.05877e-07	0.0948567	0.117177	1	-0.0574291	0.552389	1
Idx_1873	PG(18:0/22:4(7Z,10Z,13Z,16Z))	0.222139	0.304277	1	0.389258	2.10159e-07	0.000412331	-0.339194	7.9163e-08	0.000155318	-0.48587	2.46061e-06	0.00482773
Idx_1874	PC(22:0/P-18:1(11Z))	-0.92431	1.49974e-05	0.0294249	0.559237	6.23689e-13	1.22368e-09	-0.127753	0.0330258	1	-0.32538	0.000900621	1
Idx_1875	Amylopectin	-0.801697	0.000174714	0.342789	0.410062	4.62529e-08	9.07481e-05	-0.027031	0.652387	1	-0.126784	0.186451	1
Idx_1876	PS(18:2(9Z,12Z)/22:6(4Z,7Z,10Z,13Z,16Z,19Z))	-0.145459	0.511973	1	0.477012	6.90264e-10	1.3543e-06	-0.0996115	0.106309	1	-0.195287	0.0468853	1
Idx_1877	TG(15:0/18:1(11Z)/o-18:0)	-0.800126	0.000380786	0.747103	0.431766	3.48093e-08	6.82958e-05	0.00524419	0.932925	1	-0.350146	0.000801629	1
Idx_1878	PS(18:1(9Z)/22:6(4Z,7Z,10Z,13Z,16Z,19Z))	-0.327009	0.131192	1	0.654963	6.54266e-17	1.28367e-13	-0.14772	0.0150654	1	-0.368615	0.000159347	0.31264
Idx_1879	PS(15:0/24:0)	-0.239192	0.268334	1	0.507398	2.4947e-11	4.89461e-08	-0.10614	0.0791792	1	-0.158921	0.0965055	1
Idx_188	(¬±)-2-Butylthiazolidine	-0.643048	0.00303161	1	-0.391024	1.51284e-07	0.00029682	0.290456	3.31966e-06	0.00651317	0.00718467	0.940712	1
Idx_1880	PI(16:0/18:2(9Z,12Z))	-0.256627	0.245807	1	0.3239	8.79687e-06	0.0172595	0.0653352	0.28602	1	0.149869	0.127788	1
Idx_1881	Lucyoside M	-0.301516	0.165108	1	0.218811	0.00306246	1	0.1667	0.00647142	1	0.176398	0.0664537	1
Idx_1882	PI(16:0/18:1(11Z))	-0.192009	0.384732	1	0.102314	0.164969	1	0.161866	0.00893357	1	0.46639	1.07141e-05	0.0210211
Idx_1883	3,5,7-Trihydroxy-4''-methoxy-8-prenylflavone 3-[rhamnosyl-(1->6)-galactoside] 7-galactoside	-0.647949	0.00277067	1	0.341441	5.69743e-06	0.0111784	0.0184283	0.760797	1	-0.041692	0.664328	1
Idx_1884	Talinumoside I	-0.49492	0.0220702	1	-0.0371457	0.603729	1	0.00862456	0.886059	1	0.0993323	0.299106	1
Idx_1885	Isofucosterol 3-O-[6-O-(9-Octadecenoyl)-b-D-glucopyranoside]	-0.203805	0.3405	1	0.654955	2.76549e-16	5.42589e-13	-0.214171	0.000401764	0.788261	-0.118179	0.219295	1
Idx_1886	TG(15:0/16:0/20:3(8Z,11Z,14Z))	-0.528726	0.0176964	1	0.516244	1.75197e-10	3.43736e-07	-0.105867	0.0882003	1	-0.287263	0.00571637	1
Idx_1887	TG(14:0/18:4(6Z,9Z,12Z,15Z)/20:5(5Z,8Z,11Z,14Z,17Z))	-0.330647	0.127964	1	0.615893	3.16808e-15	6.21577e-12	-0.0626885	0.303703	1	-0.142042	0.140736	1
Idx_1888	TG(14:0/20:2n6/o-18:0)	-0.339664	0.116051	1	0.371043	5.89721e-07	0.00115703	-0.0120575	0.842142	1	-0.311155	0.00146206	1
Idx_1889	PE(DiMe(11,3)/DiMe(11,5))	-0.0457888	0.831231	1	0.594645	2.76871e-14	5.4322e-11	-0.21371	0.000465946	0.914185	-0.492927	7.53602e-07	0.00147857
Idx_189	3-Dehydroxycarnitine	0.44373	0.0407168	1	-0.12933	0.073394	1	0.16363	0.00719767	1	-0.0842839	0.380208	1
Idx_1890	TG(16:0/16:0/20:4(5Z,8Z,11Z,14Z))	-1.07218	2.11747e-06	0.00415447	0.359378	5.8316e-06	0.0114416	-0.090749	0.149511	1	-0.519246	4.81653e-06	0.00945004
Idx_1891	Azaspiracid 2	0.0449645	0.83886	1	0.220979	0.00281914	1	0.18877	0.00249842	1	-0.0187239	0.847252	1
Idx_1892	TG(16:0/18:1(9Z)/18:2(9Z,12Z))	-0.92355	3.58604e-05	0.0703581	0.456982	9.89082e-09	1.94058e-05	0.0166104	0.789222	1	-0.346185	0.00105654	1
Idx_1893	PI(16:0/20:4(5Z,8Z,11Z,14Z))	-0.107727	0.62186	1	0.255829	0.000447992	0.87896	-0.0101606	0.868581	1	0.104588	0.286563	1
Idx_1894	TG(15:0/20:2n6/o-18:0)	-0.826583	0.000249011	0.48856	0.28862	0.00017791	0.349059	0.0590106	0.346646	1	-0.116599	0.260061	1
Idx_1895	TG(16:0/16:0/20:1(11Z))	-0.695425	0.0020222	1	0.345345	8.83365e-06	0.0173316	0.116035	0.064935	1	-0.1537	0.137554	1
Idx_1896	PI(16:0/20:2(11Z,14Z))	-0.547623	0.0135994	1	0.393831	8.39529e-08	0.000164716	0.099961	0.103465	1	0.137647	0.167622	1
Idx_1897	PS(DiMe(11,3)/DiMe(11,3))	-0.23263	0.280027	1	0.569052	1.66445e-13	3.26565e-10	-0.189626	0.00185456	1	-0.639216	7.5757e-10	1.48635e-06
Idx_1898	Lc3Cer	-0.474013	0.031624	1	0.353149	3.16818e-06	0.00621597	0.0154924	0.800013	1	-0.200737	0.04128	1
Idx_1899	Lyciumin A	-0.368718	0.089068	1	-0.131358	0.0672603	1	0.0744686	0.220452	1	0.182533	0.054544	1
Idx_19	Sulfite	0.667177	0.00183566	1	0.224077	0.00186267	1	-0.0761567	0.207736	1	-0.104881	0.268107	1
Idx_190*	Di-2-propenyl disulfide, 9CI	-0.0279207	0.899352	1	-0.0449544	0.536036	1	-0.0538783	0.378703	1	-0.178949	0.0600816	1
Idx_190*	Oxoglutarate	-0.0279207	0.899352	1	-0.0449544	0.536036	1	-0.0538783	0.378703	1	-0.178949	0.0600816	1
Idx_1900	PC(DiMe(11,3)/MonoMe(11,5))	-0.748573	0.00046117	0.904815	0.623135	9.61243e-16	1.88596e-12	-0.139469	0.0205541	1	-0.507517	3.48521e-07	0.000683799
Idx_1901	PI(16:0/22:5(4Z,7Z,10Z,13Z,16Z))	-0.211739	0.336266	1	0.345032	3.2474e-06	0.0063714	0.0472899	0.439989	1	0.222182	0.0309552	1
Idx_1902	PI(16:0/22:4(10Z,13Z,16Z,19Z))	-0.23602	0.280105	1	0.281381	0.000128038	0.25121	-0.0916583	0.139179	1	0.125459	0.207526	1
Idx_1903	3-O-Sulfogalactosylceramide (d18:1/24:0)	-0.83606	9.67792e-05	0.189881	0.741145	4.54437e-20	8.91605e-17	0.0414857	0.48954	1	-0.368351	0.000151757	0.297748
Idx_1904	TG(14:0/20:5(5Z,8Z,11Z,14Z,17Z)/22:6(4Z,7Z,10Z,13Z,16Z,19Z))	-1.07441	9.14275e-07	0.00179381	0.345139	4.21238e-06	0.00826468	0.0134455	0.825343	1	-0.52432	2.70992e-07	0.000531686
Idx_1905	PS(20:2(11Z,14Z)/24:1(15Z))	-1.18117	3.01706e-08	5.91947e-05	0.525114	6.75614e-12	1.32555e-08	0.0401615	0.503916	1	-0.439418	9.43318e-06	0.0185079
Idx_1906	41-O-demethylrapamycin	0.186679	0.390177	1	0.0736206	0.307324	1	0.341664	6.34802e-08	0.000124548	0.144115	0.133	1
Idx_1907	PI(18:0/22:6(4Z,7Z,10Z,13Z,16Z,19Z))	-0.0451151	0.837744	1	0.380271	2.65716e-07	0.000521336	-0.0423142	0.493119	1	-0.240427	0.0136039	1
Idx_1908	Kinetensin 1-7	-0.245542	0.282128	1	0.606704	1.88468e-13	3.69774e-10	-0.0478634	0.449607	1	-0.343659	0.00140088	1
Idx_1909	Soyasaponin II	-0.0150232	0.947653	1	0.546149	2.61191e-11	5.12456e-08	-0.0559399	0.377728	1	-0.252189	0.0179253	1
Idx_191	Coumarin	0.138501	0.524362	1	-0.336304	1.0335e-05	0.0202773	0.217843	0.000406783	0.798107	0.114789	0.239788	1
Idx_1910	Tylosin	-0.222931	0.329884	1	0.355719	3.73923e-06	0.00733638	0.100825	0.112657	1	-0.191347	0.0667989	1
Idx_1911	TG(18:4(6Z,9Z,12Z,15Z)/18:4(6Z,9Z,12Z,15Z)/22:6(4Z,7Z,10Z,13Z,16Z,19Z))	-1.16422	8.10627e-08	0.000159045	0.356796	2.14067e-06	0.00419999	0.0221843	0.714342	1	-0.379829	0.000142479	0.279545
Idx_1912	TG(15:0/24:0/o-18:0)	0.0572644	0.794022	1	0.11524	0.113481	1	0.0813801	0.18399	1	-0.0148433	0.878149	1
Idx_1913	TG(20:5(5Z,8Z,11Z,14Z,17Z)/18:3(9Z,12Z,15Z)/20:5(5Z,8Z,11Z,14Z,17Z))	-1.23094	3.56198e-08	6.98861e-05	0.489374	6.96105e-10	1.36576e-06	0.0889343	0.155341	1	-0.418228	7.14142e-05	0.140115
Idx_1914	Saponin D	0.243225	0.260662	1	0.45682	2.68925e-09	5.2763e-06	-0.192911	0.00163191	1	-0.568214	6.04276e-08	0.000118559
Idx_1915	TG(15:0/20:0/22:2(13Z,16Z))	-0.415503	0.0759871	1	0.149723	0.0508669	1	-0.0186153	0.774462	1	-0.166687	0.122341	1
Idx_1916	Ampeloside Bs1	0.0366432	0.872382	1	0.371634	2.08077e-06	0.00408246	-0.0203391	0.747469	1	-0.154655	0.14224	1
Idx_1917	PE-NMe2(24:1(15Z)/24:1(15Z))	-0.903003	2.32747e-05	0.045665	0.381309	2.04392e-07	0.000401016	-0.00683442	0.909386	1	-0.116176	0.227321	1
Idx_1918	TG(15:0/22:4(7Z,10Z,13Z,16Z)/22:5(4Z,7Z,10Z,13Z,16Z))	-0.913716	2.79484e-05	0.0548347	0.292504	6.96867e-05	0.136725	-0.00880637	0.884944	1	-0.319649	0.00103886	1
Idx_1919	TG(18:0/20:1(11Z)/20:1(11Z))	-0.516663	0.0158813	1	-0.00265908	0.970232	1	0.125839	0.0368349	1	-0.206928	0.032867	1
Idx_192	2-Methylglutaric acid	-0.662626	0.00211753	1	-0.014031	0.844604	1	-0.0792087	0.190071	1	-0.226366	0.0187223	1
Idx_1920	PGP(22:5(4Z,7Z,10Z,13Z,16Z)/22:6(4Z,7Z,10Z,13Z,16Z,19Z))	0.0298501	0.890355	1	0.477981	6.80253e-10	1.33466e-06	0.086719	0.153449	1	-0.385336	0.000140951	0.276546
Idx_1921	PC(24:1(15Z)/24:1(15Z))	-0.716539	0.000836196	1	0.304881	4.01584e-05	0.0787907	0.00910634	0.879677	1	-0.309134	0.00163241	1
Idx_1922	Everolimus	0.119943	0.586668	1	0.394468	1.72784e-07	0.000339002	-0.131049	0.0329268	1	-0.495883	6.24182e-07	0.00122465
Idx_1923	Kudzusaponin SA4	-0.339606	0.116468	1	0.357205	1.72146e-06	0.00337751	-0.0711431	0.237405	1	-0.427686	1.74664e-05	0.034269
Idx_1924	PS(24:0/24:0)	-0.618082	0.00430993	1	0.430961	7.93988e-09	1.5578e-05	-0.0273321	0.650877	1	-0.317417	0.00102308	1
Idx_1925	PIP(18:2(9Z,12Z)/20:1(11Z))	-0.235684	0.276315	1	0.362803	1.57291e-06	0.00308605	0.255926	3.73616e-05	0.0733034	-0.193938	0.0478158	1
Idx_1926	TG(20:0/20:1(11Z)/20:1(11Z))	-0.439744	0.050158	1	-0.0412686	0.573492	1	0.114513	0.0680573	1	-0.0318952	0.751977	1
Idx_1927	Galabiosylceramide (d18:1/24:0)	-1.19654	7.93561e-08	0.000155697	0.333967	1.64595e-05	0.0322935	-0.0270402	0.66419	1	-0.25294	0.0153753	1
Idx_1928	TG(20:0/20:0/20:0)	-0.214005	0.335847	1	-0.0985574	0.17631	1	0.129825	0.0376217	1	-0.11507	0.254485	1
Idx_1929	CDP-DG(16:0/18:2(9Z,12Z))	-0.608287	0.00498789	1	0.427362	1.91938e-08	3.76583e-05	0.0929359	0.124854	1	-0.399223	7.73158e-05	0.151694
Idx_193	Glutamine	-0.220755	0.304033	1	-0.0486722	0.493061	1	0.157419	0.00978027	1	-0.105643	0.269645	1
Idx_1930	Adrenorphin	-0.186268	0.390307	1	0.175723	0.0154408	1	0.448692	4.64045e-12	9.10456e-09	0.0367912	0.699586	1
Idx_194	3-Hydroxyisoheptanoic acid	-0.335311	0.118968	1	-0.125924	0.0776346	1	0.034203	0.570074	1	-0.152621	0.116216	1
Idx_195	Lysine	-0.212728	0.32125	1	-0.168228	0.019309	1	-0.111443	0.0632177	1	-0.260383	0.00783156	1
Idx_196	Indole-5,6-quinone	0.232687	0.2833	1	0.34453	3.11061e-06	0.00610302	-0.528863	2.555e-15	5.01292e-12	-0.423293	2.29083e-05	0.0449462
Idx_197	Glutamate	-0.0168849	0.937367	1	-0.52633	2.17542e-11	4.26818e-08	0.077305	0.198413	1	0.0268789	0.778887	1
Idx_198	(2R,3R,4R)-2-Amino-4-hydroxy-3-methylpentanoic acid	0.770242	0.000329753	0.646976	-0.375007	2.13894e-07	0.00041966	0.0808066	0.18048	1	-0.167286	0.0838539	1
Idx_199*	2-Propenyl propyl disulfide	0.715708	0.000843642	1	0.249713	0.000652041	1	-0.227273	0.000183288	0.35961	-0.370471	0.000171184	0.335863
Idx_199*	Hydroxyglutarate	0.715708	0.000843642	1	0.249713	0.000652041	1	-0.227273	0.000183288	0.35961	-0.370471	0.000171184	0.335863
Idx_2	Acetone	0.326071	0.132188	1	-0.0656096	0.361194	1	-0.0757328	0.212382	1	-0.319844	0.000917558	1
Idx_20	2-Methylfuran	0.179626	0.399941	1	0.011832	0.868333	1	0.0716581	0.23411	1	-0.160143	0.0954952	1
Idx_200	Cinnamate	0.650888	0.00253287	1	-0.141076	0.0510797	1	-0.0963143	0.113616	1	-0.0429807	0.655408	1
Idx_201	Mevalonate	1.01239	2.66358e-06	0.00522594	-0.301306	4.97519e-05	0.0976133	0.206389	0.000859379	1	0.266073	0.00617279	1
Idx_202	Cuminaldehyde	-0.260114	0.230225	1	-0.175173	0.0181494	1	0.569506	4.6535e-18	9.13017e-15	0.141605	0.152895	1
Idx_203	5,6-Dihydroxyindole	-0.191892	0.377004	1	-0.190062	0.00850956	1	-0.23603	0.000129925	0.254912	-0.392695	8.6457e-05	0.169629
Idx_204	6-Methyladenine	0.337344	0.120944	1	-0.0504145	0.486952	1	0.129651	0.0346158	1	-0.0284142	0.76715	1
Idx_205	Venoterpine	0.281649	0.190539	1	-0.228308	0.0019675	1	0.0370279	0.542577	1	0.0714051	0.458887	1
Idx_206*	2-Methyl-2-(methyldithio)propanal	0.201272	0.364797	1	-0.0613298	0.411091	1	0.028831	0.644872	1	0.154679	0.12321	1
Idx_206*	Tartaric acid	0.201272	0.364797	1	-0.0613298	0.411091	1	0.028831	0.644872	1	0.154679	0.12321	1
Idx_207	Phenylglyoxylic acid	-0.366112	0.0886239	1	0.0487694	0.495814	1	0.0612591	0.310231	1	-0.22706	0.0182803	1
Idx_208*	Diisopropyl disulfide	0.705214	0.00120139	1	-0.136297	0.0652096	1	0.381829	1.39684e-09	2.7406e-06	0.378885	0.000304906	0.598226
Idx_208*	Pentose	0.705214	0.00120139	1	-0.136297	0.0652096	1	0.381829	1.39684e-09	2.7406e-06	0.378885	0.000304906	0.598226
Idx_209	Thymol	-0.165989	0.461439	1	-0.172791	0.0258464	1	0.263711	2.95663e-05	0.058009	-0.273993	0.00391291	1
Idx_21	Hydroxybutynal	-0.161324	0.452638	1	-0.273459	0.000137635	0.27004	0.193053	0.00156033	1	-0.248329	0.0109578	1
Idx_210	1,2-Benzisothiazol-3(2H)-one	-0.282186	0.196096	1	0.227432	0.00222908	1	0.0170476	0.780475	1	-0.299388	0.00241403	1
Idx_211	(S)C(S)S-S-Methylcysteine sulfoxide	0.0749928	0.731903	1	0.10533	0.144879	1	0.10201	0.0945787	1	-0.21156	0.0263716	1
Idx_212	Acetaminophen	0.971362	1.19681e-05	0.0234814	-0.62433	1.7238e-10	3.3821e-07	-0.0958589	0.141382	1	0.436336	0.000330902	0.649231
Idx_213	Xanthine	0.112629	0.610965	1	0.045611	0.529854	1	-0.0969591	0.11848	1	-0.111399	0.248625	1
Idx_214	p-Hydroxyphenylacetic acid	-0.215968	0.339024	1	0.453289	8.47528e-10	1.66285e-06	-0.0501018	0.428489	1	-0.29686	0.0015016	1
Idx_215	Ribitol	1.34422	1.07797e-09	2.11498e-06	-0.200804	0.0110274	1	0.159165	0.0118459	1	0.471666	4.07337e-05	0.0799195
Idx_216	2-Methoxy-(3 or 5 or 6)-isopropylpyrazine	-0.00850162	0.968939	1	0.0470037	0.514096	1	0.315643	3.55015e-07	0.000696539	-0.025378	0.790861	1
Idx_217	(-)-trans-Carveol	0.598925	0.00621876	1	-0.155291	0.0411443	1	-0.523658	5.25486e-14	1.031e-10	-0.210698	0.032758	1
Idx_218	Dopamine	-0.201275	0.34868	1	0.109018	0.129117	1	0.0120681	0.84142	1	-0.0936985	0.329638	1
Idx_219	Methyl propyl trisulfide	-0.272241	0.208137	1	0.039087	0.589311	1	0.256635	3.32967e-05	0.0653282	-0.0407529	0.672229	1
Idx_22	Imidazolone	0.103597	0.642339	1	-0.201214	0.00870805	1	0.113982	0.0702336	1	0.0541159	0.583654	1
Idx_220	1-(2-Thienyl)-1,2-propanedione	-0.534893	0.0133115	1	0.00238772	0.973424	1	0.1067	0.0790765	1	-0.0856343	0.37722	1
Idx_221	Gentisic acid	0.952967	1.06398e-05	0.0208753	0.123497	0.0904872	1	-0.0755158	0.223156	1	-0.0335469	0.73262	1
Idx_222	1-(2-Thienyl)-1-butanone	0.671331	0.00190087	1	0.225213	0.00198541	1	0.0380311	0.532084	1	-0.090302	0.350617	1
Idx_223	Hydroxytyrosol	0.294718	0.182109	1	0.0342035	0.640858	1	0.241908	0.000109396	0.214635	0.0730841	0.459304	1
Idx_224	C9:2	0.227642	0.291463	1	0.160976	0.0265385	1	0.0739687	0.223483	1	0.018371	0.848254	1
Idx_225	Histidine	-0.566416	0.00964025	1	-0.0357627	0.619374	1	-0.081415	0.180535	1	-0.311642	0.00262419	1
Idx_226	Phosphoglycolic acid	0.371401	0.0865056	1	-0.0278935	0.69702	1	0.0323954	0.592827	1	-0.34147	0.000594607	1
Idx_227	S-Propyl thiosulfate	-0.0327053	0.879657	1	0.0836593	0.249911	1	0.0860962	0.156477	1	-0.370629	0.000181615	0.356328
Idx_228*	2,5-Furandicarboxylic acid	0.596151	0.00582113	1	0.260667	0.000444788	0.872674	-0.00739366	0.902771	1	-0.224893	0.0219152	1
Idx_228*	Methyl phenyl disulfide	0.596151	0.00582113	1	0.260667	0.000444788	0.872674	-0.00739366	0.902771	1	-0.224893	0.0219152	1
Idx_229	Ascladiol	-0.170549	0.426578	1	0.0505838	0.478683	1	0.195889	0.00121387	1	-0.200104	0.0355896	1
Idx_23	Methyl propenyl ketone	-0.402951	0.0614253	1	0.104553	0.143703	1	-0.130191	0.0318267	1	-0.277198	0.00399807	1
Idx_230	5-Hydroxymethyl-4-methyluracil	0.743015	0.00057263	1	-0.280639	0.000121068	0.237535	-0.0219057	0.717739	1	0.163538	0.0873752	1
Idx_231	C9:1	0.113844	0.60137	1	-0.0769297	0.295248	1	0.00483121	0.937383	1	-0.0300326	0.754518	1
Idx_232	Menthol	-0.406323	0.0597867	1	0.0861042	0.229866	1	0.00927471	0.877882	1	-0.195839	0.0408098	1
Idx_233	3-Methylcrotonylglycine	-0.0879467	0.683879	1	-0.036299	0.61217	1	0.120185	0.0483795	1	-0.0421139	0.660529	1
Idx_234	Tranexamic Acid	-0.118419	0.585124	1	-0.294184	6.6576e-05	0.130622	0.0837357	0.166578	1	0.153531	0.11265	1
Idx_235	Dimethyl tetrasulfide	-0.442514	0.040781	1	0.486782	3.64386e-10	7.14926e-07	0.185973	0.0024778	1	-0.506306	9.66536e-07	0.00189634
Idx_236	Zymonic acid	-0.0319038	0.882753	1	0.0422864	0.557701	1	0.0922748	0.127606	1	-0.165874	0.0862179	1
Idx_237	Allantoin	-0.622774	0.00369239	1	-0.107775	0.130073	1	0.141468	0.0202362	1	-0.202601	0.0365922	1
Idx_238	Isopropylmaleate	0.830655	0.000112936	0.22158	-0.18187	0.0127172	1	0.108802	0.0746858	1	0.223558	0.0200411	1
Idx_239	1-(Hydroxymethyl)-5,5-dimethyl-2,4-imidazolidinedione	-0.359188	0.100669	1	-0.261418	0.000401787	0.788307	0.641718	2.88091e-21	5.65235e-18	0.190352	0.0530385	1
Idx_24	Acetone cyanohydrin	-0.161918	0.452598	1	-0.012253	0.8639	1	0.171268	0.00511548	1	-0.195576	0.0430784	1
Idx_240	Oenanthic ether	-0.706659	0.00114281	1	-0.0320397	0.656924	1	0.0070339	0.908697	1	-0.14477	0.131659	1
Idx_241	L-2-Amino-4-methylenepentanedioic acid	-0.632378	0.00362573	1	-0.293567	6.55797e-05	0.128667	0.269779	1.42833e-05	0.0280238	-0.0806542	0.404845	1
Idx_242	Indoleacetaldehyde	-0.215627	0.320897	1	-0.590186	2.55681e-14	5.01646e-11	-0.0552091	0.361094	1	-0.244455	0.0140636	1
Idx_243	2-Methylbutyrylglycine	0.147295	0.495233	1	-0.138364	0.0564662	1	-0.204727	0.000869802	1	-0.161071	0.0938951	1
Idx_244	DL-2-Aminooctanoic acid	-0.625841	0.0039032	1	-0.360261	1.2374e-06	0.00242778	0.187235	0.002325	1	0.0495709	0.608023	1
Idx_245	(2-Furanylmethyl) methyl disulfide	-0.542407	0.0117805	1	0.0306085	0.672378	1	0.0569689	0.34487	1	-0.540477	1.54801e-07	0.000303719
Idx_246	Thiacremonone	0.162745	0.451371	1	-0.0657525	0.356951	1	-0.069683	0.246967	1	-0.400435	6.10549e-05	0.11979
Idx_247	Oxoadipate	0.701727	0.00108597	1	-0.0368822	0.610689	1	0.0673696	0.266069	1	-0.0896783	0.347472	1
Idx_248	Tricholomic acid	-0.0470942	0.828269	1	-0.250826	0.00074751	1	0.584808	2.71972e-18	5.33608e-15	0.195094	0.0488319	1
Idx_249	Pimelate	0.170244	0.430954	1	-0.0508779	0.479954	1	-0.172935	0.00479382	1	-0.14169	0.141149	1
Idx_25	Succinic aldehyde	0.76372	0.00037885	0.743304	0.147761	0.0430794	1	0.033732	0.577	1	-0.266287	0.00748677	1
Idx_250	Ala-Ala	-0.252899	0.247866	1	-0.187772	0.0101237	1	0.214369	0.000503879	0.988611	0.0351873	0.712941	1
Idx_251	Tryptamine	-0.691164	0.00119689	1	-0.334085	4.66309e-06	0.00914897	0.121681	0.043232	1	-0.0433319	0.648944	1
Idx_252	Propylhydroxypentanoic acid	-0.206568	0.341193	1	-0.13111	0.0764311	1	-0.103584	0.0913	1	0.138899	0.159919	1
Idx_253	Methyl-Lys	-0.276393	0.197217	1	-0.385098	5.64101e-07	0.00110677	0.0561217	0.351968	1	0.473523	7.55914e-06	0.014831
Idx_254	Propionylcholine	-0.392439	0.06816	1	-0.39648	2.32021e-07	0.000455224	0.0752449	0.213336	1	0.438217	2.16629e-05	0.0425026
Idx_255*	Erucin	-0.180504	0.405688	1	-0.154977	0.032667	1	-0.0695611	0.251967	1	-0.0842415	0.382272	1
Idx_255*	Formyl-Asp	-0.180504	0.405688	1	-0.154977	0.032667	1	-0.0695611	0.251967	1	-0.0842415	0.382272	1
Idx_256	2-Indolecarboxylic acid	-0.22945	0.288623	1	-0.298369	5.02247e-05	0.0985408	0.00995662	0.868874	1	-0.00456425	0.962303	1
Idx_257	Aminoadipate	0.787053	0.000272383	0.534415	-0.428023	1.67746e-08	3.29117e-05	0.0462615	0.447336	1	0.0749213	0.435478	1
Idx_258	Carnitine	0.401997	0.0616084	1	-0.191169	0.00786688	1	0.202454	0.000889913	1	0.203149	0.0333298	1
Idx_259	Phosphoroselenoic acid	-0.338745	0.127823	1	0.0935479	0.205221	1	0.00454568	0.941867	1	-0.137277	0.160988	1
Idx_26	Dehydroalanine	-0.677632	0.0018574	1	-0.36376	9.53071e-07	0.00186992	0.323493	2.77311e-07	0.000544084	-0.0389903	0.684677	1
Idx_260	1-Piperazinecarbodithioic acid	0.537792	0.015459	1	-0.354891	6.49757e-06	0.0127482	-0.151547	0.0163109	1	-0.092926	0.348763	1
Idx_261	Hydroxyadipate	0.614522	0.00480689	1	-0.166589	0.0215632	1	0.172112	0.00531798	1	-0.166093	0.0818146	1
Idx_262	1-Ethyl-2-benzimidazolinone	0.803243	0.000200282	0.392952	-0.211996	0.00349075	1	0.52264	1.55549e-15	3.05188e-12	0.242686	0.0123297	1
Idx_263	Cymarose	0.257976	0.231365	1	-0.476258	6.30516e-10	1.23707e-06	0.246291	6.45984e-05	0.126742	0.193461	0.0456684	1
Idx_264	Hydroxy-Lys	-0.135166	0.536266	1	-0.0673937	0.356348	1	0.522993	8.26519e-16	1.62163e-12	0.0940686	0.33064	1
Idx_265	1,3-Diisopropylbenzene	0.0296376	0.892646	1	0.023423	0.747535	1	-0.0175505	0.774134	1	-0.1328	0.16776	1
Idx_266	Acesulfame	-0.462817	0.0466331	1	-0.00128942	0.986727	1	0.060979	0.346354	1	-0.0358324	0.713978	1
Idx_267	1-Isothiocyanato-2-phenylethane	-0.226001	0.319999	1	0.0151494	0.84149	1	-0.0463061	0.464062	1	-0.11205	0.275355	1
Idx_268	3-Methyldioxyindole	0.00905029	0.967711	1	-0.713753	3.20491e-13	6.28804e-10	0.00846727	0.890594	1	0.103931	0.30825	1
Idx_269	Amino-dideoxy-hexose	0.3132	0.152573	1	0.030647	0.675507	1	0.280179	8.57271e-06	0.0168197	0.136287	0.157193	1
Idx_27	Pyruvate	0.679942	0.0016111	1	0.318138	2.48753e-05	0.0488053	-0.160254	0.00825938	1	-0.173261	0.0803601	1
Idx_270	(R)-2-Methylimino-1-phenylpropan-1-ol	0.00682789	0.975344	1	0.0123847	0.86673	1	-0.0826772	0.189107	1	-0.201084	0.0292027	1
Idx_271	Molybdate	-0.213003	0.341333	1	0.0569645	0.44158	1	-0.0953737	0.129587	1	-0.0951506	0.332473	1
Idx_272	S-2-Propenyl 1-propanesulfinothioate	-0.0946169	0.662178	1	0.19147	0.00872556	1	-0.0743166	0.217102	1	-0.195013	0.0445757	1
Idx_273	Coumarate	-0.148549	0.489176	1	-0.312914	2.02031e-05	0.0396386	0.118438	0.0514338	1	-0.100713	0.295155	1
Idx_274	Deoxyhexose	-1.22931	8.80017e-09	1.72659e-05	-0.207611	0.00307644	1	0.325932	2.95131e-07	0.000579047	-0.137419	0.168426	1
Idx_275	Fenuron	-1.27643	2.3745e-09	4.65878e-06	-0.154621	0.0307219	1	0.321538	3.06871e-07	0.000602081	-0.114015	0.241138	1
Idx_276	1-(1-Methoxy-1-methylethyl)-4-methylbenzene	-0.945328	1.20812e-05	0.0237034	0.0595386	0.411601	1	0.117751	0.0535018	1	-0.304392	0.00222202	1
Idx_277	Phenylalanine	0.0485293	0.822494	1	-0.203363	0.00551238	1	-0.118604	0.0520248	1	-0.128064	0.184982	1
Idx_278	Phthalate	-0.384008	0.0756295	1	0.147491	0.0410356	1	0.0750544	0.215369	1	-0.363586	0.000234035	0.459177
Idx_279*	Methylxanthine	0.496648	0.0207933	1	-0.0708502	0.33077	1	0.154128	0.0112076	1	0.691748	1.16835e-09	2.29231e-06
Idx_279*	Pentonic acid	0.496648	0.0207933	1	-0.0708502	0.33077	1	0.154128	0.0112076	1	0.691748	1.16835e-09	2.29231e-06
Idx_279*	S-Propyl 1-propanesulfinothioate	0.496648	0.0207933	1	-0.0708502	0.33077	1	0.154128	0.0112076	1	0.691748	1.16835e-09	2.29231e-06
Idx_28	3-(Methylthio)-1-propene	-0.0881574	0.684192	1	-0.173187	0.0156514	1	0.190848	0.00186612	1	0.0217838	0.818118	1
Idx_280	1-Deoxy-D-glucitol	0.330117	0.125764	1	-0.257062	0.000469804	0.921756	-0.0757805	0.211356	1	0.0304329	0.75106	1
Idx_281	C10:3	-0.29842	0.175674	1	0.181275	0.0124217	1	-0.0889446	0.151331	1	-0.318852	0.00121311	1
Idx_282	3-Isopropyl-2-methoxy-5-methylpyrazine	-0.385546	0.0753921	1	0.175819	0.0155204	1	0.161599	0.00790296	1	-0.0971235	0.316467	1
Idx_283	2(3H)-Benzothiazolethione	-0.468164	0.0410449	1	0.00372118	0.962024	1	-0.0198905	0.757425	1	-0.0887125	0.3901	1
Idx_284	Homocysteinesulfinic acid	0.248092	0.250642	1	-0.0405441	0.57492	1	0.200634	0.0012683	1	-0.143667	0.139223	1
Idx_285	Zapotidine	0.479053	0.0257661	1	-0.0456254	0.52906	1	0.195377	0.00129474	1	0.629893	1.50855e-08	2.95977e-05
Idx_286	Pyridoxal	0.461012	0.0353194	1	-0.0160666	0.830472	1	0.223802	0.000350412	0.687507	0.308088	0.00405088	1
Idx_287	Phosphoenolpyruvate	-0.471966	0.0285374	1	-0.269694	0.000219616	0.430886	0.061031	0.315622	1	-0.226584	0.0219863	1
Idx_288	Urate	0.360238	0.0946637	1	-0.664785	1.07091e-17	2.10113e-14	-0.0732349	0.222355	1	0.0126591	0.896761	1
Idx_289	C10:2	0.0845258	0.6976	1	-0.358088	1.86387e-06	0.00365691	-0.177948	0.00356681	1	-0.197908	0.0491196	1
Idx_29	C4:0 (Butyric acid)	0.0412443	0.847803	1	-0.0137857	0.846593	1	0.070888	0.238753	1	-0.0296344	0.75541	1
Idx_290	Cysteic acid	-0.00593339	0.978094	1	-0.43414	6.05825e-09	1.18863e-05	-0.0151701	0.800979	1	-0.0945032	0.321315	1
Idx_291	Glyphosate	0.114232	0.595189	1	-0.40388	3.6165e-08	7.09557e-05	0.0130796	0.827353	1	-0.154063	0.113212	1
Idx_292	Pyridoxine	0.179468	0.408677	1	-0.337559	6.33799e-06	0.0124351	0.161955	0.00777482	1	0.0559737	0.564938	1
Idx_293	Methyl-His	0.107781	0.627307	1	-0.22855	0.00400036	1	-0.00524103	0.932213	1	-0.171742	0.0715974	1
Idx_294	Pyridoxaminium(1+)	0.0379013	0.864005	1	-0.235309	0.00279372	1	-0.00764439	0.901093	1	-0.185624	0.0492603	1
Idx_295	Homoarecoline	-0.0319953	0.884424	1	-0.359221	3.03186e-06	0.00594852	0.0109783	0.857019	1	-0.201811	0.0371167	1
Idx_296	Glycerone phosphate	-0.284194	0.188282	1	0.0360504	0.614842	1	0.0469475	0.436586	1	-0.480523	1.38957e-06	0.00272633
Idx_297	Gallic acid	0.707726	0.00095148	1	0.136882	0.0591764	1	-0.126611	0.0372138	1	-0.217343	0.0244538	1
Idx_298	Propylthiouracil	0.380801	0.0781758	1	-0.464324	5.85575e-10	1.1489e-06	0.144358	0.0181181	1	-0.0840901	0.3894	1
Idx_299	Methyl beta-naphthyl ketone	-0.229699	0.294526	1	-0.208829	0.005453	1	0.0951364	0.120485	1	-0.110045	0.255411	1
Idx_3	Acetamide	0.0767579	0.721242	1	-0.148165	0.0397678	1	0.0413538	0.491628	1	-0.0537353	0.573499	1
Idx_30	Alanine	-0.36384	0.0926613	1	-0.243076	0.00075732	1	0.0976364	0.107695	1	-0.0460305	0.631902	1
Idx_300	1,4-Ipomeadiol	-0.671093	0.00211198	1	0.0236489	0.7442	1	-0.0657198	0.28399	1	-0.405222	2.65283e-05	0.0520486
Idx_301	Levetiracetam	-0.316231	0.146404	1	0.0304207	0.673786	1	0.289456	3.09673e-06	0.00607579	-0.0487467	0.613133	1
Idx_302	1,6,7-Trimethylnaphthalene	-0.0503836	0.817218	1	-0.0628511	0.386282	1	0.19564	0.00146981	1	-0.169706	0.0813913	1
Idx_303	C10:1	0.0984043	0.648307	1	0.488992	2.75867e-11	5.41251e-08	-0.0415681	0.49515	1	-0.388492	4.59602e-05	0.0901738
Idx_304	2-(4-Methyl-5-thiazolyl)ethyl formate	0.183038	0.394772	1	-0.388936	1.74005e-07	0.000341399	-0.00471863	0.937771	1	-0.0244314	0.800358	1
Idx_305	Tetrahydrodipicolinate	0.688535	0.00141877	1	-0.121104	0.0940225	1	-0.225828	0.000244763	0.480225	-0.204358	0.0325312	1
Idx_306	Gabapentin	-0.438086	0.0467344	1	0.00321614	0.965051	1	-0.0223935	0.718825	1	-0.16235	0.0979568	1
Idx_307	Glycerol 3-phosphate	-0.0742491	0.730851	1	-0.0132752	0.853915	1	-0.0940558	0.120235	1	-0.0658078	0.492293	1
Idx_308	Hydantoin-5-propionic acid	0.0177587	0.934434	1	-0.37426	2.02512e-07	0.000397329	-0.13773	0.0223651	1	-0.141617	0.14744	1
Idx_309	2-Octenedioic acid	-0.375274	0.0887572	1	0.137675	0.0590104	1	-0.176326	0.0043199	1	-0.170448	0.0803509	1
Idx_31	Oxalic acid	-0.503945	0.0195488	1	0.261512	0.000367726	0.721479	-0.199412	0.000991853	1	-0.0151553	0.873986	1
Idx_310	Glycylproline	-0.99649	4.09145e-06	0.00802743	-0.268415	0.000260704	0.511501	0.188576	0.00201724	1	-0.0266335	0.781903	1
Idx_311	S-(3-Methyl-2-butenyl) 2-methylpropanethioate	-0.366242	0.091972	1	-0.0791461	0.274077	1	0.337969	7.63463e-08	0.000149791	0.0608177	0.529636	1
Idx_312	Tetrahydrofurfuryl butyrate	0.488925	0.0227008	1	0.346375	4.22287e-06	0.00828528	-0.127232	0.0381911	1	-0.134125	0.173458	1
Idx_313	Decanoic acid (FA10:0)	0.0178414	0.93514	1	0.331793	5.06559e-06	0.00993868	0.185377	0.00268844	1	0.146512	0.145021	1
Idx_314	2-Quinolinecarboxylic acid	-0.0811497	0.709072	1	-0.133815	0.0643941	1	-0.0513613	0.395664	1	-0.338563	0.00054958	1
Idx_315	Acetyl-Glu-semialdehyde	0.425024	0.0492696	1	-0.341884	3.89718e-06	0.00764627	0.0553028	0.362176	1	-0.0282188	0.767676	1
Idx_316	Acetyl-Leu	0.195812	0.360146	1	-0.1738	0.0168218	1	-0.230127	0.000192341	0.377374	-0.169827	0.0751479	1
Idx_317	Phenol sulfate	0.848448	0.000137532	0.269839	0.104723	0.162433	1	-0.291139	1.22078e-05	0.0239518	0.0304009	0.771439	1
Idx_318	Formimino-Glu	0.289162	0.188909	1	0.114805	0.118136	1	0.111711	0.0698393	1	-0.10798	0.271752	1
Idx_319	Acetylornithine	-0.0817085	0.706726	1	-0.22825	0.00206292	1	0.0877179	0.151041	1	-0.0147704	0.877553	1
Idx_32	Lactate	0.0933895	0.672051	1	-0.149454	0.0386368	1	0.0852604	0.163591	1	-0.182233	0.0634361	1
Idx_320	Arginine	-0.197176	0.360841	1	0.0790903	0.270896	1	0.12944	0.0327458	1	-0.513946	5.29589e-07	0.00103905
Idx_321	(¬±)-3-Hydroxynonanoic acid	-0.224956	0.294001	1	0.11059	0.124006	1	0.00239108	0.968297	1	-0.468237	1.40355e-06	0.00275377
Idx_322	Ne,Ne dimethyllysine	0.47206	0.0266027	1	-0.0885952	0.232191	1	-0.141533	0.0214211	1	0.0307814	0.751212	1
Idx_323*	Acetyl-Asp	-0.261218	0.230189	1	0.211859	0.00411973	1	-0.219528	0.000319924	0.62769	-0.444652	1.64747e-05	0.0323234
Idx_323*	Berteroin	-0.261218	0.230189	1	0.211859	0.00411973	1	-0.219528	0.000319924	0.62769	-0.444652	1.64747e-05	0.0323234
Idx_324	Indole-3-acetate	0.0686814	0.75639	1	-0.263684	0.000377676	0.741	-0.140424	0.0235262	1	0.20244	0.0392233	1
Idx_325	Calystegin B2	0.903709	2.42433e-05	0.0475654	-0.233292	0.00174702	1	0.146278	0.0160437	1	0.207443	0.0340564	1
Idx_326	Citrulline	0.6662	0.00192012	1	-0.0822731	0.249223	1	0.0676235	0.261777	1	0.0507715	0.592801	1
Idx_327	L-argininium(1+)	-0.00716605	0.97334	1	0.032106	0.653534	1	0.143741	0.017075	1	-0.291909	0.00254303	1
Idx_328	Hexuronic acid; Ascorbate	0.724484	0.000859163	1	0.0140739	0.849287	1	0.0284564	0.643204	1	0.0186984	0.848237	1
Idx_329	1,3,8-Naphthalenertriol	-0.0821806	0.705123	1	-0.0892338	0.22398	1	0.340636	6.10337e-08	0.000119748	-0.0475162	0.618871	1
Idx_33	Toluene	-0.353543	0.111931	1	0.152659	0.036422	1	-0.0727436	0.245537	1	-0.0954006	0.332539	1
Idx_330	3-Propylmalate	0.128811	0.561207	1	-0.226695	0.00264844	1	0.0872113	0.162063	1	0.12148	0.218673	1
Idx_331	Ethyl cinnamate	-0.142665	0.509411	1	-0.0126124	0.860323	1	0.191952	0.00169782	1	0.0247254	0.796531	1
Idx_332	4-Methyl-1-phenyl-2-pentanone	-0.437783	0.0434483	1	0.119213	0.100463	1	0.273327	9.71867e-06	0.019068	-0.319934	0.000987553	1
Idx_333	5-Hydroxytryptophol	0.827019	0.000162074	0.317989	0.241172	0.00103864	1	-0.0882603	0.157	1	-0.0841159	0.390483	1
Idx_334	Anthopleurine	0.0411985	0.849057	1	0.0368139	0.60858	1	0.112364	0.0638689	1	-0.064188	0.504762	1
Idx_335	3,3''-Thiobispropanoic acid	1.24568	4.40216e-09	8.63705e-06	-0.277107	0.000184937	0.362846	-0.220336	0.0003645	0.715149	0.125294	0.192282	1
Idx_336*	Glucono-lactone	0.421824	0.0533723	1	0.157367	0.0334075	1	-0.125957	0.0413567	1	-0.0709765	0.460462	1
Idx_336*	Methylthiomethyl 2-methylbutanethiolate	0.421824	0.0533723	1	0.157367	0.0334075	1	-0.125957	0.0413567	1	-0.0709765	0.460462	1
Idx_337	4-Methoxycinnamic acid	-0.222672	0.305696	1	0.156906	0.0303802	1	0.224152	0.000268015	0.525846	0.0840007	0.383292	1
Idx_338	4-Oxo-4-(3-pyridyl)-butanamide	-0.238759	0.271953	1	-0.0827569	0.256744	1	0.241148	9.43793e-05	0.185172	0.180295	0.0664103	1
Idx_339	5-Phenylvaleric acid	-0.325308	0.130765	1	0.108967	0.130359	1	0.13395	0.0266469	1	-0.21745	0.0241808	1
Idx_34	Aniline	0.127224	0.556374	1	0.191882	0.00830086	1	0.118834	0.0519273	1	-0.0518598	0.586492	1
Idx_340	Propofol	0.236535	0.279689	1	0.121446	0.0943436	1	-0.331332	1.56213e-07	0.000306491	-0.165697	0.0853185	1
Idx_341	S-Carboxymethyl-Cys	0.365749	0.0900663	1	-0.0381172	0.602168	1	-0.00294065	0.961714	1	0.00292813	0.975848	1
Idx_342	Hippurate	0.869123	7.01155e-05	0.137567	-0.25263	0.00110618	1	-0.22875	0.00031759	0.623111	0.220775	0.0330751	1
Idx_343	2,5-Dimethyl-1,4-dithiane-2,5-diol	1.05506	7.84341e-07	0.00153888	-0.0888245	0.218498	1	0.0154914	0.79681	1	0.176054	0.0673532	1
Idx_344	4-Hydroxyphenylpyruvic acid	0.54641	0.0114314	1	-0.0225344	0.753804	1	0.0929593	0.128528	1	0.135422	0.166981	1
Idx_345	Hexose	0.774526	0.000329824	0.647116	-0.100445	0.165193	1	0.00267652	0.964766	1	0.127977	0.186612	1
Idx_346	2,2,7,7-Tetramethyl-1,6-dioxaspiro[4.4]nona-3,8-diene	0.648963	0.0024838	1	-0.0243158	0.733894	1	0.0787721	0.191372	1	0.126355	0.188504	1
Idx_347	(3Z,6Z,9Z)-3,6,9-Dodecatrien-1-ol	0.858622	6.82727e-05	0.133951	0.0434505	0.546757	1	-0.578344	1.0072e-17	1.97613e-14	0.0554686	0.570131	1
Idx_348	Tyrosine	0.156135	0.468743	1	-0.129323	0.0733674	1	-0.217726	0.000406859	0.798257	-0.267377	0.0056099	1
Idx_349	beta-O-Methylynephrine	-0.528041	0.0154901	1	-0.203808	0.00575455	1	0.640915	3.10995e-21	6.10173e-18	0.26578	0.00670124	1
Idx_35	Phenol	0.685955	0.00190748	1	0.32693	4.76391e-06	0.0093468	-0.251156	0.000150174	0.294642	-0.156115	0.102948	1
Idx_350	6-hydroxy-2H-1,3-benzodioxole-5-carboxylic acid	-0.264641	0.221197	1	0.206857	0.00418211	1	0.143601	0.0181306	1	-0.341988	0.000429983	0.843626
Idx_351	3-Methyluric acid	0.104863	0.628756	1	-0.207439	0.00609571	1	0.355394	1.38627e-08	2.71987e-05	0.582371	1.97143e-07	0.000386794
Idx_352	Homovanillic acid	1.00617	2.69194e-06	0.00528159	-0.54199	8.0542e-12	1.58023e-08	-0.0784344	0.196762	1	0.327865	0.000971263	1
Idx_353	Amyl 2-furoate	0.20264	0.359923	1	-0.0725066	0.335418	1	0.407631	2.76096e-10	5.41701e-07	0.14352	0.157669	1
Idx_354	Geranyl formate	0.719226	0.00071965	1	-0.0876134	0.224002	1	-0.133289	0.0288559	1	0.0203621	0.830246	1
Idx_355	Geosmin	0.206416	0.340843	1	0.125798	0.0825108	1	-0.025503	0.673844	1	0.216661	0.0268575	1
Idx_356	Saccharin	-0.0170781	0.940722	1	-0.0671042	0.390004	1	-0.222723	0.001137	1	0.0465957	0.652444	1
Idx_357	4-Pyridoxate	0.40506	0.0651505	1	-0.216585	0.00382715	1	-0.0510974	0.408522	1	0.0652457	0.5012	1
Idx_358	Acetyltropine	-0.287327	0.183293	1	-0.0750798	0.297938	1	-0.115856	0.05584	1	-0.155575	0.108462	1
Idx_359	3-Phosphonooxypyruvate	-0.0307639	0.888838	1	0.121863	0.0919223	1	0.00622384	0.918885	1	-0.126208	0.189132	1
Idx_36	Methylpyrazine	-0.295005	0.174802	1	0.0638221	0.377782	1	-0.0338353	0.578628	1	-0.345137	0.000344614	0.676133
Idx_360	3,4-Dihydroxymandelate	0.675102	0.00193498	1	0.000643463	0.993015	1	0.0852461	0.165767	1	0.030194	0.757069	1
Idx_361*	7-Methyl-2-hydroxy-6-oxoocta-2,4-dienoate	-1.00461	3.2578e-06	0.00639179	-0.230523	0.00151578	1	0.494177	2.58253e-14	5.06692e-11	-0.026182	0.7854	1
Idx_361*	Choline-P	-1.00461	3.2578e-06	0.00639179	-0.230523	0.00151578	1	0.494177	2.58253e-14	5.06692e-11	-0.026182	0.7854	1
Idx_362	Harmalan	-0.212454	0.323913	1	-0.070823	0.329301	1	0.221731	0.000310112	0.608439	-0.0365062	0.702288	1
Idx_363	5-exo-Hydroxy-1,2-campholide	-0.101858	0.640713	1	0.0472726	0.517346	1	-0.073082	0.237478	1	-0.149896	0.113968	1
Idx_364	N-(3-acetamidopropyl)pyrrolidin-2-one	0.514858	0.0165477	1	0.0521428	0.471006	1	0.177415	0.00364189	1	0.0197159	0.83922	1
Idx_365	Citronellyl formate	1.18079	3.19633e-08	6.2712e-05	0.139985	0.0497655	1	-0.305281	8.84459e-07	0.00173531	0.0103428	0.914104	1
Idx_366	Dodecylaldehyde	0.107464	0.626519	1	0.0610107	0.406406	1	-0.0604192	0.330458	1	0.0554927	0.577759	1
Idx_367	Phosphoserine	-0.168956	0.437527	1	-0.543678	6.31671e-12	1.23934e-08	0.107974	0.0762474	1	0.0380208	0.692819	1
Idx_368	5-(2-Hydroxyethyl)-4-methylthiazole acetate	0.249022	0.252238	1	-0.0872422	0.227859	1	0.303004	1.20257e-06	0.00235944	-0.005175	0.956818	1
Idx_369	(S)-N-(4,5-Dihydro-1-methyl-4-oxo-1H-imidazol-2-yl)alanine	-0.220204	0.305897	1	-0.238677	0.000912319	1	0.273913	9.21632e-06	0.0180824	-0.0800213	0.402207	1
Idx_37	Hydroxypyridine	0.00188148	0.993518	1	-0.0209406	0.780387	1	0.46349	4.63277e-12	9.0895e-09	0.213346	0.0425473	1
Idx_370	Pseudoecgonine	-0.129999	0.545282	1	-0.241523	0.000899849	1	-0.0441775	0.465847	1	-0.0156575	0.870841	1
Idx_371	Phosphoglycerate	-0.587096	0.00653022	1	0.0348283	0.626001	1	0.0695382	0.249892	1	-0.370638	0.000137187	0.26916
Idx_372	Erinapyrone C	-0.55036	0.0106518	1	-0.131202	0.0693074	1	0.262387	2.05843e-05	0.0403865	-0.215297	0.0240018	1
Idx_373	1-Naphthaleneacetic acid	0.0778674	0.721023	1	-0.0437331	0.542812	1	0.151017	0.0141323	1	0.119424	0.219302	1
Idx_374	3-Oxodecanoic acid	-0.474566	0.0302521	1	-0.0587673	0.418888	1	-0.136086	0.0276784	1	-0.148713	0.124025	1
Idx_375	Dodecanol	0.0134668	0.95103	1	-0.0195378	0.788724	1	-0.087266	0.15477	1	0.0919763	0.353545	1
Idx_376	Indoleacrylic acid	-0.245959	0.261232	1	-0.132008	0.0703464	1	-0.00184467	0.975862	1	0.0232854	0.810708	1
Idx_377	Amrinone	-0.193949	0.374176	1	-0.0331856	0.645501	1	0.113483	0.0635454	1	-0.0296412	0.757208	1
Idx_378	2,3-Dihydro-5-(5-methyl-2-furanyl)-1H-pyrrolizine	-0.434841	0.0472477	1	-0.304363	3.85882e-05	0.0757101	0.201672	0.00103938	1	0.157609	0.10363	1
Idx_379	N-Heptanoylglycine	-0.34473	0.122593	1	-0.0854733	0.258138	1	-0.135136	0.0322812	1	0.00782184	0.937436	1
Idx_38	Mesylate	-0.399135	0.0641553	1	0.303475	3.94477e-05	0.0773963	0.188952	0.00193853	1	-0.401938	5.15956e-05	0.101231
Idx_380	N-Acetylglutamine	-0.244282	0.258032	1	-0.323549	1.26651e-05	0.024849	0.236253	0.000125482	0.246196	0.0308924	0.747397	1
Idx_381	Antipyrine	0.573904	0.00806775	1	0.0293891	0.688866	1	-0.0681392	0.26667	1	-0.100765	0.298015	1
Idx_382	Azelaic acid	0.179915	0.414932	1	0.197237	0.00686907	1	-0.252825	5.41295e-05	0.106202	-0.10221	0.288051	1
Idx_383	3-Hydroxycapric acid	0.495781	0.0202946	1	0.0369273	0.608293	1	-0.297263	2.44107e-06	0.00478939	0.0277975	0.771921	1
Idx_384	Lanthionine ketimine	0.831302	0.00010656	0.20907	0.0816872	0.257147	1	0.0799567	0.185724	1	0.112489	0.248859	1
Idx_385*	1-Isothiocyanato-6-(methylthio)hexane	0.538169	0.012886	1	-0.254586	0.000391332	0.767794	-0.0895467	0.139056	1	-0.14345	0.142444	1
Idx_385*	Acetyl-Glu	0.538169	0.012886	1	-0.254586	0.000391332	0.767794	-0.0895467	0.139056	1	-0.14345	0.142444	1
Idx_386	Indole-3-propionic acid	0.421309	0.0544166	1	0.143722	0.0456173	1	-0.289924	4.57347e-06	0.00897314	-0.29225	0.0023578	1
Idx_387	S-Prenyl-L-cysteine	-0.275173	0.210227	1	-0.168816	0.0215921	1	-0.0120262	0.84377	1	-0.111439	0.261034	1
Idx_388	N-Methylcalystegine B2	0.518439	0.016599	1	-0.0514953	0.476655	1	-0.254817	4.23257e-05	0.0830431	-0.255173	0.00731009	1
Idx_389	Pyrocatechol sulfate	0.119283	0.584318	1	-0.0432382	0.555254	1	0.30436	1.03802e-06	0.0020366	0.231756	0.0223433	1
Idx_39	Furfural	0.341481	0.113817	1	-0.0851556	0.235652	1	0.0557363	0.357582	1	-0.324261	0.00111746	1
Idx_390*	3-Dehydroquinate	1.18706	3.41453e-08	6.69932e-05	-0.0389474	0.590229	1	-0.124267	0.0407368	1	-0.10069	0.297763	1
Idx_390*	5-(Methylthio)-2-[(methylthio)methyl]-2-pentenal	1.18706	3.41453e-08	6.69932e-05	-0.0389474	0.590229	1	-0.124267	0.0407368	1	-0.10069	0.297763	1
Idx_391	Carbamyl-Glu	0.744837	0.00056357	1	-0.246874	0.000669161	1	0.17659	0.00426498	1	0.0215406	0.824714	1
Idx_392	3-Hydroxysuberic acid	0.249647	0.25669	1	-0.17642	0.0192854	1	-0.0930935	0.134233	1	-0.0266758	0.784883	1
Idx_393	5-Methoxytryptamine	0.356041	0.110258	1	0.0545428	0.465762	1	-0.0507852	0.423963	1	-0.0740331	0.442971	1
Idx_394	Isosorbide Mononitrate	0.00869719	0.969992	1	-0.0832212	0.27788	1	-0.0182388	0.778512	1	-0.220977	0.0323653	1
Idx_395	5-Hydroxyindoleacetic acid	0.477524	0.0261895	1	-0.254014	0.000403374	0.79142	-0.023284	0.699613	1	0.0346023	0.715497	1
Idx_396*	Calystegine C1	0.453167	0.0356847	1	0.0509498	0.481546	1	0.0493219	0.413601	1	-0.0314894	0.743429	1
Idx_396*	Dihydro-6-isopropyl-2,4-dimethyl-4H-1,3,5-dithiazine	0.453167	0.0356847	1	0.0509498	0.481546	1	0.0493219	0.413601	1	-0.0314894	0.743429	1
Idx_397	(Iso)Citrate	0.62423	0.00365648	1	0.419564	5.73409e-08	0.000112503	-0.147349	0.014756	1	-0.312962	0.00172159	1
Idx_398	Quinic acid	0.153302	0.483183	1	-0.0776036	0.291164	1	0.420208	3.83417e-11	7.52264e-08	0.591684	1.94326e-07	0.000381268
Idx_399	Oxoamide	0.310603	0.151326	1	0.256363	0.000539605	1	0.293303	2.87755e-06	0.00564575	0.0493375	0.611561	1
Idx_4	Acetatic acid	0.500297	0.0229496	1	-0.204194	0.00491631	1	-0.00260061	0.966172	1	-0.309638	0.00242142	1
Idx_40	Sulfate	-0.00269727	0.990004	1	0.121474	0.0921266	1	0.0663393	0.272869	1	-0.0268556	0.778286	1
Idx_400	1,9-Nonanedithiol	0.483446	0.024424	1	0.244065	0.00085277	1	0.176976	0.0038101	1	0.038168	0.690925	1
Idx_401	C12:4	-0.130489	0.553722	1	0.485001	2.49693e-10	4.89898e-07	0.00444174	0.941987	1	-0.279747	0.00452918	1
Idx_402	2,6-Diisopropyl-3-methylphenol	0.284767	0.185513	1	0.2043	0.00537056	1	-0.251739	4.31746e-05	0.0847086	-0.337121	0.000656932	1
Idx_403	Phenylacetylglycine	0.145468	0.501092	1	0.0111998	0.876263	1	0.333623	8.29268e-08	0.000162702	0.173774	0.0765388	1
Idx_404	2-(2H-1,3-benzodioxol-5-yl)-2-oxoacetic acid	0.541589	0.0129138	1	0.188781	0.0104232	1	-0.168113	0.00609797	1	-0.0213485	0.825838	1
Idx_405	Hexuronate	1.65376	7.30774e-15	1.43378e-11	0.151903	0.0384757	1	0.0965187	0.117046	1	0.143551	0.145421	1
Idx_406	trans-Ferulic acid	0.0377071	0.863753	1	-0.0248384	0.734658	1	0.755736	4.95077e-27	9.7134e-24	0.372721	0.000495589	0.972346
Idx_407	4-Aminohippuric acid	0.895597	3.11396e-05	0.061096	-0.112295	0.125591	1	0.341056	4.21562e-08	8.27106e-05	0.460486	1.41874e-05	0.0278357
Idx_408*	3-[(2-Mercapto-1-methylpropyl)thio]-2-butanol	1.05911	1.48808e-06	0.00291961	0.189249	0.0088655	1	0.0657204	0.286994	1	0.11871	0.231547	1
Idx_408*	D-4-O-Methyl-myo-inositol	1.05911	1.48808e-06	0.00291961	0.189249	0.0088655	1	0.0657204	0.286994	1	0.11871	0.231547	1
Idx_409	(R)-3-Hydroxy-5-phenylpentanoic acid	0.536333	0.0121129	1	0.260162	0.000452264	0.887341	-0.00710795	0.907376	1	-0.219775	0.0234696	1
Idx_41	Hydrogen phosphate	-0.72281	0.000811937	1	0.372246	1.10876e-06	0.0021754	0.3666	1.03217e-08	2.02512e-05	-0.370643	0.000286666	0.562439
Idx_410	Laccarin	0.112186	0.605951	1	0.228066	0.00185758	1	0.30198	1.35144e-06	0.00265152	0.0115257	0.904383	1
Idx_411	4-Hydroxypropofol	-0.130542	0.554581	1	0.228049	0.00179049	1	-0.17557	0.00526907	1	-0.360721	0.000267936	0.525691
Idx_412	Salicyluric acid	0.911884	4.21153e-05	0.0826303	-0.0543297	0.46618	1	0.0238119	0.703214	1	0.400233	0.000400696	0.786166
Idx_413	Meglumine	0.481864	0.0268989	1	0.00892232	0.902464	1	0.085699	0.16278	1	0.0787273	0.417017	1
Idx_414	2-hydroxymexiletine	-0.217655	0.317079	1	-0.0642973	0.373707	1	0.0817313	0.17924	1	-0.142422	0.140625	1
Idx_415	1,3-Dimethyluric acid	1.22296	1.01255e-08	1.98662e-05	0.0304151	0.675362	1	-0.0734031	0.229189	1	0.348764	0.00070851	1
Idx_416	2,6-Dimethoxy-4-propylphenol	0.667855	0.00218395	1	-0.0461783	0.531489	1	-0.475722	3.14007e-12	6.16082e-09	-0.140478	0.165941	1
Idx_417	2-Isopropyl-3,5-dimethoxy-6-methylpyrazine	0.681052	0.00175594	1	-0.193222	0.0107217	1	-0.173877	0.00532936	1	0.0521381	0.615735	1
Idx_418	Dihydro-5-(2-octenyl)-2(3H)-furanone	0.119922	0.582663	1	0.25372	0.0005291	1	-0.372556	3.90625e-09	7.66406e-06	-0.547986	1.06201e-07	0.000208367
Idx_419	(Z)-4-Dodecenal	0.272566	0.208907	1	0.129306	0.0784048	1	-0.340663	7.30071e-08	0.00014324	0.00613008	0.94906	1
Idx_42	C5:2	-0.0785852	0.717338	1	0.0308829	0.667027	1	0.137283	0.0243138	1	-0.18293	0.0586386	1
Idx_420	N-(4-hydroxyphenyl)ethoxycarbothioamide	0.684925	0.00147511	1	-0.179406	0.0158773	1	0.0579389	0.343324	1	0.251712	0.0119998	1
Idx_421	Acetyl-His	1.12372	1.80942e-07	0.000355008	-0.0799945	0.268101	1	0.139587	0.021872	1	0.0792391	0.40379	1
Idx_422	3-Amino-1-methyl-5H-pyrido[4,3-b]indole	0.680278	0.00165593	1	-0.0667572	0.356414	1	0.155551	0.0108316	1	-0.151	0.111629	1
Idx_423	Metanephrine	-0.00487727	0.982019	1	-0.428387	1.09913e-08	2.15648e-05	0.200291	0.00114137	1	0.0193426	0.840735	1
Idx_424	2-(3-Phenylpropyl)pyridine	0.646911	0.0032105	1	-0.166112	0.0302851	1	-0.276848	1.75844e-05	0.0345006	-0.190118	0.0561041	1
Idx_425	Vanillylmandelic acid	0.671929	0.00166912	1	-0.0696162	0.339889	1	0.161645	0.00811204	1	0.368409	0.000263536	0.517058
Idx_426	5-Acetylamino-6-amino-3-methyluracil	0.254408	0.243433	1	-0.166406	0.0257889	1	0.289188	3.8523e-06	0.00755822	0.745534	5.18609e-11	1.01751e-07
Idx_427	C12:1	0.927619	1.54515e-05	0.0303158	0.642175	1.53905e-16	3.01961e-13	-0.0124903	0.839174	1	0.00530638	0.956968	1
Idx_428	5-Chloro-6-methoxy-2(3H)-benzoxazolone	-0.527355	0.0142393	1	0.0893761	0.212643	1	0.310911	4.92282e-07	0.000965858	-0.216466	0.0244991	1
Idx_429	Clavulanate	0.0451253	0.835226	1	-0.0823303	0.256813	1	0.150149	0.0146744	1	0.0797772	0.409634	1
Idx_43	Cyclohexanone	0.210379	0.329201	1	-0.179008	0.0129865	1	-0.0734581	0.223748	1	0.115546	0.226036	1
Idx_430	(S)-Isowillardiine	0.327519	0.131499	1	0.145213	0.0484359	1	0.163383	0.00799837	1	-0.128101	0.183026	1
Idx_431	Pyrimethanil	0.0778143	0.716962	1	-0.251537	0.000530896	1	0.18439	0.00271023	1	0.0470175	0.624682	1
Idx_432	Ecgonine methyl ester	-0.153042	0.482528	1	-0.296945	3.48316e-05	0.0683396	-0.122551	0.0436407	1	-0.417	7.04054e-05	0.138135
Idx_433	4-Vinylphenol sulfate	-0.512077	0.0196012	1	-0.103853	0.16235	1	1.43748	8.9849e-62	1.76284e-58	0.12716	0.203986	1
Idx_434	4-Fumarylacetoacetic acid	-0.793461	0.000282544	0.554352	-0.00255928	0.971688	1	1.18025	7.33608e-47	1.43934e-43	-0.0149466	0.875976	1
Idx_435	3,6-Dihydro-4-(4-methyl-3-pentenyl)-1,2-dithiin	0.202748	0.354573	1	-0.262608	0.000298308	0.58528	0.150539	0.0143051	1	-0.105956	0.271166	1
Idx_436	Monobenzone	0.135435	0.530468	1	-0.13465	0.0616289	1	0.329484	1.26609e-07	0.000248408	0.232985	0.0165634	1
Idx_437	cis-4-Decenedioic acid	0.325822	0.134021	1	-0.00501327	0.945062	1	-0.047198	0.440778	1	-0.0582573	0.546245	1
Idx_438	(S)-9-Hydroxy-10-undecenoic acid	0.454562	0.0341751	1	0.38513	3.73386e-07	0.000732584	-0.065937	0.282158	1	-0.143189	0.144294	1
Idx_439	(S)-gamma-Calacorene	0.456089	0.0347307	1	0.484959	7.83763e-11	1.53774e-07	0.0201641	0.74403	1	0.0656189	0.501931	1
Idx_44	Succinimide	-0.0380205	0.85924	1	-0.14735	0.0407887	1	0.236654	0.000103867	0.203788	0.0440797	0.644456	1
Idx_440	Dodecanoic acid (FA12:0)	0.345559	0.112029	1	0.49402	2.63089e-11	5.16182e-08	-0.00294626	0.962047	1	0.171928	0.0877292	1
Idx_441	Sulfo-Cys	0.308996	0.162219	1	-0.0707384	0.334632	1	0.409023	4.99824e-10	9.80654e-07	0.317289	0.000959409	1
Idx_442	(alpha-keto-dimethyl-delta-N,N-Dimethylguanidynol) valeric acid	0.837394	0.000117467	0.23047	-0.0695582	0.341218	1	0.113414	0.0634337	1	0.115791	0.226641	1
Idx_443	Capryloylglycine	0.432475	0.0455989	1	-0.276799	0.000169621	0.332797	-0.351712	2.48714e-08	4.87978e-05	-0.0456419	0.636669	1
Idx_444	4-ethylphenylsulfate	-0.418354	0.0567992	1	-0.139119	0.0650917	1	1.35799	7.75595e-56	1.52172e-52	0.478386	1.72407e-05	0.0338263
Idx_445	Diethyl oxalpropionate	-0.734016	0.000770001	1	0.0246837	0.733043	1	-0.0436847	0.474362	1	-0.0914693	0.339099	1
Idx_446	Sebacic acid	-0.250062	0.25527	1	0.0560077	0.438387	1	-0.236299	0.000174872	0.343099	0.119109	0.223662	1
Idx_447	Alanyl-Isoleucine	0.419075	0.0531356	1	-0.00511424	0.943087	1	-0.154095	0.0114403	1	0.106385	0.266339	1
Idx_448	Dimethyl-Arg	0.759686	0.000375149	0.736042	-0.102397	0.154699	1	0.0460684	0.443802	1	0.154575	0.10596	1
Idx_449	3-Hydroxynonyl acetate	0.350482	0.104869	1	-0.0553048	0.443797	1	-0.123121	0.0432708	1	0.170325	0.0801473	1
Idx_45	Succinic anhydride	0.502622	0.0190743	1	0.0948943	0.189746	1	-0.0448691	0.455444	1	-0.175337	0.0668807	1
Idx_450*	1-Isothiocyanato-7-(methylthio)heptane	0.630524	0.00430155	1	0.0719344	0.327388	1	0.00961008	0.877538	1	-0.114187	0.236259	1
Idx_450*	Acetylaminoadipate	0.630524	0.00430155	1	0.0719344	0.327388	1	0.00961008	0.877538	1	-0.114187	0.236259	1
Idx_451	L-Acetylcarnitine	0.1621	0.456971	1	-0.467229	1.80079e-09	3.53316e-06	-0.0695915	0.253391	1	0.245189	0.013835	1
Idx_452	O-methoxycatechol-O-sulphate	0.458187	0.0348677	1	-0.495322	1.19779e-09	2.35005e-06	0.094416	0.122663	1	0.55837	7.0752e-07	0.00138815
Idx_453	Daucic acid	-0.0724876	0.737552	1	-0.146326	0.0408665	1	0.1665	0.00676721	1	0.0587844	0.538324	1
Idx_454	3,5,6-Trihydroxy-5-(hydroxymethyl)-2-methoxy-2-cyclohexen-1-one	-0.446648	0.0383202	1	-0.0865392	0.225144	1	-0.046381	0.441145	1	-0.251616	0.0116219	1
Idx_455	L-beta-aspartyl-L-alanine	-0.251628	0.248829	1	-0.25836	0.000415495	0.815201	0.108479	0.0765281	1	0.140919	0.143968	1
Idx_456	Tryptophan	-0.791363	0.000220061	0.43176	-0.39675	5.01521e-08	9.83984e-05	0.0376737	0.532351	1	-0.0800515	0.40344	1
Idx_457	Serylvaline	-0.844321	0.000118426	0.232353	-0.458769	1.08748e-09	2.13364e-06	0.21011	0.000711686	1	0.188396	0.0529377	1
Idx_458	(2xi,6xi)-7-Methyl-3-methylene-1,2,6,7-octanetetrol	-0.463515	0.0339821	1	-0.455353	2.30814e-09	4.52858e-06	-0.035475	0.560087	1	0.138172	0.154546	1
Idx_459	2,4-Di-tert-butylphenol	-0.675128	0.00184385	1	-0.295409	5.39657e-05	0.105881	0.0849765	0.162195	1	-0.139108	0.15131	1
Idx_46	Valerolactone	0.655814	0.00219163	1	0.0335538	0.640343	1	-0.0585892	0.331049	1	-0.097913	0.305238	1
Idx_460	Ethambutol	0.145838	0.504458	1	-0.179093	0.012866	1	0.0671172	0.271573	1	-0.0883303	0.362054	1
Idx_461	Xanthurenic acid	-0.183879	0.393944	1	-0.452169	8.06193e-10	1.58175e-06	-0.00310477	0.958994	1	0.0322369	0.73508	1
Idx_462	Lipoamide	0.530351	0.0135761	1	-0.356514	1.4669e-06	0.00287805	-0.0954331	0.114357	1	0.218896	0.0223383	1
Idx_463	Indolelactic acid	1.15812	7.20619e-08	0.000141386	-0.520561	4.91788e-11	9.64889e-08	-0.13335	0.0302349	1	0.537601	2.95313e-07	0.000579404
Idx_464	N-Methylcalystegine C1	-0.426369	0.0467238	1	-0.403663	3.62683e-08	7.11585e-05	-0.00189478	0.974938	1	-0.0228561	0.811057	1
Idx_465	Pantothenol	-0.838133	0.000161479	0.316822	0.086179	0.237245	1	-0.0568815	0.3581	1	-0.131005	0.185625	1
Idx_466	5-Sulfoxymethylfurfural	-0.127913	0.571439	1	-0.241907	0.00272061	1	0.279262	7.53846e-06	0.0147905	0.146393	0.167454	1
Idx_467	2-Chloro-5-methylmaleylacetate	0.198016	0.368657	1	-0.298376	0.000133632	0.262186	0.236699	0.000127918	0.250975	0.231906	0.028198	1
Idx_468*	2-Methylcitric acid	0.610581	0.00444762	1	-0.133657	0.0622597	1	0.0359746	0.554669	1	-0.0876521	0.377051	1
Idx_468*	Lipoate	0.610581	0.00444762	1	-0.133657	0.0622597	1	0.0359746	0.554669	1	-0.0876521	0.377051	1
Idx_469	Eugenitol	-1.06456	6.85857e-07	0.00134565	-0.119233	0.0940298	1	0.331747	1.27286e-07	0.000249735	-0.239491	0.0163428	1
Idx_47	Homoserine lactone	-0.717776	0.00090088	1	-0.328596	6.75555e-06	0.0132544	0.294669	2.37299e-06	0.00465581	0.0089086	0.926209	1
Idx_470	Ibuprofen	-0.488358	0.0250953	1	0.150385	0.0372763	1	0.0604222	0.318752	1	-0.192221	0.0456967	1
Idx_471	4-(1,1,3,3-Tetramethylbutyl)-phenol	-0.405057	0.0611501	1	0.20364	0.00469999	1	-0.0597242	0.32274	1	-0.17173	0.0718716	1
Idx_472	(2R,2''S)-Isobuteine	-0.717233	0.000824164	1	0.299507	4.15925e-05	0.0816045	-0.0773916	0.200281	1	-0.457969	3.49137e-06	0.00685007
Idx_473	Acetyl-Phe	0.748677	0.000532219	1	-0.311622	3.1578e-05	0.061956	0.0388882	0.520788	1	0.188598	0.0522359	1
Idx_474	Miglitol	0.103671	0.630841	1	-0.125415	0.0805969	1	0.256117	3.03224e-05	0.0594925	-0.0201553	0.83277	1
Idx_475	3-(2H-1,3-benzodioxol-5-yl)-3-oxopropanoic acid	0.0753596	0.726694	1	-0.020119	0.779361	1	0.104541	0.0841216	1	-0.021412	0.823161	1
Idx_476*	1-Naphthaleneacetic acid	0.0104594	0.961972	1	0.211861	0.00431971	1	-0.0568048	0.350971	1	-0.135647	0.172617	1
Idx_476*	1,4-Ipomeadiol	0.0104594	0.961972	1	0.211861	0.00431971	1	-0.0568048	0.350971	1	-0.135647	0.172617	1
Idx_476*	Cysteinyl-Serine	0.0104594	0.961972	1	0.211861	0.00431971	1	-0.0568048	0.350971	1	-0.135647	0.172617	1
Idx_477	(R)-2-Benzylsuccinate	-0.771571	0.000421171	0.826338	-0.0860969	0.237699	1	0.17255	0.00506384	1	0.0870035	0.370048	1
Idx_478	Ethyl beta-D-glucopyranoside	0.731653	0.00109559	1	-0.195722	0.0130713	1	0.0456529	0.466241	1	0.501416	4.02186e-05	0.078909
Idx_479	Isoelemicin	0.067124	0.757457	1	0.121608	0.0926261	1	0.0611552	0.315835	1	-0.143528	0.131026	1
Idx_48	Pentanamide	0.196897	0.360623	1	0.0213029	0.766925	1	-0.0217733	0.717547	1	-0.116641	0.222025	1
Idx_480	Pilocarpine	0.161109	0.461129	1	-0.0335646	0.645259	1	0.40839	1.60311e-10	3.1453e-07	0.0399286	0.678337	1
Idx_481	Eremopetasinorol	-0.306706	0.156409	1	0.0729834	0.306626	1	-0.194707	0.00141711	1	-0.350785	0.000277278	0.544019
Idx_482	4-Chloro-1H-indole-3-acetic acid	-0.19432	0.372537	1	-0.168459	0.0199845	1	0.0247993	0.682676	1	-0.158525	0.0962445	1
Idx_483	Hydroxyphenylacetylglycine	0.333859	0.123939	1	-0.180844	0.0149241	1	-0.0172457	0.776889	1	0.217343	0.0284659	1
Idx_484	3-Methyl-9H-carbazole-9-carboxaldehyde	0.21093	0.332882	1	-0.259212	0.000561731	1	0.15867	0.00932113	1	0.217401	0.0268777	1
Idx_485	4-(Methylnitrosamino)-1-(3-pyridyl)-1-butanol	0.153194	0.482265	1	0.0722619	0.315152	1	0.186547	0.00225912	1	-0.0405502	0.670605	1
Idx_486	Vanilpyruvic acid	-0.250249	0.249534	1	-0.153771	0.0364215	1	0.140762	0.0217777	1	0.152189	0.120722	1
Idx_487	N-Carbamoyl-2-amino-2-(4-hydroxyphenyl)acetic acid	-0.530429	0.0145419	1	-0.329775	7.7061e-06	0.0151194	0.31034	7.71783e-07	0.00151424	0.0584225	0.543385	1
Idx_488	1,3,7-Trimethyluric acid	0.249623	0.249377	1	-0.427644	2.29243e-08	4.49775e-05	-0.0108958	0.858102	1	0.277933	0.00480813	1
Idx_489	Sinapyl alcohol	-0.302257	0.195811	1	-0.789684	1.4359e-11	2.81723e-08	-0.14371	0.0322028	1	0.486939	0.000404041	0.792729
Idx_49	Oxobutanoic acid	-0.0656569	0.761974	1	-0.31313	1.42133e-05	0.0278865	0.211798	0.000584968	1	-0.347786	0.000583244	1
Idx_490	Aprobarbital	-0.224066	0.331526	1	-0.757097	2.73292e-13	5.362e-10	-0.0957424	0.140744	1	0.300644	0.0071315	1
Idx_491	Jasmonic acid	-0.449898	0.0398138	1	-0.148195	0.043242	1	-0.34738	5.29588e-08	0.000103905	-0.199602	0.0411033	1
Idx_492	L,L-Cyclo(leucylprolyl)	0.0509524	0.815923	1	-0.298961	8.1466e-05	0.159836	0.331847	1.13629e-07	0.000222939	0.343638	0.00079066	1
Idx_493	C13:2	-0.226298	0.292934	1	-0.0334543	0.639716	1	-0.274976	7.98226e-06	0.0156612	-0.186122	0.0513664	1
Idx_494	Tetradec-2-enal	-0.182375	0.403986	1	0.109595	0.12985	1	-0.118311	0.0529325	1	0.310184	0.00195951	1
Idx_495	Topaquinone	0.406101	0.0723944	1	-0.113482	0.14077	1	0.0205762	0.744892	1	0.0470862	0.653892	1
Idx_496	3-Methoxytyrosine	0.112332	0.607737	1	-0.570292	8.46776e-13	1.66138e-09	-0.0709838	0.246091	1	0.0553899	0.565746	1
Idx_497	Varenicline	-0.217747	0.333074	1	-0.489096	1.26268e-08	2.47738e-05	-0.024717	0.69245	1	0.168543	0.102551	1
Idx_498	Methoxamine	-0.154679	0.477735	1	-0.428467	2.15011e-08	4.21852e-05	0.279537	6.50541e-06	0.0127636	0.279511	0.00483994	1
Idx_499	Vanillactic acid	0.362395	0.0936431	1	-0.10861	0.142165	1	0.188887	0.0020065	1	0.0132035	0.892654	1
Idx_5	Propanol	-0.559153	0.00961952	1	0.068504	0.341054	1	0.176689	0.00401847	1	-0.359791	0.000366775	0.719612
Idx_50	Pyruvate oxime	-0.311679	0.153418	1	-0.0777841	0.295545	1	0.0284141	0.643972	1	-0.21798	0.0224646	1
Idx_500	Glycyl-Histidine	0.699235	0.00116674	1	-0.0856516	0.241936	1	-0.118895	0.0522879	1	0.339877	0.000899427	1
Idx_501	3,4-Methyleneazelaic acid	0.182935	0.400522	1	-0.0797371	0.286003	1	-0.450416	2.70355e-11	5.30437e-08	-0.204178	0.0433234	1
Idx_502	11,12-Dihydrolactaroviolin	0.674161	0.00174131	1	0.255321	0.000471842	0.925755	-0.25704	3.79454e-05	0.074449	-0.26822	0.00716808	1
Idx_503	Cucurbic acid	0.329989	0.129799	1	0.383504	5.81481e-07	0.00114087	-0.292737	3.06519e-06	0.00601389	-0.282162	0.00558438	1
Idx_504	10-Undecenyl acetate	1.04356	1.01586e-06	0.00199311	0.141765	0.0496761	1	-0.389544	6.52061e-10	1.27934e-06	0.191215	0.0501841	1
Idx_505	Indoxyl sulfate	0.605234	0.00543333	1	0.0928382	0.196739	1	-0.264652	2.21508e-05	0.0434599	0.0555868	0.56561	1
Idx_506	2-(4-Methyl-5-thiazolyl)ethyl butanoate	-0.496011	0.021239	1	0.0762683	0.290668	1	0.0322913	0.59468	1	-0.1651	0.086832	1
Idx_507	2-nonenoylglycine	-0.288859	0.184905	1	-0.384778	3.40427e-07	0.000667918	-0.0946317	0.120886	1	-0.296195	0.00259185	1
Idx_508	{[(2E)-3-phenylprop-2-en-1-yl]oxy}sulfonic acid	0.0789574	0.721399	1	-0.0515466	0.493506	1	0.106866	0.083904	1	0.15669	0.13182	1
Idx_509	Harmaline	0.614333	0.00456832	1	-0.271078	0.000331904	0.651196	-0.235107	0.000182283	0.357639	0.05064	0.603502	1
Idx_51	Aminobutanoic acid (ABA)	-0.0408701	0.850587	1	-0.540598	1.01263e-11	1.98678e-08	-0.0495657	0.412094	1	-0.0447505	0.640453	1
Idx_510	5-Hexyltetrahydro-2-oxo-3-furancarboxylic acid	1.12837	1.02054e-07	0.00020023	-0.134812	0.0647317	1	-0.228111	0.000257524	0.505262	0.26664	0.00681939	1
Idx_511	Dethiobiotin	0.783502	0.000289956	0.568893	-0.000194222	0.997848	1	0.0177678	0.769666	1	0.279055	0.00493896	1
Idx_512	3-Oxododecanoic acid	0.349671	0.101767	1	0.323126	8.83419e-06	0.0173327	-0.382981	2.38876e-09	4.68675e-06	-0.21378	0.0240966	1
Idx_513	Glycerylphosphorylethanolamine	-0.617772	0.00404733	1	-0.205699	0.00521541	1	0.0182086	0.76429	1	-0.104545	0.275521	1
Idx_514	N-Nonanoylglycine	-0.364521	0.102094	1	-0.0787745	0.283326	1	-0.112607	0.0711885	1	-0.0433082	0.660515	1
Idx_515	(5-ethenyl-2-hydroxyphenyl)oxidanesulfonic acid	-0.648718	0.00350647	1	-0.0447496	0.540559	1	1.4864	4.79224e-59	9.40237e-56	0.360975	0.00141706	1
Idx_516	O-Desmethylnaproxen	-0.389144	0.0729956	1	-0.198401	0.00607112	1	0.0773154	0.203731	1	-0.13912	0.14664	1
Idx_517	Prolyl-Threonine	0.137399	0.542318	1	-0.220738	0.00270959	1	-0.0657893	0.28849	1	-0.28095	0.0068996	1
Idx_518	3-[4-Hydroxy-3-(3-methyl-2-butenyl)phenyl]-2-propenal	0.428703	0.0475375	1	-0.197246	0.00663993	1	0.0583639	0.335401	1	-0.214501	0.028854	1
Idx_519	Undecanedioic acid	-0.000165351	0.999404	1	0.0347058	0.633207	1	-0.218572	0.00049422	0.969659	-0.101913	0.292	1
Idx_52	Hydroxypyruvate	0.356575	0.0994847	1	0.174836	0.0165999	1	-0.0594911	0.326422	1	0.0411457	0.66858	1
Idx_520	Valyl-Valine	0.295741	0.173051	1	-0.107392	0.13638	1	-0.098226	0.104756	1	-0.26349	0.00708763	1
Idx_521	3-Hydroxydodecanoic acid	1.09859	2.94405e-07	0.000577623	0.163633	0.0225724	1	-0.528917	1.75044e-15	3.43436e-12	-0.324543	0.000681716	1
Idx_522	Captopril	-0.620254	0.004335	1	-0.21614	0.00304737	1	0.189984	0.00202108	1	0.0562486	0.556791	1
Idx_523	1-Isothiocyanato-8-(methylthio)octane	0.446444	0.0388162	1	-0.336413	7.34389e-06	0.0144087	-0.146495	0.0172703	1	0.065687	0.49346	1
Idx_524	N-a-Acetylcitrulline	0.418551	0.057936	1	-0.0476311	0.517642	1	-0.101088	0.102003	1	-0.289565	0.00272024	1
Idx_525	N-Desmethylaminopyrine	0.511352	0.0188523	1	-0.094745	0.192093	1	0.0448843	0.460423	1	-0.183247	0.0563897	1
Idx_526	5-Sulfosalicylic acid	0.863553	6.11256e-05	0.119928	-0.0034117	0.962827	1	-0.0802612	0.197402	1	0.0362166	0.71583	1
Idx_527	Tyrosol 4-sulfate	-0.0256357	0.907886	1	-0.153342	0.0375955	1	0.807739	9.60723e-29	1.88494e-25	0.0467703	0.633439	1
Idx_528	Triacetin	0.159228	0.461705	1	-0.317209	1.69678e-05	0.0332908	-0.0170612	0.777971	1	-0.0700864	0.46455	1
Idx_529	(R)-Bitalin A	0.0816519	0.707119	1	-0.368743	7.75768e-07	0.00152206	0.152062	0.0126182	1	-0.058258	0.554012	1
Idx_53	Hydroxybutanoic acid	0.966223	9.49122e-06	0.0186218	-0.108757	0.139254	1	-0.220793	0.000427004	0.837781	-0.166709	0.0795648	1
Idx_530	3-Hydroxysebacic acid	0.498956	0.0215726	1	-0.208911	0.00481115	1	-0.143848	0.0195929	1	0.118364	0.226494	1
Idx_531	Meprobamate	0.17634	0.415471	1	-0.0500373	0.485206	1	-0.153642	0.0115381	1	-0.177434	0.0649703	1
Idx_532	5-Methoxydimethyltryptamine	0.0586763	0.786128	1	-0.160588	0.0256669	1	-0.0786372	0.193118	1	-0.410558	3.75851e-05	0.073742
Idx_533	Nookatone	0.0529573	0.809197	1	-0.0732014	0.316937	1	-0.267383	2.04952e-05	0.0402117	-0.455107	8.26772e-06	0.0162213
Idx_534	1-Isothiocyanato-7-(methylsulfinyl)heptane	0.297109	0.171704	1	-0.02479	0.732697	1	0.0225585	0.710539	1	-0.0147041	0.87902	1
Idx_535	N-Deschlorobenzoyl indomethacin	0.376129	0.0855987	1	-0.015143	0.833823	1	0.194392	0.00160126	1	0.0431416	0.654432	1
Idx_536	Pantothenic acid	0.911924	2.42937e-05	0.0476641	0.048275	0.512654	1	-0.440224	2.27989e-11	4.47313e-08	-0.0211365	0.825476	1
Idx_537	Tanakamine	0.624921	0.00377429	1	0.0041302	0.955297	1	-0.2654	2.35464e-05	0.046198	0.0184492	0.847272	1
Idx_538	2-(2-Thienylmethylene)-1,6-dioxaspiro[4.4]non-3-ene	0.902809	6.65407e-05	0.130553	-0.10899	0.161148	1	0.0463295	0.460627	1	0.0987636	0.339097	1
Idx_539	L-beta-aspartyl-L-serine	0.234572	0.281745	1	-0.0117933	0.870169	1	0.572379	3.54117e-18	6.94777e-15	0.421693	4.05698e-05	0.0795979
Idx_54	Serine	-0.916787	2.08263e-05	0.0408612	0.13517	0.0613819	1	0.0328634	0.586711	1	-0.493812	1.16263e-06	0.00228107
Idx_540	5-Hydroxy-L-tryptophan	-0.308381	0.168292	1	-0.00683959	0.927482	1	0.0206699	0.73903	1	0.136081	0.178728	1
Idx_541	2,6-Di-tert-butylbenzoquinone	-0.570763	0.00845295	1	0.280836	0.000123321	0.241956	-0.0591252	0.329055	1	-0.353209	0.000295953	0.580661
Idx_542	N-Acetylgalactosamine	-0.149962	0.48917	1	0.0916106	0.204534	1	0.0353891	0.558814	1	0.00789336	0.935136	1
Idx_543	Metaxalone	0.107031	0.616948	1	-0.0729957	0.311347	1	0.365372	4.91718e-09	9.64752e-06	-0.0118978	0.900826	1
Idx_544	Dihydrozeatin	0.075761	0.72658	1	-0.0323044	0.652633	1	0.110926	0.0674118	1	-0.0202891	0.831853	1
Idx_545	Ethyl glucuronide	0.277252	0.227271	1	-0.138011	0.0844524	1	0.101329	0.117178	1	0.298435	0.00892926	1
Idx_546	Monoisobutyl phthalic acid	-0.151567	0.489638	1	-0.0470855	0.518731	1	0.459346	5.84493e-12	1.14678e-08	0.247975	0.011611	1
Idx_547	3-Hydroxymonoethylglycinexylidide	-0.200781	0.36958	1	0.160678	0.0328176	1	0.0221554	0.723872	1	-0.280151	0.00444008	1
Idx_548	Rishitin	-0.297022	0.174758	1	0.427686	1.97996e-08	3.88468e-05	-0.364256	1.12434e-08	2.20595e-05	-0.465531	5.60586e-06	0.0109987
Idx_549	Cerulenin	0.469253	0.0304569	1	0.080819	0.264777	1	0.104079	0.0871481	1	-0.105819	0.274149	1
Idx_55	Methylthioglycolic acid	0.286709	0.189671	1	0.118871	0.108775	1	-0.0228633	0.711651	1	-0.213621	0.0274023	1
Idx_550	Dihydrodioscorine	-0.672828	0.00204266	1	0.0451163	0.533537	1	-0.00980204	0.872534	1	-0.293276	0.00302305	1
Idx_551	N-Methoxy-1-vinyl-beta-carboline	-0.0394509	0.855914	1	-0.43317	1.38444e-08	2.71628e-05	0.267805	1.37946e-05	0.0270651	0.168378	0.084572	1
Idx_552	Diplosporin	0.398636	0.0675533	1	-0.162596	0.0248152	1	0.223595	0.000283752	0.556722	0.236116	0.0143941	1
Idx_553	Butalbital	0.352454	0.102788	1	-0.159924	0.0276711	1	0.58418	2.58421e-18	5.07022e-15	0.368124	0.000218374	0.42845
Idx_554	Epoxyeremopetasinorol	0.892668	3.50276e-05	0.0687242	0.0790866	0.276653	1	-0.718756	8.95172e-24	1.75633e-20	-0.0657404	0.500787	1
Idx_555	Goshuyic acid	0.705444	0.00112885	1	0.476202	5.09571e-10	9.99778e-07	-0.136753	0.0253102	1	-0.26879	0.00689773	1
Idx_556	5,10-Pentadecadien-1-ol	-0.119219	0.583692	1	0.283033	0.000105757	0.207495	-0.236743	0.000143498	0.281544	-0.179582	0.0576658	1
Idx_557	Aciclovir	-1.22973	1.98797e-08	3.9004e-05	-0.639239	4.99625e-15	9.80264e-12	0.311789	9.81798e-07	0.00192629	0.135805	0.162483	1
Idx_558	Bis(2-furanylmethyl) disulfide	-0.117169	0.59336	1	-0.0509157	0.479551	1	0.13108	0.0337264	1	-0.277352	0.00603108	1
Idx_559	Chorismate	-0.520825	0.0164966	1	-0.485289	3.21233e-10	6.30259e-07	0.577773	5.17448e-18	1.01523e-14	0.193165	0.0446278	1
Idx_56	D-Glyceric acid	-0.161518	0.454191	1	0.149496	0.0377542	1	-0.287588	3.37363e-06	0.00661907	-0.197268	0.0394304	1
Idx_560	3-Nitrotyrosine	-0.632465	0.00367132	1	-0.543199	6.55622e-12	1.28633e-08	0.313478	4.38186e-07	0.00085972	0.200283	0.0400676	1
Idx_561	5-Acetylamino-6-formylamino-3-methyluracil	-0.565913	0.00993422	1	-0.586263	2.88005e-13	5.65066e-10	0.213515	0.000582322	1	0.164687	0.0908689	1
Idx_562	Allixin	0.454582	0.0330615	1	0.00106207	0.988281	1	-0.291112	3.38132e-06	0.00663415	-0.114031	0.238758	1
Idx_563	Pentobarbital	0.352325	0.103894	1	-0.181051	0.0125567	1	0.269319	1.25311e-05	0.024586	0.229302	0.018754	1
Idx_564	Methyl dihydrojasmonate	-0.251886	0.245558	1	0.3337	4.45483e-06	0.00874037	-0.0533684	0.379728	1	-0.141773	0.137114	1
Idx_565	(8E,15E)-1,8,15-Heptadecatriene-11,13-diyne	-0.491024	0.0229937	1	0.221842	0.00227577	1	0.00925112	0.878775	1	0.0866374	0.379157	1
Idx_566	C14:1	0.947736	9.73554e-06	0.0191011	0.625165	1.14129e-15	2.23922e-12	0.00597943	0.922203	1	0.185643	0.0627707	1
Idx_567	5-(2''-Carboxyethyl)-4,6-Dihydroxypicolinate	-0.421178	0.0532426	1	-0.543692	1.52685e-10	2.99567e-07	-0.0928264	0.130461	1	0.063455	0.515789	1
Idx_568	Koenoline	-0.501663	0.0201707	1	-0.471461	9.18067e-10	1.80125e-06	0.302875	1.15559e-06	0.00226728	0.153616	0.112035	1
Idx_569	{4-[(1E)-3-oxoprop-1-en-1-yl]phenyl}oxidanesulfonic acid	-0.423524	0.0509785	1	0.222109	0.00264684	1	0.263491	2.69378e-05	0.052852	-0.493598	2.68808e-06	0.00527402
Idx_57	Aromatic aldehyde	0.764213	0.000365029	0.716187	0.271994	0.000172247	0.337949	-0.124025	0.0423927	1	-0.0200012	0.835112	1
Idx_570	2-oxo-3-(2,3,4,5-tetrahydroxyphenyl)propanoic acid	-0.330614	0.139152	1	-0.277388	0.000263732	0.517443	0.0204224	0.741068	1	-0.10696	0.257517	1
Idx_571	{[(2E)-2-methyl-3-phenylprop-2-en-1-yl]oxy}sulfonic acid	-0.933024	2.28416e-05	0.0448152	-0.169319	0.0239436	1	0.904382	4.22445e-35	8.28837e-32	0.200827	0.0507346	1
Idx_572	Pemirolast	-0.453477	0.0364799	1	-0.162871	0.0238635	1	0.356229	1.72213e-08	3.37881e-05	-0.0836194	0.383781	1
Idx_573	Propyl propane thiosulfonate	-0.539783	0.0131379	1	-0.0345731	0.632105	1	0.0348302	0.566195	1	-0.114314	0.231223	1
Idx_574	Prolylhydroxyproline	-0.300683	0.171608	1	-0.00983787	0.89298	1	-0.0551319	0.368691	1	-0.0781007	0.413688	1
Idx_575	Traumatic acid	0.628333	0.00340782	1	0.0302557	0.677528	1	-0.186747	0.00258327	1	0.14145	0.147606	1
Idx_576	Isoleucylproline	0.346791	0.106601	1	0.121856	0.0918948	1	-0.257673	2.78881e-05	0.0547164	-0.164132	0.0873592	1
Idx_577	11-Hydroxy-9-tridecenoic acid	0.250096	0.245266	1	0.539924	4.83743e-13	9.49104e-10	-0.11695	0.0546381	1	-0.00142647	0.988133	1
Idx_578	C14:0	1.01342	2.36379e-06	0.00463775	0.482575	1.86125e-10	3.65177e-07	-0.090361	0.140283	1	0.0968947	0.318044	1
Idx_579	Lamivudine	-0.237155	0.278618	1	-0.0447896	0.540092	1	0.439906	9.54635e-12	1.87299e-08	-0.0545341	0.576288	1
Idx_58	3-(Methylthio)-1-propanol	-0.164546	0.442299	1	0.347544	2.92916e-06	0.00574701	-0.0122458	0.838559	1	-0.327008	0.000959702	1
Idx_580	N-Decanoylglycine	-0.352996	0.123097	1	-0.0685728	0.349829	1	-0.0799414	0.208327	1	-0.169151	0.0978194	1
Idx_581	N1,N8-Diacetylspermidine	-0.636665	0.00357559	1	0.0725246	0.316123	1	-0.170327	0.00558191	1	-0.0633558	0.512926	1
Idx_582	(4-ethenyl-2-methoxyphenyl)oxidanesulfonic acid	-0.133412	0.543278	1	-0.167942	0.0248668	1	0.639768	7.4485e-22	1.4614e-18	0.257245	0.0120456	1
Idx_583	3,3''-Dithiobis[4,5-dihydro-2-methylfuran]	-0.416269	0.0638788	1	-0.103073	0.169408	1	0.0440838	0.47818	1	-0.230535	0.0138507	1
Idx_584	Thymol Sulfate	-0.174393	0.445201	1	-0.183842	0.0239882	1	0.00929956	0.885057	1	-0.203211	0.0293301	1
Idx_585	Naproxen	-0.552189	0.0106676	1	-0.150856	0.0383709	1	0.288642	2.79648e-06	0.00548669	0.267922	0.00681947	1
Idx_586	(1xi,3xi)-1,2,3,4-Tetrahydro-1-methyl-beta-carboline-3-carboxylic acid	0.188477	0.391494	1	-0.0796705	0.277575	1	0.121509	0.0466525	1	0.12186	0.218143	1
Idx_587	Dodecanedioic acid	0.492276	0.0244446	1	0.113754	0.116003	1	-0.283319	7.78979e-06	0.0152836	0.132894	0.175985	1
Idx_588	Isoleucyl-Valine	-0.176947	0.416715	1	0.0530417	0.468887	1	-0.27325	1.45131e-05	0.0284748	-0.0520514	0.589058	1
Idx_589	3-[[5-Methyl-2-(1-methylethyl)cyclohexyl]oxy]-1,2-propanediol	-0.0255681	0.907261	1	0.23993	0.000990911	1	-0.263088	2.60616e-05	0.0511328	-0.202874	0.0367892	1
Idx_59	3-Ethylpyridine	1.04089	9.52449e-07	0.0018687	-0.139037	0.0546224	1	-0.343153	4.43664e-08	8.70469e-05	0.254721	0.00845751	1
Idx_590	Paracetamol sulfate	0.0266962	0.903727	1	-0.628382	7.55059e-10	1.48143e-06	-0.116722	0.0696547	1	0.308052	0.00933327	1
Idx_591	Isocarboxazid	0.269348	0.219905	1	-0.238976	0.00188075	1	0.151952	0.0145307	1	0.316676	0.00222988	1
Idx_592	Asparaginyl-Valine	0.442824	0.0415614	1	-0.0103299	0.887632	1	-0.174067	0.00509309	1	0.00468657	0.96151	1
Idx_593	2,4-Dihydroxyacetophenone 5-sulfate	0.184102	0.412857	1	0.164777	0.0256986	1	0.0358287	0.568099	1	-0.0384313	0.71259	1
Idx_594	Spermic acid 2	-0.0746737	0.730969	1	0.118006	0.102498	1	-0.259281	3.084e-05	0.0605081	0.0244043	0.798572	1
Idx_595	2-Heptylbenzothiazole	-0.0561965	0.795038	1	-0.101902	0.157997	1	0.0885423	0.144814	1	0.0711422	0.454498	1
Idx_596	Hydroxypropionylcarnitine	0.229948	0.290277	1	-0.142154	0.0508009	1	-0.0682533	0.263261	1	0.12695	0.184836	1
Idx_597	(alpha-D-mannosyl)7-beta-D-mannosyl-diacetylchitobiosyl-L-asparagine, isoform B (protein)	0.899933	2.71447e-05	0.0532579	0.0855927	0.235443	1	-0.117154	0.0539496	1	-0.20196	0.0347652	1
Idx_598	(4-ethyl-2,6-dihydroxyphenyl)oxidanesulfonic acid	-0.228925	0.294427	1	-0.0236744	0.746006	1	0.0558705	0.363095	1	-0.0251725	0.794169	1
Idx_599	Acetyl citrate	-0.27021	0.211274	1	-0.0353993	0.622748	1	0.00896105	0.88267	1	-0.136508	0.155057	1
Idx_6	Butynal	0.649215	0.0025197	1	0.391875	3.20513e-07	0.000628847	-0.12658	0.0357246	1	-0.25556	0.01008	1
Idx_60	Benzyl alcohol	0.979409	5.20904e-06	0.0102201	0.209002	0.00375944	1	-0.180587	0.00347788	1	-0.0142411	0.881835	1
Idx_600	Acetyl citrate	-0.0580152	0.789185	1	-0.0711507	0.327523	1	-0.00371956	0.951297	1	-0.0351462	0.715425	1
Idx_601	4-Coumaroylputrescine	-0.148574	0.494239	1	0.043533	0.544395	1	0.099386	0.101231	1	-0.131879	0.165114	1
Idx_602	Valerenic acid	-0.833499	0.000117617	0.230764	0.287699	7.51557e-05	0.147456	-0.0254788	0.67364	1	-0.293115	0.00220983	1
Idx_603	6-Succinoaminopurine	0.179696	0.40349	1	-0.256437	0.000478652	0.939116	0.273206	1.03946e-05	0.0203942	0.085306	0.371278	1
Idx_604	Dillapional	0.293079	0.176276	1	0.0425755	0.554461	1	0.360183	9.60669e-09	1.88483e-05	0.230393	0.0223758	1
Idx_605	Methionyl-Serine	0.457949	0.0340332	1	0.207335	0.00478204	1	0.00997356	0.870847	1	0.083634	0.388016	1
Idx_606	Carbamazepine	0.328073	0.124703	1	0.0903083	0.209746	1	0.107594	0.0743072	1	0.111258	0.248284	1
Idx_607	Heptyl 4-hydroxybenzoate	0.33499	0.129866	1	0.00910476	0.900824	1	-0.294183	4.21956e-06	0.00827877	-0.284884	0.00366906	1
Idx_608	3-(5,6,6-Trimethylbicyclo[2.2.1]hept-1-yl)cyclohexanol	0.175504	0.41565	1	0.345318	3.62654e-06	0.00711527	-0.0613844	0.310228	1	-0.121524	0.204763	1
Idx_609	S-Cysteinosuccinic acid	0.479947	0.0260001	1	0.0797561	0.273207	1	-0.131037	0.0327008	1	-0.386464	7.54704e-05	0.148073
Idx_61	Aminophenol	0.177351	0.423442	1	-0.0933432	0.210832	1	0.305068	1.30636e-06	0.00256308	0.231895	0.0251066	1
Idx_610*	8-[(Aminomethyl)sulfanyl]-6-sulfanyloctanoic acid	1.17776	4.57448e-08	8.97514e-05	0.092987	0.201786	1	0.19737	0.00140817	1	-0.0257782	0.786662	1
Idx_610*	N-(1-Deoxy-1-fructosyl)glycine	1.17776	4.57448e-08	8.97514e-05	0.092987	0.201786	1	0.19737	0.00140817	1	-0.0257782	0.786662	1
Idx_611	Salsoline-1-carboxylate	0.949849	1.12889e-05	0.0221488	-0.153931	0.0369716	1	-0.0838455	0.169602	1	0.22367	0.0234749	1
Idx_612	6-(2-amino-2-carboxyethyl)-4-hydroxybenzothiazole	-0.453288	0.0363562	1	-0.0909706	0.20735	1	0.734726	4.0196e-26	7.88645e-23	0.0309745	0.750015	1
Idx_613	15(R)-hydroperoxy-EPE	-0.289665	0.176186	1	-0.0409711	0.567529	1	0.42397	1.83469e-11	3.59966e-08	0.0318362	0.740211	1
Idx_614	2,2,4,4,-Tetramethyl-6-(1-oxopropyl)-1,3,5-cyclohexanetrione	-0.00509961	0.981502	1	-0.017008	0.814181	1	-0.0945798	0.12461	1	-0.16249	0.0896478	1
Idx_615	Secobarbital	0.599725	0.00498772	1	-0.131175	0.0695442	1	0.0683432	0.256906	1	0.112764	0.241983	1
Idx_616	Geranyl acetoacetate	0.0967658	0.653514	1	0.0559726	0.443119	1	-0.384994	2.66346e-09	5.22571e-06	-0.285137	0.00284407	1
Idx_617	Geranyl 3-methylbutanoate	-0.597917	0.0057218	1	0.235436	0.00142253	1	-0.0922691	0.128965	1	-0.393725	7.97016e-05	0.156375
Idx_618	3-Methylcyclopentadecanone	0.697041	0.00111245	1	0.383583	1.43707e-07	0.000281952	-0.125396	0.0395179	1	-0.0212108	0.824504	1
Idx_619	Marcanine A	-0.0779271	0.719445	1	-0.175281	0.0146253	1	0.1432	0.0191308	1	-0.00250446	0.978927	1
Idx_62	2-Vinylthiophene	-0.278447	0.196676	1	0.0855669	0.232143	1	-0.0730783	0.226483	1	-0.293638	0.0023359	1
Idx_620	2,4-Undecadiene-8,10-diynoic acid 2,3-dehydropiperidide	-0.108982	0.614367	1	-0.394643	1.28282e-07	0.000251689	0.271219	1.17264e-05	0.0230071	0.388815	8.35962e-05	0.164016
Idx_621	Trimetaphosphoric acid	-0.306178	0.158764	1	0.123125	0.0936925	1	0.105317	0.0862545	1	-0.272321	0.00645083	1
Idx_622	L-Cystine	1.6042	2.10859e-14	4.13705e-11	-0.167284	0.0199527	1	0.0711371	0.235683	1	-0.116768	0.223306	1
Idx_623	Dantron	-0.468321	0.0315511	1	0.0307147	0.669552	1	1.59747	5.9545e-57	1.16827e-53	-0.00944094	0.921525	1
Idx_624	(¬±)-2-(1-Methylpropyl)-4,6-dinitrophenol	0.00384539	0.985827	1	-0.233985	0.00144477	1	0.0802747	0.186122	1	-0.153809	0.114261	1
Idx_625	D-glycero-L-galacto-Octulose	0.0220361	0.919473	1	-0.506921	4.96106e-10	9.73361e-07	-0.149406	0.016027	1	0.0232798	0.815549	1
Idx_626	3-(3,4,5-Trimethoxyphenyl)propanoic acid	0.604093	0.00561055	1	-0.0941736	0.206923	1	-0.489692	7.75207e-13	1.52096e-09	-0.0942504	0.358974	1
Idx_627	Imiquimod	-0.0392391	0.856056	1	-0.108634	0.137973	1	-0.495449	6.15341e-14	1.2073e-10	-0.440633	8.49444e-06	0.0166661
Idx_628	L-Menthyl acetoacetate	0.320785	0.13704	1	0.0759995	0.293853	1	-0.514174	4.68507e-15	9.19211e-12	-0.335709	0.000715253	1
Idx_629	C15:1	0.601579	0.0053226	1	0.568457	1.59024e-13	3.12006e-10	-0.166917	0.00768581	1	0.0308275	0.751162	1
Idx_63	Catechol	0.125415	0.563437	1	-0.00944289	0.896908	1	0.308599	7.26253e-07	0.00142491	0.171661	0.0864666	1
Idx_630	3-Mercaptolactate-cysteine disulfide	0.280106	0.195202	1	-0.259896	0.000411443	0.807252	0.242131	9.3601e-05	0.183645	-0.0954187	0.322067	1
Idx_631	Mefenamic acid	0.564703	0.00993096	1	-0.105169	0.164002	1	-0.420062	4.50519e-10	8.83919e-07	-0.126336	0.212497	1
Idx_632	Dehydroisochalciporone	-0.174659	0.416678	1	0.035182	0.623527	1	-0.133103	0.0282119	1	-0.331217	0.000762847	1
Idx_633	5-phosphonooxy-L-lysine	-0.711249	0.00112453	1	-0.482358	7.32596e-10	1.43735e-06	0.343799	4.05213e-08	7.95028e-05	0.103738	0.289748	1
Idx_634	Genipinic acid	-0.596673	0.00618962	1	-0.490703	1.68189e-10	3.29987e-07	0.220644	0.000321302	0.630394	-0.0349222	0.714625	1
Idx_635	Equol	-0.175385	0.421967	1	-0.219851	0.00310212	1	0.240419	0.000103516	0.203098	0.117536	0.22763	1
Idx_636	2-Carboxy-4-dodecanolide	1.08139	4.27282e-07	0.000838327	-0.0866081	0.233881	1	-0.265289	2.12842e-05	0.0417596	0.25374	0.0105446	1
Idx_637	(Z,Z)-2,9,16-Heptadecatriene-4,6-diyn-8-ol	0.499885	0.0208783	1	0.403518	4.98719e-08	9.78486e-05	-0.0521737	0.399181	1	0.216948	0.0316206	1
Idx_638	3-Oxotetradecanoic acid	-0.041914	0.845177	1	0.164757	0.0237572	1	-0.367605	5.10093e-09	1.0008e-05	-0.105477	0.279313	1
Idx_639	Tiglylcarnitine	-0.0418225	0.847266	1	-0.0221545	0.758186	1	-0.169345	0.00603684	1	0.0616706	0.522726	1
Idx_64	N-Acetylimidazole	0.138013	0.521604	1	-0.0626366	0.379588	1	0.292107	2.85121e-06	0.00559406	0.0328765	0.728248	1
Idx_640	Chalciporone	0.270812	0.217711	1	0.108161	0.136856	1	-0.153539	0.0133377	1	0.0862263	0.381168	1
Idx_641	N-Undecanoylglycine	-0.464267	0.0399129	1	0.212613	0.00443325	1	-0.213092	0.000969764	1	-0.14629	0.137928	1
Idx_642	(2E)-3-[3-(sulfooxy)phenyl]prop-2-enoic acid	-0.274739	0.207594	1	-0.221822	0.00307056	1	0.529651	3.01807e-16	5.92145e-13	0.346296	0.000827136	1
Idx_643	4-phenylbutanic acid-O-sulphate	-0.141449	0.529831	1	-0.274162	0.000429766	0.843201	0.449811	2.41858e-12	4.74526e-09	0.441392	7.21755e-05	0.141608
Idx_644	Uridine	1.00802	2.23272e-06	0.00438059	0.0211966	0.769298	1	-0.219809	0.000311783	0.611717	0.0575612	0.544991	1
Idx_645	threo-Syringoylglycerol	0.386094	0.0709628	1	-0.138162	0.0559445	1	-0.0967147	0.109267	1	0.197542	0.0410024	1
Idx_646	Glutamylproline	0.0666621	0.760949	1	-0.172141	0.0185175	1	0.130436	0.0327459	1	0.27773	0.00476972	1
Idx_647	Polyethylene, oxidized	0.77401	0.000323568	0.63484	0.0358941	0.618041	1	-0.204892	0.000956029	1	0.217751	0.0276085	1
Idx_648	Hydroxyprolyl-Isoleucine	0.977596	6.07961e-06	0.0119282	0.145262	0.0451644	1	-0.0700012	0.257997	1	-0.0399312	0.67674	1
Idx_649	1,11-Undecanedicarboxylic acid	0.0163539	0.940681	1	0.00153271	0.983147	1	-0.256551	3.88058e-05	0.0761371	0.0275927	0.778062	1
Idx_65	2,3,5-Trimethylfuran	0.134678	0.542635	1	0.0307818	0.675559	1	0.0203824	0.742105	1	-0.0279341	0.775573	1
Idx_650	2-Hydroxymyristic acid	0.95824	8.11377e-06	0.0159192	0.31877	1.02067e-05	0.0200256	-0.260272	2.89039e-05	0.0567095	0.190346	0.05312	1
Idx_651	Lamivudine sulfoxide	0.374056	0.0844331	1	-0.0161869	0.822407	1	-0.180051	0.00339226	1	-0.241648	0.0136273	1
Idx_652	Asparaginyl-Hydroxyproline	0.422838	0.0486766	1	-0.222511	0.00255707	1	0.164606	0.00700987	1	0.156696	0.105467	1
Idx_653	OR-1896	0.174964	0.422351	1	-0.0457264	0.532296	1	0.254896	3.98955e-05	0.078275	0.212305	0.0283772	1
Idx_654	Asparaginyl-Isoleucine	-0.0254445	0.906406	1	0.0348796	0.62834	1	0.0117933	0.845484	1	-0.0474176	0.618608	1
Idx_655	2-Methylbutyroylcarnitine	-0.0903028	0.682406	1	-0.0595215	0.419932	1	-0.283354	8.08237e-06	0.0158576	-0.0967428	0.331272	1
Idx_656	3-[3-(Sulfooxy)phenyl]propanoic acid	-0.0198523	0.929183	1	0.00627003	0.933592	1	0.298972	2.03207e-06	0.00398691	0.0832918	0.412964	1
Idx_657	Isopimpinellin	0.219082	0.32817	1	-0.152721	0.0421698	1	0.0195075	0.751736	1	0.064974	0.519127	1
Idx_658	5,6-Dihydrouridine	0.864442	5.59583e-05	0.10979	-0.180261	0.0147424	1	0.377969	2.25047e-09	4.41542e-06	0.419125	3.44003e-05	0.0674934
Idx_659	N-acetyltryptophan	1.75	1.80489e-16	3.54119e-13	-0.19818	0.00749963	1	-0.147544	0.0159264	1	0.280982	0.0049744	1
Idx_66	Pyrrole-2-carboxylic acid	0.110489	0.607171	1	-0.0595509	0.404684	1	0.349486	2.19554e-08	4.30766e-05	0.206109	0.0302271	1
Idx_660	L-beta-aspartyl-L-leucine	0.521168	0.0163984	1	-0.0246861	0.731791	1	-0.0412666	0.495652	1	0.0696869	0.46691	1
Idx_661	3-Hydroxydodecanedioic acid	1.04269	1.60759e-06	0.00315408	-0.112749	0.129419	1	-0.213069	0.000843719	1	0.232579	0.0212274	1
Idx_662	2-Hydroxyacetaminophen sulfate	0.199095	0.370334	1	-0.170162	0.0344354	1	-0.0578374	0.368116	1	-0.0510977	0.620281	1
Idx_663	2-{[hydroxy(1-oxo-1H-isochromen-3-yl)methylidene]amino}acetic acid	0.384604	0.0779082	1	-0.00484888	0.947255	1	0.0340457	0.581574	1	-0.0509589	0.601831	1
Idx_664	Vanillic acid 4-sulfate	0.308227	0.153589	1	-0.0588862	0.420805	1	0.0958645	0.113833	1	0.1946	0.0491196	1
Idx_665	(4-ethyl-2-hydroxy-6-methoxyphenyl)oxidanesulfonic acid	0.153512	0.483624	1	-0.125179	0.0886369	1	0.291189	2.83333e-06	0.00555898	0.0692442	0.481683	1
Idx_666	Coriandrone E	0.0512612	0.811692	1	-0.236343	0.00145769	1	0.450149	1.98556e-12	3.89567e-09	0.322672	0.00131134	1
Idx_667	5-Hydroxyindoleacetylglycine	-0.484412	0.0265972	1	-0.482238	5.18396e-10	1.01709e-06	0.221445	0.000328488	0.644494	0.393368	8.57465e-05	0.168235
Idx_668	Glutamylthreonine	-0.677423	0.00205014	1	-0.301305	4.83471e-05	0.0948571	0.191779	0.00192042	1	0.247756	0.0111644	1
Idx_669	Methionyl-Valine	-0.370629	0.0907135	1	-0.333877	9.13165e-06	0.0179163	0.213303	0.000590836	1	0.514948	5.15197e-07	0.00101082
Idx_67	N-Acetyl-2,3-dihydro-1H-pyrrole	-0.27031	0.20701	1	0.0911944	0.202681	1	0.0690495	0.249269	1	-0.0750496	0.435428	1
Idx_670	(S)-Pterosin A	-0.329985	0.129868	1	-0.183697	0.0119298	1	0.0218163	0.719957	1	0.0724188	0.454251	1
Idx_671	Pindolol	-0.311394	0.154497	1	-0.300879	6.33173e-05	0.124229	0.157352	0.0103742	1	0.148401	0.124588	1
Idx_672	C16:4	0.456509	0.0348915	1	0.265976	0.000270257	0.530244	-0.346675	4.75982e-08	9.33876e-05	-0.342737	0.00059223	1
Idx_673	Norepinephrine sulfate	0.730153	0.00076648	1	-0.140172	0.0548751	1	0.0730316	0.234196	1	-0.0848697	0.382087	1
Idx_674	Pyridoxine 5''-phosphate	0.301161	0.163566	1	-0.00208839	0.977053	1	0.0593345	0.330465	1	-0.205457	0.0324838	1
Idx_675	Sulfapyridine	0.456497	0.036234	1	-0.0458521	0.527241	1	-0.0606943	0.320885	1	-0.136772	0.162848	1
Idx_676	Alprenolol	-0.728723	0.00080499	1	-0.0469453	0.522827	1	-0.02936	0.631199	1	-0.236548	0.0157039	1
Idx_677	2,4-Dodecadienoic acid pyrrolidide	-1.07499	6.96488e-07	0.00136651	-0.145846	0.044602	1	-0.00267464	0.964865	1	0.0701912	0.469982	1
Idx_678	3,5-dihydroxy-4-(sulfooxy)benzoic acid	0.50981	0.0175477	1	-0.0885191	0.218657	1	-0.0990449	0.102523	1	-0.420254	1.56336e-05	0.030673
Idx_679	3,4-Dihydroxyphenylglycol O-sulfate	0.00608075	0.97737	1	0.0771951	0.281359	1	-0.181391	0.00294044	1	-0.212529	0.0271568	1
Idx_68	Histamine	-0.744741	0.00066147	1	-0.05413	0.451609	1	-0.0568587	0.349147	1	-0.353812	0.000533311	1
Idx_680	Samin	0.428357	0.054227	1	-0.185952	0.0138546	1	0.400681	3.42175e-10	6.71348e-07	0.460856	1.9625e-05	0.0385042
Idx_681	Ubiquinone-1	0.0849609	0.695574	1	-0.0520315	0.474868	1	0.0157167	0.796805	1	0.145696	0.139219	1
Idx_682	Isopentyl beta-D-glucoside	0.125199	0.562588	1	-0.134505	0.0650294	1	0.0964875	0.112074	1	0.10722	0.267182	1
Idx_683	Gemfibrozil	-0.546248	0.0119812	1	0.19661	0.00694541	1	-0.122557	0.0434441	1	-0.345634	0.000460223	0.902958
Idx_684	C16:3	0.936534	1.2416e-05	0.0243602	0.470037	4.07184e-10	7.98896e-07	-0.173502	0.00440104	1	-0.418597	1.88967e-05	0.0370753
Idx_685	Deoxyadenosine	0.373407	0.0843781	1	-0.0297429	0.680681	1	0.0951178	0.119332	1	0.108156	0.259617	1
Idx_686	Didesmethyl doxepin	-0.0611249	0.777354	1	-0.171041	0.0193495	1	0.131909	0.0285327	1	-0.182176	0.0563783	1
Idx_687	Cysteinyl-Methionine	-0.397779	0.0722673	1	0.0169524	0.817955	1	0.464127	4.03238e-13	7.91153e-10	0.0627808	0.529111	1
Idx_688	5-Hydroxy-N-formylkynurenine	-0.913426	3.31685e-05	0.0650767	-0.388126	3.37095e-07	0.000661381	0.144672	0.0191552	1	0.0697123	0.469417	1
Idx_689	3''-Hydroxyhexobarbital	-0.158073	0.468358	1	-0.199851	0.00684914	1	0.0585985	0.335907	1	0.216354	0.0267905	1
Idx_69	2-Thiophenecarboxaldehyde	0.32115	0.133416	1	0.311244	2.28812e-05	0.0448929	-0.180581	0.00303443	1	-0.273204	0.00480984	1
Idx_690	Cimetidine	-0.1069	0.620964	1	-0.194982	0.0079253	1	0.0612573	0.315528	1	0.416518	3.89869e-05	0.0764923
Idx_691	2,2,4,4-Tetramethyl-6-(1-oxobutyl)-1,3,5-cyclohexanetrione	0.419641	0.0536257	1	-0.277921	0.000261083	0.512245	-0.277997	1.3027e-05	0.025559	0.172316	0.0862721	1
Idx_692	1-Hydroxyepiacorone	0.453986	0.0387725	1	0.380566	5.49272e-07	0.00107767	-0.285286	5.6948e-06	0.0111732	-0.378737	0.000163491	0.32077
Idx_693	C16:2	0.917676	1.98368e-05	0.0389198	0.579597	1.45617e-13	2.857e-10	-0.178176	0.00376618	1	-0.347971	0.000308032	0.604359
Idx_694	13-Heptadecyn-1-ol	-0.215523	0.321758	1	0.377445	4.0063e-07	0.000786036	-0.194254	0.00153887	1	-0.122309	0.204257	1
Idx_695	Sulfamethoxazole	-0.754565	0.000611144	1	0.0657296	0.362493	1	0.821799	1.94151e-30	3.80924e-27	-0.106856	0.25792	1
Idx_696	3,4-dihydroxy-5-(sulfooxy)cyclohex-1-ene-1-carboxylic acid	0.490149	0.025112	1	0.146373	0.0468771	1	0.109764	0.0757481	1	-0.27579	0.00602552	1
Idx_697	N-acetyl zonisamide	-0.287217	0.184548	1	-0.0849887	0.236507	1	0.287972	3.46887e-06	0.00680593	0.0122106	0.897539	1
Idx_698	L-Agaridoxin	0.484074	0.0271795	1	-0.20018	0.00797587	1	0.255709	3.84168e-05	0.0753738	0.0246276	0.807403	1
Idx_699	Dyphylline	0.515797	0.0185833	1	-0.0511858	0.484601	1	0.043441	0.477425	1	0.0840071	0.399304	1
Idx_7	Imidazole	-0.128701	0.548717	1	0.0625375	0.385723	1	0.0395344	0.511957	1	-0.21934	0.0287651	1
Idx_70	Furoic acid	0.598933	0.00524395	1	0.437105	1.82402e-08	3.57873e-05	-0.139379	0.0208469	1	-0.31143	0.00185011	1
Idx_700	Methyl 3-(2,3-dihydroxy-3-methylbutyl)-4-hydroxybenzoate	0.307337	0.15484	1	-0.0669302	0.36762	1	-0.385777	4.02792e-09	7.90278e-06	-0.059576	0.54598	1
Idx_701	(+)-Setoclavine	0.556511	0.0118385	1	-0.244124	0.00190383	1	-0.442025	1.5427e-10	3.02678e-07	0.218446	0.0383749	1
Idx_702	Hypogeic acid	1.18723	3.2883e-08	6.45164e-05	0.546198	1.16674e-12	2.28914e-09	0.023136	0.707856	1	0.105157	0.286051	1
Idx_703	Palmitic amide	0.272421	0.208843	1	0.28374	0.000172773	0.338981	0.00217079	0.971917	1	0.0292523	0.767076	1
Idx_704	Ascorbic acid-2-sulfate	0.607715	0.00507844	1	-0.0635185	0.37967	1	-0.0480845	0.432024	1	0.168193	0.0816412	1
Idx_705	[(3-methyl-2-oxo-4-phenylbut-3-en-1-yl)oxy]sulfonic acid	-0.652179	0.00312002	1	0.15498	0.0274942	1	1.82432	8.17046e-63	1.60304e-59	0.36558	0.000832604	1
Idx_706	Nicotinate D-ribonucleoside	0.242004	0.265631	1	0.0755084	0.296505	1	-0.0177814	0.770091	1	-0.0747775	0.458501	1
Idx_707	3-hydroxy-3-(3,4,5-trimethoxyphenyl)propanoic acid	0.111493	0.612488	1	-0.0126024	0.864655	1	-0.336421	3.02749e-07	0.000593993	-0.212061	0.0360758	1
Idx_708	1-(9H-Pyrido[3,4-b]indol-1-yl)-1,4-butanediol	0.501957	0.0221713	1	-0.109204	0.143934	1	-0.465741	6.62798e-12	1.30041e-08	-0.0207785	0.832177	1
Idx_709	1-Methoxy-1-(2,4,5-trimethoxyphenyl)-2-propanol	-0.0852266	0.695568	1	-0.106506	0.142046	1	-0.0219628	0.718506	1	0.0462245	0.630595	1
Idx_71	Uracil	0.380934	0.0779335	1	0.349413	4.15039e-06	0.00814306	-0.236414	0.000112486	0.220697	-0.293386	0.0032888	1
Idx_710	5-Nonyltetrahydro-2-oxo-3-furancarboxylic acid	1.06355	7.57424e-07	0.00148607	0.131753	0.0681895	1	-0.299873	2.73883e-06	0.00537358	0.0315433	0.745398	1
Idx_711	Tolmetin	0.955092	1.08212e-05	0.0212311	0.240138	0.00110298	1	-0.225883	0.000328537	0.644589	-0.212249	0.0286058	1
Idx_712	Tetrahydroneopterin	1.09535	3.5725e-07	0.000700924	0.288843	8.45255e-05	0.165839	-0.227967	0.000263106	0.516214	-0.247207	0.00850275	1
Idx_713	2-Hexenoylcarnitine	1.03523	1.35179e-06	0.00265222	0.373946	2.66393e-07	0.000522663	-0.157947	0.010358	1	-0.0550518	0.563472	1
Idx_714	N-Lauroylglycine	0.902551	2.61555e-05	0.0513172	0.39309	6.31414e-08	0.000123883	-0.186383	0.0025531	1	-0.0110888	0.907825	1
Idx_715	Triphosphate	1.14156	8.03213e-08	0.00015759	0.422024	9.1589e-09	1.79698e-05	-0.185905	0.00248407	1	-0.132209	0.163612	1
Idx_716	Thalidomide	-0.0486625	0.826109	1	0.0644975	0.38181	1	0.714518	1.63078e-24	3.1996e-21	0.229681	0.0202902	1
Idx_717	Tetradecanedioic acid	-0.0163549	0.940125	1	0.225709	0.00193306	1	-0.299523	1.93043e-06	0.00378751	-0.240878	0.0124858	1
Idx_718	10-Hydroxymyristic acid methyl ester	0.434588	0.0451056	1	0.373976	2.18982e-07	0.000429643	-0.340978	7.32413e-08	0.000143699	0.051458	0.593962	1
Idx_719	Fumarycarnitine	0.924423	1.51126e-05	0.029651	-0.111702	0.123929	1	-0.106485	0.0784389	1	0.0436031	0.647541	1
Idx_72	C6:2	-0.371204	0.0837838	1	0.0790069	0.270261	1	0.159707	0.00840717	1	-0.18795	0.0494192	1
Idx_720	Glutaminylhydroxyproline	0.558833	0.00962746	1	0.121541	0.0916041	1	-0.0512194	0.397287	1	0.0966072	0.32135	1
Idx_721	Propranolol	0.389502	0.0740051	1	-0.00698501	0.922752	1	0.110661	0.0686016	1	-0.0383368	0.68994	1
Idx_722	[2-hydroxy-6-methoxy-4-(prop-2-en-1-yl)phenyl]oxidanesulfonic acid	0.00693809	0.975258	1	-0.0047545	0.949372	1	0.0718778	0.242494	1	0.140172	0.183105	1
Idx_723	Suprofen	-0.221281	0.312419	1	0.144331	0.0509681	1	0.0213538	0.728762	1	-0.0757422	0.445022	1
Idx_724	L-alpha-glutamyl-L-hydroxyproline	-0.184236	0.393551	1	0.0173628	0.809277	1	0.592569	6.89954e-19	1.35369e-15	0.417544	2.53274e-05	0.0496923
Idx_725	Glycerol tripropanoate	-0.0289345	0.895846	1	0.0338506	0.641326	1	-0.194396	0.0018025	1	0.133506	0.173561	1
Idx_726	Baptifoline	0.0745025	0.733069	1	-0.0445934	0.537132	1	0.0675076	0.264877	1	-0.0358073	0.707697	1
Idx_727	2-Methoxyacetaminophen sulfate	1.04141	1.42049e-06	0.002787	0.0355217	0.636657	1	-0.211706	0.000918562	1	-0.0353732	0.724195	1
Idx_728	Tolfenamic acid	0.73219	0.000751113	1	0.135575	0.0676042	1	-0.0611609	0.329567	1	-0.110156	0.261007	1
Idx_729	Dihydromaleimide beta-D-glucoside	0.864813	5.21756e-05	0.102369	0.0277855	0.702043	1	0.238502	0.000105718	0.207419	0.144156	0.135824	1
Idx_73	(Z)-4-Heptenal	-0.0425055	0.845045	1	-0.141771	0.0516087	1	-0.101576	0.0953661	1	0.354891	0.000462974	0.908356
Idx_730	Glycyl-Tryptophan	0.466394	0.0311265	1	-0.110538	0.131861	1	0.361185	1.17386e-08	2.3031e-05	0.270499	0.00619504	1
Idx_731	Gamma glutamyl ornithine	0.336685	0.11991	1	-0.0831716	0.251116	1	0.280042	5.20688e-06	0.0102159	0.28228	0.00433082	1
Idx_732	Homovanillic acid sulfate	1.79996	2.77569e-17	5.44589e-14	-0.0994089	0.172795	1	-0.106429	0.0789467	1	-0.242347	0.0125166	1
Idx_733	L-cis-Cyclo(aspartylphenylalanyl)	0.519434	0.0169383	1	-0.0284647	0.695668	1	-0.0894671	0.144858	1	-0.0297543	0.769752	1
Idx_734	5,6-Dihydro-4-methoxy-6-[2-(4-methoxyphenyl)ethyl]-2H-pyran-2-one	0.208943	0.332419	1	-0.139692	0.0550393	1	0.220519	0.000316206	0.620396	0.25039	0.0110259	1
Idx_735	Phaseolic acid	-0.0930589	0.6719	1	0.0826156	0.253693	1	-0.123177	0.0450159	1	-0.0247455	0.797835	1
Idx_736	2,4-bis(3-methylbut-2-en-1-yl)benzene-1,3,5-triol	0.542949	0.0138533	1	0.286389	0.00013052	0.256079	-0.271029	1.49978e-05	0.0294257	-0.473985	3.62249e-06	0.00710733
Idx_737	Ticlopidine	0.199246	0.359166	1	-0.0438779	0.542982	1	0.0790122	0.1977	1	-0.183036	0.0622675	1
Idx_738	Protriptyline	0.0986871	0.648313	1	0.024719	0.730499	1	0.11201	0.0643132	1	-0.267781	0.00604415	1
Idx_739	N-Desmethylvenlafaxine	-0.942841	1.57481e-05	0.0308977	-0.0558737	0.445936	1	-0.179014	0.00377835	1	-0.372283	0.000163828	0.321431
Idx_74	2,4-Dimethylthiazole	-0.0291066	0.892871	1	-0.00504821	0.943923	1	0.13694	0.0219215	1	-0.0107412	0.910823	1
Idx_740	3-Methoxy-4-hydroxyphenylethyleneglycol sulfate	1.1704	4.36228e-08	8.55879e-05	0.00637015	0.930426	1	0.0556269	0.361847	1	0.0167231	0.86146	1
Idx_741	Perlolyrine	1.58141	2.63013e-13	5.16032e-10	-0.00720335	0.922127	1	-0.211351	0.000810689	1	0.113513	0.253546	1
Idx_742	Acetyl-N-formyl-5-methoxykynurenamine	1.47758	6.2266e-12	1.22166e-08	0.056933	0.434379	1	-0.282964	6.36204e-06	0.0124823	0.0925905	0.340229	1
Idx_743	12-Oxo-2,3-dinor-10,15-phytodienoic acid	0.69592	0.00125746	1	0.29735	5.2463e-05	0.102932	-0.411856	1.69226e-10	3.32021e-07	-0.344967	0.000339551	0.6662
Idx_744	Cedryl acetate	0.494678	0.0240715	1	0.20311	0.00552917	1	-0.422678	7.54033e-11	1.47941e-07	-0.361351	0.000263868	0.517709
Idx_745	(¬±)-(Z)-2-(5-Tetradecenyl)cyclobutanone	1.24231	4.73915e-09	9.29821e-06	0.423967	1.24388e-08	2.44048e-05	-0.22504	0.000252718	0.495832	-0.00486776	0.959491	1
Idx_746	Nevirapine	0.260927	0.247487	1	-0.0172394	0.81648	1	-0.0360005	0.568241	1	-0.0360312	0.708408	1
Idx_747	Methyl 2E,4Z-hexadecadienoate	-0.0738695	0.733047	1	0.290556	6.51151e-05	0.127756	-0.251317	5.13051e-05	0.100661	-0.0663177	0.490462	1
Idx_748	9-Octadecenal	0.221165	0.304408	1	0.274115	0.000160628	0.315153	-0.217646	0.000420119	0.824273	0.0998152	0.307144	1
Idx_749	Adenosine	0.789721	0.000285311	0.559779	-0.0593798	0.423615	1	0.00995647	0.872228	1	0.35462	0.000720925	1
Idx_75	Creatinine	0.880538	4.00218e-05	0.0785228	-0.749404	1.77101e-20	3.47472e-17	-0.266604	1.58803e-05	0.0311571	0.0417572	0.66522	1
Idx_750*	3-Deoxy-D-glycero-D-galacto-2-nonulosonic acid	-0.262737	0.231736	1	-0.252413	0.000641084	1	0.804372	9.82915e-29	1.92848e-25	0.218744	0.0261801	1
Idx_750*	Inosine	-0.262737	0.231736	1	-0.252413	0.000641084	1	0.804372	9.82915e-29	1.92848e-25	0.218744	0.0261801	1
Idx_751	3''-HPPH	-0.0277477	0.902529	1	-0.0951885	0.211224	1	0.213992	0.00061665	1	0.256972	0.0165017	1
Idx_752	Seryltyrosine	1.02267	2.13366e-06	0.00418623	-0.298169	5.99331e-05	0.117589	-0.223127	0.000306587	0.601523	0.202157	0.0370334	1
Idx_753	Acetylcarnosine	0.773364	0.000314892	0.617818	-0.84651	3.27386e-24	6.42332e-21	-0.83277	1.06734e-30	2.09412e-27	0.26892	0.00543937	1
Idx_754	Kamahine C	0.988326	4.1343e-06	0.00811149	-0.00326767	0.964103	1	-0.709515	1.05847e-23	2.07673e-20	0.131334	0.183668	1
Idx_755	Cyclohexaneundecanoic acid	1.1855	2.69647e-08	5.29047e-05	0.410422	6.81482e-08	0.000133707	-0.0439482	0.470436	1	0.156409	0.1118	1
Idx_756	Sulfamethoxazole N4-hydroxylamine	-0.307603	0.157366	1	-0.142153	0.0485263	1	0.414722	1.74208e-10	3.41796e-07	0.0563097	0.555321	1
Idx_757	2-{[hydroxy(2,3,4-trimethoxyphenyl)methylidene]amino}acetic acid	-0.149751	0.493423	1	-0.239428	0.00131417	1	0.0768722	0.208336	1	0.386987	0.000173935	0.341261
Idx_758	Capsiamide	0.356103	0.105619	1	0.262942	0.000465553	0.913415	-0.079641	0.196411	1	0.0154754	0.87392	1
Idx_759	D-erythro-L-galacto-Nonulose	-0.090903	0.675784	1	-0.366413	8.9887e-07	0.00176358	0.145099	0.0170364	1	-0.0638002	0.507148	1
Idx_76	Thiosulfate	-0.577029	0.0094605	1	-0.00851774	0.908376	1	-0.0180116	0.773242	1	-0.0237023	0.813959	1
Idx_760	N-Desmethylpromazine	0.592704	0.00642311	1	-0.376246	7.43621e-07	0.00145898	-0.029422	0.627804	1	-0.0224342	0.818096	1
Idx_761	Ethylene brassylate	0.290553	0.17888	1	0.249771	0.000547652	1	-0.346614	4.42104e-08	8.67407e-05	-0.177832	0.063894	1
Idx_762	3-Oxohexadecanoic acid	-1.1318	1.6624e-07	0.000326162	0.0661921	0.357555	1	-0.060562	0.320349	1	0.0721915	0.459121	1
Idx_763	ar-Artemisene	-0.36841	0.0873758	1	0.333226	4.98938e-06	0.00978917	-0.149606	0.0138847	1	0.0469354	0.62811	1
Idx_764	Heptadecanoic acid	0.950138	9.4581e-06	0.0185568	0.410214	4.80966e-08	9.43655e-05	-0.181903	0.00291711	1	0.0467134	0.632318	1
Idx_765	Koeniginequinone B	-0.488423	0.0282961	1	-0.384842	1.396e-06	0.00273896	0.338479	9.88463e-08	0.000193936	-0.0335628	0.728857	1
Idx_766	Tridecanoylglycine	-0.281714	0.207777	1	0.216286	0.00339585	1	-0.183417	0.00350616	1	-0.0755406	0.43566	1
Idx_767	[(7-hydroxy-1-oxo-1H-isochromen-3-yl)methoxy]sulfonic acid	0.360803	0.0970033	1	-0.0239188	0.741316	1	0.328707	2.39379e-07	0.000469662	0.0610484	0.52978	1
Idx_768	5-(Hydroxyphenyl)-gamma-valerolactone-O-sulphate	-0.596195	0.00690057	1	-0.0228602	0.754025	1	0.717653	2.16106e-24	4.24001e-21	0.228776	0.0214384	1
Idx_769	Naringenin	-0.383128	0.0782623	1	0.0204904	0.778493	1	0.361196	9.95111e-09	1.95241e-05	-0.0738475	0.440307	1
Idx_77	2-Furanmethanethiol	0.543557	0.012704	1	-0.101618	0.158188	1	0.0821178	0.180875	1	-0.265815	0.00806633	1
Idx_770*	1a,11b-Dihydro-4,9-dimethylbenz[a]anthra[3,4-b]oxirene	0.196205	0.364722	1	-0.158976	0.0325651	1	-0.0590492	0.33409	1	0.117604	0.224207	1
Idx_770*	Sotalol	0.196205	0.364722	1	-0.158976	0.0325651	1	-0.0590492	0.33409	1	0.117604	0.224207	1
Idx_771	Decarbamoylneosaxitoxin	-0.352754	0.100966	1	0.0473217	0.512036	1	-0.192506	0.00179674	1	-0.119315	0.210284	1
Idx_772	(S)-Verimol F	-0.179441	0.407861	1	-0.225627	0.00222462	1	0.0946943	0.119149	1	0.108092	0.261028	1
Idx_773	7(14)-Bisabolene-2,3,10,11-tetrol	0.075924	0.72843	1	0.219668	0.00251803	1	-0.253454	5.45561e-05	0.107039	-0.00178222	0.985409	1
Idx_774	16-Hydroxy hexadecanoic acid	0.548127	0.00970601	1	0.363249	8.04803e-07	0.00157902	-0.302627	1.13293e-06	0.00222281	0.041102	0.667441	1
Idx_775	(E,E)-Piperlonguminine	-0.281346	0.195287	1	-0.206548	0.00563247	1	-0.296192	2.87832e-06	0.00564727	0.00982332	0.920084	1
Idx_776	Heptanoylcarnitine	-0.452413	0.0379487	1	0.130707	0.0695511	1	-0.166415	0.00723108	1	-0.125709	0.194163	1
Idx_777	Ribose-1-arsenate	0.418049	0.0527201	1	0.17944	0.0133937	1	-0.14927	0.0143103	1	-0.13831	0.149146	1
Idx_778	Ferulic acid 4-sulfate	0.24228	0.297795	1	-0.143431	0.0694948	1	0.321531	5.70891e-07	0.00112009	0.384506	0.00140645	1
Idx_779	Phloretin	-0.662003	0.00264971	1	-0.219064	0.00322492	1	0.189938	0.00212602	1	0.208869	0.033237	1
Idx_78	2-Hydroxy-2,4-pentadienoic acid	0.376558	0.0857588	1	-0.16969	0.0193002	1	0.128192	0.0382657	1	-0.364379	0.000280896	0.551118
Idx_780	Glutaminyllysine	-0.239409	0.273268	1	-0.225126	0.0021879	1	-0.0102767	0.865267	1	-0.0608817	0.533318	1
Idx_781	3-Hydroxytetradecanedioic acid	0.509403	0.0203643	1	-0.439443	7.12989e-08	0.000139888	-0.170523	0.00705809	1	0.35524	0.000763924	1
Idx_782	Lorcaserin sulfamate	0.136556	0.549887	1	-0.0846171	0.285068	1	0.0677955	0.28876	1	-0.108229	0.293794	1
Idx_783	Paraoxon	0.378845	0.091502	1	-0.0403286	0.59543	1	-0.11063	0.082724	1	-0.0548466	0.58016	1
Idx_784	Norophthalmic acid	-0.0666001	0.755629	1	-0.248896	0.000558779	1	0.107273	0.0756014	1	0.326446	0.000669493	1
Idx_785	O-Demethylfonsecin	0.238561	0.267558	1	-0.160591	0.0282007	1	0.579959	2.47693e-18	4.85973e-15	0.389425	8.71936e-05	0.171074
Idx_786	Biotin sulfone	-0.0461351	0.830291	1	-0.421374	2.68713e-08	5.27216e-05	0.321332	2.22318e-07	0.000436187	0.18447	0.0565016	1
Idx_787	gamma-Glutamylglutamic acid	-0.0910337	0.675757	1	-0.362218	2.05393e-06	0.00402981	0.424201	3.34922e-11	6.57117e-08	0.419581	4.37355e-05	0.0858091
Idx_788	N-lactoyl-Tryptophan	0.210826	0.325756	1	-0.0707004	0.324217	1	0.127865	0.0340087	1	0.233678	0.0165597	1
Idx_789	Molindone	-0.0758694	0.728244	1	-0.00833602	0.908885	1	-0.0747249	0.223538	1	-0.130273	0.185487	1
Idx_79	Delta-Hexanolactone	0.421958	0.0508145	1	-0.390106	1.48883e-07	0.000292108	-0.0689566	0.253307	1	-0.149063	0.119116	1
Idx_790	19-Norandrosterone	0.551635	0.0117266	1	0.499712	3.21902e-11	6.31571e-08	-0.266445	2.62071e-05	0.0514183	-0.256436	0.00779647	1
Idx_791	3''-Deaminofusarochromanone	0.238182	0.271355	1	-0.114756	0.112933	1	0.248145	5.7523e-05	0.11286	0.284705	0.0035624	1
Idx_792	2-hydroxy-3-[4-hydroxy-3-(sulfooxy)phenyl]propanoic acid	0.194202	0.375246	1	-0.134209	0.0706955	1	0.0321883	0.600343	1	0.278404	0.00567703	1
Idx_793	8-(1,2-dihydroxypropan-2-yl)-9-hydroxy-2H,8H,9H-furo[2,3-h]chromen-2-one	-0.0518799	0.813801	1	-0.0917317	0.219259	1	-0.280266	1.40438e-05	0.027554	-0.140839	0.164883	1
Idx_794	Glutamylmethionine	-0.312713	0.152017	1	-0.398445	2.32873e-07	0.000456897	-0.165674	0.00744797	1	-0.110448	0.245385	1
Idx_795	Isovalerylglucuronide	-0.0497889	0.82202	1	-0.23131	0.0019323	1	-0.0299258	0.627494	1	0.0724977	0.456566	1
Idx_796	Pantetheine	-0.340104	0.129353	1	-0.00142695	0.984551	1	0.156022	0.0124031	1	0.246855	0.0139713	1
Idx_797	alpha-CEHC	0.160058	0.472	1	0.133401	0.0708961	1	-0.243353	0.000129855	0.254776	0.104236	0.286139	1
Idx_798	Leucyl-phenylalanine	-0.160907	0.471054	1	0.145177	0.0520327	1	-0.161605	0.00991311	1	0.106443	0.278411	1
Idx_799	Alpha-Linolenic acid	0.985492	5.7525e-06	0.0112864	0.513487	3.07699e-11	6.03705e-08	-0.20176	0.00116465	1	-0.285872	0.00338353	1
Idx_8	Propynoate	-0.177938	0.413471	1	-0.0742691	0.319844	1	-0.0821771	0.184668	1	-0.232882	0.0154903	1
Idx_80	Heptanone	-0.193837	0.367776	1	0.018116	0.802346	1	-0.287348	4.19681e-06	0.00823413	-0.0554934	0.566426	1
Idx_800	N-(1-Deoxy-1-fructosyl)valine	0.00498601	0.98171	1	-0.115503	0.110605	1	-0.0523263	0.391118	1	-0.0405078	0.676707	1
Idx_801	Oxamniquine	0.115706	0.600474	1	0.146452	0.0464198	1	-0.161873	0.00953241	1	-0.0736632	0.441691	1
Idx_802	Linoleamide	-0.335639	0.12094	1	-0.0158553	0.828152	1	-0.0917789	0.134202	1	-0.264051	0.00976024	1
Idx_803	1-Methoxyspirobrassinin	0.255717	0.239929	1	0.0445019	0.536815	1	-0.220736	0.000323818	0.63533	-0.238908	0.0157744	1
Idx_804	gamma-Glutamyl-S-methylcysteine sulfoxide	-0.525181	0.015205	1	0.166122	0.0224196	1	0.283574	5.60351e-06	0.0109941	-0.255875	0.00880145	1
Idx_805	Phenprocoumon	0.94509	1.97681e-05	0.038785	0.371263	1.46659e-07	0.000287745	-0.0373204	0.553981	1	-0.0619461	0.514739	1
Idx_806	C18:2	0.901518	2.89006e-05	0.056703	0.478326	3.92732e-10	7.70541e-07	-0.162123	0.00824625	1	-0.35074	0.000288933	0.566887
Idx_807	Alverine	0.835353	0.000104399	0.20483	0.421244	2.18214e-08	4.28136e-05	-0.147193	0.015505	1	-0.319096	0.000946167	1
Idx_808	Oleamide	-0.0669612	0.756715	1	0.00216939	0.976326	1	-0.0585908	0.338226	1	-0.196473	0.0544593	1
Idx_809	5-Hydroxy-4-methoxy-6-canthinone 3-N-oxide	1.25737	4.93023e-09	9.67311e-06	0.26773	0.000320354	0.628535	0.00646375	0.9157	1	0.077356	0.422897	1
Idx_81	Proline	-0.45261	0.0360983	1	-0.614029	9.19655e-15	1.80436e-11	0.257146	3.03756e-05	0.0595969	0.0902105	0.346858	1
Idx_810	Arabinopyranobiose	1.06109	8.16131e-07	0.00160125	0.228714	0.00152455	1	0.304214	8.98134e-07	0.00176214	0.206647	0.0355925	1
Idx_811	12-Hydroxynevirapine	0.786386	0.00052353	1	-0.177366	0.0216394	1	0.0572335	0.371706	1	0.225587	0.023749	1
Idx_812	Threoninyl-Tyrosine	1.13907	3.07459e-07	0.000603235	-0.0176846	0.810738	1	-0.0397502	0.524113	1	0.181882	0.0669051	1
Idx_813	Octyl gallate	0.948512	9.91863e-06	0.0194603	0.281908	0.000106708	0.209361	-0.374395	3.34404e-09	6.561e-06	-0.0882825	0.357375	1
Idx_814	Lactapiperanol C	0.931691	1.10902e-05	0.021759	0.516704	3.96246e-12	7.77435e-09	-0.0997343	0.099905	1	-0.159466	0.0903931	1
Idx_815	Vitamin A2 aldehyde	1.19509	2.22698e-08	4.36934e-05	0.43545	6.76291e-09	1.32688e-05	-0.0386041	0.523776	1	-0.0978414	0.304227	1
Idx_816	Glutaminylhistidine	1.41004	3.11208e-11	6.10591e-08	0.401418	5.34419e-08	0.000104853	-0.0543477	0.368827	1	-0.00907459	0.92429	1
Idx_817	alpha-Hydroxymetoprolol	1.1812	3.36345e-08	6.59909e-05	0.432404	7.6185e-09	1.49475e-05	-0.0424914	0.483291	1	-0.0193201	0.841283	1
Idx_818	Rhein	-0.382625	0.0808788	1	-0.0723751	0.319473	1	0.490252	1.89593e-13	3.71982e-10	-0.103153	0.288824	1
Idx_819	6-Thioinosinic acid	1.32823	4.93993e-10	9.69214e-07	0.446315	1.61043e-09	3.15966e-06	0.053752	0.371523	1	0.180684	0.0614891	1
Idx_82	Fumarate	0.467373	0.0316925	1	-0.0867687	0.229074	1	-0.138263	0.023492	1	-0.065735	0.493318	1
Idx_820	Xanthosine	1.18727	3.12597e-08	6.13315e-05	0.437265	4.29338e-09	8.42361e-06	0.453754	9.7079e-13	1.90469e-09	0.299699	0.00267584	1
Idx_821	p-Cresol glucuronide	1.23777	8.69945e-09	1.70683e-05	0.340571	2.27337e-06	0.00446035	-0.0591354	0.342081	1	0.186089	0.0697611	1
Idx_822	Tropicamide	0.948209	1.03359e-05	0.0202791	0.493339	2.05427e-11	4.03047e-08	-0.130387	0.0341802	1	0.0946369	0.337607	1
Idx_823	Alpha-dihydroartemisinin	0.887682	4.59221e-05	0.0900992	0.158389	0.0277879	1	-0.159902	0.0101059	1	0.12904	0.197811	1
Idx_824	Boldione	1.19317	2.16495e-08	4.24764e-05	0.295745	3.89928e-05	0.0765038	-0.215292	0.000472212	0.926479	-0.0669	0.478096	1
Idx_825	Retinal	0.768703	0.000325554	0.638738	0.362003	9.13542e-07	0.00179237	-0.221954	0.000329762	0.646993	-0.0580589	0.544661	1
Idx_826	Cladribine	0.440088	0.0415321	1	0.250046	0.00110343	1	-0.0608508	0.311521	1	-0.110503	0.259306	1
Idx_827	3,5,7-trihydroxy-2-(3-methoxyphenyl)-1Œª‚Å¥-chromen-1-ylium	0.616012	0.00437662	1	0.468923	2.28394e-10	4.48109e-07	0.0323212	0.593146	1	-0.100405	0.293301	1
Idx_828	Myristoylglycine	0.489319	0.0226515	1	0.366396	6.16697e-07	0.00120996	-0.253596	3.98016e-05	0.0780908	-0.0488747	0.60777	1
Idx_829	Glycineamideribotide	-0.488624	0.0253619	1	-0.362738	1.47253e-06	0.0028891	0.3326	1.07177e-07	0.000210281	0.11629	0.232695	1
Idx_83	Ketovaline	-0.176499	0.41168	1	-0.231661	0.00138721	1	0.0347328	0.564796	1	-0.318553	0.00103921	1
Idx_830	3''-Methoxyfukiic acid	0.0388182	0.859008	1	-0.187058	0.0116902	1	0.469156	2.86522e-13	5.62156e-10	0.14523	0.138432	1
Idx_831	Salicin	1.21254	1.15222e-08	2.26066e-05	0.228035	0.00161342	1	-0.0617135	0.30687	1	0.101618	0.292771	1
Idx_832	Abacavir	0.777947	0.000508192	0.997073	0.359946	7.24158e-07	0.0014208	-0.0387878	0.542024	1	-0.0363116	0.709838	1
Idx_833	10-alpha-methoxy-9,10-dihydrolysergol	1.15429	7.02616e-08	0.000137853	0.437009	2.02321e-09	3.96953e-06	-0.0419912	0.487683	1	0.117773	0.229628	1
Idx_834	Thonzylamine	0.440232	0.0411728	1	0.296583	4.64101e-05	0.0910566	-0.199803	0.00114734	1	0.141158	0.147493	1
Idx_835	Hexadecanedioic acid	0.416314	0.055215	1	0.258437	0.000343992	0.674912	-0.0791515	0.199494	1	0.178746	0.0706731	1
Idx_836	Vitamin A	0.282045	0.193415	1	0.185075	0.00962815	1	-0.210235	0.000763072	1	-0.177599	0.0578204	1
Idx_837	Avocadene	0.050703	0.815165	1	0.353284	1.14037e-06	0.00223741	-0.330206	1.5704e-07	0.000308112	0.0712511	0.462059	1
Idx_838*	Citrusinine II	-0.408432	0.0594576	1	-0.0931224	0.210572	1	0.0912472	0.132364	1	0.0797139	0.424482	1
Idx_838*	Tenofovir	-0.408432	0.0594576	1	-0.0931224	0.210572	1	0.0912472	0.132364	1	0.0797139	0.424482	1
Idx_839	Galantamine	0.163216	0.459443	1	0.197463	0.00629927	1	-0.0689153	0.264447	1	-0.112728	0.240496	1
Idx_84	Diacetylhydrazine	-0.24124	0.265094	1	-0.355169	1.98136e-06	0.00388743	0.176103	0.00381412	1	0.0549545	0.565734	1
Idx_840	5''-(3'',4''-Dihydroxyphenyl)-gamma-valerolactone sulfate	-0.301202	0.175174	1	-0.000489387	0.99475	1	-0.0468748	0.454578	1	0.0131283	0.895928	1
Idx_841	Orotidine	-0.0272841	0.90105	1	-0.17226	0.0221934	1	0.171727	0.00515325	1	0.0497424	0.616994	1
Idx_842	Hydroxyanigorufone	-0.099392	0.647498	1	0.11849	0.103723	1	0.345268	3.89049e-08	7.63313e-05	0.0344038	0.728905	1
Idx_843	Fospropofol	0.226338	0.297103	1	0.0386472	0.590826	1	0.0159563	0.793013	1	-0.136795	0.148937	1
Idx_844	Imazamethabenz-methyl	-0.156231	0.471087	1	0.116073	0.107038	1	-0.286695	4.406e-06	0.00864458	-0.138469	0.14599	1
Idx_845	Arginyl-Asparagine	-0.0615011	0.781829	1	0.149898	0.0395607	1	-0.250748	8.32024e-05	0.163243	0.110864	0.260745	1
Idx_846	Estriol	0.394905	0.0695298	1	0.486602	5.01754e-11	9.84441e-08	-0.179918	0.00343025	1	-0.0637252	0.504365	1
Idx_847	6-Hydroxypentadecanedioic acid	-0.0717412	0.743276	1	-0.201702	0.00614249	1	-0.240816	9.89758e-05	0.19419	0.10258	0.292996	1
Idx_848	Dehydroepiandrosterone	-0.149283	0.497061	1	-0.0452556	0.538642	1	-0.266703	3.00288e-05	0.0589165	-0.0286586	0.773696	1
Idx_849	2-Amino-4-oxo-6-(1'',2'',3''-trihydroxypropyl)-diquinoid-7,8-dihydroxypterin	0.401162	0.061593	1	-0.210297	0.00400618	1	0.0343898	0.570661	1	0.125757	0.19409	1
Idx_85	Hexanoic acid	-1.02423	1.88933e-06	0.00370686	0.0730626	0.305277	1	-0.0209002	0.729084	1	-0.342504	0.000357724	0.701854
Idx_850	Benzoyl ecgonine	0.436459	0.0442521	1	0.324599	1.02741e-05	0.0201578	-0.100973	0.0956581	1	-0.243247	0.0115806	1
Idx_851	3-[3-methoxy-4-(sulfooxy)phenyl]-2-oxopropanoic acid	0.151688	0.484715	1	0.019747	0.784423	1	0.314116	4.6835e-07	0.000918902	0.303473	0.00313032	1
Idx_852	4-Hydroxy-5-(3''-hydroxyphenyl)-valeric acid-3''-O-sulphate	-0.315262	0.151955	1	-0.124371	0.0933472	1	0.440336	9.94518e-12	1.95124e-08	0.221081	0.0294884	1
Idx_853	N-Succinyl-L,L-2,6-diaminopimelate	1.02386	1.76474e-06	0.00346242	0.020118	0.780247	1	-0.47114	5.04368e-13	9.89569e-10	0.138879	0.155171	1
Idx_854	Procaterol	0.324862	0.136087	1	0.0854708	0.238032	1	0.0704253	0.248116	1	-0.0646146	0.497331	1
Idx_855	1-Octen-3-yl glucoside	-0.0234901	0.914413	1	0.0306457	0.672239	1	-0.127464	0.0369014	1	0.128128	0.187263	1
Idx_856	(9Z,11E,13E,15Z)-4-Oxo-9,11,13,15-octadecatetraenoic acid	0.296339	0.174078	1	0.146762	0.0430424	1	-0.414455	1.13718e-10	2.23115e-07	-0.138328	0.152106	1
Idx_857	Androsterone	-0.273528	0.205614	1	0.107097	0.137544	1	-0.168759	0.00544084	1	-0.245301	0.0128904	1
Idx_858	2-Hydroxychlorpropamide	-0.584655	0.00723462	1	-0.41041	6.79129e-08	0.000133245	0.227206	0.000233615	0.458352	0.280433	0.00425275	1
Idx_859	(2-oxo-1,2-diphenylethoxy)sulfonic acid	-0.831685	0.000134092	0.263089	-0.338965	5.09933e-06	0.0100049	0.335316	1.06526e-07	0.000209004	0.208738	0.0315862	1
Idx_86	Aminopentanamide	-0.701387	0.00124037	1	-0.1008	0.1611	1	0.0286243	0.637817	1	-0.0699849	0.46254	1
Idx_860	cis-Hydroxy Perhexiline	-0.641801	0.00323826	1	-0.318079	1.75942e-05	0.0345197	0.185608	0.00258853	1	0.178904	0.0646079	1
Idx_861	Estazolam	-0.524936	0.0145265	1	-0.450164	5.32802e-09	1.04536e-05	0.101509	0.0956141	1	0.155001	0.108457	1
Idx_862	Isoleucyl-Tyrosine	-0.565324	0.00987133	1	0.0925188	0.202438	1	0.0100478	0.869265	1	0.177211	0.0708264	1
Idx_863	13-OxoODE	0.296119	0.168538	1	0.320202	1.03211e-05	0.0202501	-0.254138	4.19198e-05	0.0822467	-0.150839	0.110031	1
Idx_864	C19:2	0.715384	0.000953439	1	0.341265	3.59357e-06	0.00705059	-0.203273	0.00107011	1	-0.00134051	0.988978	1
Idx_865	Chlorothiazide	0.371736	0.0887393	1	-0.0212831	0.772119	1	-0.15714	0.0115729	1	0.0120028	0.904371	1
Idx_866	N4-Acetylsulfamethoxazole	0.352158	0.109145	1	-0.129723	0.0845005	1	0.171001	0.0051224	1	-0.0982819	0.295585	1
Idx_867	N-Methoxyspirobrassinol methyl ether	-0.128994	0.551512	1	-0.282682	0.000153999	0.302146	0.314724	4.65039e-07	0.000912407	0.0341421	0.721677	1
Idx_868	4-Carboxynevirapine	0.303103	0.183271	1	-0.2331	0.00274745	1	0.275765	2.61609e-05	0.0513278	0.124758	0.20481	1
Idx_869	Demethoxyegonol	-0.31519	0.158333	1	-0.327659	3.67045e-05	0.0720143	0.351352	3.80636e-08	7.46808e-05	0.249559	0.0148404	1
Idx_87	Homocysteine thiolactone	-0.208808	0.33406	1	0.175119	0.0157709	1	0.173621	0.00424498	1	-0.112025	0.245332	1
Idx_870	Deoxynivalenol	-0.302393	0.17103	1	-0.477792	9.09025e-09	1.78351e-05	0.10545	0.089452	1	0.153377	0.130483	1
Idx_871	Tanacetol B	0.379201	0.0826463	1	0.353411	1.65999e-06	0.00325691	-0.124819	0.041357	1	0.0726754	0.455964	1
Idx_872	13S-hydroxyoctadecadienoic acid	0.0138931	0.949089	1	0.301352	3.58759e-05	0.0703886	-0.171058	0.00527668	1	-0.333657	0.000549441	1
Idx_873	10Z-Nonadecenoic acid	1.27899	1.79014e-09	3.51225e-06	0.392016	1.95339e-07	0.000383254	-0.0915805	0.132562	1	0.123625	0.20171	1
Idx_874	Hydrochlorothiazide	-0.264898	0.233317	1	-0.0469411	0.52752	1	-0.0647867	0.30099	1	0.156782	0.135556	1
Idx_875	L-Cysteinylglycine disulfide	0.408488	0.0573801	1	-0.380638	2.69699e-07	0.00052915	-0.0600897	0.320239	1	0.279823	0.00374677	1
Idx_876	Palmitoleoyl Ethanolamide	-0.121184	0.576163	1	0.153706	0.037433	1	-0.0905318	0.139379	1	0.0290099	0.765027	1
Idx_877	Magnesium salicylate	0.276463	0.204743	1	-0.322002	1.68045e-05	0.0329704	0.275859	8.26218e-06	0.0162104	0.154743	0.11342	1
Idx_878	N-Acetylserotonin sulfate	0.398305	0.0680607	1	-0.129812	0.0801999	1	0.018778	0.759847	1	-0.103495	0.309591	1
Idx_879	LysoPA(8:0/0:0)	0.0221475	0.919204	1	-0.203163	0.005534	1	0.0654901	0.282831	1	0.257084	0.0090875	1
Idx_88	Aspartate semialdehyde	0.337018	0.120475	1	-0.00207279	0.977178	1	0.093397	0.125845	1	0.0519076	0.591325	1
Idx_880	4''-N-desmethylolanzapine	0.329394	0.132725	1	-0.444241	2.75175e-08	5.39894e-05	-0.154409	0.01427	1	0.082254	0.405632	1
Idx_881	3-Oxooctadecanoic acid	-0.599698	0.00607335	1	0.0682833	0.343851	1	-0.0304122	0.617688	1	0.0339481	0.725168	1
Idx_882	C19:0	0.235085	0.276476	1	0.358401	9.07213e-07	0.00177995	-0.155121	0.0109922	1	0.0368926	0.702507	1
Idx_883	Avenanthramide 1c	0.505995	0.0193152	1	-0.0867662	0.229772	1	0.295755	1.90395e-06	0.00373556	0.135518	0.160879	1
Idx_884	Imipenem	-0.108882	0.620712	1	-0.169417	0.0250217	1	0.310406	1.02046e-06	0.00200214	0.134912	0.167574	1
Idx_885	13,14,15-trihydroxy-9-oxo-8,17-dioxatetracyclo[8.7.0.0¬≤,‚Å∑.0¬π¬π,¬π‚Å∂]heptadeca-1(10),2(7),3,5,11,13,15-heptaen-5-yl acetate	0.265437	0.225151	1	-0.0885356	0.228428	1	0.452499	1.51174e-12	2.96603e-09	0.233166	0.0197834	1
Idx_886	all-trans-Retinoic acid	0.224392	0.306656	1	0.374458	2.45327e-07	0.000481331	-0.243262	0.000122497	0.240339	-0.0679358	0.475325	1
Idx_887	MG(0:0/14:1(9Z)/0:0)	-0.0327209	0.880306	1	0.37611	3.2667e-07	0.000640926	-0.343978	4.91861e-08	9.65032e-05	-0.129647	0.178816	1
Idx_888	(R)-3-Hydroxy-Octadecanoic acid	0.27295	0.209524	1	0.415726	2.56449e-08	5.03154e-05	-0.071092	0.24316	1	0.117891	0.223956	1
Idx_889	Acetylglucosamine sulfate	1.1364	1.10281e-07	0.000216371	0.00823361	0.909653	1	0.232652	0.00015901	0.311979	0.310753	0.00174418	1
Idx_89	Indole	-0.550441	0.0101674	1	-0.359967	8.05068e-07	0.00157954	-0.0814754	0.176272	1	-0.091438	0.342569	1
Idx_890	2,6 Dimethylheptanoyl carnitine	-0.0972281	0.651367	1	0.0847967	0.234089	1	-0.179653	0.00318923	1	-0.0564909	0.553427	1
Idx_891	5-(3'',5''-Dihydroxyphenyl)-gamma-valerolactone-O-sulphate-O-methyl	0.220225	0.305885	1	0.0233143	0.745515	1	0.427009	1.86032e-11	3.64994e-08	0.356493	0.000265974	0.521841
Idx_892	Hesperetin	-0.0919569	0.672954	1	-0.119531	0.0981259	1	0.524093	1.36204e-15	2.67232e-12	0.316533	0.00126639	1
Idx_893	(R)-3'',7-Dihydroxy-2'',4''-dimethoxyisoflavan	0.248201	0.252488	1	-0.191919	0.00930844	1	0.409019	8.7116e-11	1.70922e-07	0.379896	0.000170075	0.333687
Idx_894	Glycerol tributanoate	-0.447002	0.0466442	1	0.221092	0.00291393	1	-0.238174	0.000181652	0.3564	0.00556358	0.955436	1
Idx_895	2-Hydroxyestradiol-3-methyl ether	0.293804	0.178055	1	0.240158	0.000994193	1	-0.227447	0.000225115	0.441675	-0.139452	0.14856	1
Idx_896	xi-7-Hydroxyhexadecanedioic acid	0.127367	0.559048	1	-0.116971	0.106455	1	-0.401237	3.41029e-10	6.691e-07	-0.0311899	0.749317	1
Idx_897	Eicosapentaenoic acid	0.71319	0.000979375	1	0.194281	0.00744342	1	-0.459492	1.83292e-12	3.59619e-09	-0.232998	0.0187333	1
Idx_898	Cardanolmonoene	0.328011	0.131116	1	0.0693929	0.337887	1	-0.499901	2.89635e-14	5.68265e-11	-0.237396	0.0156212	1
Idx_899	Scopolamine	0.302939	0.162765	1	-0.0177234	0.806149	1	0.236004	0.000118814	0.233114	0.236599	0.0163005	1
Idx_9	Butynol	-0.0433928	0.841095	1	-0.0157672	0.827334	1	-0.111856	0.0666351	1	-0.139607	0.145945	1
Idx_90	Valine; Betaine	-0.346608	0.109988	1	-0.516622	9.55638e-12	1.87496e-08	-0.172463	0.0046053	1	-0.334982	0.000796823	1
Idx_900	3-hydroxyoctanoyl carnitine	0.0135643	0.949986	1	-0.163085	0.0233798	1	-0.186866	0.00213182	1	-0.147032	0.128309	1
Idx_901	5-(3'',4'',5''-Trihydroxyphenyl)-gamma-valerolactone-3''-O-sulphate	0.0467109	0.832242	1	-0.0311362	0.674688	1	0.201263	0.00111768	1	0.0244	0.807373	1
Idx_902	Demonomethylchlorpromazine	0.141332	0.513965	1	-0.112558	0.124273	1	0.376097	1.76256e-09	3.45815e-06	-0.0311267	0.748271	1
Idx_903	N-Acetylaspartylglutamic acid	0.116604	0.587475	1	-0.19003	0.00920682	1	0.440038	4.61824e-12	9.06099e-09	0.384935	0.000120837	0.237082
Idx_904	L-N-(1H-Indol-3-ylacetyl)glutamic acid	0.0452958	0.834446	1	-0.310127	2.84622e-05	0.0558429	-0.0456817	0.45232	1	0.255272	0.00849857	1
Idx_905	Arachidonic acid	0.682002	0.00161142	1	0.191825	0.00891385	1	-0.247444	6.29162e-05	0.123442	-0.1638	0.0922156	1
Idx_906	Benzosimuline	0.322253	0.138823	1	-0.0481658	0.501837	1	0.100226	0.0991588	1	0.227208	0.0205714	1
Idx_907	Uridine 2'',3''-cyclic phosphate	0.67717	0.00181467	1	-0.0297562	0.679683	1	0.00619771	0.918602	1	-0.311002	0.00160844	1
Idx_908	4-Hydroxy-5-(dihydroxyphenyl)-valeric acid-O-sulphate	0.346036	0.120668	1	-0.0503785	0.499916	1	0.0638855	0.301371	1	0.113856	0.243399	1
Idx_909*	2,3-Dihydro-2,3-dihydroxy-4-(4-hydroxyphenyl)-1H-phenalen-1-one	0.91118	2.22137e-05	0.0435833	-0.04428	0.539683	1	0.010219	0.865257	1	0.166184	0.0862965	1
Idx_909*	gamma-Glutamyl-S-(1-propenyl)cysteine sulfoxide	0.91118	2.22137e-05	0.0435833	-0.04428	0.539683	1	0.010219	0.865257	1	0.166184	0.0862965	1
Idx_91	Succinate	-0.103884	0.630052	1	0.294382	5.972e-05	0.117171	-0.116583	0.0535215	1	-0.388669	8.63852e-05	0.169488
Idx_910	Naematolone	0.242188	0.271103	1	-0.075126	0.302375	1	0.113611	0.0637418	1	-0.00941043	0.922444	1
Idx_911	1-(beta-D-Glucopyranosyloxy)-3-octanone	0.397842	0.0686848	1	0.164532	0.0212212	1	-0.0303215	0.619515	1	-0.108284	0.257535	1
Idx_912	5-Androstene-3b,16b,17a-triol	0.0135179	0.951101	1	0.332824	6.47643e-06	0.0127068	-0.179828	0.00386145	1	-0.100333	0.314228	1
Idx_913	8,11,14-Eicosatrienoic acid	0.824339	0.000134936	0.264744	0.32383	1.14127e-05	0.0223917	-0.146857	0.0165042	1	-0.0313562	0.745956	1
Idx_914	D-Erythroascorbic acid 1''-a-D-glucoside	0.309423	0.156215	1	-0.222391	0.00322092	1	0.260356	2.94883e-05	0.0578561	0.279014	0.00509099	1
Idx_915	Alprazolam	0.311239	0.147701	1	-0.344992	4.52508e-06	0.00887821	0.193044	0.00156773	1	0.157691	0.102707	1
Idx_916	2-Carboxy-1-[5-(2-carboxy-1-pyrrolidinyl)-2-hydroxy-2,4-pentadienylidene]pyrrolidinium	0.654557	0.00249504	1	-0.175365	0.0204152	1	-0.0824074	0.181553	1	0.111822	0.260795	1
Idx_917	Methylgingerol	-0.317737	0.139713	1	0.0854432	0.234589	1	-0.204024	0.00100199	1	-0.0358416	0.709489	1
Idx_918	1,2,3-Tris(1-ethoxyethoxy)propane	-0.300966	0.161677	1	0.152469	0.0337518	1	-0.227304	0.000203942	0.400135	-0.228186	0.0174314	1
Idx_919	Obtusilactone A	-0.278123	0.200944	1	0.366219	5.68822e-07	0.00111603	-0.23522	0.000142065	0.278732	-0.364649	0.000162016	0.317876
Idx_92	Benzofuran	0.416904	0.0529518	1	-0.171142	0.0187698	1	0.192974	0.00155378	1	0.0140123	0.883468	1
Idx_920	Eicosadienoic acid	1.15847	8.02121e-08	0.000157376	0.310512	2.8391e-05	0.0557032	-0.134662	0.0278917	1	-0.186683	0.054198	1
Idx_921	3-oxobrimonidine	0.264482	0.222487	1	0.0410189	0.576193	1	0.0834851	0.169694	1	-0.285456	0.00530285	1
Idx_922	Indoxyl glucuronide	0.88505	4.28394e-05	0.0840508	0.0947271	0.196037	1	0.155169	0.0117658	1	0.0893946	0.356478	1
Idx_923	N-Acetylneuraminic acid	0.698241	0.00124187	1	-0.343132	3.67994e-06	0.00722004	0.0656497	0.276285	1	0.0352408	0.711415	1
Idx_924	Lysyl-Tyrosine	0.702826	0.00131336	1	0.0236205	0.745107	1	-0.0549209	0.370292	1	0.0809106	0.413702	1
Idx_925	N-Hexadecanoylpyrrolidine	0.0319559	0.883542	1	0.00720587	0.921694	1	-0.0635174	0.30509	1	-0.186792	0.0661457	1
Idx_926	[2-hydroxy-3-(phenoxycarbonyl)phenyl]oxidanesulfonic acid	0.233294	0.283595	1	-0.0147956	0.839147	1	0.286511	4.34066e-06	0.00851638	-0.0825467	0.397959	1
Idx_927	De-O-methylsterigmatocystin	-0.727329	0.000782773	1	-0.0365957	0.614705	1	-0.0373247	0.538398	1	-0.250975	0.0100517	1
Idx_928	12(13)Ep-9-KODE	-0.295029	0.178035	1	0.13207	0.0689028	1	-0.223157	0.000427881	0.839502	0.0544549	0.587407	1
Idx_929	Desogestrel	0.328752	0.127728	1	0.232422	0.00133207	1	-0.401002	5.80037e-10	1.13803e-06	-0.177546	0.0642045	1
Idx_93	5-Hydroxypentanoic acid	0.0365075	0.86893	1	-0.653868	5.74991e-14	1.12813e-10	-0.100672	0.109678	1	-0.202062	0.0378363	1
Idx_930	(R)-2-Hydroxysterculic acid	0.0387405	0.858225	1	0.348787	2.43884e-06	0.00478501	-0.263331	2.05991e-05	0.0404155	-0.194102	0.042736	1
Idx_931	C20:1	1.05019	8.2712e-07	0.00162281	0.291175	7.04137e-05	0.138152	-0.0432417	0.477191	1	-0.0308751	0.749633	1
Idx_932	1,7-Dimethylguanosine	0.844545	8.96067e-05	0.175808	-0.404805	1.12131e-07	0.00022	-0.0216653	0.720897	1	-0.134852	0.164079	1
Idx_933	6-(4-ethenyl-2-hydroxyphenoxy)-3,4,5-trihydroxyoxane-2-carboxylic acid	0.234223	0.28685	1	-0.0546832	0.462261	1	0.422368	7.13716e-11	1.40031e-07	0.0729727	0.466436	1
Idx_934	Galactose-beta-1,4-xylose	0.577488	0.00808795	1	-0.199109	0.00743099	1	0.0372201	0.543704	1	0.0834003	0.39116	1
Idx_935	13-L-Hydroperoxylinoleic acid	0.139192	0.524467	1	0.0920163	0.202654	1	0.0224424	0.714644	1	0.0747218	0.444649	1
Idx_936	3D,7D,11D-Phytanic acid	-0.244453	0.259939	1	0.0861566	0.235377	1	-0.132685	0.0309286	1	0.2756	0.00601351	1
Idx_937	Tyramine glucuronide	0.3549	0.101965	1	-0.193543	0.00890752	1	-0.0100145	0.870331	1	0.0427074	0.658788	1
Idx_938	Palmitoylglycine	-0.000212031	0.999215	1	0.270678	0.000198377	0.389215	-0.262135	2.1511e-05	0.0422045	0.0204373	0.83067	1
Idx_939	Valdecoxib	-0.663637	0.00218147	1	-0.417313	2.70216e-08	5.30164e-05	0.259306	2.88198e-05	0.0565445	-0.0239258	0.803008	1
Idx_94	Diisopropyl sulfide	-0.346723	0.108955	1	-0.571842	1.47081e-13	2.88574e-10	-0.144067	0.017599	1	-0.306118	0.00204697	1
Idx_940	Rhazidigenine Nb-oxide	0.876411	4.58695e-05	0.0899959	0.20486	0.00490421	1	-0.0792848	0.190559	1	-0.0768425	0.42134	1
Idx_941	Octadecanedioic acid	-0.649684	0.00280213	1	0.0365119	0.610718	1	-0.112543	0.065599	1	0.095569	0.323767	1
Idx_942	Citpressine II	-0.604995	0.00636898	1	-0.324274	2.53319e-05	0.0497012	0.329961	2.02859e-07	0.000398009	0.0616502	0.535136	1
Idx_943	Neosaxitoxin	0.230635	0.295715	1	-0.322126	2.95061e-05	0.057891	-0.29691	4.32706e-06	0.00848969	-0.109092	0.262058	1
Idx_944	Dehydrophytosphingosine	-0.628004	0.00390707	1	-0.153515	0.0349518	1	0.0576808	0.340266	1	0.0329155	0.733455	1
Idx_945	Verimol B	0.378262	0.0813347	1	-0.203848	0.00749605	1	-0.191956	0.00242309	1	0.077827	0.42635	1
Idx_946	10-Hydroxy-8-nor-2-fenchanone glucoside	0.158959	0.461071	1	-0.0931078	0.195406	1	-0.303491	1.21769e-06	0.0023891	0.044023	0.64696	1
Idx_947	Neryl glucoside	0.226415	0.303356	1	0.43166	4.87702e-09	9.56871e-06	-0.225507	0.000309749	0.607727	-0.0199872	0.834815	1
Idx_948	C21:5	-0.272511	0.214296	1	0.210983	0.00397597	1	-0.374815	4.0993e-09	8.04282e-06	-0.403307	6.57688e-05	0.129038
Idx_949	MG(0:0/15:0/0:0)	-1.41974	4.09166e-11	8.02783e-08	0.075422	0.294073	1	-0.183592	0.00275394	1	-0.00791532	0.934675	1
Idx_95	1,2-Diacylglycerol-LD-PI-pool	-0.289626	0.178904	1	0.109641	0.129055	1	0.516555	3.99922e-15	7.84646e-12	-0.182609	0.0554702	1
Idx_950	3-hydroxynonanoyl carnitine	-0.0463765	0.832134	1	0.352523	1.88501e-06	0.00369839	-0.345392	6.08334e-08	0.000119355	-0.116501	0.229299	1
Idx_951	{[3-(6,7-dimethoxy-2H-1,3-benzodioxol-5-yl)prop-2-en-1-yl]oxy}sulfonic acid	-0.199004	0.370117	1	-0.0956203	0.214328	1	0.295487	1.75249e-06	0.00343839	0.0584325	0.56773	1
Idx_952	Musanolone F	0.0799983	0.711465	1	-0.0972664	0.180896	1	0.323463	1.89405e-07	0.000371613	0.298714	0.00260937	1
Idx_953	4'',7-Di-O-methylcatechin	-0.399438	0.064704	1	-0.304898	8.35188e-05	0.163864	0.222147	0.00030048	0.589542	0.446023	2.22811e-05	0.0437155
Idx_954	Ubiquinone-2	0.084398	0.70056	1	0.119406	0.0989352	1	-0.0791272	0.195847	1	-0.141152	0.144738	1
Idx_955	L-Citronellol glucoside	-0.076912	0.721328	1	0.254679	0.000407231	0.798988	-0.30184	1.4396e-06	0.00282449	-0.0154336	0.87242	1
Idx_956	Leukotriene A4	0.151351	0.481935	1	0.291572	5.34389e-05	0.104847	-0.291499	2.98252e-06	0.0058517	-0.183127	0.0551763	1
Idx_957	Erosnin	0.292921	0.17083	1	0.0677342	0.344361	1	-0.230983	0.000161976	0.317798	-0.151873	0.122632	1
Idx_958	{2-hydroxy-5-[(2E)-3-phenylprop-2-enoyl]phenyl}oxidanesulfonic acid	0.0370325	0.861837	1	0.0453013	0.527382	1	-0.208663	0.00066179	1	-0.190927	0.0496028	1
Idx_959	Mycophenolic acid	-0.246319	0.265469	1	-0.164803	0.0321033	1	0.147594	0.0175996	1	0.258426	0.0122178	1
Idx_96	Threonine	-0.813999	0.000142194	0.278985	-0.102551	0.150257	1	0.154387	0.0112682	1	-0.327337	0.000976978	1
Idx_960	Valproic acid glucuronide	-0.126563	0.563066	1	0.066374	0.360655	1	0.0126088	0.836156	1	0.136213	0.166257	1
Idx_961	QH2	-0.0876692	0.691404	1	0.219729	0.0029398	1	0.0781971	0.204898	1	-0.19834	0.0388026	1
Idx_962	5,6-Epoxy-8,11,14-eicosatrienoic acid	0.388211	0.0706199	1	0.471634	3.30807e-10	6.49043e-07	-0.214149	0.000479499	0.940777	-0.242006	0.0110803	1
Idx_963	C21:3	-0.174289	0.422685	1	-0.005857	0.935628	1	-0.262534	2.51383e-05	0.0493214	-0.247726	0.0121422	1
Idx_964	2-Amino-4-oxo-4-alpha-hydroxy-6-(erythro-1'',2'',3''-trihydroxypropyl)-5,6,7,8-tetrahydroxypterin	0.675971	0.00232375	1	-0.0973032	0.193973	1	0.0607265	0.330724	1	-0.0558125	0.562263	1
Idx_965	N-desmethylalmotriptan	0.0188658	0.930488	1	-0.0610361	0.39387	1	0.132579	0.02855	1	0.0424015	0.658237	1
Idx_966	3,4-dihydroxy-5-(3,4,5-trihydroxybenzoyloxy)benzoic acid	-0.0187535	0.930746	1	-0.0210194	0.768889	1	0.133445	0.0293678	1	-0.0847108	0.382711	1
Idx_967	N6-cis-p-Coumaroylserotonin	0.556414	0.0107551	1	-0.317234	2.19357e-05	0.0430379	0.0305808	0.615461	1	0.149632	0.120996	1
Idx_968	Butyl (S)-3-hydroxybutyrate glucoside	0.0673268	0.756156	1	-0.253651	0.000596109	1	-0.115214	0.0576323	1	0.346332	0.000427634	0.839018
Idx_969	CMP	0.403869	0.0655678	1	-0.123435	0.0866165	1	0.240197	0.000117332	0.230205	-0.00543432	0.954369	1
Idx_97	Mercaptopyruvic acid	0.542236	0.012041	1	-0.0286697	0.689925	1	0.0348424	0.566971	1	-0.274496	0.00546585	1
Idx_970	Gliclazide	0.425943	0.0499486	1	-0.0956479	0.196416	1	0.128783	0.0367801	1	0.239262	0.0165672	1
Idx_971	{3-[2-(3-hydroxy-5-methoxyphenyl)ethyl]phenyl}oxidanesulfonic acid	1.09933	3.02289e-07	0.00059309	-0.0540515	0.456236	1	0.108234	0.0749481	1	0.286494	0.00410386	1
Idx_972	S-6-Hydroxywarfarin	0.247907	0.252362	1	-0.346593	3.77323e-06	0.00740308	0.190865	0.00171996	1	0.414755	4.15428e-05	0.081507
Idx_973	Acetohexamide	0.0821536	0.702728	1	-0.102304	0.1555	1	-0.0420826	0.485841	1	0.0988043	0.302993	1
Idx_974	DHAP(10:0)	0.536013	0.0139515	1	0.0525442	0.469471	1	0.0971801	0.114952	1	0.118442	0.232347	1
Idx_975	Valaciclovir	0.172183	0.427674	1	0.0432499	0.548807	1	-0.00728894	0.904743	1	0.0671908	0.484375	1
Idx_976	Lactapiperanol D	-0.328237	0.13041	1	0.0342057	0.634129	1	-0.264686	1.92232e-05	0.0377159	0.082914	0.389944	1
Idx_977	1-Acetoxy-2-hydroxy-16-heptadecyn-4-one	0.786657	0.000243378	0.477508	0.538965	1.08275e-12	2.12436e-09	-0.100069	0.0976828	1	-0.224662	0.018335	1
Idx_978	C21:1	0.638366	0.00299988	1	0.276643	0.000158494	0.310965	-0.105281	0.0829313	1	0.0319522	0.738674	1
Idx_979	Dihyroxy-1H-indole glucuronide I	1.17243	3.05589e-08	5.99565e-05	0.136892	0.061684	1	-0.271164	1.59128e-05	0.0312209	-0.139139	0.150697	1
Idx_98	Tetrose	0.929321	2.27357e-05	0.0446075	-0.579239	8.22869e-14	1.61447e-10	-0.0958769	0.11753	1	-0.0553585	0.567217	1
Idx_980	N-Oleoylethanolamine	0.016238	0.939413	1	0.284163	0.000109731	0.215291	-0.0448446	0.45513	1	-0.125711	0.188681	1
Idx_981	13,14-dihydroxy-9-oxo-8,17-dioxatetracyclo[8.7.0.0¬≤,‚Å∑.0¬π¬π,¬π‚Å∂]heptadeca-1(10),2(7),3,5,11(16),12,14-heptaen-5-yl acetate	-0.490003	0.0244587	1	0.0634448	0.377692	1	0.0162743	0.787566	1	-0.259797	0.00683797	1
Idx_982	3-O-alpha-D-Glucopyranuronosyl-D-xylose	1.40527	3.97075e-11	7.79062e-08	0.0649187	0.369	1	0.0970927	0.107862	1	0.163633	0.091206	1
Idx_983	trans-o-Coumaric acid 2-glucoside	0.555194	0.0116458	1	-0.224419	0.00285062	1	0.365699	5.73494e-09	1.1252e-05	0.45017	2.33389e-05	0.045791
Idx_984	1,5-Dihydroxy-3-methoxy-2-prenylxanthone	0.304719	0.160796	1	-0.155737	0.0325081	1	0.254684	3.85827e-05	0.0756992	0.226634	0.0197674	1
Idx_985	2-O-a-L-Fucopyranosyl-galactose	0.561703	0.00949341	1	-0.184443	0.0111757	1	0.184858	0.00245985	1	0.190604	0.0488665	1
Idx_986	Acetaminophen glucuronide	0.60187	0.00812038	1	-0.380202	2.78599e-05	0.0546612	0.0833974	0.197166	1	0.192435	0.0895076	1
Idx_987	(9E)-10-nitrooctadecenoic Acid	-0.475103	0.0279775	1	0.134063	0.0624212	1	-0.151891	0.0132386	1	-0.198982	0.0393538	1
Idx_988	Margaroylglycine	0.776081	0.000298072	0.584818	0.302268	2.81895e-05	0.0553078	-0.309438	8.11231e-07	0.00159163	0.021601	0.823349	1
Idx_989	2,3-Epoxyaflatoxin B1	0.0122117	0.955294	1	0.0127611	0.860009	1	0.63907	2.50647e-21	4.9177e-18	0.213253	0.0318845	1
Idx_99	Phenylacetaldehyde	-0.36032	0.097256	1	-0.0470451	0.512486	1	0.677195	1.8934e-22	3.71486e-19	0.0710137	0.46141	1
Idx_990	Cymorcin monoglucoside	0.860129	6.81657e-05	0.133741	0.488167	5.26056e-11	1.03212e-07	0.0835096	0.173381	1	0.0779829	0.428738	1
Idx_991	Corchorifatty acid F	0.269288	0.21359	1	0.282267	0.000105748	0.207478	-0.572079	2.92948e-17	5.74764e-14	-0.439056	6.92506e-06	0.013587
Idx_992	C22:6	0.884453	3.95291e-05	0.0775561	0.370699	4.85491e-07	0.000952533	-0.439836	1.27256e-11	2.49676e-08	-0.481466	1.29382e-06	0.00253848
Idx_993	Polyoxyethylene 40 monostearate	-0.053735	0.803658	1	-0.00279201	0.969435	1	-0.144713	0.018825	1	0.374385	0.000289888	0.568761
Idx_994	Cyclic AMP	0.28128	0.207204	1	-0.12996	0.0902364	1	0.120499	0.0509819	1	-0.0351323	0.725439	1
Idx_995	7-Hydroxyamoxapine	0.219093	0.317197	1	-0.113267	0.126144	1	0.273926	1.344e-05	0.0263693	0.0933077	0.350621	1
Idx_996	Hydroxyethylpromethazine	-0.291746	0.183795	1	0.0772628	0.282722	1	0.130861	0.0337197	1	-0.232998	0.0123765	1
Idx_997	2-hydroxy-3-[3-(3-methylbut-2-en-1-yl)-4-(sulfooxy)phenyl]propanoic acid	-0.41756	0.0550676	1	-0.310827	2.53846e-05	0.0498046	0.215945	0.000471343	0.924774	-0.0920622	0.343544	1
Idx_998	(¬±)-threo-1-(p-Hydroxyphenyl)propylene glycol 4''-glucoside	-0.344355	0.11311	1	-0.348838	2.39978e-06	0.00470837	0.226002	0.000253567	0.497498	-0.00684388	0.943535	1
Idx_999	Picrocrocin	0.180418	0.405526	1	0.0579954	0.423777	1	0.104194	0.0861817	1	-0.122079	0.202254	1
