# Supplementary material for: Genome-wide association study of untargeted plasma metabolomic profiles identifies host genetic regulation in people with HIV
Source: HGG Adv. 2026 Jun 17;7(4):100635. doi: 10.1016/j.xhgg.2026.100635 (PMC13355647; doi:10.1016/j.xhgg.2026.100635)
Supplement: Table S3. SNP-based heritability estimates [file mmc4.xlsx]

## Sheet: S3
Supplementary Table S3 SNP-based heritability: estimated variance in metabolites explained by SNPs
Metabolite ID	Putative metabolite label(s)	V(G)/Vp	SE.V(G)/Vp	Pval	Sample Size	Power	Precision (h^2/SE)
Idx_1	Acrolein	0.11136	0.096428	0.0017914	1222	1	1.15485
Idx_10	Propenoic acid C3:1	0.078221	0.102743	0.059848	1154	1	0.761327
Idx_100	Cys	0.484899	0.206878	0.023875	1222	1	2.34389
Idx_1000	Carnosol	0.021763	0.065468	0.31955	1209	1	0.332422
Idx_1001	9,12,13-TriHOME	0.2533	0.164573	9.9961e-06	1196	1	1.53913
Idx_1002	C22:5	0.139529	0.117918	0.00096426	1194	1	1.18327
Idx_1003	Piroxicam	1e-06	0.163213	0.5	1145	0.0254455	6.12696e-06
Idx_1004	3-hydroxydecanoyl carnitine	0.035582	0.081805	0.24602	1129	1	0.434961
Idx_1005	Leonuriside A	1e-06	0.059903	0.5	1186	0.0254535	1.66937e-05
Idx_1006	Unshuoside A	1e-06	0.090303	0.5	1112	0.025439	1.10738e-05
Idx_1007	Carnosic acid	0.057435	0.074628	0.057071	1209	1	0.769617
Idx_1008	C22:4	0.008574	0.055004	0.42661	1178	1	0.15588
Idx_1009	Methyl glucosinolate	0.191309	0.20695	0.10053	1002	1	0.924421
Idx_101	Benzamide	1e-06	0.101068	0.5	1202	0.0254565	9.89433e-06
Idx_1010	2,4,12-Octadecatrienoic acid isobutylamide	0.037593	0.086223	0.24733	1129	1	0.435997
Idx_1011	(S)-a-Amino-2,5-dihydro-5-oxo-4-isoxazolepropanoic acid N2-glucoside	1e-06	0.159786	0.5	1214	0.0254588	6.25837e-06
Idx_1012	1,5-Dibutyl methyl hydroxycitrate	1e-06	0.149039	0.5	1212	0.0254585	6.70965e-06
Idx_1013	15-Keto-13,14-dihydroprostaglandin A2	0.244222	0.174123	0.0058181	1123	1	1.40258
Idx_1014	Docosatrienoic acid	0.33509	0.216756	0.12709	1183	1	1.54593
Idx_1015	Aspartylglycosamine	0.219145	0.185592	0.014431	1195	1	1.18079
Idx_1016	Pipericine	1e-06	0.07084	0.5	1127	0.025442	1.41163e-05
Idx_1017	Famotidine	0.186435	0.159331	0.0028762	1203	1	1.17011
Idx_1018	15-Acetyl-4-deoxynivalenol	1e-06	0.063566	0.5	1211	0.0254583	1.57317e-05
Idx_1019	Licochalcone A	0.008522	0.050664	0.41689	1197	1	0.168206
Idx_102	3-Mercaptolactate	0.072448	0.141762	0.34843	1189	1	0.511054
Idx_1020	Omega-Carboxy-trinor-leukotriene B4	0.167693	0.161909	0.015101	1139	1	1.03572
Idx_1021	Aspidospermatine	0.313344	0.199073	0.00023352	1194	1	1.57402
Idx_1022	14,15-DiHETrE	0.305651	0.159836	1.5269e-07	1194	1	1.91228
Idx_1023	Erucic acid	0.288401	0.220848	0.11425	1162	1	1.30588
Idx_1024	Topiramate	1e-06	0.089774	0.5	1113	0.0254392	1.11391e-05
Idx_1025	Rutagravine	0.17421	0.143614	0.0012734	1198	1	1.21304
Idx_1026	7-Hydroxygliclazide	0.049751	0.109073	0.24757	1199	1	0.456126
Idx_1027	Oleoyl glycine	0.081289	0.120008	0.10179	1206	1	0.677363
Idx_1028	Docosanamide	1e-06	0.049091	0.5	1167	0.0254498	2.03703e-05
Idx_1029	Hexose bisP	0.033971	0.070511	0.21099	1231	1	0.481783
Idx_103	Benzoate	1e-06	0.078084	0.5	1184	0.0254531	1.28067e-05
Idx_1030	{[4-(7-methoxy-2-oxo-2H-chromen-6-yl)-2-oxobut-3-en-1-yl]oxy}sulfonic acid	0.127126	0.157602	0.052583	1196	1	0.806627
Idx_1031	Linocinnamarin	0.203323	0.168971	0.0099853	1202	1	1.2033
Idx_1032	15-Deacetylneosolaniol	1e-06	0.042071	0.5	1211	0.0254583	2.37693e-05
Idx_1033	Plastoquinone 3	0.294616	0.208136	0.17954	1161	1	1.4155
Idx_1034	9-Hexadecenoylcholine	1e-06	0.055386	0.5	1188	0.0254539	1.80551e-05
Idx_1035	Lactosamine	0.10016	0.096854	0.0058533	1210	1	1.03413
Idx_1036	Stearoylglycine	0.169514	0.201592	0.5	1202	1	0.840877
Idx_1037	[1-(7-methoxy-2-oxo-2H-chromen-6-yl)-3-oxobutoxy]sulfonic acid	1e-06	0.064032	0.5	1233	0.0254624	1.56172e-05
Idx_1038	Glucocaffeic acid	0.307396	0.176171	4.3706e-05	1186	1	1.74487
Idx_1039	Disaccharide	0.098457	0.092482	0.0049464	1130	1	1.06461
Idx_104	Phenylethyl alcohol	0.201521	0.155434	0.00043021	1141	1	1.29651
Idx_1040	Dictyoquinazol C	0.128951	0.096492	0.00011958	1149	1	1.33639
Idx_1041	Coniferin	0.036178	0.066241	0.16848	1159	1	0.546157
Idx_1042	7-(4-Hydroxy-3-methoxyphenyl)-5-methoxy-1-phenyl-3-heptanone	0.030992	0.069101	0.23293	1187	1	0.448503
Idx_1043	MG(P-18:0e/0:0/0:0)	0.509706	0.220141	0.037604	1185	1	2.31536
Idx_1044	DIBOA-Glc	0.203015	0.171599	0.046782	1208	1	1.18308
Idx_1045	Domesticoside	0.445027	0.220894	0.0020337	1164	1	2.01466
Idx_1046	(-)-erythro-Anethole glycol 1-glucoside	0.024088	0.079048	0.34575	1158	1	0.304726
Idx_1047	2-(4-Allyl-2-methoxyphenoxy)-1-(4-hydroxy-3-methoxyphenyl)-1-propanol	0.159833	0.156308	0.083622	1128	1	1.02255
Idx_1048	11-Dehydrocorticosterone	1e-06	0.118464	0.5	1154	0.0254473	8.44138e-06
Idx_1049	Medroxyprogesterone	0.224217	0.180885	0.007057	1201	1	1.23956
Idx_105	Trimethylpyrazine	0.161701	0.172634	0.042449	1167	1	0.936669
Idx_1050	1-Phenyl-1,3-heptadecanedione	0.263152	0.149065	1.3665e-07	1214	1	1.76535
Idx_1051	10,20-Dihydroxyeicosanoic acid	0.209193	0.176418	0.083106	1199	1	1.18578
Idx_1052	cGMP	0.144029	0.189358	0.38103	1219	1	0.760617
Idx_1053	Omeprazole	0.452648	0.197475	4.7179e-07	1174	1	2.29218
Idx_1054	3-hydroxyundecanoyl carnitine	0.095974	0.168761	0.5	1201	1	0.568698
Idx_1055	2-hydroxy-3-[3-(4-hydroxy-3-methylbut-2-en-1-yl)-4-(sulfooxy)phenyl]propanoic acid	0.247384	0.206051	0.17449	1204	1	1.2006
Idx_1056	Nifedipine	0.035796	0.059816	0.13778	1161	1	0.598435
Idx_1057	Di-O-methylcrenatin	1e-06	0.060255	0.5	1201	0.0254564	1.65961e-05
Idx_1058	(1R,3S,4S,6R)-6,9-Dihydroxyfenchone 6-O-b-D-glucoside	1e-06	0.109396	0.5	1126	0.0254418	9.1411e-06
Idx_1059	Cortexolone	1e-06	0.068021	0.5	1176	0.0254515	1.47013e-05
Idx_106	Santene	0.635146	0.211871	0.00034004	1167	1	2.9978
Idx_1060	Sorbitan laurate	0.025976	0.077356	0.3214	1176	1	0.335798
Idx_1061	Methyl-[10]-shogaol	0.200736	0.135326	2.9388e-05	1183	1	1.48335
Idx_1062	3-Hydroxy-1-phenyl-1-heptadecanone	0.461354	0.165218	1.2437e-08	1209	1	2.7924
Idx_1063	5''-Hydroxypiroxicam	0.122322	0.152818	0.082107	1182	1	0.800442
Idx_1064	AMP	0.009984	0.049297	0.39594	1172	1	0.202528
Idx_1065	2-O-(6-Phospho-alpha-mannosyl)-D-glycerate	0.09856	0.149015	0.20601	1174	1	0.66141
Idx_1066	alpha-(1,2-Dihydroxyethyl)-1,2,3,4-tetrahydro-7-hydroxy-9-methoxy-3,4-dioxocyclopenta[c][1]benzopyran-6-acetaldehyde	0.171268	0.122099	1.7403e-05	1191	1	1.4027
Idx_1067	Torasemide	0.094025	0.125055	0.065908	1177	1	0.751869
Idx_1068	Foeniculoside VIII	1e-06	0.093977	0.5	1150	0.0254465	1.06409e-05
Idx_1069	Gibberellin A110	1e-06	0.140541	0.5	1131	0.0254428	7.11536e-06
Idx_107	Nicotinate	0.32803	0.19355	0.0011996	1213	1	1.69481
Idx_1070	Bexarotene	0.161959	0.128327	0.002532	1169	1	1.26208
Idx_1071	3b,15b,17a-Trihydroxy-pregnenone	0.193718	0.141773	0.00018819	1216	1	1.3664
Idx_1072	2-Hydroxy-6-pentadecylbenzoic acid	0.024765	0.058971	0.25121	1150	1	0.419952
Idx_1073	5-Heptadecyl-1,3-benzenediol	0.261332	0.157814	9.8167e-05	1208	1	1.65595
Idx_1074	Calonectrin	0.025801	0.076761	0.31693	1117	1	0.336121
Idx_1075	8-iso-15-keto-PGE2	0.158383	0.147906	0.0034004	1141	1	1.07084
Idx_1076	Tetrahydrocorticosterone	0.157256	0.139305	0.0026454	1209	1	1.12886
Idx_1077	3,4-Dimethyl-5-pentyl-2-furanundecanoic acid	0.209239	0.193049	0.097267	1183	1	1.08386
Idx_1078	Indole-3-acetic-acid-O-glucuronide	0.141033	0.106869	0.00011811	1180	1	1.31968
Idx_1079	Adinazolam	0.006222	0.050074	0.44389	1207	1	0.124256
Idx_108	Anisidine	0.117599	0.126936	0.019407	1182	1	0.926443
Idx_1080	9-(beta-D-Ribofuranosyl)zeatin	1e-06	0.065828	0.5	1202	0.0254565	1.51911e-05
Idx_1081	Pirenzepine	1e-06	0.065291	0.5	1176	0.0254515	1.5316e-05
Idx_1082	Penicilloic acid	1e-06	0.058977	0.5	1189	0.0254541	1.69558e-05
Idx_1083	Prostaglandin E2	0.121642	0.129713	0.015077	1176	1	0.937778
Idx_1084	MG(0:0/18:3(6Z,9Z,12Z)/0:0)	0.193105	0.132468	2.2556e-05	1185	1	1.45775
Idx_1085	4-Hydroxybenzyl isothiocyanate 4''''-acetylrhamnoside	0.198099	0.187569	0.23283	1159	1	1.05614
Idx_1086	Olopatadine n-oxide	1e-06	0.150537	0.5	1194	0.025455	6.64289e-06
Idx_1087	Dihydronaringenin-O-sulphate	1e-06	0.100011	0.5	1199	0.025456	9.9989e-06
Idx_1088	Flumioxazin	0.304087	0.200068	0.10583	1180	1	1.51992
Idx_1089	Isopropyl apiosylglucoside	0.055341	0.129953	0.33614	1194	1	0.425854
Idx_109	Pyrazinoic acid	0.021979	0.068456	0.32795	1230	1	0.321068
Idx_1090	Propofol glucuronide	0.149235	0.180685	0.22695	1179	1	0.82594
Idx_1091	Acetylsalvipisone	1e-06	0.207463	0.5	1188	0.0254539	4.82014e-06
Idx_1092	MG(0:0/18:2(9Z,12Z)/0:0)	0.077162	0.104503	0.06347	1188	1	0.738371
Idx_1093	C23:0	0.219331	0.182729	0.022772	1195	1	1.20031
Idx_1094	3-Iodothyronamine	0.076178	0.094257	0.037222	1187	1	0.808195
Idx_1095	Amodiaquine	0.074044	0.11767	0.12159	1212	1	0.629251
Idx_1096	lysoPC(6:0)	0.055468	0.123168	0.24891	1200	1	0.450344
Idx_1097	Pristanoylglycine	0.014101	0.064118	0.39966	1208	1	0.219923
Idx_1098	{3-[2-hydroxy-3-(2,4,6-trihydroxyphenyl)propyl]phenyl}oxidanesulfonic acid	0.043161	0.085581	0.19783	1195	1	0.504329
Idx_1099	Acaciabiuronic acid	0.383944	0.19825	5.052e-06	1197	1	1.93667
Idx_11	Butanal	0.56523	0.209043	7.4241e-05	1160	1	2.70389
Idx_110	Orcinol	0.095865	0.106714	0.019596	1181	1	0.898336
Idx_1100	Prostaglandin F1a	0.232989	0.152899	8.1194e-06	1176	1	1.52381
Idx_1101	C24:6	0.265826	0.189385	0.00046216	1183	1	1.40363
Idx_1102	MG(0:0/18:1(11Z)/0:0)	0.273	0.20189	0.043259	1172	1	1.35222
Idx_1103	2(R)-hydroxydocosanoic acid	0.358933	0.206349	0.024831	1197	1	1.73945
Idx_1104	Cyclodopa glucoside	0.013842	0.059318	0.38027	1105	1	0.233352
Idx_1105	Niazimicin A	0.112303	0.116465	0.013222	1124	1	0.964264
Idx_1106	5-Chloro-2-(3,5-di-tert-butyl-2-hydroxyphenyl)-2H-benzotriazole	0.244263	0.186341	0.0087536	1218	1	1.31084
Idx_1107	Nalbuphine	0.269355	0.198305	0.057078	1211	1	1.35829
Idx_1108	[3-hydroxy-1-(7-methoxy-2-oxo-2H-chromen-6-yl)-3-methylbutoxy]sulfonic acid	0.38491	0.219343	0.1208	1188	1	1.75483
Idx_1109	Dihydrocaffeic acid 3-O-glucuronide	1e-06	0.100476	0.5	1193	0.0254548	9.95263e-06
Idx_111	2,3-Dimethyl-2-cyclohexen-1-one	0.295424	0.184484	0.0039966	1196	1	1.60135
Idx_1110	Sorgoleone 358	0.003704	0.059145	0.47934	1204	1	0.0626258
Idx_1111	13,14-Dihydro PGF-1a	0.286206	0.211246	0.021379	1187	1	1.35485
Idx_1112	C24:5	0.258998	0.16855	0.00020441	1188	1	1.53662
Idx_1113	MG(18:0/0:0/0:0)	0.32103	0.193959	0.0054024	1202	1	1.65514
Idx_1114	Avenanthramide 2s	1e-06	0.072755	0.5	1172	0.0254508	1.37448e-05
Idx_1115	Epinephrine glucuronide	1e-06	0.054555	0.5	1163	0.025449	1.83301e-05
Idx_1116	Rabeprazole	1e-06	0.062909	0.5	1190	0.0254542	1.5896e-05
Idx_1117	2-Hydroxylauroylcarnitine	1e-06	0.05037	0.5	1221	0.0254602	1.98531e-05
Idx_1118	3-Methoxy-4-hydroxyphenylglycol glucuronide	0.306405	0.20504	0.015108	1186	1	1.49437
Idx_1119	1-(3,4-Dimethoxyphenyl)-1,2-ethanediol 1-O-b-D-glucoside	1e-06	0.088127	0.5	1159	0.0254482	1.13473e-05
Idx_112	Taurine	0.173498	0.142137	0.0010391	1188	1	1.22064
Idx_1120*	Lepidine C	1e-06	0.079689	0.5	1161	0.0254486	1.25488e-05
Idx_1120*	Quassinol	1e-06	0.079689	0.5	1161	0.0254486	1.25488e-05
Idx_1121	C24:4	0.149699	0.18529	0.12722	1195	1	0.807917
Idx_1122	5-Hydroxyomeprazole	0.108767	0.106549	0.0063547	1140	1	1.02082
Idx_1123	2-(3,4-dimethoxyphenyl)-5,7,8-trihydroxy-3-methoxy-3,4-dihydro-2H-1-benzopyran-4-one	0.189999	0.131591	1.6775e-05	1196	1	1.44386
Idx_1124	Gibberellin A93	1e-06	0.138877	0.5	1185	0.0254533	7.20062e-06
Idx_1125	Cortisol	0.13036	0.149015	0.041669	1153	1	0.874811
Idx_1126	C24:3	0.094752	0.144495	0.15793	1214	1	0.655746
Idx_1127	Cefadroxil	0.069818	0.139454	0.23748	1178	1	0.500653
Idx_1128	Glucose isomerase from streptomyces rubiginosus	0.14398	0.16023	0.046017	1174	1	0.898583
Idx_1129	hydroxytorsemide	0.186694	0.14429	0.0021079	1171	1	1.29388
Idx_113	6-Acetyl-1,2,3,4-tetrahydropyridine	0.160187	0.166089	0.075073	1223	1	0.964465
Idx_1130	Gibberellin A55	0.064706	0.166043	0.5	1074	1	0.389694
Idx_1131	12-Oxo-20-carboxy-leukotriene B4	0.264999	0.210906	0.061869	1108	1	1.25648
Idx_1132	3-(1,1-Dimethyl-2-propenyl)-8-(3-methyl-2-butenyl)xanthyletin	0.25478	0.154919	2.7181e-06	1205	1	1.6446
Idx_1133	6-O-Acetylaustroinulin	0.242662	0.169404	0.00045635	1217	1	1.43245
Idx_1134	Nifursol	0.071883	0.09563	0.058519	1178	1	0.751678
Idx_1135	2-S-glutathionyl acetate	1e-06	0.160214	0.5	1173	0.025451	6.24165e-06
Idx_1136	Amoxicillin	0.14735	0.163121	0.044425	1175	1	0.903317
Idx_1137	Propericiazine	0.435231	0.195394	0.002163	1122	1	2.22745
Idx_1138	Luteolin 4''-sulfate	0.279207	0.207163	0.23408	1174	1	1.34776
Idx_1139	(5,7-dihydroxy-6,8-dimethyl-2-phenyl-3,4-dihydro-2H-1-benzopyran-4-yl)oxidanesulfonic acid	0.070018	0.106052	0.10125	1211	1	0.660223
Idx_114	2-Hydroxyethanesulfonate	0.115775	0.150036	0.106	1108	1	0.771648
Idx_1140	Atovaquone	0.051376	0.073906	0.08397	1174	1	0.695153
Idx_1141	Rilpivirine	0.091881	0.142281	0.12291	1099	1	0.645771
Idx_1142	C24:1	0.324501	0.205272	0.0019858	1184	1	1.58083
Idx_1143	Xanthurenate-8-O-beta-D-glucoside	0.020818	0.061016	0.30786	1169	1	0.341189
Idx_1144	N-Oleoyl GABA	0.108031	0.108218	0.0089368	1205	1	0.998272
Idx_1145*	2-(2,5-dihydroxy-4-methoxyphenyl)-3,5,6,7-tetrahydroxy-4H-chromen-4-one	0.00611	0.045591	0.4355	1206	1	0.134018
Idx_1145*	5-(acetyloxy)-14-hydroxy-9-oxo-8,17-dioxatetracyclo[8.7.0.0¬≤,‚Å∑.0¬π¬π,¬π‚Å∂]heptadeca-1(10),2(7),3,5,11,13,15-heptaen-13-yl acetate	0.00611	0.045591	0.4355	1206	1	0.134018
Idx_1146	12alpha-Hydroxyerosone	0.033727	0.068061	0.20159	1204	1	0.495541
Idx_1147	3-O-Feruloylquinic acid	0.077394	0.102243	0.063654	1158	1	0.756961
Idx_1148	trans-3-Hydroxycotinine glucuronide	0.107615	0.09213	0.0015308	1204	1	1.16808
Idx_1149	Dehydroepiandrosterone sulfate	0.04147	0.074039	0.15619	1195	1	0.56011
Idx_115	5-Methyl-2-thiophenecarboxaldehyde	0.128873	0.117605	0.0027143	1199	1	1.09581
Idx_1150	19-Hydroxy-PGE2	1e-06	0.056087	0.5	1183	0.0254529	1.78294e-05
Idx_1151	Perindopril	1e-06	0.12684	0.5	1201	0.0254564	7.88395e-06
Idx_1152	Octadecyl fumarate	0.005428	0.052209	0.4549	1191	1	0.103967
Idx_1153	6-Hydroxy-R-acenocoumarol	1e-06	0.079938	0.5	1160	0.0254484	1.25097e-05
Idx_1154	Isorheagenine	0.108948	0.106073	0.0062034	1205	1	1.0271
Idx_1155	N-Stearoyl GABA	0.133918	0.16687	0.26977	1199	1	0.802529
Idx_1156	{[1-(3-methoxyphenyl)-3-(2,4,6-trihydroxyphenyl)propan-2-yl]oxy}sulfonic acid	0.184772	0.147405	0.00075996	1199	1	1.2535
Idx_1157	5-Hydroxy-6-methoxycoumarin 7-glucoside	0.166788	0.115429	7.0851e-06	1160	1	1.44494
Idx_1158	Linusitamarin	0.16461	0.121884	7.2188e-05	1212	1	1.35055
Idx_1159	Fragransol D	0.128852	0.105899	0.00048961	1210	1	1.21674
Idx_116	Pyrogallic acid	0.053725	0.069421	0.059583	1195	1	0.773901
Idx_1160	Androsterone sulfate	0.176597	0.165261	0.011869	1204	1	1.06859
Idx_1161	6-Keto-prostaglandin F1a	0.299882	0.181283	0.00025339	1206	1	1.65422
Idx_1162	Salicyluric beta-D-glucuronide	0.061409	0.080846	0.053523	1099	1	0.75958
Idx_1163	Gomphidic acid	0.036956	0.07519	0.20662	1194	1	0.491502
Idx_1164	Veranisatin C	0.133809	0.127156	0.0046483	1146	1	1.05232
Idx_1165	Citrusin E	0.065829	0.130274	0.21994	1201	1	0.505312
Idx_1166	Blumenol C glucoside	0.19221	0.170556	0.0041333	1184	1	1.12696
Idx_1167	9''-Carboxy-gamma-tocotrienol	0.007828	0.059119	0.44686	1141	1	0.132411
Idx_1168	Finasteride	0.40864	0.199722	0.00072667	1200	1	2.04604
Idx_1169	DG(8:0/10:0/0:0)	0.136738	0.127889	0.0041793	1188	1	1.06919
Idx_117	Thymine	1e-06	0.060343	0.5	1205	0.0254571	1.65719e-05
Idx_1170	MG(19:0/0:0/0:0)	0.043002	0.069284	0.12394	1202	1	0.620663
Idx_1171	Deferasirox	0.031949	0.069034	0.22201	1167	1	0.462801
Idx_1172	Geniposidic acid	0.290878	0.210698	0.032176	1200	1	1.38054
Idx_1173	6-Epi-7-isocucurbic acid glucoside	0.393599	0.21159	0.0073226	1169	1	1.8602
Idx_1174	11beta,20-Dihydroxy-3-oxopregn-4-en-21-oic acid	0.233679	0.196861	0.058696	1180	1	1.18703
Idx_1175	Tsangane L 3-glucoside	0.056247	0.124086	0.29143	1196	1	0.45329
Idx_1176	3b-Hydroxy-5-cholenoic acid	0.007545	0.054547	0.43544	1160	1	0.138321
Idx_1177	1-Methyl 2-galloylgalactarate	1e-06	0.225026	0.5	1163	0.025449	4.44393e-06
Idx_1178	Naphthoherniarin	0.004769	0.049098	0.45731	1191	1	0.0971323
Idx_1179	Furaneol 4-(6-malonylglucoside)	0.145795	0.177633	0.084278	1198	1	0.820765
Idx_118	5-Amino-4-imidazolecarboxyamide	0.01405	0.05485	0.36475	1200	1	0.256153
Idx_1180	2-(3,4-dimethoxyphenyl)-5,7-dihydroxy-6,8-dimethoxy-3,4-dihydro-2H-1-benzopyran-4-one	0.064852	0.076685	0.033866	1190	1	0.845693
Idx_1181	(1RS,2RS)-Guaiacylglycerol 1-glucoside	0.013128	0.05944	0.39049	1087	1	0.220861
Idx_1182	Carissanol	0.138246	0.194676	0.37668	1091	1	0.710134
Idx_1183	Enalapril	1e-06	0.110303	0.5	1196	0.0254554	9.06594e-06
Idx_1184	5-Nonadecyl-1,3-benzenediol	0.359933	0.197761	0.016162	1193	1	1.82004
Idx_1185	Carinol	0.512298	0.227216	0.0090284	1087	1	2.25467
Idx_1186	18-Hydroxycortisol	1e-06	0.094519	0.5	1113	0.0254392	1.05799e-05
Idx_1187	Neotame	0.132983	0.200188	0.5	1145	1	0.664291
Idx_1188	Annoglabasin F	0.141035	0.14413	0.016551	1180	1	0.978526
Idx_1189	2-Arachidonylglycerol	0.320678	0.152966	1.6391e-07	1210	1	2.0964
Idx_119	Toluene-cis-dihydrodiol	1e-06	0.067055	0.5	1214	0.0254588	1.49131e-05
Idx_1190	3,‚Äã4-‚ÄãDimethyl-‚Äã5-‚Äãpentyl-2-‚Äãfurantridecanoic acid	0.097728	0.112325	0.027554	1193	1	0.870047
Idx_1191	Erucoylacetone	0.031634	0.082285	0.28653	1206	1	0.384444
Idx_1192	Sphingosine 1-phosphate	0.422088	0.202542	0.0050733	1216	1	2.08395
Idx_1193	(7-hydroxy-5-methoxy-6,8-dimethyl-2-phenyl-3,4-dihydro-2H-1-benzopyran-4-yl)oxidanesulfonic acid	0.051106	0.074469	0.088163	1149	1	0.686272
Idx_1194	Gibberellin A75	0.034727	0.072389	0.213	1142	1	0.479728
Idx_1195	3-Methyl-3-butenyl apiosyl-(1->6)-glucoside	1e-06	0.137947	0.5	1131	0.0254428	7.24916e-06
Idx_1196	Pteroside B	0.119218	0.147968	0.052184	1197	1	0.805701
Idx_1197	[6]-Gingerdiol 3,5-diacetate	1e-06	0.176507	0.5	1143	0.0254451	5.6655e-06
Idx_1198	Bisnorcholic acid	0.181223	0.155319	0.0020406	1195	1	1.16678
Idx_1199	MG(0:0/20:3(11Z,14Z,17Z)/0:0)	0.39632	0.195999	3.482e-05	1204	1	2.02205
Idx_12	Aminoacetone	0.199152	0.155848	0.00088196	1205	1	1.27786
Idx_120	Sulcatone	0.076578	0.093876	0.034977	1199	1	0.815736
Idx_1200	C25:1	0.052932	0.130478	0.31462	1193	1	0.405678
Idx_1201	N-Acetyl-9-O-lactoylneuraminic acid	0.046774	0.103673	0.26028	1168	1	0.451169
Idx_1202	hesperetin 3''-O-sulfate	0.167473	0.172767	0.20251	1146	1	0.969358
Idx_1203	3-hydroxy-2-(4-hydroxy-3,5-dimethoxyphenyl)-5-sulfino-3,4-dihydro-2H-1-benzopyran-7-olate	0.121137	0.105733	0.0030174	1188	1	1.14569
Idx_1204	7-Hydroxy-2-methyl-4-oxo-4H-1-benzopyran-5-carboxylic acid 7-glucoside	0.028063	0.060232	0.22155	1154	1	0.465915
Idx_1205	Mollicellin A	0.182954	0.187135	0.052486	1152	1	0.977658
Idx_1206	3,4,5-trihydroxy-6-{5-methoxy-2-[(1E)-3-oxopent-1-en-1-yl]phenoxy}oxane-2-carboxylic acid	0.081107	0.099784	0.036825	1206	1	0.812826
Idx_1207	1-(alpha-Methyl-4-(2-methylpropyl)benzeneacetate)-beta-D-Glucopyranuronic acid	0.022605	0.068468	0.31857	1135	1	0.330154
Idx_1208	Misoprostol	0.126903	0.111377	0.0015616	1199	1	1.1394
Idx_1209	MG(0:0/20:2(11Z,14Z)/0:0)	0.000818	0.052259	0.49475	1210	0.999995	0.0156528
Idx_121	2,3,6-Trihydroxypyridine	0.055969	0.118818	0.24801	1218	1	0.471048
Idx_1210	5a-Cholesta-8,24-dien-3-one	1e-06	0.06504	0.5	1188	0.0254539	1.53752e-05
Idx_1211	Brinzolamide	0.008294	0.067831	0.45577	1146	1	0.122274
Idx_1212	Succinyladenosine	1e-06	0.039938	0.5	1172	0.0254508	2.50388e-05
Idx_1213	N-Acetyllactosamine	0.005266	0.041803	0.43683	1181	1	0.125972
Idx_1214	Niazimin A	0.078428	0.122838	0.1157	1158	1	0.638467
Idx_1215	Quetiapine	1e-06	0.083273	0.5	1187	0.0254537	1.20087e-05
Idx_1216	[2-(3,5-dihydroxyphenyl)-5,7-dihydroxy-4-oxo-3,4-dihydro-2H-1-benzopyran-3-yl]oxidanesulfonic acid	0.178533	0.202464	0.2587	1194	1	0.881801
Idx_1217	{3-[3-(3,4-dihydroxyphenyl)-3-oxopropyl]-6-hydroxy-2-methoxyphenyl}oxidanesulfonic acid	0.037475	0.086672	0.24784	1193	1	0.432377
Idx_1218	2-O-Feruloylhydroxycitric acid	1e-06	0.047429	0.5	1174	0.0254512	2.10841e-05
Idx_1219	5,6-Dimethoxysterigmatocystin	0.002688	0.055953	0.48291	1151	1	0.0480403
Idx_122	5-Amino-4-imidazole carboxylate	0.032894	0.057449	0.15513	1188	1	0.572577
Idx_1220	Eleutheroside B1	0.114987	0.114579	0.0068125	1150	1	1.00356
Idx_1221	3b,16a-Dihydroxyandrostenone sulfate	0.150278	0.129419	0.0011256	1159	1	1.16117
Idx_1222	3,4,5-trihydroxy-6-{[1-(4-methoxyphenyl)-4-methylpentan-3-yl]oxy}oxane-2-carboxylic acid	0.255914	0.177708	0.00014876	1175	1	1.44008
Idx_1223	Bortezomib	0.23105	0.163986	0.0088514	1207	1	1.40896
Idx_1224	20-Trihydroxy-leukotriene-B4	0.140213	0.131689	0.0069492	1207	1	1.06473
Idx_1225	Cerebronic acid	0.005969	0.057284	0.4587	1175	1	0.1042
Idx_1226	Niazicin A	0.222075	0.144497	1.2761e-05	1163	1	1.53688
Idx_1227	3-Hydroxy-cis-5-tetradecenoylcarnitine	0.167189	0.178238	0.057543	1205	1	0.93801
Idx_1228	Lithol Rubine	0.141605	0.186328	0.12481	1147	1	0.759977
Idx_1229	{4-[2-hydroxy-3-(2,4,6-trihydroxyphenyl)propyl]-2-methoxyphenyl}oxidanesulfonic acid	0.04417	0.08167	0.18226	1184	1	0.540835
Idx_123	(S)-2,3,4,5-Tetrahydropyridine-2-carboxylate	1e-06	0.065143	0.5	1225	0.0254609	1.53508e-05
Idx_1230	1-O-Sinapoylglucose	0.107463	0.079797	0.0001613	1205	1	1.3467
Idx_1231	Edultin	0.03505	0.067373	0.18723	1209	1	0.520238
Idx_1232	Methylsyringin	0.037059	0.069328	0.17486	1201	1	0.534546
Idx_1233	Porson	0.045481	0.083282	0.16607	1200	1	0.546108
Idx_1234	Glycerol trihexanoate	0.081694	0.112102	0.090769	1189	1	0.728747
Idx_1235	DG(18:0e/2:0/0:0)	0.055081	0.088476	0.1286	1176	1	0.622553
Idx_1236	Urolithin B 3-O-glucuronide	1e-06	0.055892	0.5	1160	0.0254484	1.78916e-05
Idx_1237	5a,6a-Epoxy-7E-megastigmene-3a,9e-diol 3-glucoside	0.071199	0.112016	0.10698	1170	1	0.635615
Idx_1238	3-keto-Digoxigenin	0.280675	0.21006	0.010413	1178	1	1.33617
Idx_1239	5,6-Dihydroxyprostaglandin F1a	0.04375	0.0677	0.11152	1199	1	0.646233
Idx_124	Dihydrothymine	0.151598	0.156703	0.043359	1174	1	0.967422
Idx_1240	Tadalafil	0.045298	0.094148	0.21403	1172	1	0.481136
Idx_1241	1-Phosphatidyl-D-myo-inositol	0.208338	0.180964	0.026031	1186	1	1.15127
Idx_1242	{5-[(E)-2-{3,5-dihydroxy-4-[(1E)-3-methylbuta-1,3-dien-1-yl]phenyl}ethenyl]-2-hydroxyphenyl}oxidanesulfonic acid	0.210697	0.183236	0.026561	1194	1	1.14987
Idx_1243	2,3,4,5,6-Penta-O-acetyl-D-glucose	0.066119	0.085124	0.053818	1193	1	0.776737
Idx_1244	Todatriol glucoside	0.185076	0.155958	0.062593	1170	1	1.1867
Idx_1245	(2S,4S,6S)-2-[2-(4-Hydroxy-3-meyhoxyphenyl)ethyl]tetrahydro-6-(4,5-dihydroxy-3-methoxyphenyl)-2H-pyran-4-ol	1e-06	0.143291	0.5	1074	0.0254314	6.97881e-06
Idx_1246	(3S,5R,6S,7E,9x)-7-Megastigmene-3,6,9-triol 9-glucoside	1e-06	0.063821	0.5	1178	0.0254519	1.56688e-05
Idx_1247	12-Ketodeoxycholic acid	0.145264	0.117846	0.0008437	1194	1	1.23266
Idx_1248	beta-D-3-[5-Deoxy-5-(dimethylarsinyl)ribofuranosyloxy]-2-hydroxy-1-propanesulfonic acid	0.123817	0.098031	0.00053354	1136	1	1.26304
Idx_1249	Garcimangosone D	0.114458	0.10417	0.0045442	1194	1	1.09876
Idx_125	Goitrin	1e-06	0.094855	0.5	1174	0.0254512	1.05424e-05
Idx_1250	CPA(16:0/0:0)	0.114707	0.120549	0.011694	1222	1	0.951538
Idx_1251	3b,12a-Dihydroxy-5a-cholanoic acid	0.003966	0.045615	0.45978	1188	1	0.0869451
Idx_1252	6-Hydroxymusizin 8-O-b-D-glucopyranoside	0.11957	0.137017	0.030743	1169	1	0.872665
Idx_1253	N-Acetylserotonin glucuronide	0.113759	0.128427	0.028266	1185	1	0.885787
Idx_1254	1-(3-Methyl-2-butenoyl)-6-apiosylglucose	0.349174	0.203088	0.0019609	1158	1	1.71932
Idx_1255	Gibberellin A39	0.637411	0.20887	0.00036781	1080	1	3.05171
Idx_1256	cis-3-Hexenyl b-primeveroside	0.489585	0.220622	0.0047817	1091	1	2.21911
Idx_1257	7,8-Dehydro-beta-micropteroxanthin	0.168956	0.128273	0.00022989	1195	1	1.31716
Idx_1258	C26:1	0.162637	0.175226	0.046289	1201	1	0.928156
Idx_1259	3,4,5-trihydroxy-6-{[2-(4-methoxy-1-benzofuran-5-yl)-2-oxoacetyl]oxy}oxane-2-carboxylic acid	0.321706	0.207651	0.0060437	1154	1	1.54926
Idx_126	Oxoproline	0.042827	0.071565	0.13511	1218	1	0.598435
Idx_1260	Pregnenolone sulfate	0.056016	0.093529	0.1294	1179	1	0.598916
Idx_1261	Isopetasoside	1e-06	0.108916	0.5	1044	0.0254253	9.18139e-06
Idx_1262	d-Tocotrienol	0.213514	0.147852	2.5916e-05	1225	1	1.44411
Idx_1263	C26:0	0.024949	0.06796	0.29176	1185	1	0.367113
Idx_1264	PGF2a ethanolamide	0.421866	0.206408	0.010991	1211	1	2.04385
Idx_1265	Sulfasalazine	0.099268	0.117949	0.035501	1196	1	0.841618
Idx_1266	6-({2-[(acetyloxy)methyl]-4,5,6-trihydroxyoxan-3-yl}oxy)-3,4,5-trihydroxyoxane-2-carboxylic acid	1e-06	0.047108	0.5	1215	0.025459	2.12278e-05
Idx_1267	5-(3'',4''-dihydroxyphenyl)-gamma-valerolactone-3''-O-glucuronide	0.091201	0.127484	0.098169	1178	1	0.715392
Idx_1268	Methyl 3,4-dihydroxy-5-prenylbenzoate 3-glucoside	0.446047	0.202074	0.016857	1180	1	2.20734
Idx_1269	Sunitinib	0.131318	0.127163	0.0062709	1203	1	1.03267
Idx_127	Pipecolate	1e-06	0.078696	0.5	1187	0.0254537	1.27071e-05
Idx_1270	2-Hydroxy-22-methyltetracosanoic acid	1e-06	0.068619	0.5	1198	0.0254558	1.45732e-05
Idx_1271	Vitisidin A	1e-06	0.061326	0.5	1112	0.025439	1.63063e-05
Idx_1272	Pipazethate	0.308878	0.211332	0.15523	1187	1	1.46158
Idx_1273	N-Desmethyldiltiazem	0.036855	0.093071	0.31318	1146	1	0.395988
Idx_1274	Corchoionoside B	0.123672	0.109825	0.0027709	1223	1	1.12608
Idx_1275	Cincassiol B	0.052386	0.092638	0.15719	1179	1	0.565491
Idx_1276	7-Ketocholesterol	0.167566	0.15723	0.023836	1187	1	1.06574
Idx_1277	5-Hydroxy-3,3'',7,8-tetramethoxy-4'',5''-methylenedioxyflavone	1e-06	0.069605	0.5	1090	0.0254346	1.43668e-05
Idx_1278	4-Hydroxy-5-(3'',4''-dihydroxyphenyl)-valeric acid-O-glucuronide	0.027631	0.07438	0.29297	1148	1	0.371484
Idx_1279	Clusin	0.017235	0.073639	0.39883	1208	1	0.234047
Idx_128	Itaconate	0.140586	0.143732	0.025728	1208	1	0.978112
Idx_1280	Methyl 7-epi-12-hydroxyjasmonate glucoside	1e-06	0.062662	0.5	1171	0.0254506	1.59586e-05
Idx_1281	Acetyl tributyl citrate	0.027083	0.071871	0.28714	1185	1	0.376828
Idx_1282	Sorbitan palmitate	0.162328	0.148694	0.0052085	1191	1	1.09169
Idx_1283	Oryzarol	1e-06	0.087456	0.5	1200	0.0254562	1.14343e-05
Idx_1284	24-Hydroxycholesterol	0.258171	0.179043	0.0074683	1211	1	1.44195
Idx_1285	UDP	1e-06	0.125933	0.5	1144	0.0254453	7.94073e-06
Idx_1286	Urolithin A-3-O-glucuronide	0.308862	0.209701	0.089844	1154	1	1.47287
Idx_1287	Pisumionoside	1e-06	0.044367	0.5	1186	0.0254535	2.25393e-05
Idx_1288	Benzquinamide	0.161093	0.130137	0.00034223	1191	1	1.23787
Idx_1289	7a,12a-Dihydroxy-3-oxo-4-cholenoic acid	0.282786	0.169565	2.7268e-05	1198	1	1.66771
Idx_129	2-[(Methylthio)methyl]-2-butenal	0.021458	0.060467	0.30048	1214	1	0.354871
Idx_1290	MG(0:0/22:5(4Z,7Z,10Z,13Z,16Z)/0:0)	0.31468	0.162896	9.3288e-07	1196	1	1.93178
Idx_1291	3a,7a-Dihydroxy-5b-cholestane	1e-06	0.05628	0.5	1209	0.0254579	1.77683e-05
Idx_1292	Cephaloglycin	0.408206	0.191493	0.00098385	1203	1	2.1317
Idx_1293	4-Hydroxyphenylacetonitrile triacetylrhamnoside	0.144239	0.10799	0.00013722	1215	1	1.33567
Idx_1294	Lisinopril	1e-06	0.133456	0.5	1203	0.0254567	7.49311e-06
Idx_1295	3,4,5-trihydroxy-6-{[2-oxo-6-(3-oxobut-1-en-1-yl)-2H-chromen-7-yl]oxy}oxane-2-carboxylic acid	0.208172	0.180397	0.12991	1182	1	1.15397
Idx_1296	Afzelechin 7-apioside	0.088837	0.14983	0.42235	1217	1	0.592919
Idx_1297	Annoglabasin C	0.182272	0.166346	0.030402	1197	1	1.09574
Idx_1298	7-Ketodeoxycholic acid	0.198169	0.133963	2.7073e-05	1188	1	1.47928
Idx_1299	MG(0:0/22:4(7Z,10Z,13Z,16Z)/0:0)	0.337628	0.178343	0.0001148	1212	1	1.89314
Idx_13	Glyoxylic acid	1e-06	0.079946	0.5	1207	0.0254575	1.25084e-05
Idx_130	4-Methyl-2-oxopentanoate	0.036135	0.094523	0.31707	1220	1	0.382288
Idx_1300	3,4-Dimethyl-5-pentyl-2-furanpentadecanoic acid	0.264704	0.184009	0.004846	1217	1	1.43854
Idx_1301	Nervonoylacetone	0.019561	0.087803	0.42359	1201	1	0.222783
Idx_1302	4-Mercaptobutyl glucosinolate	0.306515	0.218443	0.14793	1152	1	1.40318
Idx_1303	3,4,5-trihydroxy-6-{[2-oxo-6-(3-oxobutyl)-2H-chromen-7-yl]oxy}oxane-2-carboxylic acid	0.11506	0.124966	0.019248	1213	1	0.92073
Idx_1304	Ginkgolide A	1e-06	0.081471	0.5	1163	0.025449	1.22743e-05
Idx_1305	3-O-Methylniveusin A	0.247575	0.180019	0.045918	1206	1	1.37527
Idx_1306	Cholate	0.267008	0.154349	1.621e-07	1145	1	1.7299
Idx_1307	10,12-Heptacosanedione	0.003382	0.052661	0.47516	1205	1	0.0642221
Idx_1308	Acidissiminol epoxide	0.100937	0.134478	0.082344	1214	1	0.750584
Idx_1309	({2-[2-(2-hydroxypropan-2-yl)-7-oxo-2H,3H,7H-furo[3,2-g]chromen-6-yl]-2-methylbut-3-en-1-yl}oxy)sulfonic acid	0.032183	0.089964	0.3155	1179	1	0.357732
Idx_131	Cucurbitine	1e-06	0.175612	0.5	1214	0.0254588	5.69437e-06
Idx_1310	Butyl 3-O-caffeoylquinate	0.002877	0.048108	0.47418	1171	1	0.0598029
Idx_1311	1-Isomangostin	0.100002	0.106702	0.014306	1199	1	0.937208
Idx_1312	Pteroside A	0.330253	0.201488	0.0017597	1109	1	1.63907
Idx_1313	Heliocide H3	0.064526	0.115606	0.16728	1192	1	0.558154
Idx_1314	LysoPA(0:0/16:0)	0.152922	0.137749	0.0021001	1217	1	1.11015
Idx_1315	MG(0:0/22:2(13Z,16Z)/0:0)	0.073404	0.099928	0.073684	1212	1	0.734569
Idx_1316	C27:0	0.052294	0.093489	0.15812	1186	1	0.55936
Idx_1317	Carphenazine	0.180393	0.164275	0.0079307	1163	1	1.09812
Idx_1318	Methylpicraquassioside A	0.145298	0.154293	0.024158	1113	1	0.941702
Idx_1319	Dicaffeoylputrescine	1e-06	0.052207	0.5	1105	0.0254376	1.91545e-05
Idx_132	Ethyl isovalerate	0.03395	0.066722	0.19103	1205	1	0.508828
Idx_1320	Isopentyl gentiobioside	0.114078	0.102974	0.0030717	1195	1	1.10783
Idx_1321	5-(2,3-Dihydroxy-3-methylbutyl)-4-(3,4-epoxy-4-methylpentanoyl)-3,4-dihydroxy-2-isopentanoyl-2-cyclopenten-1-one	0.32864	0.219896	0.016343	1153	1	1.49452
Idx_1322	LysoPC(10:0)	0.196285	0.159603	0.0015067	1185	1	1.22983
Idx_1323	Calcipotriol	0.057594	0.106482	0.17864	1144	1	0.54088
Idx_1324	4a-Formyl-5a-cholesta-8,24-dien-3b-ol	0.016106	0.057278	0.34818	1193	1	0.28119
Idx_1325	MG(0:0/22:1(13Z)/0:0)	0.01896	0.055952	0.30775	1210	1	0.338862
Idx_1326	erythro-8,10-Heptacosanediol	1e-06	0.065193	0.5	1141	0.0254447	1.53391e-05
Idx_1327	[2,6-dihydroxy-3-(3,5,6,7-tetrahydroxy-4-oxo-4H-chromen-2-yl)phenyl]oxidanesulfonic acid	1e-06	0.076841	0.5	996	0.0254153	1.30139e-05
Idx_1328	6-(3,4-dihydroxy-6-methyl-5-oxooxan-2-yl)-5,7-dihydroxy-2-(3-hydroxyphenyl)-4H-chromen-4-one	1e-06	0.094328	0.5	1114	0.0254394	1.06013e-05
Idx_1329	5-(3'',4'',5''-trihydroxyphenyl)-gamma-valerolactone-O-methyl-4''-O-glucuronide	1e-06	0.202236	0.5	1153	0.0254471	4.94472e-06
Idx_133	N-Acetylputrescine	1e-06	0.051558	0.5	1200	0.0254562	1.93956e-05
Idx_1330	Ptelatoside A	1e-06	0.055451	0.5	1194	0.025455	1.80339e-05
Idx_1331	(4R,5S,7R,11x)-11,12-Dihydroxy-1(10)-spirovetiven-2-one 12-glucoside	0.096048	0.130421	0.080631	1218	1	0.736446
Idx_1332	Ascorbyl palmitate	0.097081	0.094182	0.0072563	1174	1	1.03078
Idx_1333	11''-Carboxy-alpha-tocotrienol	0.25028	0.1607	7.0901e-05	1183	1	1.55744
Idx_1334	DG(8:0/13:0/0:0)	1e-06	0.10541	0.5	1170	0.0254504	9.48677e-06
Idx_1335	MG(0:0/22:0/0:0)	1e-06	0.06818	0.5	1193	0.0254548	1.46671e-05
Idx_1336	6-Heptenyl glucosinolate	0.01391	0.064641	0.39515	1164	1	0.215189
Idx_1337	{4-[3-(5-methoxy-2,2-dimethyl-2H-chromen-6-yl)prop-2-enoyl]phenyl}oxidanesulfonic acid	0.557396	0.218724	0.022173	1184	1	2.5484
Idx_1338	2-Hydroxybenzaldehyde O-[xylosyl-(1->6)-glucoside]	0.123672	0.1244	0.010366	1184	1	0.994148
Idx_1339	Phenylethyl primeveroside	1e-06	0.059927	0.5	1196	0.0254554	1.6687e-05
Idx_134	5-Aminolevulinic acid	0.304288	0.183619	0.00012984	1179	1	1.65717
Idx_1340	Ethyl 7-epi-12-hydroxyjasmonate glucoside	0.263546	0.138426	1.4272e-09	1204	1	1.90388
Idx_1341	24,25-Dihydroxyvitamin D	1e-06	0.122735	0.5	1221	0.0254602	8.14764e-06
Idx_1342	Gamma-Tocopherol	0.055466	0.097514	0.15475	1198	1	0.5688
Idx_1343	Cilazapril	0.096442	0.120377	0.047963	1184	1	0.801166
Idx_1344	Oleoside dimethyl ester	1e-06	0.050804	0.5	1124	0.0254414	1.96835e-05
Idx_1345	Simvastatin	0.25401	0.175301	0.00047397	1197	1	1.44899
Idx_1346	Palmitoyl glucuronide	0.184173	0.155347	0.0018845	1194	1	1.18556
Idx_1347	11''-Carboxy-alpha-chromanol	0.295772	0.17579	0.0001217	1200	1	1.68253
Idx_1348	7-a,25-Dihydroxycholesterol	0.337307	0.177719	2.6063e-05	1200	1	1.89798
Idx_1349	Fenvalerate	1e-06	0.123218	0.5	989	0.0254138	8.1157e-06
Idx_135	3-Methylindole	0.069973	0.104036	0.10267	1217	1	0.672584
Idx_1350	CPA(18:0/0:0)	0.015966	0.050351	0.32178	1222	1	0.317094
Idx_1351	5-b-Cholestane-3a ,7a ,12a-triol	0.13039	0.118738	0.0037883	1212	1	1.09813
Idx_1352	Trehalose 6-phosphate	1e-06	0.146633	0.5	1169	0.0254502	6.81975e-06
Idx_1353	2-Methylacetophenone	0.50151	0.221536	0.011563	1181	1	2.26379
Idx_1354	C28:1	0.349584	0.204666	0.024165	1196	1	1.70807
Idx_1355	Cefuroxime	1e-06	0.085763	0.5	1174	0.0254512	1.166e-05
Idx_1356	Azimsulfuron	1e-06	0.07074	0.5	1176	0.0254515	1.41363e-05
Idx_1357	2-{9-hydroxy-2-oxo-2H,8H,9H-furo[2,3-h]chromen-8-yl}propan-2-yl (2E)-3-(3,4-dihydroxyphenyl)prop-2-enoate	0.201131	0.191914	0.25763	1172	1	1.04803
Idx_1358	Pravastatin	0.111513	0.138789	0.074451	1182	1	0.803471
Idx_1359	1-heptadecanoyl-glycero-3-phosphate	0.004859	0.045745	0.4507	1218	1	0.106219
Idx_136	(Iso)Leucine	0.020776	0.074358	0.36629	1210	1	0.279405
Idx_1360	1b-Hydroxycholic acid	0.219236	0.146817	4.2555e-05	1184	1	1.49326
Idx_1361	Domperidone	0.11142	0.184574	0.5	1179	1	0.60366
Idx_1362	Tetracosanoylglycine	1e-06	0.056208	0.5	1177	0.0254517	1.77911e-05
Idx_1363	5,14-bis(acetyloxy)-4-hydroxy-9-oxo-8,17-dioxatetracyclo[8.7.0.0¬≤,‚Å∑.0¬π¬π,¬π‚Å∂]heptadeca-1(10),2,4,6,11,13,15-heptaen-13-yl acetate	1e-06	0.066306	0.5	1199	0.025456	1.50816e-05
Idx_1364	Cysteineglutathione disulfide	0.190653	0.15016	0.00040967	1195	1	1.26967
Idx_1365	6-(2-Carboxyethyl)-7-hydroxy-2,2-dimethyl-4-chromanone glucoside	0.237643	0.200874	0.23018	1178	1	1.18305
Idx_1366	11,13-Dihydrotaraxinic acid glucosyl ester	0.114773	0.142699	0.092617	1204	1	0.804301
Idx_1367	Cinnzeylanine	0.20929	0.147835	6.4725e-05	1211	1	1.4157
Idx_1368	ADP	0.06221	0.115019	0.17953	1162	1	0.540867
Idx_1369	6-Hydroxyfluvastatin	1e-06	0.093449	0.5	1194	0.025455	1.0701e-05
Idx_137	Oxaloacetic acid	0.146009	0.124102	0.0016989	1217	1	1.17652
Idx_1370	IDP	0.300125	0.187729	0.00080472	1145	1	1.59871
Idx_1371	Taraxacolide 1-O-b-D-glucopyranoside	0.097206	0.120483	0.042074	1174	1	0.806803
Idx_1372	Irbesartan	1e-06	0.06558	0.5	1187	0.0254537	1.52486e-05
Idx_1373	Sulfamethoxazole N1-glucuronide	1e-06	0.102696	0.5	1165	0.0254494	9.73748e-06
Idx_1374	Abiraterone sulfate	0.164496	0.1635	0.047645	1205	1	1.00609
Idx_1375	6-[1-(6,7-dimethoxy-2H-1,3-benzodioxol-5-yl)-3-oxopropoxy]-3,4,5-trihydroxyoxane-2-carboxylic acid	0.006492	0.051823	0.44361	1199	1	0.125273
Idx_1376	Phenethyl rutinoside	0.096272	0.09655	0.0093882	1190	1	0.997121
Idx_1377	MG(24:6(6Z,9Z,12Z,15Z,18Z,21Z)/0:0/0:0)	1e-06	0.06368	0.5	1206	0.0254573	1.57035e-05
Idx_1378	Sorbitan stearate	1e-06	0.105947	0.5	1212	0.0254585	9.43868e-06
Idx_1379	alpha-Tocopherol	0.043019	0.078966	0.16644	1199	1	0.544779
Idx_138	Glutarate	0.002041	0.041319	0.47775	1202	1	0.0493962
Idx_1380	Benzthiazide	1e-06	0.053112	0.5	1151	0.0254467	1.88281e-05
Idx_1381	alpha-Rhamnorobin	0.414934	0.210144	0.035945	1207	1	1.97452
Idx_1382	(2S,4S,6S)-2-[2-(4-Hydroxy-3-meyhoxyphenyl)ethyl]tetrahydro-6-(4,5-dihydroxy-3-methoxyphenyl)-2H-pyran-4-yl 4-acetate	0.385155	0.221658	0.10298	1183	1	1.73761
Idx_1383	Glucosyl (2E,6E,10x)-10,11-dihydroxy-2,6-farnesadienoate	0.176473	0.126985	3.887e-05	1193	1	1.38972
Idx_1384	Latanoprost	0.463077	0.190137	2.7766e-06	1213	1	2.43549
Idx_1385	24-Hydroxycalcitriol	1e-06	0.171763	0.5	1223	0.0254605	5.82198e-06
Idx_1386	13''-Hydroxy-gamma-tocopherol	0.037343	0.086989	0.25842	1207	1	0.429284
Idx_1387	Tolmetin glucuronide	1e-06	0.197341	0.5	1174	0.0254512	5.06737e-06
Idx_1388	Dextrorphan O-glucuronide	0.258052	0.18116	0.014001	1188	1	1.42444
Idx_1389	LysoPA(0:0/18:2(9Z,12Z))	0.269111	0.168023	1.1252e-05	1210	1	1.60163
Idx_139	Asparagine	1e-06	0.055699	0.5	1222	0.0254604	1.79536e-05
Idx_1390	(12S,15S)-15-O-Demethyl-10,29-dideoxy-11,12-dihydro-striatin C	1e-06	0.142775	0.5	1192	0.0254546	7.00403e-06
Idx_1391	3alpha,7alpha-Dihydroxycoprostanic acid	1e-06	0.059714	0.5	1179	0.0254521	1.67465e-05
Idx_1392	Aztreonam	0.171472	0.134006	0.00030313	1092	1	1.27958
Idx_1393	Valsartan	0.049884	0.079921	0.1201	1139	1	0.624166
Idx_1394	{11,15-dimethoxy-13-oxo-6,8,20-trioxapentacyclo[10.8.0.0¬≤,‚Åπ.0¬≥,‚Å∑.0¬π‚Å¥,¬π‚Åπ]icosa-1(12),2(9),10,14,16,18-hexaen-4-yl}oxidanesulfonic acid	0.197275	0.166808	0.001728	1048	1	1.18265
Idx_1395	E-3174	1e-06	0.05883	0.5	1161	0.0254486	1.69981e-05
Idx_1396	LysoPA(0:0/18:1(9Z))	0.184858	0.138911	7.3164e-05	1211	1	1.33077
Idx_1397	simvastatin hydroxy acid	0.104014	0.145801	0.10993	1203	1	0.713397
Idx_1398	Varanic acid	0.247306	0.148527	8.5106e-07	1209	1	1.66506
Idx_1399	5a-Cholestane-3a,7a,12a,25-tetrol	0.022698	0.077824	0.35649	1199	1	0.291658
Idx_14	C3:0 (Propionic acid)	0.072436	0.074598	0.013278	1205	1	0.971018
Idx_140	1-Methylpyrrolo[1,2-a]pyrazine	1e-06	0.040486	0.5	1226	0.0254611	2.46999e-05
Idx_1400	PE(P-16:0e/0:0)	0.04766	0.091146	0.18345	1204	1	0.522897
Idx_1401	Loquatoside	1e-06	0.120124	0.5	1179	0.0254521	8.32473e-06
Idx_1402	1-Hydroxy-3,6,7-trimethoxy-2,8-diprenylxanthone	0.002578	0.038877	0.46849	1218	1	0.0663117
Idx_1403	LysoPA(0:0/18:0)	1e-06	0.051566	0.5	1213	0.0254586	1.93926e-05
Idx_1404	27-Nor-5b-cholestane-3a,7a,12a,24,25-pentol	0.14219	0.136227	0.005863	1215	1	1.04377
Idx_1405	Momordicinin	0.160722	0.163102	0.019255	1213	1	0.985408
Idx_1406	C29:0	0.162119	0.166312	0.026215	1204	1	0.974788
Idx_1407	Pentacosanoylglycine	1e-06	0.143177	0.5	1201	0.0254564	6.98436e-06
Idx_1408	Momordol	1e-06	0.043676	0.5	1208	0.0254577	2.28959e-05
Idx_1409	4,4-Dimethyl-14a-formyl-5a-cholesta-8,24-dien-3b-ol	1e-06	0.056146	0.5	1211	0.0254583	1.78107e-05
Idx_141	D-2-Hydroxyisocaproate	0.030363	0.067554	0.23256	1188	1	0.449463
Idx_1410	MG(0:0/24:1(15Z)/0:0)	1e-06	0.128608	0.5	1205	0.0254571	7.77557e-06
Idx_1411	MG(0:0/24:0/0:0)	1e-06	0.062855	0.5	1158	0.025448	1.59096e-05
Idx_1412	GDP	1e-06	0.110051	0.5	1185	0.0254533	9.0867e-06
Idx_1413	3''-Azido-3''-deoxy-5''- O-beta-D-glucopyranuronosylthymidine	0.064193	0.114151	0.18309	1041	1	0.562352
Idx_1414	Mitoxantrone	1e-06	0.210945	0.5	1118	0.0254402	4.74057e-06
Idx_1415	desmethylastemizole	0.027377	0.061397	0.23622	1142	1	0.445901
Idx_1416	Lucuminamide	0.137074	0.181942	0.12079	1030	1	0.753394
Idx_1417	N-Oxide abiraterone sulfate	1e-06	0.132037	0.5	1102	0.025437	7.57363e-06
Idx_1418	CDP-ethanolamine	0.685486	0.192421	0.0004045	1203	1	3.56243
Idx_1419	Glucorhein	0.022873	0.089629	0.40036	1200	1	0.255196
Idx_142	Ornithine	0.102262	0.124306	0.034975	1210	1	0.822663
Idx_1420	Glycitin	1e-06	0.086815	0.5	1166	0.0254496	1.15187e-05
Idx_1421	Lucuminic acid	0.053258	0.075689	0.079232	1155	1	0.703643
Idx_1422	Cepagenin	0.221419	0.156108	0.00014468	1209	1	1.41837
Idx_1423	13''-Carboxy-gamma-tocopherol	0.227282	0.171713	0.0032465	1176	1	1.32362
Idx_1424	13''-Hydroxy-alpha-tocopherol	0.076612	0.11883	0.12984	1201	1	0.644719
Idx_1425	3,6-dihydroxy-2-[3-methoxy-4-(sulfooxy)phenyl]-5-sulfino-3,4-dihydro-2H-1-benzopyran-7-olate	0.095256	0.10436	0.018707	1218	1	0.912764
Idx_1426	naringenin-7-O-glucuronide	0.031364	0.073953	0.25205	1168	1	0.424107
Idx_1427	2-Methoxyestrone 3-glucuronide	0.032555	0.082746	0.28105	1193	1	0.393433
Idx_1428	Acuminoside	0.009492	0.046504	0.39359	1191	1	0.204111
Idx_1429	6-Deoxodolichosterone	0.243672	0.185313	0.012605	1195	1	1.31492
Idx_143	Aspartate	0.070931	0.127682	0.18143	1211	1	0.555529
Idx_1430	Carnocin CP 5	1e-06	0.218542	0.5	1135	0.0254435	4.57578e-06
Idx_1431	Glisoxepide	1e-06	0.069123	0.5	1213	0.0254586	1.4467e-05
Idx_1432	Deoxycholic acid glycine conjugate	0.133043	0.181222	0.1584	1146	1	0.734144
Idx_1433	Coprocholic acid	1e-06	0.049927	0.5	1200	0.0254562	2.00292e-05
Idx_1434	6-Deoxocastasterone	1e-06	0.067544	0.5	1202	0.0254565	1.48052e-05
Idx_1435	(beta-1-O-[N-(2-formyl-3-chlorophenyl)anthraniloyl]-D-glucupyranuronic acid)	1e-06	0.094834	0.5	1192	0.0254546	1.05447e-05
Idx_1436	5-O-Feruloylnigrumin	0.084907	0.093872	0.017906	1180	1	0.904498
Idx_1437	Doxazosin	0.202224	0.193514	0.14821	1198	1	1.04501
Idx_1438	Torvanol A	0.145001	0.190539	0.35416	1154	1	0.761004
Idx_1439	5alpha-Androstan-3alpha,17beta-diol disulfate	0.135912	0.125775	0.0033974	1212	1	1.0806
Idx_144	Mandelonitrile	0.245407	0.195432	0.056509	1182	1	1.25572
Idx_1440	5b-Cholestane-3a,7a,12a,23S,25-pentol	1e-06	0.042938	0.5	1199	0.025456	2.32894e-05
Idx_1441	C30:0	0.264257	0.207792	0.057219	1205	1	1.27174
Idx_1442	(beta-1-O-[N-(2-hydroxymethyl-3-chlorophenyl)-anthraniloyl]-D-glucupyranuronic acid)	0.029219	0.092131	0.3529	1202	1	0.317146
Idx_1443	2-amino-4-({1-[(carboxymethyl)-C-hydroxycarbonimidoyl]-2-[(2-methyl-3-oxo-1-phenylpropyl)sulfanyl]ethyl}-C-hydroxycarbonimidoyl)butanoic acid	0.072959	0.094648	0.053687	1221	1	0.770846
Idx_1444	1-Isobutanol	0.093241	0.102894	0.017568	1230	1	0.906185
Idx_1445	LysoPE(0:0/16:0)	0.2596	0.139832	2.3869e-09	1214	1	1.85651
Idx_1446	N-hexacosanoylglycine	1e-06	0.097982	0.5	1148	0.0254461	1.0206e-05
Idx_1447	[(4-{3-[2-(2,4-dihydroxyphenyl)-2-oxoethyl]-4,6-dihydroxy-2-methoxyphenyl}-2-methylbut-2-en-1-yl)oxy]sulfonic acid	0.029737	0.070127	0.25063	1173	1	0.424045
Idx_1448	8,16-dihydroxy-6-(6-hydroxy-1-benzofuran-2-yl)-12-methyl-3,13-dioxapentacyclo[10.7.1.0¬≤,¬π‚Å∞.0‚Å¥,‚Åπ.0¬π‚Å¥,¬π‚Åπ]icosa-2(10),4,6,8,14(19),15,17-heptaen-11-one	1e-06	0.156178	0.5	1204	0.0254569	6.40295e-06
Idx_1449	{10-butanoyl-5-hydroxy-2,2-dimethyl-8-oxo-6-propyl-2H,3H,4H,8H-pyrano[3,2-g]chromen-3-yl}oxidanesulfonic acid	1e-06	0.165746	0.5	1199	0.025456	6.03333e-06
Idx_145	Hydroxy-valine	0.405208	0.214231	0.086681	1206	1	1.89145
Idx_1450	(6R)-5,10-methenyltetrahydrofolate	0.099256	0.098353	0.0070369	1213	1	1.00918
Idx_1451	alpha-CEHC glucuronide	0.242907	0.205208	0.19977	1202	1	1.18371
Idx_1452	Methyl cellulose	0.501351	0.219878	0.035891	1163	1	2.28013
Idx_1453	27-Norcholestanehexol	0.27657	0.188305	0.0022269	1197	1	1.46873
Idx_1454	Atrovirinone	0.14552	0.133427	0.004872	1207	1	1.09063
Idx_1455	Sulfolithocholic acid	1e-06	0.069771	0.5	1148	0.0254461	1.43326e-05
Idx_1456	Oleanolic acid	0.239446	0.177995	0.0022512	1196	1	1.34524
Idx_1457	Minocycline	0.024333	0.07249	0.32192	1176	1	0.335674
Idx_1458	12-Hydroxynevirapine glucuronide	0.146861	0.211723	0.20106	1001	1	0.693647
Idx_1459	1-Lyso-2-arachidonoyl-phosphatidate	0.050401	0.068662	0.069957	1221	1	0.734045
Idx_146*	3,3-Dimethyl-1,2-dithiolane	1e-06	0.040755	0.5	1192	0.0254546	2.45369e-05
Idx_146*	Malate	1e-06	0.040755	0.5	1192	0.0254546	2.45369e-05
Idx_1460	Pubesenolide	0.218541	0.158586	0.00030686	1200	1	1.37806
Idx_1461	Wistin	0.168512	0.139224	0.00097304	1162	1	1.21037
Idx_1462	N-Desmethyl sildenafil (UK-103,320)	1e-06	0.084717	0.5	1179	0.0254521	1.1804e-05
Idx_1463	2,3-Secoporrigenin	0.040826	0.077233	0.17755	1195	1	0.528608
Idx_1464	(3beta,5alpha,9alpha,14alpha,22E,24R)-3,5,9,14-Tetrahydroxyergosta-7,22-dien-6-one	0.322275	0.159759	1.8589e-08	1200	1	2.01726
Idx_1465	13''-Carboxy-alpha-tocopherol	0.235942	0.164021	0.0017036	1199	1	1.43849
Idx_1466	4-(2-Nitroethyl)phenyl primeveroside	0.251981	0.172568	0.00024309	1179	1	1.46018
Idx_1467	Morphine-3-glucuronide	0.159578	0.168825	0.023574	1165	1	0.945227
Idx_1468	Oxazepam glucuronide	1e-06	0.130584	0.5	1186	0.0254535	7.65791e-06
Idx_1469	6-[(4,7-dihydroxy-6,8-dimethyl-2-phenyl-3,4-dihydro-2H-1-benzopyran-5-yl)oxy]-3,4,5-trihydroxyoxane-2-carboxylic acid	0.051668	0.078764	0.10231	1101	1	0.655985
Idx_147	S,S-Dimethyl-beta-propiothetin	0.145546	0.140797	0.0077968	1199	1	1.03373
Idx_1470	6-Dehydrotestosterone glucuronide	1e-06	0.152612	0.5	1109	0.0254384	6.55256e-06
Idx_1471	Lucidenic acid M	0.101049	0.097705	0.0069773	1213	1	1.03423
Idx_1472	Dolichosterone	0.225344	0.149511	3.5524e-05	1212	1	1.50721
Idx_1473	6-Deoxohomodolichosterone	0.09728	0.155704	0.18185	1209	1	0.624775
Idx_1474	Chondroitin sulfate	0.024511	0.080421	0.34176	1102	1	0.304784
Idx_1475	Pinotin A aglycone	1e-06	0.183737	0.5	1199	0.025456	5.44256e-06
Idx_1476	Na-Hexanoyl-Nb-inosityltryptophan	0.380956	0.224608	0.057195	1100	1	1.69609
Idx_1477	Testosterone glucuronide	1e-06	0.058674	0.5	1164	0.0254492	1.70433e-05
Idx_1478	1-(11Z-eicosenoyl)-glycero-3-phosphate	0.124281	0.162928	0.088747	1204	1	0.762797
Idx_1479	Trihydroxycoprostanoic acid	0.198464	0.147496	0.00023804	1213	1	1.34556
Idx_148	Deoxyribose	0.089577	0.095748	0.013895	1167	1	0.93555
Idx_1480	Glucohesperalin	0.125447	0.186299	0.23126	1000	1	0.673364
Idx_1481	LysoPC(14:1(9Z))	1e-06	0.065905	0.5	1205	0.0254571	1.51734e-05
Idx_1482	Cholylglycine	1e-06	0.139888	0.5	1129	0.0254424	7.14858e-06
Idx_1483	Dolichyl b-D-glucosyl phosphate	0.197102	0.179401	0.046652	1183	1	1.09867
Idx_1484	Cholesterol sulfate	0.39991	0.226544	0.091328	1156	1	1.76526
Idx_1485	LysoSM(d18:0)	0.129829	0.179595	0.30244	1210	1	0.722899
Idx_1486	C31:0	0.154341	0.181523	0.15316	1209	1	0.850256
Idx_1487	Tobramycin	0.129707	0.102835	0.0003373	1163	1	1.26131
Idx_1488	Tiropramide	0.392689	0.225509	0.061629	1157	1	1.74135
Idx_1489	3,17-Androstanediol glucuronide	0.45313	0.210973	0.00031794	1186	1	2.14781
Idx_149	Indan-1-ol	0.041251	0.073326	0.15308	1135	1	0.56257
Idx_1490	1-Phosphatidyl-1D-myo-inositol 3-phosphate	1e-06	0.105791	0.5	1165	0.0254494	9.4526e-06
Idx_1491	Glycyrrhetinic acid	0.285465	0.171508	0.0001764	1193	1	1.66444
Idx_1492	TG(8:0/8:0/8:0)	1e-06	0.078911	0.5	1203	0.0254567	1.26725e-05
Idx_1493	Hydroxydesmthyl doxepin glucuronide	0.078019	0.113922	0.11618	1208	1	0.684846
Idx_1494	Chenodeoxycholic acid sulfate	1e-06	0.164917	0.5	1166	0.0254496	6.06366e-06
Idx_1495	Maslinic acid	0.333822	0.168108	1.0265e-06	1187	1	1.98576
Idx_1496*	10-Formyl-THF	1e-06	0.114664	0.5	1183	0.0254529	8.72113e-06
Idx_1496*	Raloxifene	1e-06	0.114664	0.5	1183	0.0254529	8.72113e-06
Idx_1497	3,4,5-trihydroxy-6-[(5-methoxy-6,8-dimethyl-4-oxo-2-phenyl-3,4-dihydro-2H-1-benzopyran-7-yl)oxy]oxane-2-carboxylic acid	1e-06	0.105546	0.5	1119	0.0254404	9.47454e-06
Idx_1498	Sildenafil	0.094882	0.104011	0.016965	1194	1	0.91223
Idx_1499	Rubraflavone B	4.6e-05	0.041861	0.49955	1213	0.0546083	0.00109887
Idx_15	Glycine	0.046433	0.11266	0.28943	1212	1	0.412152
Idx_150	p-Cymene	0.040821	0.071465	0.15292	1199	1	0.571203
Idx_1500	Soyasapogenol A	0.212302	0.166109	0.0052735	1189	1	1.27809
Idx_1501	Adenylylselenate	1e-06	0.162864	0.5	1140	0.0254445	6.14009e-06
Idx_1502	Protogonyautoxin I	0.376968	0.211624	0.044115	1133	1	1.78131
Idx_1503	Codeine-6-glucuronide	1e-06	0.183898	0.5	1184	0.0254531	5.4378e-06
Idx_1504	Pipotiazine	1e-06	0.112135	0.5	1198	0.0254558	8.91782e-06
Idx_1505	LysoPE(0:0/18:3(6Z,9Z,12Z))	0.134624	0.126	0.0048283	1202	1	1.06844
Idx_1506	Hydrocortamate	1e-06	0.086313	0.5	1173	0.025451	1.15857e-05
Idx_1507	Kanokoside A	1e-06	0.152173	0.5	1191	0.0254544	6.57147e-06
Idx_1508	Panaxatriol	0.106557	0.140704	0.09614	1195	1	0.757313
Idx_1509	1''-O-Acetylpaxilline	0.175808	0.106758	1.6659e-07	1207	1	1.64679
Idx_151	Benzothiazole	0.089916	0.112291	0.04128	1130	1	0.800741
Idx_1510	LysoPE(0:0/18:2(9Z,12Z))	0.271339	0.135748	3.8678e-12	1200	1	1.99884
Idx_1511	Isorhamnetin 7-glucoside	0.036046	0.084319	0.25054	1174	1	0.427496
Idx_1512	4''-O-methyl-(-)-epicatechin-5-O-beta-glucuronide	1e-06	0.050605	0.5	1161	0.0254486	1.97609e-05
Idx_1513	Dolicholide	0.235956	0.161846	0.00010459	1212	1	1.4579
Idx_1514	C32:1	0.130954	0.11292	0.0010957	1223	1	1.15971
Idx_1515	Nicardipine	0.058993	0.086914	0.087451	1147	1	0.678751
Idx_1516	LysoPE(0:0/18:1(11Z))	0.310671	0.1516	3.5013e-11	1194	1	2.04928
Idx_1517	Torachrysone 8-(6-oxalylglucoside)	0.075522	0.151022	0.5	1044	1	0.500073
Idx_1518	11-Oxo-androsterone glucuronide	0.155827	0.114818	6.4535e-05	1199	1	1.35717
Idx_1519	Crustecdysone	0.195813	0.125888	1.992e-06	1199	1	1.55545
Idx_152	2-Benzoxazolol	1e-06	0.12167	0.5	1180	0.0254523	8.21895e-06
Idx_1520	Brassinolide	0.226655	0.16786	0.00041446	1210	1	1.35026
Idx_1521	6-(Methylsulfonyl)hexyl glucosinolate	0.183802	0.200989	0.13841	1015	1	0.914488
Idx_1522	LysoPC(15:0)	0.208282	0.136859	2.1628e-06	1222	1	1.52187
Idx_1523	3''-(2''''-Galloylglucosyl)-phloroacetophenone	1e-06	0.053292	0.5	1196	0.0254554	1.87645e-05
Idx_1524	Melleolide D	1e-06	0.180445	0.5	1213	0.0254586	5.54185e-06
Idx_1525	11-beta-Hydroxyandrosterone-3-glucuronide	0.1309	0.090463	2.2855e-05	1204	1	1.447
Idx_1526	N-[[3-(b-D-Glucopyranosyloxy)-2,3-dihydro-2-oxo-1H-indol-3-yl]acetyl]aspartic acid	0.013167	0.068344	0.41464	1135	1	0.192658
Idx_1527	Nb-trans-p-Coumaroylserotonin glucoside	1e-06	0.058014	0.5	1103	0.0254372	1.72372e-05
Idx_1528	3,7-Dihydroxy-25-methoxycucurbita-5,23-dien-19-al	0.03812	0.108783	0.34235	1215	1	0.350422
Idx_1529	3-Fucosyllactose	0.234336	0.201835	0.12708	1216	1	1.16103
Idx_153	Adenine	1e-06	0.206402	0.5	1184	0.0254531	4.84491e-06
Idx_1530	alpha-Ionol O-[arabinosyl-(1->6)-glucoside]	0.032146	0.058162	0.16274	1215	1	0.552698
Idx_1531	Pitheduloside I	0.475678	0.193745	1.3727e-08	1204	1	2.45518
Idx_1532	4-Hydroxy duloxetine glucuronide	1e-06	0.053414	0.5	1205	0.0254571	1.87217e-05
Idx_1533	4'',5,6-Trimethylscutellarein 7-glucoside	1e-06	0.066349	0.5	1198	0.0254558	1.50718e-05
Idx_1534	3,4,5-trihydroxy-6-({2-[6-(2-methylbut-3-en-2-yl)-7-oxo-2H,3H,7H-furo[3,2-g]chromen-2-yl]propan-2-yl}oxy)oxane-2-carboxylic acid	0.074426	0.109425	0.12391	1210	1	0.680155
Idx_1535	Glimepiride	1e-06	0.084813	0.5	1102	0.025437	1.17906e-05
Idx_1536	Lucidenic acid J	0.012723	0.065896	0.40894	1053	1	0.193077
Idx_1537	Barringtogenol C	0.257738	0.145758	6.3853e-07	1189	1	1.76826
Idx_1538	Isolariciresinol 9''-O-alpha-L-arabinofuranoside	1e-06	0.054483	0.5	1205	0.0254571	1.83543e-05
Idx_1539	rac-5,6-Epoxy-retinoyl-beta-D-glucuronide	1e-06	0.11148	0.5	1169	0.0254502	8.97022e-06
Idx_154	2-Phenylacetamide	0.11985	0.163063	0.12072	1145	1	0.734992
Idx_1540	10,12-Tritriacontanedione	0.025933	0.077185	0.32029	1200	1	0.335985
Idx_1541	LysoPC(16:1(9Z)/0:0)	0.104669	0.112129	0.012998	1221	1	0.933469
Idx_1542	Gibberellin A20 13-glucoside	0.105548	0.140624	0.061548	1220	1	0.750569
Idx_1543	7,11-Bisdeacetylvaltrate 7-(3-methylpentanoate) 11-(3-hydroxy-3-methylbutanoate)	0.123619	0.130858	0.015916	1153	1	0.94468
Idx_1544	28-Homobrassinolide	0.243081	0.197787	0.040965	1183	1	1.229
Idx_1545	LysoPC(16:0)	0.143124	0.117714	0.00039079	1226	1	1.21586
Idx_1546	Musabalbisiane A	0.248641	0.174578	0.014941	1204	1	1.42424
Idx_1547	(7R*,8R*)-3-Methoxy-3'',4,7,9,9''-pentahydroxy-8,4''-oxyneolignan 4-xyloside	0.142713	0.151136	0.017753	1220	1	0.944269
Idx_1548	7alpha-1(10->19)-Abeo-7-acetoxyobacun-9(11)-ene	0.160018	0.11981	9.5175e-05	1209	1	1.3356
Idx_1549	Glaucarubin	0.237115	0.144798	6.2411e-07	1189	1	1.63756
Idx_155*	1-Pentanesulfenothioic acid	0.035283	0.09126	0.31001	1204	1	0.386621
Idx_155*	Hypoxanthine	0.035283	0.09126	0.31001	1204	1	0.386621
Idx_155*	Threonate	0.035283	0.09126	0.31001	1204	1	0.386621
Idx_1550	Pregnanediol-3-glucuronide	1e-06	0.062147	0.5	1192	0.0254546	1.60909e-05
Idx_1551	2-Methyl-1-hydroxypropyl-ThPP	1e-06	0.08105	0.5	1174	0.0254512	1.23381e-05
Idx_1552	7,8,8,12,13,21,22-heptahydroxy-19-(hydroxymethyl)-2,17,20,23-tetraoxapentacyclo[16.3.1.1‚Å∑,¬π¬π.0‚Å¥,‚Åπ.0¬π‚Å∞,¬π‚Åµ]tricosa-4,10,12,14-tetraene-3,6,16-trione	0.015715	0.070402	0.39772	1176	1	0.223218
Idx_1553	Methyl 4,6-di-O-galloyl-beta-D-glucopyranoside	1e-06	0.064797	0.5	1150	0.0254465	1.54328e-05
Idx_1554	TG(10:0/8:0/8:0)	1e-06	0.064059	0.5	1197	0.0254556	1.56106e-05
Idx_1555	LysoPE(0:0/20:5(5Z,8Z,11Z,14Z,17Z))	0.031004	0.064137	0.20746	1170	1	0.483403
Idx_1556	Tauroursodeoxycholic acid	0.001956	0.044415	0.48079	1124	1	0.0440392
Idx_1557	Orcein	1e-06	0.136657	0.5	1071	0.0254308	7.31759e-06
Idx_1558	3,4,5-trihydroxy-6-{4-[3-(5-hydroxy-2,2-dimethyl-2H-chromen-6-yl)propanoyl]phenoxy}oxane-2-carboxylic acid	1e-06	0.116299	0.5	1085	0.0254336	8.59853e-06
Idx_1559	LysoPE(0:0/20:4(5Z,8Z,11Z,14Z))	0.146401	0.112445	0.00023159	1194	1	1.30198
Idx_156	Phenyl acetate	0.337886	0.227526	0.18231	1127	1	1.48504
Idx_1560	Ganoderiol I	1e-06	0.16003	0.5	1155	0.0254475	6.24883e-06
Idx_1561	6-Caffeoylsucrose	0.156947	0.142272	0.0025027	1182	1	1.10315
Idx_1562	Myricatomentoside I	0.065355	0.101502	0.1128	1199	1	0.643879
Idx_1563	Protobassic acid	0.270305	0.171552	0.0005407	1214	1	1.57564
Idx_1564	Ganoderiol G	0.22523	0.173781	0.018646	1212	1	1.29606
Idx_1565	LysoPE(0:0/20:2(11Z,14Z))	0.148474	0.119796	0.00027369	1203	1	1.23939
Idx_1566	Caryatin glucoside	0.052493	0.09227	0.15634	1201	1	0.568906
Idx_1567	Diosbulbinoside D	0.107569	0.176476	0.33113	1196	1	0.609539
Idx_1568	Isolimonic acid	0.249679	0.202104	0.011955	1144	1	1.2354
Idx_1569	11-Hydroxyprogesterone 11-glucuronide	1e-06	0.051834	0.5	1155	0.0254475	1.92924e-05
Idx_157	4-Propylphenol	0.162115	0.169885	0.022091	1174	1	0.954263
Idx_1570	Theasapogenol A	0.359694	0.197194	0.00017893	1205	1	1.82406
Idx_1571	ATP	0.025091	0.055694	0.23187	1173	1	0.450515
Idx_1572	LysoPE(0:0/20:1(11Z))	0.288153	0.164022	6.0846e-08	1202	1	1.75679
Idx_1573	Acetyl-T2 Toxin	1e-06	0.075852	0.5	1143	0.0254451	1.31836e-05
Idx_1574	Fasciculol C	0.289728	0.196303	0.0018595	1217	1	1.47592
Idx_1575	LysoPE(0:0/20:0)	0.02896	0.067271	0.2439	1216	1	0.430498
Idx_1576	C14 Cer	0.100527	0.094484	0.0038747	1213	1	1.06396
Idx_1577	3,4,5-trihydroxy-6-{[3,6,7-trihydroxy-2-(4-hydroxy-3-methoxyphenyl)-4-oxo-3,4-dihydro-2H-1-benzopyran-5-yl]oxy}oxane-2-carboxylic acid	0.15507	0.153546	0.013388	1188	1	1.00993
Idx_1578	Propylene glycol mono- and diesters of fats and fatty acids	0.05307	0.093475	0.15359	1198	1	0.567745
Idx_1579	Physalin M	1e-06	0.097033	0.5	1146	0.0254457	1.03058e-05
Idx_158	Anthranilate	0.045695	0.090954	0.19524	1174	1	0.502397
Idx_1580	Validamycin B	0.049356	0.070224	0.08277	1218	1	0.702837
Idx_1581	Telmisartan	0.155875	0.185426	0.12526	1200	1	0.840632
Idx_1582	Capsianoside V	1e-06	0.060666	0.5	1177	0.0254517	1.64837e-05
Idx_1583	Ganoderenic acid A	1e-06	0.140557	0.5	1202	0.0254565	7.11455e-06
Idx_1584	Neoacrimarine G	0.102179	0.114014	0.020934	1209	1	0.896197
Idx_1585	Taurocholic acid	1e-06	0.086431	0.5	1113	0.0254392	1.15699e-05
Idx_1586	Eriojaposide B	0.047231	0.097315	0.20754	1140	1	0.485341
Idx_1587	Lucidenic acid E2	0.021891	0.0744	0.35022	1186	1	0.294234
Idx_1588*	Cucurbitacin D	0.020218	0.064025	0.33001	1188	1	0.315783
Idx_1588*	Probucol	0.020218	0.064025	0.33001	1188	1	0.315783
Idx_1589	Vitisin B	0.294355	0.199962	0.076299	1202	1	1.47205
Idx_159	1-Methylnicotinamide	0.0787	0.090004	0.026458	1173	1	0.874406
Idx_1590	6''''-Malonylgenistin	0.151179	0.183929	0.27525	1177	1	0.821942
Idx_1591	6S,9R-Dihydroxy-4,7E-megastigmadien-3-one 9-[apiosyl-(1->6)-glucoside]	0.168354	0.156076	0.017339	1210	1	1.07867
Idx_1592	Austalide G	1e-06	0.052846	0.5	1114	0.0254394	1.89229e-05
Idx_1593	Ganoderiol C	0.220475	0.168647	0.0042996	1180	1	1.30732
Idx_1594	LysoPC(18:2(9Z,12Z))	0.198864	0.160588	0.003281	1201	1	1.23835
Idx_1595	Myricanol 5-glucoside	0.148607	0.142158	0.0046991	1145	1	1.04537
Idx_1596	LysoPA(24:1(15Z)/0:0)	0.198298	0.155564	0.0017601	1212	1	1.2747
Idx_1597	Cyclopassifloic acid B	0.217134	0.163233	0.0011122	1207	1	1.33021
Idx_1598	LysoPC(18:1(9Z))	0.074987	0.112986	0.10007	1211	1	0.663684
Idx_1599	Isolariciresinol 9-O-beta-D-glucoside	0.242621	0.177842	0.063278	1175	1	1.36425
Idx_16	Glycolate	0.028827	0.072774	0.27771	1207	1	0.396117
Idx_160	Tyramine	0.037287	0.076549	0.20714	1197	1	0.4871
Idx_1600	(1S,16R)-5,7,11-trihydroxy-3-[3-hydroxy-1-(2-methyl-1,3-thiazol-4-yl)prop-1-en-2-yl]-8,8,10,12,16-pentamethyl-17-oxa-4-azabicyclo[14.1.0]heptadec-4-en-9-one	1e-06	0.042722	0.5	1145	0.0254455	2.34071e-05
Idx_1601	Tetrahydro-6-(2-hydroxy-16,19-dimethylhexacosyl)-4-methyl-2H-pyran-2-one	0.186981	0.17021	0.13855	1203	1	1.09853
Idx_1602	LysoPC(18:0)	1e-06	0.110242	0.5	1215	0.025459	9.07095e-06
Idx_1603	Mascaroside	0.013087	0.047882	0.349	1165	1	0.273318
Idx_1604	1-Stearoylglycerophosphocholine	0.360488	0.19647	0.00010125	1201	1	1.83482
Idx_1605	2-Chloro-2''-deoxyadenosine-5''-triphosphate	0.140806	0.130378	0.0053249	1132	1	1.07998
Idx_1606	LysoPE(0:0/22:6(4Z,7Z,10Z,13Z,16Z,19Z))	0.07463	0.100572	0.063123	1199	1	0.742055
Idx_1607	1-Stearoylglycerophosphoserine	0.100959	0.141863	0.098862	1207	1	0.711665
Idx_1608	3-[5,7-dihydroxy-2-(3-hydroxyphenyl)-4-oxo-3,4-dihydro-2H-1-benzopyran-8-yl]-5,7-dihydroxy-2-phenyl-3,4-dihydro-2H-1-benzopyran-4-one	0.031855	0.071725	0.23693	1206	1	0.444127
Idx_1609	TG(8:0/8:0/i-12:0)	1e-06	0.067371	0.5	1204	0.0254569	1.48432e-05
Idx_161	Fosfomycin	0.092478	0.09724	0.012836	1180	1	0.951028
Idx_1610	Daunorubicin	1e-06	0.046486	0.5	1209	0.0254579	2.15119e-05
Idx_1611	N-[(3a,5b,7b)-7-hydroxy-24-oxo-3-(sulfooxy)cholan-24-yl]-Glycine	0.467776	0.233829	0.047063	1127	1	2.0005
Idx_1612	LysoPE(0:0/22:4(7Z,10Z,13Z,16Z))	0.064408	0.100373	0.11769	1216	1	0.641687
Idx_1613	Artonin Q	1e-06	0.064716	0.5	1165	0.0254494	1.54521e-05
Idx_1614	Cinncassiol D2 glucoside	1e-06	0.051429	0.5	1172	0.0254508	1.94443e-05
Idx_1615	Biochanin A 7-(6-malonylglucoside)	1e-06	0.127477	0.5	1194	0.025455	7.84455e-06
Idx_1616	1-Linoleoylglycerophosphocholine	0.089791	0.121913	0.074792	1121	1	0.736517
Idx_1617	N-[(4E,8E)-1,3-dihydroxyoctadeca-4,8-dien-2-yl]hexadecanamide	1e-06	0.163911	0.5	1212	0.0254585	6.10087e-06
Idx_1618	UDP-pentose	1e-06	0.101374	0.5	1143	0.0254451	9.86446e-06
Idx_1619	Aldosterone 18-glucuronide	0.309534	0.220556	0.29748	1206	1	1.40343
Idx_162	4-Hydroxybenzoate	0.114611	0.103068	0.0025913	1091	1	1.11199
Idx_1620	PA(8:0/16:0)	0.253809	0.169922	3.0605e-05	1223	1	1.49368
Idx_1621	B-Carotene	0.199879	0.151791	0.0020605	1202	1	1.3168
Idx_1622	FAHFA(16:1(9Z)/9-O-18:0)	1e-06	0.157373	0.5	1203	0.0254567	6.35433e-06
Idx_1623	C16 Cer	0.151758	0.117219	0.00014965	1215	1	1.29465
Idx_1624	Diosbulbinoside F	0.153844	0.12424	0.0010201	1215	1	1.23828
Idx_1625	FAHFA(16:0/9-O-18:0)	0.045792	0.094303	0.23426	1195	1	0.485584
Idx_1626	Mezlocillin	0.011344	0.055061	0.39676	1188	1	0.206026
Idx_1627	Tetrahydroaldosterone-3-glucuronide	0.176518	0.10898	3.4693e-07	1206	1	1.61973
Idx_1628	TG(8:0/8:0/a-13:0)[rac]	1e-06	0.083752	0.5	1190	0.0254542	1.194e-05
Idx_1629	Resveratrol 4''-(6-galloylglucoside)	0.27928	0.18471	6.5865e-05	1177	1	1.51199
Idx_163	Methyl (methylthio)methyl disulfide	0.069038	0.084187	0.039539	1221	1	0.820055
Idx_1630	Italidipyrone	0.124437	0.121638	0.0053038	1180	1	1.02301
Idx_1631	Cortolone-3-glucuronide	0.235359	0.1135	1.2463e-12	1206	1	2.07365
Idx_1632	Cinncassiol A 19-glucoside	1e-06	0.191894	0.5	1218	0.0254596	5.21121e-06
Idx_1633	Hovenidulcigenin A	1e-06	0.058376	0.5	1232	0.0254623	1.71303e-05
Idx_1634	Canavalioside	0.000363	0.037367	0.49566	1211	0.806393	0.00971445
Idx_1635	3-Hexaprenyl-4-hydroxybenzoic acid	0.122751	0.146974	0.071894	1192	1	0.835189
Idx_1636	Darunavir	1e-06	0.195717	0.5	962	0.0254081	5.10942e-06
Idx_1637	6-{[1-carboxy-8-hydroxy-3,5-dioxo-9-(sulfooxy)-1H,2H,3H,5H-cyclopenta[c]isochromen-7-yl]oxy}-3,4,5-trihydroxyoxane-2-carboxylic acid	1e-06	0.040573	0.5	1142	0.0254449	2.46469e-05
Idx_1638	2-Hexaprenyl-6-methoxy-1,4-benzoquinol	0.021494	0.068341	0.33163	1185	1	0.314511
Idx_1639	BL II	1e-06	0.060475	0.5	1092	0.025435	1.65358e-05
Idx_164	3,4-Diethylthiophene	1e-06	0.050355	0.5	1131	0.0254428	1.9859e-05
Idx_1640	3-cis-Hydroxy-b,e-Caroten-3''-one	0.070036	0.119524	0.165	1212	1	0.585958
Idx_1641	Endoxifen O-glucuronide	0.082473	0.143668	0.19132	1138	1	0.574053
Idx_1642	Cyclopassifloic acid E	0.285436	0.20437	0.049951	1132	1	1.39666
Idx_1643	Furohyperforin	0.514071	0.203237	0.0010955	1198	1	2.52942
Idx_1644	DG(15:0/16:1(9Z)/0:0)	1e-06	0.133925	0.5	1177	0.0254517	7.46687e-06
Idx_1645	TG(10:0/10:0/10:0)	1e-06	0.061792	0.5	1192	0.0254546	1.61833e-05
Idx_1646	6-({2-[4-ethyl-3-(sulfooxy)phenyl]-3,5-dihydroxy-3,4-dihydro-2H-1-benzopyran-7-yl}oxy)-3,4,5-trihydroxyoxane-2-carboxylic acid	1e-06	0.116062	0.5	1178	0.0254519	8.61608e-06
Idx_1647	Atorvastatin	1e-06	0.060692	0.5	1176	0.0254515	1.64766e-05
Idx_1648	{6,7,8,11,12,13,21,23-octahydroxy-3,16-dioxo-2,17,20-trioxatetracyclo[17.3.1.0‚Å¥,‚Åπ.0¬π‚Å∞,¬π‚Åµ]tricosa-4,6,8,10,12,14-hexaen-22-yl}oxidanesulfonic acid	0.125573	0.123403	0.0071155	1131	1	1.01758
Idx_1649	Gadoteric acid	0.051621	0.074433	0.086084	1190	1	0.693523
Idx_165	cis-1,2-Dihydro-3-ethylcatechol	0.009525	0.04666	0.39371	1206	1	0.204136
Idx_1650	Cholesterol glucuronide	0.11182	0.145919	0.068372	1165	1	0.766316
Idx_1651	DG(14:0/18:3(6Z,9Z,12Z)/0:0)	0.020891	0.066575	0.33185	1207	1	0.313796
Idx_1652	[4-({[3,5-dihydroxy-2-(hydroxymethyl)-6-(3,4,5-trihydroxybenzoyloxy)oxan-4-yl]oxy}carbonyl)-2,6-dihydroxyphenyl]oxidanesulfonic acid	0.083944	0.14952	0.1827	1151	1	0.561423
Idx_1653	Cascaroside C	0.227536	0.182271	0.014927	1194	1	1.24834
Idx_1654	PA(8:0/18:0)	1e-06	0.043293	0.5	1215	0.025459	2.30984e-05
Idx_1655	DG(14:0/18:2(9Z,12Z)/0:0)	0.065578	0.126636	0.24422	1195	1	0.517846
Idx_1656	C18 Cer	0.075089	0.08278	0.020863	1206	1	0.907091
Idx_1657	Gladiatoside C2	0.027689	0.067059	0.2597	1213	1	0.412905
Idx_1658	FAHFA(18:0/9-O-18:0)	1e-06	0.057283	0.5	1199	0.025456	1.74572e-05
Idx_1659	Neobignonoside	0.02248	0.051513	0.24189	1202	1	0.436395
Idx_166	Carbamoyl phosphate	0.094463	0.105096	0.021079	1199	1	0.898826
Idx_1660	Protoporphyrinogen IX	0.24896	0.133329	1.0208e-08	1186	1	1.86726
Idx_1661	Muricin E	0.111206	0.111665	0.012443	1215	1	0.995889
Idx_1662	TG(10:0/13:0/8:0)	1e-06	0.194192	0.5	1180	0.0254523	5.14954e-06
Idx_1663	Mangiferin 6''-gallate	0.572437	0.19039	0.0019096	1187	1	3.00665
Idx_1664	Rubroskyrin	0.065961	0.124817	0.20121	1182	1	0.528462
Idx_1665	<i>para</i>-hydroxyatorvastatin	0.005506	0.049698	0.45031	1156	1	0.110789
Idx_1666	DG(15:0/18:4(6Z,9Z,12Z,15Z)/0:0)	0.119613	0.111426	0.0050939	1180	1	1.07347
Idx_1667	3-Hexaprenyl-4-hydroxy-5-methoxybenzoic acid	0.012523	0.057143	0.38938	1194	1	0.219152
Idx_1668	DG(15:0/18:3(6Z,9Z,12Z)/0:0)	0.02018	0.064941	0.33101	1179	1	0.310744
Idx_1669	Asparagoside A	1e-06	0.174846	0.5	1181	0.0254525	5.71932e-06
Idx_167	Methamidophos	0.07221	0.09744	0.074423	1223	1	0.741071
Idx_1670	Squamocin K	1e-06	0.070598	0.5	1193	0.0254548	1.41647e-05
Idx_1671	DG(15:0/18:2(9Z,12Z)/0:0)	1e-06	0.168365	0.5	1187	0.0254537	5.93948e-06
Idx_1672	Hordatine B	0.026021	0.077212	0.32118	1219	1	0.337007
Idx_1673	4-Deoxyannoreticuin	1e-06	0.05633	0.5	1190	0.0254542	1.77525e-05
Idx_1674	Streptomycin	0.070278	0.101559	0.078717	1221	1	0.691992
Idx_1675	Kuwanon Y	0.091791	0.111283	0.03256	1178	1	0.824843
Idx_1676	Biliverdin	0.031383	0.08118	0.28565	1132	1	0.386585
Idx_1677	TG(8:0/14:0/10:0)	1e-06	0.077185	0.5	1188	0.0254539	1.29559e-05
Idx_1678	Bilirubin	0.191759	0.184249	0.052016	1127	1	1.04076
Idx_1679	Cholic acid glucuronide	0.282433	0.174719	0.012255	1169	1	1.6165
Idx_168	Ethosuximide	1e-06	0.127085	0.5	1203	0.0254567	7.86875e-06
Idx_1680	Montelukast	1e-06	0.074814	0.5	960	0.0254077	1.33665e-05
Idx_1681	2-{2,6-dihydroxy-4-[6-hydroxy-7-(3-methylbut-2-en-1-yl)-1-benzofuran-2-yl]-3-methoxyphenyl}-6-(2,4-dihydroxyphenyl)-4-methylcyclohex-3-ene-1-carboxylic acid	0.015719	0.0721	0.39163	968	1	0.218017
Idx_1682	Erythrinasinate A	0.212192	0.147554	0.00012061	1159	1	1.43806
Idx_1683	D-Urobilin	0.063219	0.113135	0.18806	1179	1	0.558793
Idx_1684	Hydratopyrrhoxanthinol	0.33776	0.198077	0.00096481	1197	1	1.7052
Idx_1685	DG(14:0/20:4(5Z,8Z,11Z,14Z)/0:0)	1e-06	0.105648	0.5	1217	0.0254594	9.46539e-06
Idx_1686	6-{3-[6-(3,4-dihydroxy-6-methyl-5-oxooxan-2-yl)-5,7-dihydroxy-4-oxo-4H-chromen-2-yl]phenoxy}-3,4,5-trihydroxyoxane-2-carboxylic acid	0.001088	0.048802	0.49126	1190	1	0.0222942
Idx_1687	D-Urobilinogen	0.188146	0.19751	0.36313	1135	1	0.95259
Idx_1688	Ubiquinone 6	1e-06	0.176733	0.5	1180	0.0254523	5.65825e-06
Idx_1689	DG(14:0/20:3(5Z,8Z,11Z)/0:0)	1e-06	0.063065	0.5	1202	0.0254565	1.58567e-05
Idx_169	(2-hydroxyethoxy)sulfonic acid	0.12875	0.103114	0.00050824	1211	1	1.24862
Idx_1690	Protoleucomelone	0.020397	0.074734	0.37002	1213	1	0.272928
Idx_1691	Mesobilirubinogen	1e-06	0.196192	0.5	1142	0.0254449	5.09705e-06
Idx_1692	Tuberoside	1e-06	0.084283	0.5	1184	0.0254531	1.18648e-05
Idx_1693	4-Hydroxy-17beta-estradiol-2-S-glutathione	0.110764	0.177189	0.33085	1056	1	0.625118
Idx_1694	C20 Cer	0.101533	0.09139	0.0024889	1215	1	1.11099
Idx_1695	3,5-Digalloylepicatechin	1e-06	0.112756	0.5	1173	0.025451	8.86871e-06
Idx_1696	Epicatechin-(4beta->8)-gallocatechin	1e-06	0.084086	0.5	1079	0.0254324	1.18926e-05
Idx_1697	L-Urobilin	0.065333	0.08482	0.054544	1149	1	0.770255
Idx_1698	L-Urobilinogen	0.054528	0.077669	0.077932	1172	1	0.702056
Idx_1699	Asparagoside B	1e-06	0.140083	0.5	1200	0.0254562	7.13862e-06
Idx_17	Benzene	1e-06	0.150476	0.5	1166	0.0254496	6.64558e-06
Idx_170	Thien-2-ylacetate	0.217709	0.163922	0.0011568	1206	1	1.32813
Idx_1700	Glycerol triundecanoate	1e-06	0.05548	0.5	1160	0.0254484	1.80245e-05
Idx_1701	Losartan N2-glucuronide	1e-06	0.143591	0.5	1181	0.0254525	6.96422e-06
Idx_1702	1-Oleoylglycerophosphoinositol	0.04619	0.08825	0.18054	1178	1	0.523399
Idx_1703	Mytiloxanthin	1e-06	0.132643	0.5	1195	0.0254552	7.53903e-06
Idx_1704	Pentosan Polysulfate	1e-06	0.068903	0.5	1125	0.0254416	1.45132e-05
Idx_1705	Eriodictyol 7-(6-galloylglucoside)	0.182635	0.190894	0.12292	1186	1	0.956735
Idx_1706*	DG(15:0/18:1(11Z)/0:0)	0.304166	0.164229	7.6077e-05	1175	1	1.85208
Idx_1706*	DG(15:0/20:4(5Z,8Z,11Z,14Z)/0:0)	0.304166	0.164229	7.6077e-05	1175	1	1.85208
Idx_1707	Neocasomorphin (1-5)	0.00371	0.056327	0.47425	1132	1	0.0658654
Idx_1708	Hebevinoside IV	0.133552	0.158784	0.06986	1204	1	0.841092
Idx_1709	Prodelphinidin A1	0.101268	0.143377	0.12126	1210	1	0.706306
Idx_171	5-Hydroxymethyluracil	0.083113	0.083101	0.010138	1223	1	1.00014
Idx_1710	Somniferine	1e-06	0.17165	0.5	1160	0.0254484	5.82581e-06
Idx_1711	Torvoside G	0.01707	0.071675	0.38851	1186	1	0.238158
Idx_1712	Cholestane-3,7,12,25-tetrol-3-glucuronide	0.001522	0.042912	0.48426	1144	1	0.0354679
Idx_1713	Antibiotic X 14889C	1e-06	0.083102	0.5	1169	0.0254502	1.20334e-05
Idx_1714	Donhexocin	0.084393	0.122089	0.14205	1195	1	0.691242
Idx_1715	Candesartan N2-glucuronide	0.030153	0.055653	0.17394	1201	1	0.541804
Idx_1716	Goshonoside F6	1e-06	0.064276	0.5	1171	0.0254506	1.55579e-05
Idx_1717	DG(14:0/22:4(7Z,10Z,13Z,16Z)/0:0)	0.008003	0.040281	0.39331	1199	1	0.198679
Idx_1718	C16 CErP	1e-06	0.058451	0.5	1195	0.0254552	1.71083e-05
Idx_1719	Cer(d18:1/22:1(13Z))	0.028952	0.055866	0.1875	1223	1	0.51824
Idx_172	2-[(Ethylthio)methyl]furan	0.057573	0.080967	0.077358	1226	1	0.711067
Idx_1720	1-Arachidonoylglycerophosphoinositol	1e-06	0.07769	0.5	1204	0.0254569	1.28717e-05
Idx_1721	Fasciculic acid A	0.030514	0.06743	0.2321	1199	1	0.452529
Idx_1722	Mosinone A	1e-06	0.063266	0.5	1214	0.0254588	1.58063e-05
Idx_1723	C22 Cer	0.071545	0.08399	0.029812	1220	1	0.851828
Idx_1724	(20R)-Ginsenoside Rh2	0.145919	0.162776	0.1008	1202	1	0.896441
Idx_1725	Asitribin	1e-06	0.13477	0.5	1205	0.0254571	7.42005e-06
Idx_1726	6-[(6-carboxy-3,4,5-trihydroxyoxan-2-yl)oxy]-11-hydroxy-7-(4-hydroxy-3,5-dimethoxyphenyl)-3-(4-hydroxyphenyl)-2Œª‚Å¥,8-dioxatricyclo[7.3.1.0‚Åµ,¬π¬≥]trideca-1(13),2,4,6,9,11-hexaen-2-ylium	0.024488	0.084291	0.36278	1189	1	0.290517
Idx_1727	Rollinecin A	1e-06	0.101315	0.5	1202	0.0254565	9.87021e-06
Idx_1728	TG(10:0/i-12:0/13:0)	0.022635	0.063327	0.2979	1173	1	0.35743
Idx_1729	2-{4-[(6-carboxy-3,4,5-trihydroxyoxan-2-yl)oxy]-3-hydroxyphenyl}-3,7-dihydroxy-5-{[3,4,5-trihydroxy-6-(hydroxymethyl)oxan-2-yl]oxy}-1Œª‚Å¥-chromen-1-ylium	0.012609	0.05375	0.3789	1177	1	0.234586
Idx_173	4-Oxocyclohexanecarboxylate	1e-06	0.059561	0.5	1212	0.0254585	1.67895e-05
Idx_1730	Pinotin A	1e-06	0.061865	0.5	1164	0.0254492	1.61642e-05
Idx_1731	Gambogic acid	1e-06	0.056539	0.5	1173	0.025451	1.76869e-05
Idx_1732	Lopinavir	0.015099	0.070342	0.40345	1165	1	0.214651
Idx_1733	Goshonoside F4	0.008888	0.058807	0.43463	1151	1	0.151138
Idx_1734	Vescalin	0.329531	0.226661	0.082413	1148	1	1.45385
Idx_1735	3''-Sialyllactose	0.245983	0.151957	1.9657e-05	1184	1	1.61877
Idx_1736	Lactodifucotetraose	1e-06	0.131878	0.5	1166	0.0254496	7.58277e-06
Idx_1737	Maslinic acid 3-O-b-D-glucoside	0.052163	0.081085	0.11638	1213	1	0.643313
Idx_1738	Cer(d18:1/23:0)	0.119726	0.102602	0.0014428	1222	1	1.1669
Idx_1739	Sanchinoside B1	1e-06	0.063497	0.5	1207	0.0254575	1.57488e-05
Idx_174	1-Methylnaphthalene	0.046764	0.081195	0.15135	1158	1	0.575947
Idx_1740	CE(17:0)	0.333874	0.203364	0.064081	1200	1	1.64176
Idx_1741	ADP-ribose 2''-phosphate	0.000331	0.04722	0.49717	1169	0.71587	0.00700974
Idx_1742	DG(16:0/22:5(4Z,7Z,10Z,13Z,16Z)/0:0)	0.193834	0.113404	5.2899e-08	1202	1	1.70923
Idx_1743	Phosphatidylinositol-3,4,5-trisphosphate	0.127187	0.1888	0.18845	1109	1	0.67366
Idx_1744	3''-Prenylapigenin 7-[rhamnosyl-(1->6)-glucoside]	1e-06	0.058412	0.5	1183	0.0254529	1.71198e-05
Idx_1745	Glycerol 1-(9Z-octadecenoate) 2-tetradecanoate 3-phosphate	0.062576	0.081941	0.055698	1206	1	0.763671
Idx_1746	CE(18:3(6Z,9Z,12Z))	0.058928	0.069951	0.035534	1215	1	0.842418
Idx_1747	C24:1 Cer	0.039306	0.058145	0.099362	1220	1	0.676
Idx_1748	PA(16:0/16:0)	1e-06	0.047594	0.5	1211	0.0254583	2.10111e-05
Idx_1749	DG(14:1(9Z)/24:1(15Z)/0:0)	1e-06	0.065002	0.5	1217	0.0254594	1.53841e-05
Idx_175	Cycloheptanecarboxylic acid	0.194533	0.157379	0.0012528	1187	1	1.23608
Idx_1750	C24 Cer	0.059727	0.096483	0.13273	1224	1	0.619042
Idx_1751	Saponin H	0.049936	0.075338	0.10452	1226	1	0.662826
Idx_1752	6-({3,7-dihydroxy-2-[3-hydroxy-10-(4-hydroxy-3-methoxyphenyl)-2-oxo-4-oxatricyclo[4.3.1.0¬≥,‚Å∑]decan-8-yl]-4-oxo-3,4-dihydro-2H-1-benzopyran-5-yl}oxy)-3,4,5-trihydroxyoxane-2-carboxylic acid	0.115993	0.127246	0.023609	1217	1	0.911565
Idx_1753	PA(18:1(11Z)/15:0)	0.01068	0.046522	0.37805	1200	1	0.229569
Idx_1754	Campesteryl alpha-linolenate	0.032984	0.063291	0.18278	1220	1	0.521148
Idx_1755	6,11-dihydroxy-2,2,5-trimethyl-12-(6,8,11-trihydroxy-2,2,5-trimethyl-10-oxo-3,4,5,10-tetrahydro-2H-1-oxa-5-azatetraphen-4-yl)-5,10-dihydro-2H-1-oxa-5-azatetraphen-10-one	1e-06	0.178652	0.5	1218	0.0254596	5.59747e-06
Idx_1756	PE(14:0/16:0)	0.074131	0.101707	0.066717	1185	1	0.728868
Idx_1757	Ceramide (d18:1/25:0)	0.136235	0.112147	0.00072991	1222	1	1.21479
Idx_1758	Medicagenic acid 3-O-beta-D-glucoside	0.266374	0.199846	0.04879	1188	1	1.3329
Idx_1759	Natamycin	0.097362	0.123417	0.038165	1210	1	0.788886
Idx_176	2-Hydroxymethylclavam	0.011001	0.065732	0.42926	1158	1	0.167361
Idx_1760	Glycogen	1e-06	0.142836	0.5	1162	0.0254488	7.00104e-06
Idx_1761	Saquinavir	0.068691	0.081821	0.032756	1188	1	0.839528
Idx_1762	PA(16:0/18:2(9Z,12Z))	0.315903	0.171644	7.792e-06	1176	1	1.84045
Idx_1763	PE(14:0/P-18:1(11Z))	0.125628	0.128773	0.010072	1202	1	0.975577
Idx_1764	C20 CerP	0.012086	0.066345	0.42476	1218	1	0.182169
Idx_1765	(N-acetylneuraminosyl(a2-6)lactosamine)	0.093299	0.096213	0.011379	1155	1	0.969713
Idx_1766	PA(16:0/18:1(11Z))	0.200314	0.164151	0.00077595	1181	1	1.2203
Idx_1767	SM(d18:1/14:0)	0.128689	0.135561	0.03636	1208	1	0.949307
Idx_1768	CE(20:3(8Z,11Z,14Z))	0.05513	0.071746	0.056933	1218	1	0.768405
Idx_1769	C26 Cer	1e-06	0.052075	0.5	1107	0.025438	1.92031e-05
Idx_177	6-Methylquinoline	1e-06	0.041924	0.5	1196	0.0254554	2.38527e-05
Idx_1770	Telaprevir	1e-06	0.054028	0.5	1168	0.02545	1.85089e-05
Idx_1771	PS(14:0/14:0)	1e-06	0.082933	0.5	1126	0.0254418	1.20579e-05
Idx_1772	PA(15:0/20:4(5Z,8Z,11Z,14Z))	1e-06	0.090428	0.5	1219	0.0254598	1.10585e-05
Idx_1773	Secoisolariciresinol 9,9''-diglucoside	1e-06	0.075072	0.5	1182	0.0254527	1.33205e-05
Idx_1774	PA(15:0/20:2(11Z,14Z))	0.019386	0.057335	0.31165	1233	1	0.338118
Idx_1775	DG(20:4(5Z,8Z,11Z,14Z)/22:6(4Z,7Z,10Z,13Z,16Z,19Z)/0:0)	1e-06	0.088488	0.5	1206	0.0254573	1.1301e-05
Idx_1776	2-[({7-[4-(1,2-dihydroxyethyl)-5,11,12,13-tetrahydroxy-8-oxo-3,7-dioxatricyclo[7.4.0.0¬≤,‚Å∂]trideca-1(13),9,11-trien-10-yl]-3,4,8,9,10-pentahydroxy-6-oxo-6H-benzo[c]chromen-1-yl}(hydroxy)methylidene)amino]acetic acid	1e-06	0.209428	0.5	1200	0.0254562	4.77491e-06
Idx_1777	PC(14:1(9Z)/15:0)	0.205241	0.152752	8.6192e-05	1194	1	1.34362
Idx_1778	PA(14:1(9Z)/22:6(4Z,7Z,10Z,13Z,16Z,19Z))	1e-06	0.17945	0.5	1218	0.0254596	5.57258e-06
Idx_1779	PG(i-12:0/18:2(9Z,11Z))	1e-06	0.051762	0.5	1217	0.0254594	1.93192e-05
Idx_178	(E)-4-(Trimethylammonio)but-2-enoate	0.082902	0.121555	0.11482	1164	1	0.682012
Idx_1780	DG(22:0/0:0/18:2n6)	0.359776	0.203155	0.060874	1222	1	1.77094
Idx_1781	PS(14:1(9Z)/15:0)	1e-06	0.134008	0.5	1202	0.0254565	7.46224e-06
Idx_1782	PC(14:0/15:0)	0.210972	0.133655	2.1628e-06	1190	1	1.57848
Idx_1783	PS(14:0/15:0)	1e-06	0.069775	0.5	1139	0.0254443	1.43318e-05
Idx_1784	1,2-Di-(9Z,12Z-octadecadienoyl)-sn-glycero-3-phosphate	0.081915	0.129825	0.13036	1203	1	0.630965
Idx_1785	DG(20:0/22:6(4Z,7Z,10Z,13Z,16Z,19Z)/0:0)	0.301604	0.186781	0.00040166	1216	1	1.61475
Idx_1786	Cyclopassifloside I	1e-06	0.136789	0.5	1211	0.0254583	7.31053e-06
Idx_1787	PA(14:1(9Z)/22:2(13Z,16Z))	0.20794	0.151996	0.00024196	1217	1	1.36806
Idx_1788	DG(18:4(6Z,9Z,12Z,15Z)/24:1(15Z)/0:0)	0.025751	0.052218	0.20323	1226	1	0.493144
Idx_1789	PE(16:1(9Z)/P-18:1(11Z))	0.152235	0.196173	0.22737	1197	1	0.776024
Idx_179	3-(Methylthio)methylthiophene	0.064262	0.096845	0.098103	1215	1	0.663555
Idx_1790	Glucosylceramide (d18:1/16:0)	0.121511	0.14057	0.058862	1211	1	0.864416
Idx_1791	PA(18:0/18:2(9Z,12Z))	0.224563	0.163012	0.00015238	1194	1	1.37759
Idx_1792	DG(18:3(6Z,9Z,12Z)/24:1(15Z)/0:0)	1e-06	0.067882	0.5	1219	0.0254598	1.47314e-05
Idx_1793	CerP(d18:1/22:0)	1e-06	0.046012	0.5	1214	0.0254588	2.17335e-05
Idx_1794	PC(15:0/P-16:0)	0.113527	0.136628	0.075723	1221	1	0.83092
Idx_1795	Atazanavir	0.009504	0.041459	0.37453	1078	1	0.229239
Idx_1796	N-hexadecanoylsphinganine-1-phosphocholine	0.04321	0.075397	0.15094	1222	1	0.5731
Idx_1797	Fumonisin B2	0.037696	0.112844	0.3413	1058	1	0.334054
Idx_1798	PS(14:0/16:1(9Z))	1e-06	0.065053	0.5	1209	0.0254579	1.53721e-05
Idx_1799	{2,6-dihydroxy-4-[7-oxo-3,5-bis({[3,4,5-trihydroxy-6-(hydroxymethyl)oxan-2-yl]oxy})-7H-chromen-2-yl]phenoxy}dihydroxyoxo-Œª‚Å∂-sulfanylium	1e-06	0.093983	0.5	1158	0.025448	1.06402e-05
Idx_18	Methanedithiol	0.160335	0.098435	9.9099e-07	1218	1	1.62884
Idx_180	2,3-Dimethylmaleate	0.203963	0.1604	0.0024327	1185	1	1.27159
Idx_1800	PA(15:0/22:5(4Z,7Z,10Z,13Z,16Z))	0.017887	0.049311	0.28984	1221	1	0.362739
Idx_1801	PC(14:1(9Z)/P-18:1(11Z))	0.170577	0.183727	0.1936	1219	1	0.928426
Idx_1802	PE(14:0/20:2(11Z,14Z))	0.19651	0.131365	7.7395e-06	1196	1	1.49591
Idx_1803	PC(14:0/P-18:1(11Z))	0.186018	0.141905	0.00070623	1221	1	1.31086
Idx_1804	PC(15:0/16:1(9Z))	0.344663	0.184905	5.2349e-08	1184	1	1.864
Idx_1805	PA(16:0/22:6(4Z,7Z,10Z,13Z,16Z,19Z))	0.087886	0.106734	0.036535	1198	1	0.823411
Idx_1806	PE(18:4(6Z,9Z,12Z,15Z)/P-18:1(11Z))	0.146653	0.129039	0.0053372	1178	1	1.1365
Idx_1807	PA(16:0/22:5(4Z,7Z,10Z,13Z,16Z))	0.047917	0.096076	0.22065	1212	1	0.498741
Idx_1808	PE(18:3(6Z,9Z,12Z)/P-18:1(11Z))	0.19807	0.140001	0.00012766	1193	1	1.41478
Idx_1809	Torvonin A	0.124454	0.122204	0.0079684	1221	1	1.01841
Idx_181	2-Naphthol	0.013988	0.060058	0.38397	1179	1	0.232908
Idx_1810	DG(20:4(5Z,8Z,11Z,14Z)/24:1(15Z)/0:0)	1e-06	0.12517	0.5	1216	0.0254592	7.98913e-06
Idx_1811	PE(18:1(11Z)/P-18:1(11Z))	0.121581	0.187937	0.5	1204	1	0.646924
Idx_1812	PA(14:1(9Z)/24:1(15Z))	0.055531	0.077968	0.078029	1208	1	0.712228
Idx_1813	SM(d18:1/18:1(11Z))	0.184904	0.172426	0.19014	1222	1	1.07237
Idx_1814	[4-({[7,8,8,12,13,22-hexahydroxy-19-(hydroxymethyl)-3,6,16-trioxo-2,17,20,23-tetraoxapentacyclo[16.3.1.1‚Å∑,¬π¬π.0‚Å¥,‚Åπ.0¬π‚Å∞,¬π‚Åµ]tricosa-4,10,12,14-tetraen-21-yl]oxy}carbonyl)-2,6-dihydroxyphenyl]oxidanesulfonic acid	1e-06	0.142542	0.5	1178	0.0254519	7.01548e-06
Idx_1815	PE(18:4(6Z,9Z,12Z,15Z)/18:4(6Z,9Z,12Z,15Z))	1e-06	0.063426	0.5	1196	0.0254554	1.57664e-05
Idx_1816	PC(14:0/18:1(11Z))	0.295818	0.153272	1.3761e-10	1190	1	1.93002
Idx_1817	SM(d18:0/18:0)	1e-06	0.063655	0.5	1223	0.0254605	1.57097e-05
Idx_1818	PC(16:0/16:0)	0.084566	0.086007	0.011932	1211	1	0.983246
Idx_1819	PE(14:0/22:5(4Z,7Z,10Z,13Z,16Z))	1e-06	0.055585	0.5	1190	0.0254542	1.79905e-05
Idx_182	trans-4-Hydroxycyclohexanecarboxylate	0.188544	0.198832	0.1677	1190	1	0.948258
Idx_1820	PC(18:4(6Z,9Z,12Z,15Z)/P-16:0)	0.176118	0.136252	0.011009	1212	1	1.29259
Idx_1821	Isonuatigenin 3-[rhamnosyl-(1->2)-glucoside]	0.101676	0.104892	0.014734	1223	1	0.96934
Idx_1822	PC(15:0/18:4(6Z,9Z,12Z,15Z))	0.117796	0.11492	0.0074943	1190	1	1.02503
Idx_1823	Liriodendrin	0.143947	0.156601	0.038323	1158	1	0.919196
Idx_1824	Hordatine B glucoside	0.451694	0.236025	0.032049	1073	1	1.91375
Idx_1825	PC(15:0/18:2(9Z,12Z))	0.218036	0.157837	0.00023877	1203	1	1.3814
Idx_1826	PC(15:0/18:1(11Z))	0.246496	0.156832	2.9751e-06	1191	1	1.57172
Idx_1827	PA(18:1(11Z)/22:6(4Z,7Z,10Z,13Z,16Z,19Z))	0.12814	0.100014	0.00028643	1207	1	1.28122
Idx_1828	PE(O-16:1(1Z)/22:6(4Z,7Z,10Z,13Z,16Z,19Z))	0.472516	0.202623	1.3127e-07	1186	1	2.332
Idx_1829	PE(20:4(5Z,8Z,11Z,14Z)/P-18:1(11Z))	0.303012	0.175916	2.3457e-05	1204	1	1.72248
Idx_183	4-Amino-1-piperidinecarboxylic acid	0.332056	0.216917	0.19644	1199	1	1.5308
Idx_1830	PE(O-18:1(1Z)/20:4(5Z,8Z,11Z,14Z))	0.312685	0.203346	0.0073207	1191	1	1.5377
Idx_1831	Kaempferol 3-gentiobioside 7-rhamnoside	1e-06	0.054433	0.5	1146	0.0254457	1.83712e-05
Idx_1832	DG(11D3/13D5/0:0)	0.173117	0.161561	0.16167	1229	1	1.07153
Idx_1833	PC(14:0/20:2(11Z,14Z))	0.129971	0.117737	0.0027118	1207	1	1.10391
Idx_1834	PE(20:0/P-18:1(11Z))	0.117435	0.15608	0.24684	1197	1	0.752403
Idx_1835	SM(d18:1/20:0)	1e-06	0.063242	0.5	1212	0.0254585	1.58123e-05
Idx_1836	Albanin G	1e-06	0.228464	0.5	1051	0.0254267	4.37706e-06
Idx_1837	Trabectedin	0.189669	0.154119	0.00084517	1225	1	1.23067
Idx_1838	DG(22:0/24:1(15Z)/0:0)	0.18822	0.115354	1.2388e-06	1083	1	1.63167
Idx_1839	PE(16:0/22:6(4Z,7Z,10Z,13Z,16Z,19Z))	0.146379	0.145539	0.044594	1186	1	1.00577
Idx_184	Octanoic acid	1e-06	0.05713	0.5	1169	0.0254502	1.75039e-05
Idx_1840	PC(15:0/20:5(5Z,8Z,11Z,14Z,17Z))	1e-06	0.045455	0.5	1196	0.0254554	2.19998e-05
Idx_1841	PA(20:5(5Z,8Z,11Z,14Z,17Z)/22:6(4Z,7Z,10Z,13Z,16Z,19Z))	0.015464	0.042679	0.29002	1219	1	0.362333
Idx_1842	PC(15:0/20:4(5Z,8Z,11Z,14Z))	0.091982	0.172601	0.31286	1187	1	0.532917
Idx_1843	PC(15:0/20:2(11Z,14Z))	0.136655	0.1267	0.0042183	1201	1	1.07857
Idx_1844	PE(22:6(4Z,7Z,10Z,13Z,16Z,19Z)/P-18:1(11Z))	0.297865	0.142921	1.3471e-09	1199	1	2.08412
Idx_1845	PE(22:5(4Z,7Z,10Z,13Z,16Z)/P-18:1(11Z))	0.346491	0.174257	1.7898e-07	1201	1	1.98839
Idx_1846	TG(15:0/14:1(9Z)/o-18:0)	0.152158	0.120319	0.00024523	1166	1	1.26462
Idx_1847	PG(18:0/18:0)	0.240244	0.183092	0.0048265	1227	1	1.31215
Idx_1848	PE(22:4(7Z,10Z,13Z,16Z)/P-18:0)	0.290563	0.178642	4.2955e-06	1193	1	1.62651
Idx_1849	PS(16:0/20:4(5Z,8Z,11Z,14Z))	0.197951	0.144942	0.00020194	1202	1	1.36573
Idx_185	2-Oxoglutaramate	0.011452	0.06075	0.41545	1205	1	0.18851
Idx_1850	Glucosylceramide (d18:1/22:0)	0.064576	0.129233	0.26967	1164	1	0.499687
Idx_1851	DG(11D5/13D5/0:0)	0.134224	0.15527	0.24272	1223	1	0.864455
Idx_1852	SM(d18:1/22:1(13Z))	0.068453	0.127852	0.32473	1203	1	0.535408
Idx_1853	SM(d18:0/22:1(13Z))	1e-06	0.116219	0.5	1184	0.0254531	8.60445e-06
Idx_1854	PS(18:0/18:2(9Z,12Z))	1e-06	0.050959	0.5	1196	0.0254554	1.96236e-05
Idx_1855	PS(18:0/18:1(9Z))	0.062751	0.13022	0.29003	1160	1	0.481885
Idx_1856	Cellulose propionate	0.026906	0.066521	0.26485	1067	1	0.404474
Idx_1857	PC(15:0/22:6(4Z,7Z,10Z,13Z,16Z,19Z))	0.229777	0.143123	2.513e-06	1195	1	1.60545
Idx_1858	Sanguisorbin E	0.05684	0.073949	0.056868	1214	1	0.768638
Idx_1859	PG(a-13:0/i-24:0)	0.074255	0.07295	0.010332	1228	1	1.01789
Idx_186	3-Methyleneoxindole	0.146271	0.14463	0.01099	1214	1	1.01135
Idx_1860	Betavulgaroside IV	0.26426	0.192202	0.011448	1221	1	1.37491
Idx_1861	PG(18:0/20:3(5Z,8Z,11Z))	1e-06	0.057374	0.5	1194	0.025455	1.74295e-05
Idx_1862	Vinaginsenoside R14	1e-06	0.087002	0.5	1207	0.0254575	1.1494e-05
Idx_1863	Okadaic acid	0.054064	0.089318	0.12858	1223	1	0.605298
Idx_1864	PI(16:0/16:1(9Z))	0.524036	0.22179	2.8133e-05	1152	1	2.36276
Idx_1865	TG(14:0/15:0/20:5(5Z,8Z,11Z,14Z,17Z))	0.064169	0.13059	0.40185	1187	1	0.491378
Idx_1866	PS(18:0/20:4(8Z,11Z,14Z,17Z))	1e-06	0.197647	0.5	1153	0.0254471	5.05953e-06
Idx_1867	PA(20:1(11Z)/24:1(15Z))	0.114495	0.155908	0.15625	1198	1	0.734375
Idx_1868	Troleandomycin	1e-06	0.064987	0.5	1215	0.025459	1.53877e-05
Idx_1869	Goyaglycoside h	0.278169	0.222736	0.32836	1177	1	1.24887
Idx_187	4-Acetamidobutanoate	1e-06	0.166795	0.5	1158	0.025448	5.99538e-06
Idx_1870	SM(d18:0/24:1(15Z))	1e-06	0.075177	0.5	1179	0.0254521	1.33019e-05
Idx_1871	Bisdiphosphoinositol tetrakisphosphate	1e-06	0.065638	0.5	1186	0.0254535	1.52351e-05
Idx_1872	Solacauline	1e-06	0.169973	0.5	1214	0.0254588	5.88329e-06
Idx_1873	PG(18:0/22:4(7Z,10Z,13Z,16Z))	0.22073	0.12063	1.5385e-08	1202	1	1.82981
Idx_1874	PC(22:0/P-18:1(11Z))	0.167398	0.132876	0.00068277	1231	1	1.25981
Idx_1875	Amylopectin	0.00138	0.034079	0.47993	1222	1	0.0404941
Idx_1876	PS(18:2(9Z,12Z)/22:6(4Z,7Z,10Z,13Z,16Z,19Z))	0.105001	0.135513	0.054054	1156	1	0.774841
Idx_1877	TG(15:0/18:1(11Z)/o-18:0)	0.224869	0.146288	2.9577e-05	1125	1	1.53717
Idx_1878	PS(18:1(9Z)/22:6(4Z,7Z,10Z,13Z,16Z,19Z))	0.116533	0.09415	0.00065242	1209	1	1.23774
Idx_1879	PS(15:0/24:0)	0.249481	0.153982	0.00055498	1216	1	1.6202
Idx_188	(¬±)-2-Butylthiazolidine	0.310803	0.216424	0.17976	1200	1	1.43608
Idx_1880	PI(16:0/18:2(9Z,12Z))	0.242007	0.200591	0.038425	1177	1	1.20647
Idx_1881	Lucyoside M	0.074893	0.090747	0.036859	1199	1	0.825295
Idx_1882	PI(16:0/18:1(11Z))	0.420032	0.204817	1.3565e-06	1161	1	2.05077
Idx_1883	3,5,7-Trihydroxy-4''-methoxy-8-prenylflavone 3-[rhamnosyl-(1->6)-galactoside] 7-galactoside	1e-06	0.149107	0.5	1204	0.0254569	6.70659e-06
Idx_1884	Talinumoside I	0.058694	0.074535	0.047441	1214	1	0.787469
Idx_1885	Isofucosterol 3-O-[6-O-(9-Octadecenoyl)-b-D-glucopyranoside]	0.150859	0.133744	0.013703	1230	1	1.12797
Idx_1886	TG(15:0/16:0/20:3(8Z,11Z,14Z))	0.152668	0.128717	0.0014401	1141	1	1.18607
Idx_1887	TG(14:0/18:4(6Z,9Z,12Z,15Z)/20:5(5Z,8Z,11Z,14Z,17Z))	0.139268	0.123603	0.0061925	1194	1	1.12674
Idx_1888	TG(14:0/20:2n6/o-18:0)	0.122772	0.095481	0.0002714	1201	1	1.28583
Idx_1889	PE(DiMe(11,3)/DiMe(11,5))	0.11909	0.075804	7.7825e-06	1215	1	1.57103
Idx_189	3-Dehydroxycarnitine	1e-06	0.174095	0.5	1210	0.0254581	5.74399e-06
Idx_1890	TG(16:0/16:0/20:4(5Z,8Z,11Z,14Z))	0.25573	0.144144	1.2109e-07	1106	1	1.77413
Idx_1891	Azaspiracid 2	0.221648	0.192754	0.12253	1178	1	1.1499
Idx_1892	TG(16:0/18:1(9Z)/18:2(9Z,12Z))	0.201461	0.155263	0.00043958	1133	1	1.29755
Idx_1893	PI(16:0/20:4(5Z,8Z,11Z,14Z))	0.101713	0.168769	0.22467	1169	1	0.602676
Idx_1894	TG(15:0/20:2n6/o-18:0)	0.062121	0.10403	0.1375	1123	1	0.597145
Idx_1895	TG(16:0/16:0/20:1(11Z))	0.226696	0.207023	0.028926	1124	1	1.09503
Idx_1896	PI(16:0/20:2(11Z,14Z))	0.315826	0.215822	0.050585	1161	1	1.46336
Idx_1897	PS(DiMe(11,3)/DiMe(11,3))	0.195666	0.114148	8.3351e-08	1218	1	1.71414
Idx_1898	Lc3Cer	0.064495	0.154579	0.42747	1182	1	0.41723
Idx_1899	Lyciumin A	0.130916	0.132755	0.0068424	1207	1	0.986147
Idx_19	Sulfite	0.048673	0.075419	0.10849	1207	1	0.645368
Idx_190*	Di-2-propenyl disulfide, 9CI	0.166469	0.180115	0.041673	1178	1	0.924237
Idx_190*	Oxoglutarate	0.166469	0.180115	0.041673	1178	1	0.924237
Idx_1900	PC(DiMe(11,3)/MonoMe(11,5))	0.186447	0.103851	1.5002e-08	1229	1	1.79533
Idx_1901	PI(16:0/22:5(4Z,7Z,10Z,13Z,16Z))	0.133908	0.139322	0.02184	1164	1	0.96114
Idx_1902	PI(16:0/22:4(10Z,13Z,16Z,19Z))	1e-06	0.071898	0.5	1161	0.0254486	1.39086e-05
Idx_1903	3-O-Sulfogalactosylceramide (d18:1/24:0)	0.161144	0.100161	1.7042e-06	1225	1	1.60885
Idx_1904	TG(14:0/20:5(5Z,8Z,11Z,14Z,17Z)/22:6(4Z,7Z,10Z,13Z,16Z,19Z))	0.247577	0.128108	1.0853e-09	1186	1	1.93256
Idx_1905	PS(20:2(11Z,14Z)/24:1(15Z))	0.146143	0.102432	2.0485e-05	1228	1	1.42673
Idx_1906	41-O-demethylrapamycin	0.194866	0.163367	0.0077272	1205	1	1.19281
Idx_1907	PI(18:0/22:6(4Z,7Z,10Z,13Z,16Z,19Z))	0.183095	0.164597	0.0050656	1165	1	1.11238
Idx_1908	Kinetensin 1-7	0.13756	0.122046	0.0054158	1096	1	1.12712
Idx_1909	Soyasaponin II	0.177718	0.138575	0.0012919	1096	1	1.28247
Idx_191	Coumarin	0.192372	0.178763	0.017583	1192	1	1.07613
Idx_1910	Tylosin	0.015694	0.065983	0.37698	1092	1	0.237849
Idx_1911	TG(18:4(6Z,9Z,12Z,15Z)/18:4(6Z,9Z,12Z,15Z)/22:6(4Z,7Z,10Z,13Z,16Z,19Z))	0.198967	0.134104	1.3307e-05	1199	1	1.48368
Idx_1912	TG(15:0/24:0/o-18:0)	1e-06	0.090699	0.5	1189	0.0254541	1.10255e-05
Idx_1913	TG(20:5(5Z,8Z,11Z,14Z,17Z)/18:3(9Z,12Z,15Z)/20:5(5Z,8Z,11Z,14Z,17Z))	0.186224	0.126992	1.9326e-05	1126	1	1.46642
Idx_1914	Saponin D	0.171487	0.108835	3.9247e-06	1194	1	1.57566
Idx_1915	TG(15:0/20:0/22:2(13Z,16Z))	0.175166	0.183984	0.036664	1047	1	0.952072
Idx_1916	Ampeloside Bs1	0.131295	0.154067	0.047213	1099	1	0.852194
Idx_1917	PE-NMe2(24:1(15Z)/24:1(15Z))	0.075361	0.097071	0.054423	1226	1	0.776349
Idx_1918	TG(15:0/22:4(7Z,10Z,13Z,16Z)/22:5(4Z,7Z,10Z,13Z,16Z))	0.138054	0.113013	0.0005554	1186	1	1.22158
Idx_1919	TG(18:0/20:1(11Z)/20:1(11Z))	0.058112	0.084713	0.085595	1222	1	0.685987
Idx_192	2-Methylglutaric acid	0.055048	0.078085	0.077706	1210	1	0.704975
Idx_1920	PGP(22:5(4Z,7Z,10Z,13Z,16Z)/22:6(4Z,7Z,10Z,13Z,16Z,19Z))	0.134176	0.105432	0.00026344	1214	1	1.27263
Idx_1921	PC(24:1(15Z)/24:1(15Z))	0.087176	0.080307	0.0040647	1216	1	1.08553
Idx_1922	Everolimus	0.268305	0.146522	8.8121e-09	1177	1	1.83116
Idx_1923	Kudzusaponin SA4	0.104544	0.084188	0.00060664	1216	1	1.24179
Idx_1924	PS(24:0/24:0)	0.214051	0.147978	8.6082e-05	1203	1	1.44651
Idx_1925	PIP(18:2(9Z,12Z)/20:1(11Z))	0.010485	0.047325	0.38332	1215	1	0.221553
Idx_1926	TG(20:0/20:1(11Z)/20:1(11Z))	1e-06	0.232682	0.5	1134	0.0254433	4.29771e-06
Idx_1927	Galabiosylceramide (d18:1/24:0)	0.196611	0.144888	0.0018248	1127	1	1.35699
Idx_1928	TG(20:0/20:0/20:0)	1e-06	0.091544	0.5	1157	0.0254479	1.09237e-05
Idx_1929	CDP-DG(16:0/18:2(9Z,12Z))	0.252826	0.171045	0.00014	1210	1	1.47813
Idx_193	Glutamine	1e-06	0.144771	0.5	1221	0.0254602	6.90746e-06
Idx_1930	Adrenorphin	0.090591	0.14939	0.18289	1212	1	0.606406
Idx_194	3-Hydroxyisoheptanoic acid	0.02568	0.095227	0.40689	1221	1	0.269671
Idx_195	Lysine	0.055715	0.111739	0.2347	1225	1	0.498617
Idx_196	Indole-5,6-quinone	0.288355	0.160452	6.94e-07	1196	1	1.79714
Idx_197	Glutamate	0.200767	0.208321	0.40645	1212	1	0.963739
Idx_198	(2R,3R,4R)-2-Amino-4-hydroxy-3-methylpentanoic acid	1e-06	0.110286	0.5	1223	0.0254605	9.06733e-06
Idx_199*	2-Propenyl propyl disulfide	0.188405	0.132904	9.5243e-05	1223	1	1.4176
Idx_199*	Hydroxyglutarate	0.188405	0.132904	9.5243e-05	1223	1	1.4176
Idx_2	Acetone	0.09236	0.084187	0.0033887	1213	1	1.09708
Idx_20	2-Methylfuran	0.034597	0.063859	0.16857	1225	1	0.541772
Idx_200	Cinnamate	1e-06	0.120194	0.5	1211	0.0254583	8.31988e-06
Idx_201	Mevalonate	0.121089	0.112345	0.0032763	1184	1	1.07783
Idx_202	Cuminaldehyde	0.067404	0.108173	0.12229	1197	1	0.623113
Idx_203	5,6-Dihydroxyindole	0.245801	0.169111	0.00012292	1201	1	1.45349
Idx_204	6-Methyladenine	0.349361	0.206232	0.087994	1192	1	1.69402
Idx_205	Venoterpine	0.034112	0.083625	0.26662	1197	1	0.407916
Idx_206*	2-Methyl-2-(methyldithio)propanal	0.048397	0.11727	0.30629	1122	1	0.412697
Idx_206*	Tartaric acid	0.048397	0.11727	0.30629	1122	1	0.412697
Idx_207	Phenylglyoxylic acid	0.051331	0.093237	0.1666	1215	1	0.550543
Idx_208*	Diisopropyl disulfide	0.130145	0.118596	0.0023303	1175	1	1.09738
Idx_208*	Pentose	0.130145	0.118596	0.0023303	1175	1	1.09738
Idx_209	Thymol	0.084451	0.126636	0.10196	1107	1	0.66688
Idx_21	Hydroxybutynal	0.156184	0.140667	0.0069322	1227	1	1.11031
Idx_210	1,2-Benzisothiazol-3(2H)-one	0.216388	0.192587	0.030645	1179	1	1.12359
Idx_211	(S)C(S)S-S-Methylcysteine sulfoxide	0.018103	0.04844	0.2831	1183	1	0.37372
Idx_212	Acetaminophen	0.234227	0.175167	0.00047289	1091	1	1.33716
Idx_213	Xanthine	0.271232	0.227007	0.10086	1155	1	1.19482
Idx_214	p-Hydroxyphenylacetic acid	0.181312	0.145406	0.0013427	1104	1	1.24694
Idx_215	Ribitol	0.454458	0.17675	5.9374e-07	1097	1	2.57119
Idx_216	2-Methoxy-(3 or 5 or 6)-isopropylpyrazine	1e-06	0.179159	0.5	1190	0.0254542	5.58163e-06
Idx_217	(-)-trans-Carveol	0.346504	0.20847	0.0012586	1154	1	1.66213
Idx_218	Dopamine	1e-06	0.055677	0.5	1212	0.0254585	1.79607e-05
Idx_219	Methyl propyl trisulfide	0.030422	0.07895	0.28885	1214	1	0.385332
Idx_22	Imidazolone	0.222244	0.209766	0.094005	1118	1	1.05949
Idx_220	1-(2-Thienyl)-1,2-propanedione	1e-06	0.102129	0.5	1212	0.0254585	9.79154e-06
Idx_221	Gentisic acid	1e-06	0.071796	0.5	1161	0.0254486	1.39284e-05
Idx_222	1-(2-Thienyl)-1-butanone	0.107956	0.185886	0.5	1189	1	0.580765
Idx_223	Hydroxytyrosol	0.030004	0.065236	0.22429	1166	1	0.45993
Idx_224	C9:2	1e-06	0.069221	0.5	1194	0.025455	1.44465e-05
Idx_225	Histidine	0.301068	0.20967	0.029643	1183	1	1.43591
Idx_226	Phosphoglycolic acid	0.116419	0.112569	0.0067917	1197	1	1.0342
Idx_227	S-Propyl thiosulfate	0.085069	0.089831	0.01501	1201	1	0.946989
Idx_228*	2,5-Furandicarboxylic acid	0.083236	0.101314	0.039198	1203	1	0.821565
Idx_228*	Methyl phenyl disulfide	0.083236	0.101314	0.039198	1203	1	0.821565
Idx_229	Ascladiol	1e-06	0.071461	0.5	1228	0.0254615	1.39936e-05
Idx_23	Methyl propenyl ketone	0.057331	0.072166	0.046887	1214	1	0.794432
Idx_230	5-Hydroxymethyl-4-methyluracil	0.365434	0.202225	0.021496	1201	1	1.80707
Idx_231	C9:1	1e-06	0.107599	0.5	1180	0.0254523	9.29377e-06
Idx_232	Menthol	0.001842	0.040085	0.47897	1214	1	0.0459524
Idx_233	3-Methylcrotonylglycine	0.4214	0.215985	0.095136	1214	1	1.95106
Idx_234	Tranexamic Acid	0.062937	0.099653	0.14489	1207	1	0.631562
Idx_235	Dimethyl tetrasulfide	0.166273	0.115459	2.812e-05	1215	1	1.4401
Idx_236	Zymonic acid	0.033655	0.075213	0.23479	1206	1	0.447463
Idx_237	Allantoin	0.234353	0.185407	0.050642	1225	1	1.26399
Idx_238	Isopropylmaleate	0.119808	0.127696	0.015019	1195	1	0.938228
Idx_239	1-(Hydroxymethyl)-5,5-dimethyl-2,4-imidazolidinedione	0.256885	0.179919	0.015359	1198	1	1.42778
Idx_24	Acetone cyanohydrin	1e-06	0.043537	0.5	1217	0.0254594	2.2969e-05
Idx_240	Oenanthic ether	0.026071	0.071842	0.29799	1191	1	0.362894
Idx_241	L-2-Amino-4-methylenepentanedioic acid	0.32396	0.215107	0.21186	1198	1	1.50604
Idx_242	Indoleacetaldehyde	0.05847	0.101513	0.15571	1206	1	0.575985
Idx_243	2-Methylbutyrylglycine	0.053123	0.115801	0.25872	1209	1	0.458744
Idx_244	DL-2-Aminooctanoic acid	0.011873	0.06719	0.42656	1194	1	0.176708
Idx_245	(2-Furanylmethyl) methyl disulfide	0.159011	0.110471	2.1853e-05	1220	1	1.43939
Idx_246	Thiacremonone	0.205448	0.169834	0.0034438	1215	1	1.2097
Idx_247	Oxoadipate	1e-06	0.080152	0.5	1203	0.0254567	1.24763e-05
Idx_248	Tricholomic acid	0.022571	0.05765	0.27305	1188	1	0.391518
Idx_249	Pimelate	0.014157	0.059339	0.3795	1201	1	0.238578
Idx_25	Succinic aldehyde	0.110358	0.107562	0.0071148	1209	1	1.02599
Idx_250	Ala-Ala	0.191036	0.17118	0.14873	1199	1	1.11599
Idx_251	Tryptamine	1e-06	0.093468	0.5	1229	0.0254617	1.06988e-05
Idx_252	Propylhydroxypentanoic acid	0.106326	0.118565	0.023194	1182	1	0.896774
Idx_253	Methyl-Lys	0.556811	0.188435	5.9999e-10	1219	1	2.95492
Idx_254	Propionylcholine	0.409233	0.196316	6.1092e-07	1210	1	2.08456
Idx_255*	Erucin	1e-06	0.094384	0.5	1201	0.0254564	1.0595e-05
Idx_255*	Formyl-Asp	1e-06	0.094384	0.5	1201	0.0254564	1.0595e-05
Idx_256	2-Indolecarboxylic acid	0.400935	0.215858	0.084191	1212	1	1.8574
Idx_257	Aminoadipate	0.00567	0.051786	0.4534	1190	1	0.109489
Idx_258	Carnitine	0.081951	0.085386	0.013158	1221	1	0.959771
Idx_259	Phosphoroselenoic acid	0.023761	0.060134	0.2705	1143	1	0.395134
Idx_26	Dehydroalanine	0.335523	0.213761	0.19329	1196	1	1.56962
Idx_260	1-Piperazinecarbodithioic acid	1e-06	0.072357	0.5	1141	0.0254447	1.38204e-05
Idx_261	Hydroxyadipate	0.145035	0.167461	0.088109	1185	1	0.866082
Idx_262	1-Ethyl-2-benzimidazolinone	0.324225	0.201236	0.010191	1209	1	1.61117
Idx_263	Cymarose	0.072232	0.077246	0.016637	1205	1	0.93509
Idx_264	Hydroxy-Lys	0.161844	0.156349	0.10683	1193	1	1.03515
Idx_265	1,3-Diisopropylbenzene	0.038439	0.077822	0.199	1177	1	0.493935
Idx_266	Acesulfame	1e-06	0.199895	0.5	1035	0.0254234	5.00263e-06
Idx_267	1-Isothiocyanato-2-phenylethane	0.06309	0.120373	0.19451	1090	1	0.524121
Idx_268	3-Methyldioxyindole	0.015927	0.059958	0.35955	1140	1	0.265636
Idx_269	Amino-dideoxy-hexose	0.502035	0.199495	0.0018692	1189	1	2.51653
Idx_27	Pyruvate	0.084789	0.094416	0.024807	1205	1	0.898036
Idx_270	(R)-2-Methylimino-1-phenylpropan-1-ol	0.185217	0.157146	0.049251	1147	1	1.17863
Idx_271	Molybdate	1e-06	0.059288	0.5	1135	0.0254435	1.68668e-05
Idx_272	S-2-Propenyl 1-propanesulfinothioate	0.035298	0.069181	0.19353	1215	1	0.510227
Idx_273	Coumarate	0.019936	0.055915	0.29678	1213	1	0.356541
Idx_274	Deoxyhexose	0.056163	0.079509	0.084029	1226	1	0.706373
Idx_275	Fenuron	0.03829	0.063643	0.13854	1216	1	0.601637
Idx_276	1-(1-Methoxy-1-methylethyl)-4-methylbenzene	0.060178	0.088618	0.092073	1203	1	0.679072
Idx_277	Phenylalanine	0.028679	0.09661	0.37361	1199	1	0.296853
Idx_278	Phthalate	0.152344	0.139955	0.0065266	1214	1	1.08852
Idx_279*	Methylxanthine	0.313392	0.155981	3.3129e-11	1193	1	2.00917
Idx_279*	Pentonic acid	0.313392	0.155981	3.3129e-11	1193	1	2.00917
Idx_279*	S-Propyl 1-propanesulfinothioate	0.313392	0.155981	3.3129e-11	1193	1	2.00917
Idx_28	3-(Methylthio)-1-propene	1e-06	0.055498	0.5	1212	0.0254585	1.80187e-05
Idx_280	1-Deoxy-D-glucitol	0.372901	0.204888	0.073294	1206	1	1.82002
Idx_281	C10:3	0.169438	0.157106	0.0091183	1161	1	1.07849
Idx_282	3-Isopropyl-2-methoxy-5-methylpyrazine	0.063209	0.107962	0.16899	1204	1	0.585475
Idx_283	2(3H)-Benzothiazolethione	1e-06	0.065998	0.5	1054	0.0254273	1.5152e-05
Idx_284	Homocysteinesulfinic acid	0.178045	0.199815	0.18847	1187	1	0.891049
Idx_285	Zapotidine	0.280895	0.148438	2.8577e-10	1197	1	1.89234
Idx_286	Pyridoxal	0.113263	0.097075	0.0015004	1137	1	1.16676
Idx_287	Phosphoenolpyruvate	0.183398	0.176064	0.063863	1200	1	1.04166
Idx_288	Urate	0.282286	0.1783	0.070184	1221	1	1.58321
Idx_289	C10:2	0.215851	0.163764	0.0030408	1202	1	1.31806
Idx_29	C4:0 (Butyric acid)	1e-06	0.105681	0.5	1223	0.0254605	9.46244e-06
Idx_290	Cysteic acid	0.322837	0.191354	0.016561	1220	1	1.68712
Idx_291	Glyphosate	0.052168	0.079578	0.10961	1227	1	0.655558
Idx_292	Pyridoxine	0.028588	0.093899	0.36681	1201	1	0.304455
Idx_293	Methyl-His	1e-06	0.052184	0.5	1154	0.0254473	1.9163e-05
Idx_294	Pyridoxaminium(1+)	0.010303	0.058103	0.41653	1160	1	0.177323
Idx_295	Homoarecoline	0.16985	0.158702	0.026349	1177	1	1.07024
Idx_296	Glycerone phosphate	0.299447	0.169801	9.096e-05	1220	1	1.76352
Idx_297	Gallic acid	0.130516	0.134004	0.011775	1213	1	0.973971
Idx_298	Propylthiouracil	1e-06	0.070666	0.5	1209	0.0254579	1.41511e-05
Idx_299	Methyl beta-naphthyl ketone	0.015879	0.055228	0.34337	1173	1	0.287517
Idx_3	Acetamide	0.551449	0.201943	0.0091008	1220	1	2.73072
Idx_30	Alanine	1e-06	0.172046	0.5	1209	0.0254579	5.8124e-06
Idx_300	1,4-Ipomeadiol	0.190221	0.160262	0.0045264	1182	1	1.18694
Idx_301	Levetiracetam	0.201215	0.187714	0.24088	1176	1	1.07192
Idx_302	1,6,7-Trimethylnaphthalene	0.208194	0.175334	0.15525	1186	1	1.18741
Idx_303	C10:1	0.281674	0.170313	2.6329e-05	1193	1	1.65386
Idx_304	2-(4-Methyl-5-thiazolyl)ethyl formate	1e-06	0.074701	0.5	1207	0.0254575	1.33867e-05
Idx_305	Tetrahydrodipicolinate	0.015516	0.053541	0.34134	1201	1	0.289797
Idx_306	Gabapentin	1e-06	0.068335	0.5	1163	0.025449	1.46338e-05
Idx_307	Glycerol 3-phosphate	1e-06	0.042623	0.5	1215	0.025459	2.34615e-05
Idx_308	Hydantoin-5-propionic acid	0.027037	0.081123	0.32804	1215	1	0.333284
Idx_309	2-Octenedioic acid	0.042641	0.069825	0.1298	1178	1	0.610684
Idx_31	Oxalic acid	1e-06	0.113118	0.5	1220	0.02546	8.84033e-06
Idx_310	Glycylproline	0.012648	0.073798	0.43837	1202	1	0.171387
Idx_311	S-(3-Methyl-2-butenyl) 2-methylpropanethioate	0.122547	0.151233	0.060006	1200	1	0.810319
Idx_312	Tetrahydrofurfuryl butyrate	0.024006	0.064886	0.28863	1187	1	0.369972
Idx_313	Decanoic acid (FA10:0)	0.329677	0.209589	0.019077	1162	1	1.57297
Idx_314	2-Quinolinecarboxylic acid	0.225636	0.16689	0.0011722	1208	1	1.352
Idx_315	Acetyl-Glu-semialdehyde	1e-06	0.100535	0.5	1210	0.0254581	9.94678e-06
Idx_316	Acetyl-Leu	1e-06	0.067224	0.5	1213	0.0254586	1.48756e-05
Idx_317	Phenol sulfate	1e-06	0.076865	0.5	1106	0.0254378	1.30098e-05
Idx_318	Formimino-Glu	1e-06	0.059263	0.5	1137	0.0254439	1.68739e-05
Idx_319	Acetylornithine	0.023163	0.090875	0.40745	1192	1	0.254889
Idx_32	Lactate	0.046577	0.08633	0.17573	1182	1	0.539523
Idx_320	Arginine	0.223083	0.146607	1.4157e-05	1214	1	1.52164
Idx_321	(¬±)-3-Hydroxynonanoic acid	0.150015	0.105811	3.1174e-05	1207	1	1.41776
Idx_322	Ne,Ne dimethyllysine	1e-06	0.093165	0.5	1188	0.0254539	1.07336e-05
Idx_323*	Acetyl-Asp	0.156264	0.12336	0.0014795	1206	1	1.26673
Idx_323*	Berteroin	0.156264	0.12336	0.0014795	1206	1	1.26673
Idx_324	Indole-3-acetate	0.277702	0.182095	0.0017151	1176	1	1.52504
Idx_325	Calystegin B2	0.086831	0.08062	0.004642	1204	1	1.07704
Idx_326	Citrulline	0.147664	0.175031	0.084524	1219	1	0.843645
Idx_327	L-argininium(1+)	0.094315	0.117046	0.052772	1226	1	0.805794
Idx_328	Hexuronic acid; Ascorbate	1e-06	0.066866	0.5	1163	0.025449	1.49553e-05
Idx_329	1,3,8-Naphthalenertriol	1e-06	0.127866	0.5	1197	0.0254556	7.82069e-06
Idx_33	Toluene	0.372837	0.224746	0.048883	1136	1	1.65893
Idx_330	3-Propylmalate	0.014611	0.055376	0.35907	1142	1	0.263851
Idx_331	Ethyl cinnamate	1e-06	0.134326	0.5	1212	0.0254585	7.44458e-06
Idx_332	4-Methyl-1-phenyl-2-pentanone	0.078653	0.107985	0.069379	1198	1	0.72837
Idx_333	5-Hydroxytryptophol	0.155643	0.169077	0.033906	1151	1	0.920545
Idx_334	Anthopleurine	1e-06	0.082123	0.5	1213	0.0254586	1.21769e-05
Idx_335	3,3''-Thiobispropanoic acid	0.095638	0.131734	0.078088	1186	1	0.725993
Idx_336*	Glucono-lactone	1e-06	0.125932	0.5	1177	0.0254517	7.94079e-06
Idx_336*	Methylthiomethyl 2-methylbutanethiolate	1e-06	0.125932	0.5	1177	0.0254517	7.94079e-06
Idx_337	4-Methoxycinnamic acid	1e-06	0.05843	0.5	1206	0.0254573	1.71145e-05
Idx_338	4-Oxo-4-(3-pyridyl)-butanamide	0.071144	0.119992	0.1691	1191	1	0.592906
Idx_339	5-Phenylvaleric acid	0.097105	0.123276	0.051644	1216	1	0.787704
Idx_34	Aniline	1e-06	0.144593	0.5	1201	0.0254564	6.91596e-06
Idx_340	Propofol	0.27084	0.188879	0.013846	1188	1	1.43393
Idx_341	S-Carboxymethyl-Cys	1e-06	0.176521	0.5	1183	0.0254529	5.66505e-06
Idx_342	Hippurate	0.143255	0.179685	0.18119	1142	1	0.797256
Idx_343	2,5-Dimethyl-1,4-dithiane-2,5-diol	0.148843	0.155816	0.021356	1211	1	0.955248
Idx_344	4-Hydroxyphenylpyruvic acid	0.041124	0.064474	0.11442	1191	1	0.637839
Idx_345	Hexose	0.055572	0.081998	0.091872	1198	1	0.677724
Idx_346	2,2,7,7-Tetramethyl-1,6-dioxaspiro[4.4]nona-3,8-diene	0.016384	0.047969	0.30367	1212	1	0.341554
Idx_347	(3Z,6Z,9Z)-3,6,9-Dodecatrien-1-ol	1e-06	0.160492	0.5	1201	0.0254564	6.23084e-06
Idx_348	Tyrosine	0.173161	0.143821	0.0016272	1207	1	1.204
Idx_349	beta-O-Methylynephrine	0.118339	0.124572	0.013109	1197	1	0.949965
Idx_35	Phenol	0.059517	0.098472	0.1311	1115	1	0.604405
Idx_350	6-hydroxy-2H-1,3-benzodioxole-5-carboxylic acid	0.085658	0.097417	0.029838	1214	1	0.879292
Idx_351	3-Methyluric acid	0.390695	0.185042	5.9413e-09	1176	1	2.11139
Idx_352	Homovanillic acid	0.292076	0.179563	0.00098859	1205	1	1.62659
Idx_353	Amyl 2-furoate	0.066408	0.124708	0.19216	1138	1	0.532508
Idx_354	Geranyl formate	1e-06	0.099026	0.5	1207	0.0254575	1.00984e-05
Idx_355	Geosmin	0.069538	0.08289	0.032709	1197	1	0.838919
Idx_356	Saccharin	1e-06	0.084664	0.5	1069	0.0254304	1.18114e-05
Idx_357	4-Pyridoxate	0.023277	0.077712	0.34992	1145	1	0.299529
Idx_358	Acetyltropine	1e-06	0.110553	0.5	1210	0.0254581	9.04544e-06
Idx_359	3-Phosphonooxypyruvate	0.128399	0.174774	0.15426	1184	1	0.734657
Idx_36	Methylpyrazine	0.108317	0.103976	0.0059311	1194	1	1.04175
Idx_360	3,4-Dihydroxymandelate	1e-06	0.089949	0.5	1167	0.0254498	1.11174e-05
Idx_361*	7-Methyl-2-hydroxy-6-oxoocta-2,4-dienoate	1e-06	0.074082	0.5	1215	0.025459	1.34986e-05
Idx_361*	Choline-P	1e-06	0.074082	0.5	1215	0.025459	1.34986e-05
Idx_362	Harmalan	1e-06	0.076665	0.5	1199	0.025456	1.30438e-05
Idx_363	5-exo-Hydroxy-1,2-campholide	0.343269	0.207267	0.0064367	1164	1	1.65617
Idx_364	N-(3-acetamidopropyl)pyrrolidin-2-one	1e-06	0.107094	0.5	1198	0.0254558	9.33759e-06
Idx_365	Citronellyl formate	0.159767	0.187284	0.5	1216	1	0.853073
Idx_366	Dodecylaldehyde	1e-06	0.050914	0.5	1151	0.0254467	1.9641e-05
Idx_367	Phosphoserine	0.067848	0.129171	0.20066	1195	1	0.525257
Idx_368	5-(2-Hydroxyethyl)-4-methylthiazole acetate	1e-06	0.097033	0.5	1192	0.0254546	1.03058e-05
Idx_369	(S)-N-(4,5-Dihydro-1-methyl-4-oxo-1H-imidazol-2-yl)alanine	1e-06	0.097307	0.5	1222	0.0254604	1.02768e-05
Idx_37	Hydroxypyridine	0.102205	0.132076	0.0498	1096	1	0.773835
Idx_370	Pseudoecgonine	1e-06	0.056032	0.5	1201	0.0254564	1.78469e-05
Idx_371	Phosphoglycerate	0.090168	0.086904	0.0066633	1220	1	1.03756
Idx_372	Erinapyrone C	0.016511	0.046381	0.2947	1215	1	0.355986
Idx_373	1-Naphthaleneacetic acid	0.3449	0.194376	0.041353	1195	1	1.7744
Idx_374	3-Oxodecanoic acid	0.157025	0.161686	0.031665	1181	1	0.971173
Idx_375	Dodecanol	1e-06	0.17422	0.5	1180	0.0254523	5.73987e-06
Idx_376	Indoleacrylic acid	1e-06	0.126159	0.5	1190	0.0254542	7.92651e-06
Idx_377	Amrinone	1e-06	0.098544	0.5	1199	0.025456	1.01478e-05
Idx_378	2,3-Dihydro-5-(5-methyl-2-furanyl)-1H-pyrrolizine	0.181981	0.176148	0.019481	1192	1	1.03311
Idx_379	N-Heptanoylglycine	1e-06	0.106317	0.5	1115	0.0254396	9.40583e-06
Idx_38	Mesylate	0.224423	0.173068	0.0022979	1215	1	1.29673
Idx_380	N-Acetylglutamine	0.314101	0.213787	0.19157	1204	1	1.46922
Idx_381	Antipyrine	1e-06	0.048228	0.5	1163	0.025449	2.07348e-05
Idx_382	Azelaic acid	0.034591	0.06421	0.17169	1172	1	0.538717
Idx_383	3-Hydroxycapric acid	0.221436	0.202364	0.30358	1193	1	1.09425
Idx_384	Lanthionine ketimine	1e-06	0.101482	0.5	1204	0.0254569	9.85396e-06
Idx_385*	1-Isothiocyanato-6-(methylthio)hexane	0.065552	0.143894	0.33631	1201	1	0.455558
Idx_385*	Acetyl-Glu	0.065552	0.143894	0.33631	1201	1	0.455558
Idx_386	Indole-3-propionic acid	0.457288	0.202307	0.00010341	1185	1	2.26037
Idx_387	S-Prenyl-L-cysteine	0.361382	0.216793	0.077901	1175	1	1.66694
Idx_388	N-Methylcalystegine B2	0.198661	0.177561	0.013632	1199	1	1.11883
Idx_389	Pyrocatechol sulfate	0.060876	0.086944	0.079564	1165	1	0.700175
Idx_39	Furfural	0.116523	0.115294	0.0078201	1203	1	1.01066
Idx_390*	3-Dehydroquinate	1e-06	0.069875	0.5	1198	0.0254558	1.43113e-05
Idx_390*	5-(Methylthio)-2-[(methylthio)methyl]-2-pentenal	1e-06	0.069875	0.5	1198	0.0254558	1.43113e-05
Idx_391	Carbamyl-Glu	0.062577	0.122167	0.25555	1188	1	0.512225
Idx_392	3-Hydroxysuberic acid	1e-06	0.175371	0.5	1147	0.0254459	5.7022e-06
Idx_393	5-Methoxytryptamine	1e-06	0.149317	0.5	1093	0.0254352	6.69716e-06
Idx_394	Isosorbide Mononitrate	0.330611	0.210132	0.0025187	1043	1	1.57335
Idx_395	5-Hydroxyindoleacetic acid	0.009181	0.060708	0.43761	1216	1	0.151232
Idx_396*	Calystegine C1	1e-06	0.160131	0.5	1206	0.0254573	6.24489e-06
Idx_396*	Dihydro-6-isopropyl-2,4-dimethyl-4H-1,3,5-dithiazine	1e-06	0.160131	0.5	1206	0.0254573	6.24489e-06
Idx_397	(Iso)Citrate	0.360736	0.188389	9.8019e-05	1211	1	1.91485
Idx_398	Quinic acid	0.378466	0.182919	1.9511e-09	1173	1	2.06904
Idx_399	Oxoamide	1e-06	0.064147	0.5	1184	0.0254531	1.55892e-05
Idx_4	Acetatic acid	0.12704	0.13136	0.016699	1163	1	0.967113
Idx_40	Sulfate	1e-06	0.056368	0.5	1205	0.0254571	1.77406e-05
Idx_400	1,9-Nonanedithiol	1e-06	0.053045	0.5	1196	0.0254554	1.88519e-05
Idx_401	C12:4	0.107014	0.103247	0.0062924	1173	1	1.03649
Idx_402	2,6-Diisopropyl-3-methylphenol	0.226908	0.14818	2.7902e-05	1217	1	1.5313
Idx_403	Phenylacetylglycine	0.172182	0.156232	0.010493	1200	1	1.10209
Idx_404	2-(2H-1,3-benzodioxol-5-yl)-2-oxoacetic acid	1e-06	0.064434	0.5	1194	0.025455	1.55198e-05
Idx_405	Hexuronate	0.177042	0.164686	0.0088982	1167	1	1.07503
Idx_406	trans-Ferulic acid	0.112512	0.094876	0.00083029	1156	1	1.18588
Idx_407	4-Aminohippuric acid	0.233088	0.139083	2.3426e-07	1193	1	1.67589
Idx_408*	3-[(2-Mercapto-1-methylpropyl)thio]-2-butanol	0.001261	0.047623	0.48953	1152	1	0.0264788
Idx_408*	D-4-O-Methyl-myo-inositol	0.001261	0.047623	0.48953	1152	1	0.0264788
Idx_409	(R)-3-Hydroxy-5-phenylpentanoic acid	0.056348	0.088277	0.11935	1188	1	0.638309
Idx_41	Hydrogen phosphate	0.170053	0.146731	0.0032617	1212	1	1.15894
Idx_410	Laccarin	1e-06	0.054855	0.5	1193	0.0254548	1.82299e-05
Idx_411	4-Hydroxypropofol	0.190038	0.136216	0.00018669	1154	1	1.39512
Idx_412	Salicyluric acid	0.22127	0.162308	0.00031334	1125	1	1.36327
Idx_413	Meglumine	0.098272	0.115802	0.039304	1176	1	0.848621
Idx_414	2-hydroxymexiletine	1e-06	0.084284	0.5	1192	0.0254546	1.18646e-05
Idx_415	1,3-Dimethyluric acid	0.204069	0.146726	5.5857e-05	1192	1	1.39082
Idx_416	2,6-Dimethoxy-4-propylphenol	0.255662	0.190378	0.0069133	1145	1	1.34292
Idx_417	2-Isopropyl-3,5-dimethoxy-6-methylpyrazine	0.304425	0.213025	0.14052	1161	1	1.42906
Idx_418	Dihydro-5-(2-octenyl)-2(3H)-furanone	0.244034	0.138149	1.6074e-07	1202	1	1.76646
Idx_419	(Z)-4-Dodecenal	1e-06	0.101743	0.5	1194	0.025455	9.82869e-06
Idx_42	C5:2	0.051758	0.083778	0.12428	1213	1	0.617799
Idx_420	N-(4-hydroxyphenyl)ethoxycarbothioamide	0.097545	0.110558	0.01981	1180	1	0.882297
Idx_421	Acetyl-His	0.238311	0.203248	0.067066	1210	1	1.17251
Idx_422	3-Amino-1-methyl-5H-pyrido[4,3-b]indole	0.104602	0.154361	0.14792	1209	1	0.677645
Idx_423	Metanephrine	0.033135	0.079664	0.26047	1204	1	0.415934
Idx_424	2-(3-Phenylpropyl)pyridine	0.332346	0.197619	0.001964	1150	1	1.68175
Idx_425	Vanillylmandelic acid	0.150853	0.107706	3.4369e-05	1199	1	1.4006
Idx_426	5-Acetylamino-6-amino-3-methyluracil	0.340609	0.148832	7.4885e-14	1172	1	2.28855
Idx_427	C12:1	0.220042	0.212859	0.42557	1166	1	1.03375
Idx_428	5-Chloro-6-methoxy-2(3H)-benzoxazolone	0.066453	0.085233	0.04878	1217	1	0.779663
Idx_429	Clavulanate	1e-06	0.046889	0.5	1192	0.0254546	2.1327e-05
Idx_43	Cyclohexanone	0.126402	0.139027	0.028416	1214	1	0.90919
Idx_430	(S)-Isowillardiine	1e-06	0.144488	0.5	1186	0.0254535	6.92099e-06
Idx_431	Pyrimethanil	1e-06	0.077681	0.5	1209	0.0254579	1.28732e-05
Idx_432	Ecgonine methyl ester	0.192838	0.160676	0.0028594	1195	1	1.20017
Idx_433	4-Vinylphenol sulfate	0.071815	0.097754	0.065052	1180	1	0.73465
Idx_434	4-Fumarylacetoacetic acid	1e-06	0.166806	0.5	1185	0.0254533	5.99499e-06
Idx_435	3,6-Dihydro-4-(4-methyl-3-pentenyl)-1,2-dithiin	0.418671	0.212667	0.048594	1190	1	1.96867
Idx_436	Monobenzone	0.199679	0.17858	0.03871	1209	1	1.11815
Idx_437	cis-4-Decenedioic acid	1e-06	0.107419	0.5	1174	0.0254512	9.30934e-06
Idx_438	(S)-9-Hydroxy-10-undecenoic acid	0.011958	0.053189	0.3848	1177	1	0.224821
Idx_439	(S)-gamma-Calacorene	0.161364	0.156849	0.079685	1169	1	1.02879
Idx_44	Succinimide	0.014254	0.053894	0.3585	1220	1	0.264482
Idx_440	Dodecanoic acid (FA12:0)	0.184882	0.147354	0.0084682	1163	1	1.25468
Idx_441	Sulfo-Cys	0.064643	0.077416	0.036525	1168	1	0.835008
Idx_442	(alpha-keto-dimethyl-delta-N,N-Dimethylguanidynol) valeric acid	0.063329	0.08921	0.072534	1183	1	0.709887
Idx_443	Capryloylglycine	1e-06	0.142524	0.5	1196	0.0254554	7.01636e-06
Idx_444	4-ethylphenylsulfate	0.184173	0.138197	0.00013416	1168	1	1.33268
Idx_445	Diethyl oxalpropionate	1e-06	0.055703	0.5	1186	0.0254535	1.79524e-05
Idx_446	Sebacic acid	1e-06	0.107229	0.5	1167	0.0254498	9.32584e-06
Idx_447	Alanyl-Isoleucine	0.173364	0.17495	0.10539	1201	1	0.990935
Idx_448	Dimethyl-Arg	0.077376	0.131276	0.19607	1218	1	0.589415
Idx_449	3-Hydroxynonyl acetate	0.038967	0.10063	0.32664	1191	1	0.38723
Idx_45	Succinic anhydride	0.046563	0.078162	0.13705	1216	1	0.595724
Idx_450*	1-Isothiocyanato-7-(methylthio)heptane	0.265946	0.175823	0.0036536	1156	1	1.51258
Idx_450*	Acetylaminoadipate	0.265946	0.175823	0.0036536	1156	1	1.51258
Idx_451	L-Acetylcarnitine	0.111462	0.111811	0.0075347	1193	1	0.996879
Idx_452	O-methoxycatechol-O-sulphate	0.483111	0.197243	1.6627e-07	1168	1	2.44932
Idx_453	Daucic acid	0.073666	0.133062	0.19194	1200	1	0.553622
Idx_454	3,5,6-Trihydroxy-5-(hydroxymethyl)-2-methoxy-2-cyclohexen-1-one	0.091412	0.131889	0.1307	1213	1	0.693098
Idx_455	L-beta-aspartyl-L-alanine	0.122398	0.151899	0.12066	1191	1	0.805785
Idx_456	Tryptophan	1e-06	0.075114	0.5	1218	0.0254596	1.33131e-05
Idx_457	Serylvaline	0.111452	0.134952	0.072682	1179	1	0.825864
Idx_458	(2xi,6xi)-7-Methyl-3-methylene-1,2,6,7-octanetetrol	0.111125	0.161074	0.18025	1198	1	0.6899
Idx_459	2,4-Di-tert-butylphenol	1e-06	0.058641	0.5	1206	0.0254573	1.70529e-05
Idx_46	Valerolactone	1e-06	0.046371	0.5	1221	0.0254602	2.15652e-05
Idx_460	Ethambutol	1e-06	0.061341	0.5	1196	0.0254554	1.63023e-05
Idx_461	Xanthurenic acid	0.000251	0.044528	0.49782	1215	0.498559	0.0056369
Idx_462	Lipoamide	0.128349	0.123398	0.0075661	1217	1	1.04012
Idx_463	Indolelactic acid	0.180193	0.12166	6.1593e-06	1192	1	1.48112
Idx_464	N-Methylcalystegine C1	1e-06	0.143024	0.5	1219	0.0254598	6.99183e-06
Idx_465	Pantothenol	1e-06	0.129772	0.5	1162	0.0254488	7.70582e-06
Idx_466	5-Sulfoxymethylfurfural	0.099886	0.137396	0.081874	1130	1	0.726994
Idx_467	2-Chloro-5-methylmaleylacetate	0.258512	0.188283	0.0052934	1161	1	1.373
Idx_468*	2-Methylcitric acid	1e-06	0.175113	0.5	1192	0.0254546	5.7106e-06
Idx_468*	Lipoate	1e-06	0.175113	0.5	1192	0.0254546	5.7106e-06
Idx_469	Eugenitol	0.080962	0.095283	0.035992	1221	1	0.8497
Idx_47	Homoserine lactone	1e-06	0.05802	0.5	1207	0.0254575	1.72354e-05
Idx_470	Ibuprofen	0.03916	0.062394	0.12364	1194	1	0.627624
Idx_471	4-(1,1,3,3-Tetramethylbutyl)-phenol	0.050799	0.087943	0.15118	1206	1	0.577636
Idx_472	(2R,2''S)-Isobuteine	0.185902	0.12824	2.1444e-05	1221	1	1.44964
Idx_473	Acetyl-Phe	0.271804	0.201326	0.017578	1192	1	1.35007
Idx_474	Miglitol	1e-06	0.051419	0.5	1222	0.0254604	1.94481e-05
Idx_475	3-(2H-1,3-benzodioxol-5-yl)-3-oxopropanoic acid	0.175002	0.198545	0.37779	1211	1	0.881422
Idx_476*	1-Naphthaleneacetic acid	0.029943	0.069044	0.24356	1182	1	0.43368
Idx_476*	1,4-Ipomeadiol	0.029943	0.069044	0.24356	1182	1	0.43368
Idx_476*	Cysteinyl-Serine	0.029943	0.069044	0.24356	1182	1	0.43368
Idx_477	(R)-2-Benzylsuccinate	0.014923	0.052679	0.34521	1176	1	0.283282
Idx_478	Ethyl beta-D-glucopyranoside	0.180968	0.160778	0.0093689	1129	1	1.12558
Idx_479	Isoelemicin	0.023592	0.067666	0.30747	1195	1	0.348654
Idx_48	Pentanamide	0.002009	0.038677	0.47556	1217	1	0.051943
Idx_480	Pilocarpine	1e-06	0.085995	0.5	1188	0.0254539	1.16286e-05
Idx_481	Eremopetasinorol	0.252384	0.175233	0.00053217	1218	1	1.44028
Idx_482	4-Chloro-1H-indole-3-acetic acid	0.008429	0.045488	0.40463	1201	1	0.185302
Idx_483	Hydroxyphenylacetylglycine	0.180614	0.178391	0.022074	1180	1	1.01246
Idx_484	3-Methyl-9H-carbazole-9-carboxaldehyde	0.369664	0.207905	0.0068964	1198	1	1.77804
Idx_485	4-(Methylnitrosamino)-1-(3-pyridyl)-1-butanol	1e-06	0.177252	0.5	1199	0.025456	5.64169e-06
Idx_486	Vanilpyruvic acid	0.055986	0.091584	0.1252	1191	1	0.611308
Idx_487	N-Carbamoyl-2-amino-2-(4-hydroxyphenyl)acetic acid	0.560623	0.209389	0.0094152	1201	1	2.67742
Idx_488	1,3,7-Trimethyluric acid	0.075858	0.07775	0.011151	1189	1	0.975666
Idx_489	Sinapyl alcohol	0.14123	0.120053	0.0012617	1057	1	1.1764
Idx_49	Oxobutanoic acid	0.10906	0.100551	0.0037075	1211	1	1.08462
Idx_490	Aprobarbital	0.0989	0.10969	0.017328	1084	1	0.901632
Idx_491	Jasmonic acid	0.118622	0.117559	0.0089679	1190	1	1.00904
Idx_492	L,L-Cyclo(leucylprolyl)	0.087298	0.100078	0.025516	1184	1	0.8723
Idx_493	C13:2	0.08495	0.107137	0.047516	1218	1	0.79291
Idx_494	Tetradec-2-enal	0.07462	0.098875	0.057808	1190	1	0.75469
Idx_495	Topaquinone	1e-06	0.08121	0.5	1081	0.0254328	1.23138e-05
Idx_496	3-Methoxytyrosine	0.014108	0.059748	0.38138	1179	1	0.236125
Idx_497	Varenicline	0.006985	0.048661	0.43092	1122	1	0.143544
Idx_498	Methoxamine	0.124408	0.11599	0.0042011	1193	1	1.07258
Idx_499	Vanillactic acid	0.077286	0.12907	0.19759	1189	1	0.598791
Idx_5	Propanol	0.108242	0.120422	0.022556	1214	1	0.898856
Idx_50	Pyruvate oxime	0.145424	0.140185	0.0064053	1164	1	1.03737
Idx_500	Glycyl-Histidine	0.183748	0.127523	1.7397e-05	1186	1	1.4409
Idx_501	3,4-Methyleneazelaic acid	0.3417	0.190506	0.0011039	1156	1	1.79364
Idx_502	11,12-Dihydrolactaroviolin	0.302662	0.189047	0.0051391	1191	1	1.60099
Idx_503	Cucurbic acid	0.216139	0.183569	0.01103	1177	1	1.17743
Idx_504	10-Undecenyl acetate	0.024708	0.058679	0.25098	1215	1	0.421071
Idx_505	Indoxyl sulfate	1e-06	0.127388	0.5	1184	0.0254531	7.85003e-06
Idx_506	2-(4-Methyl-5-thiazolyl)ethyl butanoate	0.081663	0.103422	0.051093	1205	1	0.78961
Idx_507	2-nonenoylglycine	0.05523	0.092799	0.13668	1190	1	0.595157
Idx_508	{[(2E)-3-phenylprop-2-en-1-yl]oxy}sulfonic acid	1e-06	0.044503	0.5	1125	0.0254416	2.24704e-05
Idx_509	Harmaline	1e-06	0.197215	0.5	1191	0.0254544	5.07061e-06
Idx_51	Aminobutanoic acid (ABA)	1e-06	0.082626	0.5	1214	0.0254588	1.21027e-05
Idx_510	5-Hexyltetrahydro-2-oxo-3-furancarboxylic acid	0.262921	0.177068	0.00087734	1189	1	1.48486
Idx_511	Dethiobiotin	0.147795	0.129297	0.0017359	1195	1	1.14307
Idx_512	3-Oxododecanoic acid	0.19112	0.167014	0.0045477	1199	1	1.14434
Idx_513	Glycerylphosphorylethanolamine	0.240184	0.182418	0.082941	1198	1	1.31667
Idx_514	N-Nonanoylglycine	1e-06	0.123747	0.5	1137	0.0254439	8.081e-06
Idx_515	(5-ethenyl-2-hydroxyphenyl)oxidanesulfonic acid	0.119518	0.099914	0.00071222	1159	1	1.19621
Idx_516	O-Desmethylnaproxen	1e-06	0.055662	0.5	1204	0.0254569	1.79656e-05
Idx_517	Prolyl-Threonine	0.226097	0.181955	0.0052162	1121	1	1.2426
Idx_518	3-[4-Hydroxy-3-(3-methyl-2-butenyl)phenyl]-2-propenal	0.191419	0.175533	0.025862	1193	1	1.0905
Idx_519	Undecanedioic acid	0.047826	0.086734	0.16518	1165	1	0.55141
Idx_52	Hydroxypyruvate	1e-06	0.112692	0.5	1199	0.025456	8.87374e-06
Idx_520	Valyl-Valine	0.080665	0.091639	0.023325	1201	1	0.880247
Idx_521	3-Hydroxydodecanoic acid	0.206544	0.14429	0.00013909	1199	1	1.43145
Idx_522	Captopril	0.234756	0.177556	0.062208	1199	1	1.32215
Idx_523	1-Isothiocyanato-8-(methylthio)octane	0.07038	0.146138	0.3756	1192	1	0.4816
Idx_524	N-a-Acetylcitrulline	0.744524	0.185336	1.7379e-07	1167	1	4.01716
Idx_525	N-Desmethylaminopyrine	0.189763	0.164313	0.015902	1194	1	1.15489
Idx_526	5-Sulfosalicylic acid	1e-06	0.117875	0.5	1150	0.0254465	8.48356e-06
Idx_527	Tyrosol 4-sulfate	1e-06	0.04933	0.5	1165	0.0254494	2.02716e-05
Idx_528	Triacetin	1e-06	0.077908	0.5	1209	0.0254579	1.28357e-05
Idx_529	(R)-Bitalin A	0.005177	0.048491	0.4512	1198	1	0.106762
Idx_53	Hydroxybutanoic acid	0.559769	0.227413	0.0071246	1182	1	2.46146
Idx_530	3-Hydroxysebacic acid	0.033854	0.07783	0.24492	1173	1	0.434974
Idx_531	Meprobamate	0.03689	0.076882	0.21607	1204	1	0.479826
Idx_532	5-Methoxydimethyltryptamine	0.317856	0.193482	0.00065901	1200	1	1.64282
Idx_533	Nookatone	0.318938	0.173481	9.9208e-06	1187	1	1.83846
Idx_534	1-Isothiocyanato-7-(methylsulfinyl)heptane	1e-06	0.139122	0.5	1189	0.0254541	7.18794e-06
Idx_535	N-Deschlorobenzoyl indomethacin	0.212981	0.198042	0.20676	1190	1	1.07543
Idx_536	Pantothenic acid	1e-06	0.08535	0.5	1170	0.0254504	1.17165e-05
Idx_537	Tanakamine	1e-06	0.129454	0.5	1173	0.025451	7.72475e-06
Idx_538	2-(2-Thienylmethylene)-1,6-dioxaspiro[4.4]non-3-ene	0.121058	0.160376	0.063155	1105	1	0.754839
Idx_539	L-beta-aspartyl-L-serine	0.220145	0.136696	7.1644e-07	1199	1	1.61047
Idx_54	Serine	0.205738	0.137184	9.2864e-06	1217	1	1.49972
Idx_540	5-Hydroxy-L-tryptophan	0.030528	0.097498	0.36466	1134	1	0.313114
Idx_541	2,6-Di-tert-butylbenzoquinone	0.10674	0.101205	0.0053712	1202	1	1.05469
Idx_542	N-Acetylgalactosamine	1e-06	0.105448	0.5	1199	0.025456	9.48335e-06
Idx_543	Metaxalone	1e-06	0.073793	0.5	1211	0.0254583	1.35514e-05
Idx_544	Dihydrozeatin	0.19094	0.189452	0.30698	1210	1	1.00785
Idx_545	Ethyl glucuronide	0.111076	0.143008	0.059422	1055	1	0.776712
Idx_546	Monoisobutyl phthalic acid	0.109178	0.132084	0.042375	1149	1	0.82658
Idx_547	3-Hydroxymonoethylglycinexylidide	0.090152	0.104483	0.025056	1134	1	0.862839
Idx_548	Rishitin	0.183913	0.118794	3.5811e-06	1178	1	1.54817
Idx_549	Cerulenin	0.34733	0.198417	0.10274	1179	1	1.75051
Idx_55	Methylthioglycolic acid	0.170832	0.160154	0.027909	1151	1	1.06667
Idx_550	Dihydrodioscorine	0.214405	0.177844	0.0036101	1178	1	1.20558
Idx_551	N-Methoxy-1-vinyl-beta-carboline	0.151518	0.152492	0.02283	1208	1	0.993613
Idx_552	Diplosporin	0.221291	0.170459	0.0064674	1193	1	1.29821
Idx_553	Butalbital	0.192743	0.136692	2.6133e-05	1190	1	1.41005
Idx_554	Epoxyeremopetasinorol	0.1282	0.1641	0.13568	1188	1	0.781231
Idx_555	Goshuyic acid	0.213679	0.16928	0.0017251	1187	1	1.26228
Idx_556	5,10-Pentadecadien-1-ol	0.079846	0.089545	0.020794	1193	1	0.891686
Idx_557	Aciclovir	0.0584	0.08991	0.099793	1172	1	0.649538
Idx_558	Bis(2-furanylmethyl) disulfide	0.071908	0.128489	0.1889	1176	1	0.559643
Idx_559	Chorismate	0.114444	0.119846	0.010909	1200	1	0.954925
Idx_56	D-Glyceric acid	0.183221	0.170054	0.050932	1218	1	1.07743
Idx_560	3-Nitrotyrosine	0.110408	0.099034	0.0023082	1199	1	1.11485
Idx_561	5-Acetylamino-6-formylamino-3-methyluracil	0.055752	0.091055	0.12076	1181	1	0.612289
Idx_562	Allixin	1e-06	0.052778	0.5	1200	0.0254562	1.89473e-05
Idx_563	Pentobarbital	0.046443	0.085841	0.16914	1210	1	0.541035
Idx_564	Methyl dihydrojasmonate	1e-06	0.06428	0.5	1202	0.0254565	1.55569e-05
Idx_565	(8E,15E)-1,8,15-Heptadecatriene-11,13-diyne	0.036577	0.103192	0.35204	1200	1	0.354456
Idx_566	C14:1	0.34126	0.217056	0.015615	1171	1	1.57222
Idx_567	5-(2''-Carboxyethyl)-4,6-Dihydroxypicolinate	1e-06	0.060537	0.5	1182	0.0254527	1.65188e-05
Idx_568	Koenoline	0.120152	0.130897	0.019909	1200	1	0.917913
Idx_569	{4-[(1E)-3-oxoprop-1-en-1-yl]phenyl}oxidanesulfonic acid	0.138158	0.099186	5.9681e-05	1208	1	1.39292
Idx_57	Aromatic aldehyde	0.053669	0.112297	0.23225	1199	1	0.47792
Idx_570	2-oxo-3-(2,3,4,5-tetrahydroxyphenyl)propanoic acid	1e-06	0.058676	0.5	1133	0.0254432	1.70427e-05
Idx_571	{[(2E)-2-methyl-3-phenylprop-2-en-1-yl]oxy}sulfonic acid	0.058017	0.085167	0.092966	1171	1	0.681215
Idx_572	Pemirolast	1e-06	0.12041	0.5	1211	0.0254583	8.30496e-06
Idx_573	Propyl propane thiosulfonate	0.063515	0.100446	0.12514	1200	1	0.63233
Idx_574	Prolylhydroxyproline	0.220878	0.191926	0.12989	1178	1	1.15085
Idx_575	Traumatic acid	0.007092	0.048041	0.42853	1182	1	0.147624
Idx_576	Isoleucylproline	1e-06	0.041033	0.5	1213	0.0254586	2.43706e-05
Idx_577	11-Hydroxy-9-tridecenoic acid	1e-06	0.152673	0.5	1197	0.0254556	6.54995e-06
Idx_578	C14:0	0.096143	0.147083	0.17966	1185	1	0.653665
Idx_579	Lamivudine	1e-06	0.208802	0.5	1190	0.0254542	4.78923e-06
Idx_58	3-(Methylthio)-1-propanol	0.260615	0.169088	3.4249e-05	1221	1	1.5413
Idx_580	N-Decanoylglycine	1e-06	0.066592	0.5	1096	0.0254358	1.50168e-05
Idx_581	N1,N8-Diacetylspermidine	1e-06	0.068392	0.5	1186	0.0254535	1.46216e-05
Idx_582	(4-ethenyl-2-methoxyphenyl)oxidanesulfonic acid	0.238607	0.18438	0.0043772	1171	1	1.2941
Idx_583	3,3''-Dithiobis[4,5-dihydro-2-methylfuran]	0.029218	0.058656	0.1982	1122	1	0.498125
Idx_584	Thymol Sulfate	0.404248	0.230527	0.0016094	1059	1	1.75358
Idx_585	Naproxen	0.211596	0.171829	0.018397	1206	1	1.23143
Idx_586	(1xi,3xi)-1,2,3,4-Tetrahydro-1-methyl-beta-carboline-3-carboxylic acid	0.002436	0.040425	0.47108	1182	1	0.0602597
Idx_587	Dodecanedioic acid	1e-06	0.153959	0.5	1173	0.025451	6.49524e-06
Idx_588	Isoleucyl-Valine	1e-06	0.096165	0.5	1177	0.0254517	1.03988e-05
Idx_589	3-[[5-Methyl-2-(1-methylethyl)cyclohexyl]oxy]-1,2-propanediol	0.061125	0.083859	0.068523	1187	1	0.728902
Idx_59	3-Ethylpyridine	0.140295	0.140249	0.0099224	1202	1	1.00033
Idx_590	Paracetamol sulfate	0.107833	0.136705	0.071099	1107	1	0.788801
Idx_591	Isocarboxazid	0.110744	0.114724	0.011061	1148	1	0.965308
Idx_592	Asparaginyl-Valine	0.084521	0.118687	0.13789	1176	1	0.712134
Idx_593	2,4-Dihydroxyacetophenone 5-sulfate	0.043473	0.087509	0.21036	1105	1	0.496783
Idx_594	Spermic acid 2	0.218227	0.176529	0.080588	1194	1	1.23621
Idx_595	2-Heptylbenzothiazole	0.008612	0.047033	0.40795	1203	1	0.183105
Idx_596	Hydroxypropionylcarnitine	0.021332	0.064568	0.31916	1189	1	0.33038
Idx_597	(alpha-D-mannosyl)7-beta-D-mannosyl-diacetylchitobiosyl-L-asparagine, isoform B (protein)	0.022913	0.060756	0.28308	1201	1	0.377131
Idx_598	(4-ethyl-2,6-dihydroxyphenyl)oxidanesulfonic acid	1e-06	0.118166	0.5	1166	0.0254496	8.46267e-06
Idx_599	Acetyl citrate	0.035036	0.095369	0.31739	1195	1	0.367373
Idx_6	Butynal	0.191035	0.159156	0.0037031	1210	1	1.2003
Idx_60	Benzyl alcohol	0.086686	0.122868	0.091495	1188	1	0.705521
Idx_600	Acetyl citrate	1e-06	0.053005	0.5	1191	0.0254544	1.88661e-05
Idx_601	4-Coumaroylputrescine	0.106981	0.158641	0.13583	1199	1	0.674359
Idx_602	Valerenic acid	0.075974	0.087533	0.027515	1203	1	0.867947
Idx_603	6-Succinoaminopurine	0.246023	0.196267	0.098697	1203	1	1.25351
Idx_604	Dillapional	0.19065	0.183467	0.028496	1179	1	1.03915
Idx_605	Methionyl-Serine	1e-06	0.042066	0.5	1183	0.0254529	2.37722e-05
Idx_606	Carbamazepine	0.066021	0.103436	0.11132	1211	1	0.638279
Idx_607	Heptyl 4-hydroxybenzoate	0.211248	0.141458	1.9182e-05	1160	1	1.49336
Idx_608	3-(5,6,6-Trimethylbicyclo[2.2.1]hept-1-yl)cyclohexanol	0.015301	0.079101	0.43377	1207	1	0.193436
Idx_609	S-Cysteinosuccinic acid	0.292569	0.185017	0.0002433	1186	1	1.58131
Idx_61	Aminophenol	0.056595	0.078966	0.073521	1147	1	0.716701
Idx_610*	8-[(Aminomethyl)sulfanyl]-6-sulfanyloctanoic acid	1e-06	0.066116	0.5	1193	0.0254548	1.51249e-05
Idx_610*	N-(1-Deoxy-1-fructosyl)glycine	1e-06	0.066116	0.5	1193	0.0254548	1.51249e-05
Idx_611	Salsoline-1-carboxylate	0.189484	0.174941	0.015374	1193	1	1.08313
Idx_612	6-(2-amino-2-carboxyethyl)-4-hydroxybenzothiazole	0.180087	0.199631	0.27688	1199	1	0.902099
Idx_613	15(R)-hydroperoxy-EPE	0.353062	0.214417	0.074576	1218	1	1.64661
Idx_614	2,2,4,4,-Tetramethyl-6-(1-oxopropyl)-1,3,5-cyclohexanetrione	0.28207	0.190187	0.0046668	1173	1	1.48312
Idx_615	Secobarbital	1e-06	0.074295	0.5	1214	0.0254588	1.34599e-05
Idx_616	Geranyl acetoacetate	0.191246	0.145209	0.00079162	1181	1	1.31704
Idx_617	Geranyl 3-methylbutanoate	0.428439	0.195678	6.9778e-07	1192	1	2.18951
Idx_618	3-Methylcyclopentadecanone	1e-06	0.156943	0.5	1204	0.0254569	6.37174e-06
Idx_619	Marcanine A	0.024166	0.096319	0.42236	1214	1	0.250895
Idx_62	2-Vinylthiophene	0.156227	0.139251	0.0048748	1218	1	1.12191
Idx_620	2,4-Undecadiene-8,10-diynoic acid 2,3-dehydropiperidide	0.239834	0.170817	0.00070933	1208	1	1.40404
Idx_621	Trimetaphosphoric acid	0.168421	0.147361	0.0026916	1197	1	1.14291
Idx_622	L-Cystine	0.416773	0.202621	0.025921	1225	1	2.05691
Idx_623	Dantron	1e-06	0.179307	0.5	1198	0.0254558	5.57703e-06
Idx_624	(¬±)-2-(1-Methylpropyl)-4,6-dinitrophenol	0.021094	0.060842	0.30637	1200	1	0.346701
Idx_625	D-glycero-L-galacto-Octulose	1e-06	0.158387	0.5	1175	0.0254514	6.31365e-06
Idx_626	3-(3,4,5-Trimethoxyphenyl)propanoic acid	0.145832	0.166282	0.056828	1144	1	0.877016
Idx_627	Imiquimod	0.152412	0.106485	2.6042e-05	1190	1	1.4313
Idx_628	L-Menthyl acetoacetate	0.315381	0.178256	0.00025014	1208	1	1.76926
Idx_629	C15:1	1e-06	0.150589	0.5	1154	0.0254473	6.64059e-06
Idx_63	Catechol	0.042467	0.078768	0.17234	1166	1	0.53914
Idx_630	3-Mercaptolactate-cysteine disulfide	0.007293	0.050632	0.43185	1200	1	0.144039
Idx_631	Mefenamic acid	0.119737	0.131469	0.02481	1146	1	0.910762
Idx_632	Dehydroisochalciporone	0.147376	0.153952	0.022367	1212	1	0.957285
Idx_633	5-phosphonooxy-L-lysine	0.238216	0.194431	0.024378	1192	1	1.2252
Idx_634	Genipinic acid	1e-06	0.099998	0.5	1195	0.0254552	1.00002e-05
Idx_635	Equol	0.025476	0.060419	0.25038	1180	1	0.421655
Idx_636	2-Carboxy-4-dodecanolide	0.077105	0.09457	0.040028	1195	1	0.815322
Idx_637	(Z,Z)-2,9,16-Heptadecatriene-4,6-diyn-8-ol	0.126369	0.134446	0.025588	1171	1	0.939924
Idx_638	3-Oxotetradecanoic acid	0.054489	0.118727	0.29561	1201	1	0.458944
Idx_639	Tiglylcarnitine	1e-06	0.117006	0.5	1192	0.0254546	8.54657e-06
Idx_64	N-Acetylimidazole	0.149671	0.182515	0.16269	1213	1	0.820048
Idx_640	Chalciporone	1e-06	0.063501	0.5	1175	0.0254514	1.57478e-05
Idx_641	N-Undecanoylglycine	0.065446	0.091202	0.080533	1117	1	0.717594
Idx_642	(2E)-3-[3-(sulfooxy)phenyl]prop-2-enoic acid	0.337463	0.196613	2.5976e-05	1186	1	1.71638
Idx_643	4-phenylbutanic acid-O-sulphate	0.164452	0.136906	0.00069256	1136	1	1.2012
Idx_644	Uridine	1e-06	0.069193	0.5	1205	0.0254571	1.44523e-05
Idx_645	threo-Syringoylglycerol	0.493159	0.204394	0.00029269	1220	1	2.41279
Idx_646	Glutamylproline	0.099401	0.129837	0.084383	1194	1	0.765583
Idx_647	Polyethylene, oxidized	0.032639	0.072661	0.24028	1190	1	0.449196
Idx_648	Hydroxyprolyl-Isoleucine	1e-06	0.079845	0.5	1171	0.0254506	1.25243e-05
Idx_649	1,11-Undecanedicarboxylic acid	1e-06	0.051075	0.5	1182	0.0254527	1.95791e-05
Idx_65	2,3,5-Trimethylfuran	1e-06	0.076786	0.5	1150	0.0254465	1.30232e-05
Idx_650	2-Hydroxymyristic acid	0.043351	0.084595	0.19688	1195	1	0.512453
Idx_651	Lamivudine sulfoxide	0.136887	0.130777	0.0073022	1198	1	1.04672
Idx_652	Asparaginyl-Hydroxyproline	0.046793	0.072371	0.10751	1198	1	0.646571
Idx_653	OR-1896	0.069166	0.092559	0.057617	1192	1	0.747264
Idx_654	Asparaginyl-Isoleucine	0.080319	0.126956	0.22653	1204	1	0.632652
Idx_655	2-Methylbutyroylcarnitine	1e-06	0.046282	0.5	1155	0.0254475	2.16067e-05
Idx_656	3-[3-(Sulfooxy)phenyl]propanoic acid	1e-06	0.047979	0.5	1123	0.0254412	2.08425e-05
Idx_657	Isopimpinellin	0.193421	0.186509	0.077937	1146	1	1.03706
Idx_658	5,6-Dihydrouridine	0.431614	0.198174	2.0609e-07	1191	1	2.17795
Idx_659	N-acetyltryptophan	0.129825	0.147126	0.030716	1198	1	0.882407
Idx_66	Pyrrole-2-carboxylic acid	0.07652	0.079503	0.013006	1225	1	0.962479
Idx_660	L-beta-aspartyl-L-leucine	0.09405	0.131112	0.2636	1199	1	0.717326
Idx_661	3-Hydroxydodecanedioic acid	0.011271	0.057753	0.40621	1155	1	0.195159
Idx_662	2-Hydroxyacetaminophen sulfate	1e-06	0.208538	0.5	1098	0.0254362	4.79529e-06
Idx_663	2-{[hydroxy(1-oxo-1H-isochromen-3-yl)methylidene]amino}acetic acid	0.13762	0.187423	0.25652	1155	1	0.734275
Idx_664	Vanillic acid 4-sulfate	0.033703	0.071993	0.21845	1187	1	0.468143
Idx_665	(4-ethyl-2-hydroxy-6-methoxyphenyl)oxidanesulfonic acid	1e-06	0.096416	0.5	1178	0.0254519	1.03717e-05
Idx_666	Coriandrone E	0.148081	0.117476	0.00043606	1194	1	1.26052
Idx_667	5-Hydroxyindoleacetylglycine	0.273837	0.180593	7.1545e-05	1192	1	1.51632
Idx_668	Glutamylthreonine	0.178158	0.163438	0.013703	1176	1	1.09006
Idx_669	Methionyl-Valine	0.287986	0.166856	3.1371e-07	1173	1	1.72596
Idx_67	N-Acetyl-2,3-dihydro-1H-pyrrole	1e-06	0.065989	0.5	1231	0.0254621	1.5154e-05
Idx_670	(S)-Pterosin A	1e-06	0.131303	0.5	1196	0.0254554	7.61597e-06
Idx_671	Pindolol	0.01483	0.052411	0.34591	1180	1	0.282956
Idx_672	C16:4	0.2194	0.13582	4.3573e-05	1194	1	1.61537
Idx_673	Norepinephrine sulfate	1e-06	0.069797	0.5	1189	0.0254541	1.43273e-05
Idx_674	Pyridoxine 5''-phosphate	0.092607	0.162984	0.24648	1178	1	0.568197
Idx_675	Sulfapyridine	0.039269	0.078117	0.19557	1189	1	0.502695
Idx_676	Alprenolol	0.043906	0.080872	0.17248	1189	1	0.542907
Idx_677	2,4-Dodecadienoic acid pyrrolidide	0.000441	0.040318	0.49527	1205	0.928282	0.010938
Idx_678	3,5-dihydroxy-4-(sulfooxy)benzoic acid	0.158537	0.109538	2.7533e-05	1208	1	1.44732
Idx_679	3,4-Dihydroxyphenylglycol O-sulfate	0.190547	0.161529	0.011922	1216	1	1.17965
Idx_68	Histamine	0.178543	0.166371	0.013327	1190	1	1.07316
Idx_680	Samin	0.167972	0.145801	0.0029021	1158	1	1.15206
Idx_681	Ubiquinone-1	1e-06	0.15639	0.5	1186	0.0254535	6.39427e-06
Idx_682	Isopentyl beta-D-glucoside	1e-06	0.056013	0.5	1200	0.0254562	1.7853e-05
Idx_683	Gemfibrozil	0.181623	0.145139	0.00076317	1199	1	1.25137
Idx_684	C16:3	0.244894	0.147361	1.2396e-06	1205	1	1.66186
Idx_685	Deoxyadenosine	0.041537	0.089295	0.22751	1196	1	0.465166
Idx_686	Didesmethyl doxepin	0.022271	0.072853	0.34142	1217	1	0.305698
Idx_687	Cysteinyl-Methionine	1e-06	0.048317	0.5	1153	0.0254471	2.06966e-05
Idx_688	5-Hydroxy-N-formylkynurenine	1e-06	0.047399	0.5	1156	0.0254477	2.10975e-05
Idx_689	3''-Hydroxyhexobarbital	0.396789	0.196414	0.0028804	1181	1	2.02017
Idx_69	2-Thiophenecarboxaldehyde	0.087407	0.095293	0.018591	1222	1	0.917245
Idx_690	Cimetidine	0.349963	0.165226	2.5694e-05	1184	1	2.11809
Idx_691	2,2,4,4-Tetramethyl-6-(1-oxobutyl)-1,3,5-cyclohexanetrione	0.144649	0.174127	0.27424	1175	1	0.83071
Idx_692	1-Hydroxyepiacorone	0.223713	0.146846	9.8723e-05	1174	1	1.52345
Idx_693	C16:2	0.310789	0.183645	0.00015939	1188	1	1.69234
Idx_694	13-Heptadecyn-1-ol	0.069906	0.10314	0.08943	1204	1	0.677778
Idx_695	Sulfamethoxazole	0.125787	0.185235	0.5	1177	1	0.679067
Idx_696	3,4-dihydroxy-5-(sulfooxy)cyclohex-1-ene-1-carboxylic acid	0.077904	0.115088	0.10549	1181	1	0.676908
Idx_697	N-acetyl zonisamide	1e-06	0.065645	0.5	1210	0.0254581	1.52335e-05
Idx_698	L-Agaridoxin	1e-06	0.194002	0.5	1162	0.0254488	5.15459e-06
Idx_699	Dyphylline	1e-06	0.055351	0.5	1172	0.0254508	1.80665e-05
Idx_7	Imidazole	0.01834	0.060984	0.33591	1210	1	0.300735
Idx_70	Furoic acid	0.283274	0.1778	0.00023216	1213	1	1.59322
Idx_700	Methyl 3-(2,3-dihydroxy-3-methylbutyl)-4-hydroxybenzoate	0.054131	0.106128	0.20411	1161	1	0.510054
Idx_701	(+)-Setoclavine	0.267538	0.19666	0.044391	1115	1	1.36041
Idx_702	Hypogeic acid	0.29665	0.218752	0.065834	1153	1	1.3561
Idx_703	Palmitic amide	0.164288	0.159981	0.047705	1161	1	1.02692
Idx_704	Ascorbic acid-2-sulfate	0.026407	0.063432	0.25388	1175	1	0.416304
Idx_705	[(3-methyl-2-oxo-4-phenylbut-3-en-1-yl)oxy]sulfonic acid	0.107945	0.093191	0.0012077	1175	1	1.15832
Idx_706	Nicotinate D-ribonucleoside	0.088692	0.122099	0.076822	1183	1	0.726394
Idx_707	3-hydroxy-3-(3,4,5-trimethoxyphenyl)propanoic acid	0.304441	0.183632	0.00068456	1149	1	1.65789
Idx_708	1-(9H-Pyrido[3,4-b]indol-1-yl)-1,4-butanediol	1e-06	0.060472	0.5	1143	0.0254451	1.65366e-05
Idx_709	1-Methoxy-1-(2,4,5-trimethoxyphenyl)-2-propanol	1e-06	0.086394	0.5	1196	0.0254554	1.15749e-05
Idx_71	Uracil	0.151198	0.137349	0.0041328	1209	1	1.10083
Idx_710	5-Nonyltetrahydro-2-oxo-3-furancarboxylic acid	1e-06	0.085481	0.5	1181	0.0254525	1.16985e-05
Idx_711	Tolmetin	0.16495	0.159689	0.021571	1166	1	1.03295
Idx_712	Tetrahydroneopterin	0.165129	0.149726	0.0097803	1180	1	1.10287
Idx_713	2-Hexenoylcarnitine	1e-06	0.058704	0.5	1197	0.0254556	1.70346e-05
Idx_714	N-Lauroylglycine	1e-06	0.087849	0.5	1199	0.025456	1.13832e-05
Idx_715	Triphosphate	0.022437	0.064964	0.3087	1202	1	0.345376
Idx_716	Thalidomide	0.122196	0.130998	0.014343	1171	1	0.932808
Idx_717	Tetradecanedioic acid	0.064583	0.08406	0.052431	1188	1	0.768296
Idx_718	10-Hydroxymyristic acid methyl ester	1e-06	0.163309	0.5	1199	0.025456	6.12336e-06
Idx_719	Fumarycarnitine	0.185125	0.200709	0.23541	1217	1	0.922355
Idx_72	C6:2	0.016419	0.049699	0.31144	1217	1	0.330369
Idx_720	Glutaminylhydroxyproline	0.276448	0.206828	0.16936	1208	1	1.33661
Idx_721	Propranolol	0.120467	0.154091	0.17734	1186	1	0.781791
Idx_722	[2-hydroxy-6-methoxy-4-(prop-2-en-1-yl)phenyl]oxidanesulfonic acid	0.043142	0.077165	0.16495	1140	1	0.559088
Idx_723	Suprofen	1e-06	0.117747	0.5	1163	0.025449	8.49279e-06
Idx_724	L-alpha-glutamyl-L-hydroxyproline	0.144113	0.106964	9.6588e-05	1203	1	1.3473
Idx_725	Glycerol tripropanoate	1e-06	0.066712	0.5	1166	0.0254496	1.49898e-05
Idx_726	Baptifoline	0.079983	0.10348	0.072706	1203	1	0.772932
Idx_727	2-Methoxyacetaminophen sulfate	0.451048	0.226737	0.042779	1139	1	1.9893
Idx_728	Tolfenamic acid	0.335106	0.212546	0.070105	1134	1	1.57663
Idx_729	Dihydromaleimide beta-D-glucoside	0.158577	0.161367	0.020563	1185	1	0.98271
Idx_73	(Z)-4-Heptenal	0.326367	0.182134	7.1695e-05	1202	1	1.79191
Idx_730	Glycyl-Tryptophan	0.145624	0.164616	0.046305	1189	1	0.884628
Idx_731	Gamma glutamyl ornithine	0.151684	0.147993	0.009023	1205	1	1.02494
Idx_732	Homovanillic acid sulfate	0.135308	0.165284	0.0908	1199	1	0.818639
Idx_733	L-cis-Cyclo(aspartylphenylalanyl)	0.056456	0.121127	0.27209	1173	1	0.466089
Idx_734	5,6-Dihydro-4-methoxy-6-[2-(4-methoxyphenyl)ethyl]-2H-pyran-2-one	0.408057	0.199081	0.0065417	1202	1	2.0497
Idx_735	Phaseolic acid	0.034315	0.081389	0.26207	1179	1	0.421617
Idx_736	2,4-bis(3-methylbut-2-en-1-yl)benzene-1,3,5-triol	0.246603	0.14397	5.1026e-07	1171	1	1.71288
Idx_737	Ticlopidine	1e-06	0.047432	0.5	1189	0.0254541	2.10828e-05
Idx_738	Protriptyline	0.363528	0.178606	0.00029069	1209	1	2.03536
Idx_739	N-Desmethylvenlafaxine	0.104644	0.095064	0.0030334	1182	1	1.10077
Idx_74	2,4-Dimethylthiazole	1e-06	0.169269	0.5	1209	0.0254579	5.90776e-06
Idx_740	3-Methoxy-4-hydroxyphenylethyleneglycol sulfate	1e-06	0.109785	0.5	1185	0.0254533	9.10871e-06
Idx_741	Perlolyrine	1e-06	0.140763	0.5	1166	0.0254496	7.10414e-06
Idx_742	Acetyl-N-formyl-5-methoxykynurenamine	1e-06	0.177813	0.5	1188	0.0254539	5.62389e-06
Idx_743	12-Oxo-2,3-dinor-10,15-phytodienoic acid	0.140663	0.113341	0.00026601	1195	1	1.24106
Idx_744	Cedryl acetate	0.170194	0.119231	3.3497e-05	1178	1	1.42743
Idx_745	(¬±)-(Z)-2-(5-Tetradecenyl)cyclobutanone	1e-06	0.094147	0.5	1208	0.0254577	1.06217e-05
Idx_746	Nevirapine	0.012362	0.069976	0.43292	1104	1	0.176661
Idx_747	Methyl 2E,4Z-hexadecadienoate	0.015866	0.068365	0.39061	1199	1	0.232078
Idx_748	9-Octadecenal	0.218111	0.19638	0.2922	1203	1	1.11066
Idx_749	Adenosine	0.093738	0.103124	0.016541	1151	1	0.908983
Idx_75	Creatinine	1e-06	0.123517	0.5	1206	0.0254573	8.09605e-06
Idx_750*	3-Deoxy-D-glycero-D-galacto-2-nonulosonic acid	0.401374	0.189231	0.0010421	1188	1	2.12108
Idx_750*	Inosine	0.401374	0.189231	0.0010421	1188	1	2.12108
Idx_751	3''-HPPH	0.040905	0.074263	0.16369	1113	1	0.550813
Idx_752	Seryltyrosine	0.145481	0.160625	0.061818	1196	1	0.905718
Idx_753	Acetylcarnosine	0.334563	0.182432	0.0080677	1215	1	1.83391
Idx_754	Kamahine C	1e-06	0.096053	0.5	1194	0.025455	1.04109e-05
Idx_755	Cyclohexaneundecanoic acid	0.047411	0.088647	0.17186	1178	1	0.534829
Idx_756	Sulfamethoxazole N4-hydroxylamine	0.50769	0.218937	0.020557	1189	1	2.31889
Idx_757	2-{[hydroxy(2,3,4-trimethoxyphenyl)methylidene]amino}acetic acid	0.236283	0.174133	0.0011215	1182	1	1.35691
Idx_758	Capsiamide	1e-06	0.113371	0.5	1161	0.0254486	8.8206e-06
Idx_759	D-erythro-L-galacto-Nonulose	1e-06	0.053074	0.5	1203	0.0254567	1.88416e-05
Idx_76	Thiosulfate	0.003803	0.04998	0.4668	1135	1	0.0760904
Idx_760	N-Desmethylpromazine	0.004302	0.044181	0.45434	1202	1	0.0973722
Idx_761	Ethylene brassylate	0.131515	0.137004	0.014571	1203	1	0.959935
Idx_762	3-Oxohexadecanoic acid	1e-06	0.053265	0.5	1199	0.025456	1.87741e-05
Idx_763	ar-Artemisene	1e-06	0.104518	0.5	1208	0.0254577	9.56773e-06
Idx_764	Heptadecanoic acid	1e-06	0.101926	0.5	1191	0.0254544	9.81104e-06
Idx_765	Koeniginequinone B	1e-06	0.053169	0.5	1153	0.0254471	1.8808e-05
Idx_766	Tridecanoylglycine	1e-06	0.116816	0.5	1153	0.0254471	8.56047e-06
Idx_767	[(7-hydroxy-1-oxo-1H-isochromen-3-yl)methoxy]sulfonic acid	1e-06	0.0659	0.5	1184	0.0254531	1.51745e-05
Idx_768	5-(Hydroxyphenyl)-gamma-valerolactone-O-sulphate	0.174199	0.161536	0.0050559	1164	1	1.07839
Idx_769	Naringenin	1e-06	0.135989	0.5	1201	0.0254564	7.35354e-06
Idx_77	2-Furanmethanethiol	0.08283	0.109372	0.065737	1182	1	0.757324
Idx_770*	1a,11b-Dihydro-4,9-dimethylbenz[a]anthra[3,4-b]oxirene	0.003913	0.047455	0.46323	1185	1	0.0824571
Idx_770*	Sotalol	0.003913	0.047455	0.46323	1185	1	0.0824571
Idx_771	Decarbamoylneosaxitoxin	0.065477	0.117984	0.17255	1209	1	0.554965
Idx_772	(S)-Verimol F	0.047546	0.09101	0.18428	1200	1	0.522426
Idx_773	7(14)-Bisabolene-2,3,10,11-tetrol	1e-06	0.0512	0.5	1175	0.0254514	1.95312e-05
Idx_774	16-Hydroxy hexadecanoic acid	1e-06	0.131419	0.5	1209	0.0254579	7.60925e-06
Idx_775	(E,E)-Piperlonguminine	1e-06	0.067935	0.5	1187	0.0254537	1.472e-05
Idx_776	Heptanoylcarnitine	0.0681	0.092523	0.064838	1183	1	0.736033
Idx_777	Ribose-1-arsenate	0.057871	0.085807	0.1062	1202	1	0.674432
Idx_778	Ferulic acid 4-sulfate	0.144128	0.156461	0.014493	1084	1	0.921175
Idx_779	Phloretin	0.151495	0.152658	0.010877	1167	1	0.992382
Idx_78	2-Hydroxy-2,4-pentadienoic acid	0.171717	0.143489	0.0013906	1175	1	1.19673
Idx_780	Glutaminyllysine	0.07529	0.101677	0.096477	1190	1	0.740482
Idx_781	3-Hydroxytetradecanedioic acid	0.098387	0.119934	0.076633	1143	1	0.820343
Idx_782	Lorcaserin sulfamate	1e-06	0.064586	0.5	1054	0.0254273	1.54832e-05
Idx_783	Paraoxon	0.028512	0.070649	0.26644	1114	1	0.403573
Idx_784	Norophthalmic acid	0.160343	0.11312	8.6182e-05	1220	1	1.41746
Idx_785	O-Demethylfonsecin	0.213986	0.135084	1.3669e-06	1195	1	1.5841
Idx_786	Biotin sulfone	0.078666	0.092441	0.034568	1211	1	0.850986
Idx_787	gamma-Glutamylglutamic acid	0.242756	0.154301	1.2188e-06	1187	1	1.57326
Idx_788	N-lactoyl-Tryptophan	0.11053	0.103969	0.0048098	1215	1	1.06311
Idx_789	Molindone	0.035542	0.082753	0.2531	1164	1	0.429495
Idx_79	Delta-Hexanolactone	0.282377	0.206194	0.20281	1213	1	1.36947
Idx_790	19-Norandrosterone	0.103261	0.103634	0.011843	1167	1	0.996401
Idx_791	3''-Deaminofusarochromanone	0.154695	0.145049	0.020478	1204	1	1.0665
Idx_792	2-hydroxy-3-[4-hydroxy-3-(sulfooxy)phenyl]propanoic acid	0.062275	0.105433	0.14402	1166	1	0.590659
Idx_793	8-(1,2-dihydroxypropan-2-yl)-9-hydroxy-2H,8H,9H-furo[2,3-h]chromen-2-one	0.091958	0.102918	0.026571	1152	1	0.893507
Idx_794	Glutamylmethionine	0.012646	0.045557	0.34544	1182	1	0.277586
Idx_795	Isovalerylglucuronide	1e-06	0.143069	0.5	1158	0.025448	6.98963e-06
Idx_796	Pantetheine	0.04771	0.090632	0.19854	1143	1	0.526415
Idx_797	alpha-CEHC	1e-06	0.175168	0.5	1145	0.0254455	5.70881e-06
Idx_798	Leucyl-phenylalanine	1e-06	0.072581	0.5	1141	0.0254447	1.37777e-05
Idx_799	Alpha-Linolenic acid	0.212396	0.154831	0.00064306	1175	1	1.37179
Idx_8	Propynoate	0.030551	0.067484	0.23235	1159	1	0.452715
Idx_80	Heptanone	1e-06	0.105686	0.5	1202	0.0254565	9.46199e-06
Idx_800	N-(1-Deoxy-1-fructosyl)valine	0.002602	0.043816	0.47387	1187	1	0.0593847
Idx_801	Oxamniquine	0.056337	0.094596	0.14726	1169	1	0.595554
Idx_802	Linoleamide	0.332671	0.183557	0.012883	1169	1	1.81236
Idx_803	1-Methoxyspirobrassinin	0.141408	0.139159	0.009114	1201	1	1.01616
Idx_804	gamma-Glutamyl-S-methylcysteine sulfoxide	0.126808	0.156415	0.050069	1197	1	0.810715
Idx_805	Phenprocoumon	0.040805	0.104147	0.29137	1115	1	0.391802
Idx_806	C18:2	0.236545	0.153688	0.00011571	1187	1	1.53912
Idx_807	Alverine	0.171044	0.133232	0.00068109	1200	1	1.28381
Idx_808	Oleamide	0.447958	0.19227	0.003149	1174	1	2.32984
Idx_809	5-Hydroxy-4-methoxy-6-canthinone 3-N-oxide	0.015322	0.062518	0.37658	1181	1	0.245081
Idx_81	Proline	0.16911	0.161162	0.01328	1204	1	1.04932
Idx_810	Arabinopyranobiose	0.085857	0.117397	0.059905	1185	1	0.731339
Idx_811	12-Hydroxynevirapine	0.076768	0.125632	0.12349	1059	1	0.611055
Idx_812	Threoninyl-Tyrosine	0.066181	0.120707	0.17198	1116	1	0.548278
Idx_813	Octyl gallate	0.004385	0.041719	0.44867	1206	1	0.105108
Idx_814	Lactapiperanol C	0.102546	0.126178	0.049775	1208	1	0.812709
Idx_815	Vitamin A2 aldehyde	0.0156	0.064422	0.38366	1192	1	0.242153
Idx_816	Glutaminylhistidine	1e-06	0.152941	0.5	1196	0.0254554	6.53847e-06
Idx_817	alpha-Hydroxymetoprolol	1e-06	0.116776	0.5	1191	0.0254544	8.5634e-06
Idx_818	Rhein	0.113717	0.18676	0.5	1175	1	0.608894
Idx_819	6-Thioinosinic acid	0.07581	0.113962	0.097008	1208	1	0.665222
Idx_82	Fumarate	0.00048	0.03779	0.49434	1194	0.959837	0.0127018
Idx_820	Xanthosine	0.049011	0.065982	0.067104	1196	1	0.742793
Idx_821	p-Cresol glucuronide	0.01721	0.056501	0.33051	1159	1	0.304596
Idx_822	Tropicamide	1e-06	0.109387	0.5	1186	0.0254535	9.14185e-06
Idx_823	Alpha-dihydroartemisinin	1e-06	0.105339	0.5	1180	0.0254523	9.49316e-06
Idx_824	Boldione	1e-06	0.05247	0.5	1215	0.025459	1.90585e-05
Idx_825	Retinal	0.001033	0.040329	0.4886	1197	1	0.0256143
Idx_826	Cladribine	0.006248	0.051774	0.44726	1211	1	0.120678
Idx_827	3,5,7-trihydroxy-2-(3-methoxyphenyl)-1Œª‚Å¥-chromen-1-ylium	0.005629	0.045635	0.44084	1193	1	0.123348
Idx_828	Myristoylglycine	0.028711	0.077176	0.29312	1210	1	0.37202
Idx_829	Glycineamideribotide	0.346876	0.209004	0.011088	1194	1	1.65966
Idx_83	Ketovaline	0.207367	0.168203	0.0035384	1223	1	1.23284
Idx_830	3''-Methoxyfukiic acid	0.458389	0.207702	0.00017884	1194	1	2.20696
Idx_831	Salicin	1e-06	0.040612	0.5	1212	0.0254585	2.46233e-05
Idx_832	Abacavir	1e-06	0.084945	0.5	1102	0.025437	1.17723e-05
Idx_833	10-alpha-methoxy-9,10-dihydrolysergol	0.06178	0.11916	0.21705	1203	1	0.518463
Idx_834	Thonzylamine	0.237408	0.2066	0.16757	1202	1	1.14912
Idx_835	Hexadecanedioic acid	1e-06	0.067965	0.5	1178	0.0254519	1.47135e-05
Idx_836	Vitamin A	0.098916	0.130135	0.055343	1190	1	0.760103
Idx_837	Avocadene	1e-06	0.135537	0.5	1203	0.0254567	7.37806e-06
Idx_838*	Citrusinine II	1e-06	0.121549	0.5	1187	0.0254537	8.22713e-06
Idx_838*	Tenofovir	1e-06	0.121549	0.5	1187	0.0254537	8.22713e-06
Idx_839	Galantamine	0.011327	0.050591	0.38246	1158	1	0.223894
Idx_84	Diacetylhydrazine	0.168309	0.164434	0.04606	1209	1	1.02357
Idx_840	5''-(3'',4''-Dihydroxyphenyl)-gamma-valerolactone sulfate	1e-06	0.067328	0.5	1135	0.0254435	1.48527e-05
Idx_841	Orotidine	0.015646	0.055141	0.34473	1169	1	0.283745
Idx_842	Hydroxyanigorufone	1e-06	0.063966	0.5	1184	0.0254531	1.56333e-05
Idx_843	Fospropofol	0.00264	0.038811	0.46753	1200	1	0.068022
Idx_844	Imazamethabenz-methyl	0.212417	0.193931	0.071141	1201	1	1.09532
Idx_845	Arginyl-Asparagine	1e-06	0.115071	0.5	1151	0.0254467	8.69029e-06
Idx_846	Estriol	0.056528	0.091517	0.11761	1197	1	0.617678
Idx_847	6-Hydroxypentadecanedioic acid	1e-06	0.060987	0.5	1189	0.0254541	1.63969e-05
Idx_848	Dehydroepiandrosterone	0.004879	0.058235	0.46555	1163	1	0.0837812
Idx_849	2-Amino-4-oxo-6-(1'',2'',3''-trihydroxypropyl)-diquinoid-7,8-dihydroxypterin	0.021064	0.054345	0.27266	1200	1	0.387598
Idx_85	Hexanoic acid	0.08737	0.095248	0.017212	1218	1	0.91729
Idx_850	Benzoyl ecgonine	0.057848	0.065367	0.028402	1205	1	0.884973
Idx_851	3-[3-methoxy-4-(sulfooxy)phenyl]-2-oxopropanoic acid	0.36772	0.211712	0.0025466	1185	1	1.73689
Idx_852	4-Hydroxy-5-(3''-hydroxyphenyl)-valeric acid-3''-O-sulphate	0.112204	0.117111	0.013931	1164	1	0.9581
Idx_853	N-Succinyl-L,L-2,6-diaminopimelate	1e-06	0.058395	0.5	1201	0.0254564	1.71248e-05
Idx_854	Procaterol	0.109888	0.13528	0.073424	1188	1	0.8123
Idx_855	1-Octen-3-yl glucoside	1e-06	0.101182	0.5	1190	0.0254542	9.88318e-06
Idx_856	(9Z,11E,13E,15Z)-4-Oxo-9,11,13,15-octadecatetraenoic acid	0.252128	0.177559	0.0017646	1190	1	1.41997
Idx_857	Androsterone	0.155305	0.138628	0.0030421	1213	1	1.1203
Idx_858	2-Hydroxychlorpropamide	0.151393	0.136311	0.0040704	1185	1	1.11064
Idx_859	(2-oxo-1,2-diphenylethoxy)sulfonic acid	0.165192	0.169314	0.036936	1184	1	0.975655
Idx_86	Aminopentanamide	1e-06	0.068596	0.5	1208	0.0254577	1.45781e-05
Idx_860	cis-Hydroxy Perhexiline	0.127166	0.148509	0.039236	1184	1	0.856285
Idx_861	Estazolam	0.365609	0.204515	0.0068979	1197	1	1.78769
Idx_862	Isoleucyl-Tyrosine	1e-06	0.040611	0.5	1178	0.0254519	2.46239e-05
Idx_863	13-OxoODE	0.093514	0.108231	0.027553	1208	1	0.864022
Idx_864	C19:2	1e-06	0.143028	0.5	1184	0.0254531	6.99164e-06
Idx_865	Chlorothiazide	1e-06	0.187332	0.5	1160	0.0254484	5.33812e-06
Idx_866	N4-Acetylsulfamethoxazole	1e-06	0.073577	0.5	1164	0.0254492	1.35912e-05
Idx_867	N-Methoxyspirobrassinol methyl ether	0.073104	0.118824	0.13373	1188	1	0.615229
Idx_868	4-Carboxynevirapine	0.006899	0.053625	0.44323	1058	1	0.128653
Idx_869	Demethoxyegonol	0.263255	0.199476	0.011827	1132	1	1.31973
Idx_87	Homocysteine thiolactone	1e-06	0.069939	0.5	1195	0.0254552	1.42982e-05
Idx_870	Deoxynivalenol	1e-06	0.109858	0.5	1144	0.0254453	9.10266e-06
Idx_871	Tanacetol B	1e-06	0.121858	0.5	1192	0.0254546	8.20627e-06
Idx_872	13S-hydroxyoctadecadienoic acid	0.556349	0.210962	1.5489e-05	1192	1	2.6372
Idx_873	10Z-Nonadecenoic acid	1e-06	0.044978	0.5	1188	0.0254539	2.22331e-05
Idx_874	Hydrochlorothiazide	1e-06	0.060506	0.5	1115	0.0254396	1.65273e-05
Idx_875	L-Cysteinylglycine disulfide	0.108256	0.108717	0.0092516	1207	1	0.99576
Idx_876	Palmitoleoyl Ethanolamide	0.05837	0.11435	0.23437	1180	1	0.51045
Idx_877	Magnesium salicylate	0.250442	0.201866	0.035413	1195	1	1.24063
Idx_878	N-Acetylserotonin sulfate	0.005764	0.05789	0.45587	1159	1	0.0995681
Idx_879	LysoPA(8:0/0:0)	0.040691	0.06093	0.10174	1183	1	0.667832
Idx_88	Aspartate semialdehyde	0.101436	0.154428	0.15059	1197	1	0.65685
Idx_880	4''-N-desmethylolanzapine	1e-06	0.208949	0.5	1150	0.0254465	4.78586e-06
Idx_881	3-Oxooctadecanoic acid	1e-06	0.154882	0.5	1186	0.0254535	6.45653e-06
Idx_882	C19:0	1e-06	0.171336	0.5	1202	0.0254565	5.83649e-06
Idx_883	Avenanthramide 1c	0.471967	0.206094	0.0044837	1202	1	2.29006
Idx_884	Imipenem	0.092481	0.109257	0.032345	1156	1	0.846454
Idx_885	13,14,15-trihydroxy-9-oxo-8,17-dioxatetracyclo[8.7.0.0¬≤,‚Å∑.0¬π¬π,¬π‚Å∂]heptadeca-1(10),2(7),3,5,11,13,15-heptaen-5-yl acetate	0.46246	0.214092	0.00074443	1186	1	2.1601
Idx_886	all-trans-Retinoic acid	0.061954	0.115974	0.18624	1184	1	0.534206
Idx_887	MG(0:0/14:1(9Z)/0:0)	0.204066	0.169881	0.0079236	1202	1	1.20123
Idx_888	(R)-3-Hydroxy-Octadecanoic acid	1e-06	0.11997	0.5	1192	0.0254546	8.33542e-06
Idx_889	Acetylglucosamine sulfate	0.755686	0.20705	4.2942e-09	1195	1	3.64978
Idx_89	Indole	1e-06	0.065932	0.5	1219	0.0254598	1.51671e-05
Idx_890	2,6 Dimethylheptanoyl carnitine	0.37723	0.210995	0.10121	1215	1	1.78786
Idx_891	5-(3'',5''-Dihydroxyphenyl)-gamma-valerolactone-O-sulphate-O-methyl	0.166539	0.120086	3.5727e-05	1219	1	1.38683
Idx_892	Hesperetin	0.109679	0.087559	0.00036654	1205	1	1.25263
Idx_893	(R)-3'',7-Dihydroxy-2'',4''-dimethoxyisoflavan	0.141221	0.114699	0.00046024	1196	1	1.23123
Idx_894	Glycerol tributanoate	1e-06	0.064487	0.5	1139	0.0254443	1.5507e-05
Idx_895	2-Hydroxyestradiol-3-methyl ether	0.122898	0.15127	0.072925	1198	1	0.812441
Idx_896	xi-7-Hydroxyhexadecanedioic acid	1e-06	0.051537	0.5	1202	0.0254565	1.94035e-05
Idx_897	Eicosapentaenoic acid	0.08618	0.080874	0.0060292	1189	1	1.06561
Idx_898	Cardanolmonoene	0.070469	0.095493	0.069345	1196	1	0.737949
Idx_899	Scopolamine	0.052224	0.069919	0.072895	1192	1	0.746921
Idx_9	Butynol	0.027136	0.080209	0.32084	1197	1	0.338316
Idx_90	Valine; Betaine	0.114445	0.128108	0.025256	1206	1	0.893348
Idx_900	3-hydroxyoctanoyl carnitine	0.018398	0.05178	0.29604	1213	1	0.355311
Idx_901	5-(3'',4'',5''-Trihydroxyphenyl)-gamma-valerolactone-3''-O-sulphate	0.016344	0.061634	0.35953	1147	1	0.265178
Idx_902	Demonomethylchlorpromazine	1e-06	0.197711	0.5	1190	0.0254542	5.05789e-06
Idx_903	N-Acetylaspartylglutamic acid	0.222243	0.162818	0.00018714	1207	1	1.36498
Idx_904	L-N-(1H-Indol-3-ylacetyl)glutamic acid	0.052804	0.074386	0.081176	1185	1	0.709865
Idx_905	Arachidonic acid	0.131359	0.137123	0.017666	1188	1	0.957965
Idx_906	Benzosimuline	0.090615	0.115907	0.07386	1197	1	0.781791
Idx_907	Uridine 2'',3''-cyclic phosphate	0.168401	0.150834	0.0070037	1193	1	1.11647
Idx_908	4-Hydroxy-5-(dihydroxyphenyl)-valeric acid-O-sulphate	1e-06	0.12636	0.5	1146	0.0254457	7.9139e-06
Idx_909*	2,3-Dihydro-2,3-dihydroxy-4-(4-hydroxyphenyl)-1H-phenalen-1-one	0.22657	0.192612	0.083986	1208	1	1.1763
Idx_909*	gamma-Glutamyl-S-(1-propenyl)cysteine sulfoxide	0.22657	0.192612	0.083986	1208	1	1.1763
Idx_91	Succinate	0.21061	0.13946	9.8141e-06	1216	1	1.51018
Idx_910	Naematolone	0.013308	0.075761	0.44016	1186	1	0.175658
Idx_911	1-(beta-D-Glucopyranosyloxy)-3-octanone	0.06411	0.089801	0.070954	1189	1	0.713912
Idx_912	5-Androstene-3b,16b,17a-triol	0.055481	0.101369	0.16838	1170	1	0.547317
Idx_913	8,11,14-Eicosatrienoic acid	1e-06	0.124135	0.5	1187	0.0254537	8.05575e-06
Idx_914	D-Erythroascorbic acid 1''-a-D-glucoside	0.453756	0.201414	1.0766e-05	1176	1	2.25285
Idx_915	Alprazolam	0.470887	0.203721	0.0004863	1210	1	2.31143
Idx_916	2-Carboxy-1-[5-(2-carboxy-1-pyrrolidinyl)-2-hydroxy-2,4-pentadienylidene]pyrrolidinium	0.04609	0.083621	0.16468	1175	1	0.551177
Idx_917	Methylgingerol	0.062507	0.114535	0.1935	1192	1	0.545746
Idx_918	1,2,3-Tris(1-ethoxyethoxy)propane	0.261859	0.187787	0.0014096	1220	1	1.39445
Idx_919	Obtusilactone A	0.222225	0.151599	4.5737e-05	1207	1	1.46587
Idx_92	Benzofuran	1e-06	0.087785	0.5	1207	0.0254575	1.13915e-05
Idx_920	Eicosadienoic acid	0.07747	0.104645	0.07327	1185	1	0.740312
Idx_921	3-oxobrimonidine	0.112404	0.118528	0.026889	1197	1	0.948333
Idx_922	Indoxyl glucuronide	1e-06	0.041036	0.5	1171	0.0254506	2.43688e-05
Idx_923	N-Acetylneuraminic acid	1e-06	0.0727	0.5	1208	0.0254577	1.37552e-05
Idx_924	Lysyl-Tyrosine	1e-06	0.121538	0.5	1179	0.0254521	8.22788e-06
Idx_925	N-Hexadecanoylpyrrolidine	0.218264	0.190002	0.20985	1154	1	1.14875
Idx_926	[2-hydroxy-3-(phenoxycarbonyl)phenyl]oxidanesulfonic acid	0.282831	0.204551	0.23549	1198	1	1.38269
Idx_927	De-O-methylsterigmatocystin	0.050237	0.071946	0.087904	1203	1	0.69826
Idx_928	12(13)Ep-9-KODE	0.004247	0.05735	0.47124	1163	1	0.0740541
Idx_929	Desogestrel	0.141533	0.152727	0.049817	1193	1	0.926706
Idx_93	5-Hydroxypentanoic acid	0.275108	0.194155	0.0047112	1151	1	1.41695
Idx_930	(R)-2-Hydroxysterculic acid	0.108783	0.137229	0.063345	1207	1	0.792711
Idx_931	C20:1	1e-06	0.067117	0.5	1188	0.0254539	1.48994e-05
Idx_932	1,7-Dimethylguanosine	0.238018	0.193008	0.048337	1201	1	1.2332
Idx_933	6-(4-ethenyl-2-hydroxyphenoxy)-3,4,5-trihydroxyoxane-2-carboxylic acid	0.43528	0.208769	0.031481	1144	1	2.08498
Idx_934	Galactose-beta-1,4-xylose	1e-06	0.053909	0.5	1173	0.025451	1.85498e-05
Idx_935	13-L-Hydroperoxylinoleic acid	1e-06	0.09892	0.5	1177	0.0254517	1.01092e-05
Idx_936	3D,7D,11D-Phytanic acid	0.335612	0.191731	0.0051165	1181	1	1.75043
Idx_937	Tyramine glucuronide	1e-06	0.037983	0.5	1182	0.0254527	2.63276e-05
Idx_938	Palmitoylglycine	1e-06	0.134392	0.5	1213	0.0254586	7.44092e-06
Idx_939	Valdecoxib	0.302089	0.212201	0.23993	1204	1	1.4236
Idx_94	Diisopropyl sulfide	0.082531	0.09707	0.035726	1210	1	0.850221
Idx_940	Rhazidigenine Nb-oxide	0.000801	0.052419	0.49537	1207	0.99999	0.0152807
Idx_941	Octadecanedioic acid	1e-06	0.131645	0.5	1195	0.0254552	7.59619e-06
Idx_942	Citpressine II	0.06111	0.110383	0.17907	1163	1	0.553618
Idx_943	Neosaxitoxin	1e-06	0.063427	0.5	1153	0.0254471	1.57662e-05
Idx_944	Dehydrophytosphingosine	0.094487	0.12906	0.10442	1199	1	0.732117
Idx_945	Verimol B	1e-06	0.048952	0.5	1152	0.0254469	2.04282e-05
Idx_946	10-Hydroxy-8-nor-2-fenchanone glucoside	1e-06	0.122229	0.5	1200	0.0254562	8.18136e-06
Idx_947	Neryl glucoside	0.052971	0.111461	0.22826	1173	1	0.475242
Idx_948	C21:5	0.3106	0.169088	5.9713e-06	1186	1	1.83691
Idx_949	MG(0:0/15:0/0:0)	0.18579	0.202592	0.5	1203	1	0.917065
Idx_95	1,2-Diacylglycerol-LD-PI-pool	0.126484	0.174472	0.15702	1187	1	0.724953
Idx_950	3-hydroxynonanoyl carnitine	0.284526	0.193072	0.050355	1186	1	1.47368
Idx_951	{[3-(6,7-dimethoxy-2H-1,3-benzodioxol-5-yl)prop-2-en-1-yl]oxy}sulfonic acid	1e-06	0.085736	0.5	1133	0.0254432	1.16637e-05
Idx_952	Musanolone F	0.178957	0.150256	0.0014213	1192	1	1.19101
Idx_953	4'',7-Di-O-methylcatechin	0.133257	0.102628	0.00011666	1171	1	1.29845
Idx_954	Ubiquinone-2	0.21247	0.181042	0.013273	1172	1	1.1736
Idx_955	L-Citronellol glucoside	1e-06	0.045111	0.5	1209	0.0254579	2.21675e-05
Idx_956	Leukotriene A4	0.352262	0.190065	0.00083768	1216	1	1.85338
Idx_957	Erosnin	0.063362	0.084664	0.064603	1210	1	0.748394
Idx_958	{2-hydroxy-5-[(2E)-3-phenylprop-2-enoyl]phenyl}oxidanesulfonic acid	0.13098	0.129418	0.0084224	1211	1	1.01207
Idx_959	Mycophenolic acid	0.051807	0.068245	0.061177	1134	1	0.759133
Idx_96	Threonine	0.158928	0.143903	0.0033857	1225	1	1.10441
Idx_960	Valproic acid glucuronide	0.295739	0.214352	0.11424	1178	1	1.37969
Idx_961	QH2	0.113427	0.138889	0.059362	1171	1	0.816674
Idx_962	5,6-Epoxy-8,11,14-eicosatrienoic acid	0.205552	0.161737	0.00059503	1207	1	1.2709
Idx_963	C21:3	0.193778	0.14426	0.00044758	1192	1	1.34326
Idx_964	2-Amino-4-oxo-4-alpha-hydroxy-6-(erythro-1'',2'',3''-trihydroxypropyl)-5,6,7,8-tetrahydroxypterin	1e-06	0.190071	0.5	1139	0.0254443	5.26119e-06
Idx_965	N-desmethylalmotriptan	1e-06	0.11106	0.5	1216	0.0254592	9.00414e-06
Idx_966	3,4-dihydroxy-5-(3,4,5-trihydroxybenzoyloxy)benzoic acid	0.13597	0.182859	0.5	1203	1	0.743578
Idx_967	N6-cis-p-Coumaroylserotonin	0.05422	0.08957	0.12685	1182	1	0.605337
Idx_968	Butyl (S)-3-hydroxybutyrate glucoside	0.164759	0.116198	3.9466e-05	1207	1	1.41792
Idx_969	CMP	0.035833	0.067092	0.1737	1181	1	0.534088
Idx_97	Mercaptopyruvic acid	0.125974	0.121425	0.0064435	1204	1	1.03746
Idx_970	Gliclazide	0.177795	0.167517	0.034134	1174	1	1.06135
Idx_971	{3-[2-(3-hydroxy-5-methoxyphenyl)ethyl]phenyl}oxidanesulfonic acid	0.150852	0.16926	0.05572	1197	1	0.891244
Idx_972	S-6-Hydroxywarfarin	0.256059	0.15936	3.1797e-05	1208	1	1.6068
Idx_973	Acetohexamide	1e-06	0.124378	0.5	1206	0.0254573	8.04001e-06
Idx_974	DHAP(10:0)	1e-06	0.064951	0.5	1154	0.0254473	1.53962e-05
Idx_975	Valaciclovir	1e-06	0.125311	0.5	1192	0.0254546	7.98015e-06
Idx_976	Lactapiperanol D	1e-06	0.182004	0.5	1203	0.0254567	5.49438e-06
Idx_977	1-Acetoxy-2-hydroxy-16-heptadecyn-4-one	0.156004	0.147886	0.011696	1210	1	1.05489
Idx_978	C21:1	1e-06	0.115571	0.5	1199	0.025456	8.65269e-06
Idx_979	Dihyroxy-1H-indole glucuronide I	0.079915	0.131346	0.13894	1172	1	0.608431
Idx_98	Tetrose	0.24013	0.198343	0.18125	1168	1	1.21068
Idx_980	N-Oleoylethanolamine	1e-06	0.110493	0.5	1212	0.0254585	9.05035e-06
Idx_981	13,14-dihydroxy-9-oxo-8,17-dioxatetracyclo[8.7.0.0¬≤,‚Å∑.0¬π¬π,¬π‚Å∂]heptadeca-1(10),2(7),3,5,11(16),12,14-heptaen-5-yl acetate	0.157662	0.158414	0.016082	1206	1	0.995253
Idx_982	3-O-alpha-D-Glucopyranuronosyl-D-xylose	0.051594	0.093252	0.16231	1209	1	0.553275
Idx_983	trans-o-Coumaric acid 2-glucoside	0.234434	0.163309	4.0493e-05	1176	1	1.43552
Idx_984	1,5-Dihydroxy-3-methoxy-2-prenylxanthone	0.119566	0.121911	0.0091999	1187	1	0.980765
Idx_985	2-O-a-L-Fucopyranosyl-galactose	0.104519	0.131967	0.05758	1196	1	0.792009
Idx_986	Acetaminophen glucuronide	0.210569	0.186867	0.0093435	1039	1	1.12684
Idx_987	(9E)-10-nitrooctadecenoic Acid	0.070634	0.112202	0.11694	1195	1	0.629525
Idx_988	Margaroylglycine	0.014301	0.056579	0.36837	1206	1	0.252762
Idx_989	2,3-Epoxyaflatoxin B1	0.343022	0.209505	0.0087608	1183	1	1.6373
Idx_99	Phenylacetaldehyde	0.166123	0.172903	0.19363	1199	1	0.960787
Idx_990	Cymorcin monoglucoside	1e-06	0.118013	0.5	1173	0.025451	8.47364e-06
Idx_991	Corchorifatty acid F	0.460356	0.180916	5.1727e-11	1205	1	2.54458
Idx_992	C22:6	0.267113	0.139537	6.8974e-10	1191	1	1.91428
Idx_993	Polyoxyethylene 40 monostearate	0.35526	0.183623	8.3113e-05	1190	1	1.93472
Idx_994	Cyclic AMP	1e-06	0.166311	0.5	1140	0.0254445	6.01283e-06
Idx_995	7-Hydroxyamoxapine	0.059545	0.106409	0.16208	1164	1	0.559586
Idx_996	Hydroxyethylpromethazine	0.144463	0.139096	0.0065833	1167	1	1.03858
Idx_997	2-hydroxy-3-[3-(3-methylbut-2-en-1-yl)-4-(sulfooxy)phenyl]propanoic acid	0.365764	0.217698	0.17571	1197	1	1.68014
Idx_998	(¬±)-threo-1-(p-Hydroxyphenyl)propylene glycol 4''-glucoside	1e-06	0.157574	0.5	1199	0.025456	6.34622e-06
Idx_999	Picrocrocin	0.016899	0.051457	0.31403	1188	1	0.32841
