# Supplementary material for: Genome-wide association study of untargeted plasma metabolomic profiles identifies host genetic regulation in people with HIV
Source: HGG Adv. 2026 Jun 17;7(4):100635. doi: 10.1016/j.xhgg.2026.100635 (PMC13355647; doi:10.1016/j.xhgg.2026.100635)
Supplement: Data S1. Tables S4 and S5 [file mmc5.xlsx]

## Sheet: S4
Supplementary Table S4 Summary of SNP-metabolite associations identified in the present study
locus	locus start (hg19)	locus end (hg19)	width (in bp)	rsID	chromosome	position (hg19)	Effect Allele	Non-effect allele	EAF	BETA	SE	P	Metabolite ID	Putative metabolite label(s)	Superpathway	Closest gene (distance from TSS in bp)
10	49098750	49259856	161106	rs681343	19	49206462	C	T	0.530822	0.696036	0.035268	1.06684e-86	Idx_1123	2-(3,4-dimethoxyphenyl)-5,7,8-trihydroxy-3-methoxy-3,4-dihydro-2H-1-benzopyran-4-one	Other	FUT2 (7,234)
2	69310130	69342169	32039	rs969114	4	69338311	A	G	0.548059	0.261882	0.0379158	4.95222e-12	Idx_1340	Ethyl 7-epi-12-hydroxyjasmonate glucoside	Lipid	TMPRSS11E (25,130)
7	62799410	63157889	358479	rs143088266	11	62887418	T	TCGC	0.957217	-0.771767	0.0872108	8.7963e-19	Idx_1487	Tobramycin	Carbohydrate	SLC22A24 (24,275)
6	61542006	61624181	82175	rs174566	11	61592362	A	G	0.695689	0.312157	0.0402303	8.54476e-15	Idx_1612	LysoPE(0:0/22:4(7Z,10Z,13Z,16Z))	Lipid	FADS1 (4,428)
9	15974273	15991914	17641	rs56340170	19	15981877	G	C	0.722913	-0.354601	0.0412915	8.86952e-18	Idx_1642	Cyclopassifloic acid E	Lipid	CYP4F2 (27,010)
11	12939369	12973521	34152	rs168622	20	12966089	G	T	0.651852	-0.279117	0.0353768	3.02552e-15	Idx_1757	Ceramide (d18:1/25:0)	Lipid	SPTLC3 (23,531)
5	100100503	100195130	94627	rs5787280	10	100144009	T	TGAC	0.629534	0.307691	0.0392715	4.68921e-15	Idx_178	(E)-4-(Trimethylammonio)but-2-enoate	Amino acid/Peptide	PYROXD2 (30,930)
6	61542006	61624181	82175	rs1535	11	61597972	A	G	0.70166	0.32985	0.0400884	1.90239e-16	Idx_1807	PA(16:0/22:5(4Z,7Z,10Z,13Z,16Z))	Lipid	FADS1 (1,182)
3	187115996	187179803	63807	rs4253271	4	187163612	T	G	0.491063	0.264739	0.0390394	1.19069e-11	Idx_1856	Cellulose propionate	Carbohydrate	F11 (23,731)
6	61542006	61624181	82175	rs99780	11	61596633	C	T	0.687394	0.27783	0.0401998	4.80397e-12	Idx_1862	Vinaginsenoside R14	Lipid	FADS1 (157)
5	100100503	100195130	94627	rs7072216	10	100156853	T	C	0.618812	0.741033	0.0382238	9.9977e-84	Idx_253	Methyl-Lys	Amino acid/Peptide	PYROXD2 (18,086)
5	100100503	100195130	94627	rs7072216	10	100156853	T	C	0.618869	0.672216	0.0387748	2.49919e-67	Idx_254	Propionylcholine	Other	PYROXD2 (18,086)
1	73546044	74051758	505714	rs13384756	2	73871665	C	T	0.755696	0.430934	0.0420714	1.27321e-24	Idx_319	Acetylornithine	Amino acid/Peptide	NAT8 (2,116)
5	100100503	100195130	94627	rs6584194	10	100160399	T	C	0.615157	0.503267	0.0393264	1.69981e-37	Idx_322	Ne,Ne dimethyllysine	Amino acid/Peptide	PYROXD2 (14,540)
12	19948337	19951271	2934	rs4633	22	19950235	C	T	0.510059	0.235223	0.0341742	5.85733e-12	Idx_390*	3-Dehydroquinate; 5-(Methylthio)-2-[(methylthio)methyl]-2-pentenal	Other	TXNRD2 (20,892)
1	73546044	74051758	505714	rs10182082	2	73891957	C	G	0.781897	-0.525535	0.0460298	3.42768e-30	Idx_524	N-a-Acetylcitrulline	Amino acid/Peptide	NAT8 (22,408)
3	187115996	187179803	63807	rs4253271	4	187163612	T	G	0.484486	0.419622	0.037986	2.27248e-28	Idx_540	5-Hydroxy-L-tryptophan	Xenobiotic	F11 (23,731)
3	187115996	187179803	63807	rs202137226	4	187142011	C	CA	0.503353	0.326973	0.0359028	8.45668e-20	Idx_542	N-Acetylgalactosamine	Carbohydrate	KLKB1 (11,878)
4	18239760	18291590	51830	rs35570672	8	18272635	C	T	0.747276	-0.264989	0.0387785	8.29278e-12	Idx_560	3-Nitrotyrosine	Amino acid/Peptide	NAT2 (23,843)
4	18239760	18291590	51830	rs35570672	8	18272635	C	T	0.753191	-0.352734	0.0405608	3.42452e-18	Idx_561	5-Acetylamino-6-formylamino-3-methyluracil	Other	NAT2 (23,843)
3	187115996	187179803	63807	rs563149062	4	187157267	C	CAAA	0.505978	0.36768	0.0371743	4.56773e-23	Idx_588	Isoleucyl-Valine	Amino acid/Peptide	KLKB1 (27,134)
5	100100503	100195130	94627	rs4488133	10	100159136	A	T	0.624073	0.304799	0.0389695	5.22035e-15	Idx_645	threo-Syringoylglycerol	Other	PYROXD2 (15,803)
3	187115996	187179803	63807	rs71640036	4	187161120	T	G	0.489877	0.256792	0.0375291	7.78395e-12	Idx_798	Leucyl-phenylalanine	Amino acid/Peptide	F11 (26,223 )
6	61542006	61624181	82175	rs1535	11	61597972	A	G	0.698984	0.305502	0.0405042	4.61105e-14	Idx_905	Arachidonic acid	Lipid	FADS1 (1,182)
8	73735606	74096048	360442	rs151231344	14	74092985	CA	C	0.816102	0.428451	0.046859	6.05202e-20	Idx_968	Butyl (S)-3-hydroxybutyrate glucoside	Lipid	ACOT6 (15,336)
10	49098750	49259856	161106	rs632111	19	49208978	A	G	0.515517	0.31402	0.0357321	1.5202e-18	Idx_984	1,5-Dihydroxy-3-methoxy-2-prenylxanthone	Other	FUT2 (9,750)
10	49098750	49259856	161106	rs507766	19	49208543	T	C	0.501284	0.412501	0.035128	7.68776e-32	Idx_985	2-O-a-L-Fucopyranosyl-galactose	Lipid	FUT2 (9,315)

## Sheet: S5
Supplementary Table S5 Genomic inflation factors
Metabolite ID	Lambda
Idx_1	0.994
Idx_10	0.985
Idx_100	1.01
Idx_1000	0.981
Idx_1001	0.988
Idx_1002	1.008
Idx_1003	0.998
Idx_1004	1.009
Idx_1005	0.995
Idx_1006	0.99
Idx_1007	0.986
Idx_1008	1.007
Idx_1009	1.008
Idx_101	1.008
Idx_1010	1.01
Idx_1011	0.992
Idx_1012	1.013
Idx_1013	1.016
Idx_1014	1.016
Idx_1015	1.005
Idx_1016	1
Idx_1017	1.007
Idx_1018	0.99
Idx_1019	1.006
Idx_102	1
Idx_1020	1.009
Idx_1021	1.021
Idx_1022	1.004
Idx_1023	1.012
Idx_1024	0.999
Idx_1025	0.996
Idx_1026	1.002
Idx_1027	1.002
Idx_1028	0.997
Idx_1029	0.998
Idx_103	0.997
Idx_1030	1.005
Idx_1031	1.001
Idx_1032	0.995
Idx_1033	1
Idx_1034	0.993
Idx_1035	0.995
Idx_1036	1.016
Idx_1037	1.008
Idx_1038	1.009
Idx_1039	0.985
Idx_104	0.992
Idx_1040	0.988
Idx_1041	0.987
Idx_1042	1.004
Idx_1043	1.001
Idx_1044	0.997
Idx_1045	1.009
Idx_1046	1.007
Idx_1047	1.005
Idx_1048	1
Idx_1049	1.005
Idx_105	0.986
Idx_1050	0.995
Idx_1051	0.996
Idx_1052	1.013
Idx_1053	0.996
Idx_1054	1.008
Idx_1055	1.019
Idx_1056	0.999
Idx_1057	0.996
Idx_1058	0.995
Idx_1059	0.984
Idx_106	1.011
Idx_1060	0.993
Idx_1061	0.984
Idx_1062	1.001
Idx_1063	1.01
Idx_1064	1.005
Idx_1065	0.995
Idx_1066	1.01
Idx_1067	1.003
Idx_1068	0.986
Idx_1069	0.988
Idx_107	1.005
Idx_1070	0.998
Idx_1071	1.014
Idx_1072	0.972
Idx_1073	0.993
Idx_1074	1.015
Idx_1075	1.005
Idx_1076	1.002
Idx_1077	1.01
Idx_1078	1
Idx_1079	1.005
Idx_108	1.004
Idx_1080	0.992
Idx_1081	1.005
Idx_1082	1.008
Idx_1083	1.005
Idx_1084	0.993
Idx_1085	1.013
Idx_1086	1.006
Idx_1087	0.988
Idx_1088	0.999
Idx_1089	1.005
Idx_109	1.004
Idx_1090	0.993
Idx_1091	0.985
Idx_1092	0.986
Idx_1093	1.003
Idx_1094	0.998
Idx_1095	1.021
Idx_1096	1.007
Idx_1097	0.992
Idx_1098	0.984
Idx_1099	0.994
Idx_11	1.019
Idx_110	0.999
Idx_1100	1.003
Idx_1101	1
Idx_1102	1.003
Idx_1103	1.009
Idx_1104	0.984
Idx_1105	0.996
Idx_1106	1.014
Idx_1107	1.006
Idx_1108	1.014
Idx_1109	1.012
Idx_111	1.01
Idx_1110	1.003
Idx_1111	1.027
Idx_1112	1.007
Idx_1113	0.996
Idx_1114	0.993
Idx_1115	1.005
Idx_1116	1.003
Idx_1117	0.998
Idx_1118	1.013
Idx_1119	0.987
Idx_112	1.008
Idx_1120	0.99
Idx_1121	1.002
Idx_1122	0.997
Idx_1123	1.004
Idx_1124	0.99
Idx_1125	1.014
Idx_1126	1.002
Idx_1127	0.988
Idx_1128	1.002
Idx_1129	1.005
Idx_113	1.007
Idx_1130	0.995
Idx_1131	1.018
Idx_1132	1.025
Idx_1133	0.998
Idx_1134	0.999
Idx_1135	0.992
Idx_1136	0.991
Idx_1137	1.011
Idx_1138	1.014
Idx_1139	1.006
Idx_114	0.994
Idx_1140	0.988
Idx_1141	1.019
Idx_1142	1.001
Idx_1143	0.986
Idx_1144	0.984
Idx_1145	1.005
Idx_1146	0.998
Idx_1147	1.001
Idx_1148	0.993
Idx_1149	1.007
Idx_115	1.002
Idx_1150	1.024
Idx_1151	1.008
Idx_1152	0.994
Idx_1153	0.997
Idx_1154	1.018
Idx_1155	0.995
Idx_1156	1.004
Idx_1157	0.99
Idx_1158	1.006
Idx_1159	0.998
Idx_116	0.983
Idx_1160	1.008
Idx_1161	1.009
Idx_1162	0.986
Idx_1163	0.998
Idx_1164	1
Idx_1165	1.002
Idx_1166	1.001
Idx_1167	1.001
Idx_1168	1.017
Idx_1169	1.005
Idx_117	1.005
Idx_1170	1.005
Idx_1171	0.997
Idx_1172	1.012
Idx_1173	1.015
Idx_1174	1.004
Idx_1175	1.014
Idx_1176	1.007
Idx_1177	1.006
Idx_1178	1.002
Idx_1179	0.995
Idx_118	0.993
Idx_1180	0.989
Idx_1181	0.996
Idx_1182	1.013
Idx_1183	0.995
Idx_1184	1.003
Idx_1185	1.001
Idx_1186	1.009
Idx_1187	1
Idx_1188	1.003
Idx_1189	1.003
Idx_119	1.01
Idx_1190	1.005
Idx_1191	1.002
Idx_1192	1.024
Idx_1193	0.997
Idx_1194	0.997
Idx_1195	1.016
Idx_1196	0.993
Idx_1197	0.998
Idx_1198	1.011
Idx_1199	1.002
Idx_12	0.997
Idx_120	1.008
Idx_1200	1.005
Idx_1201	0.998
Idx_1202	1.012
Idx_1203	0.997
Idx_1204	0.988
Idx_1205	0.995
Idx_1206	0.992
Idx_1207	1.001
Idx_1208	0.996
Idx_1209	1.002
Idx_121	0.998
Idx_1210	1.006
Idx_1211	1.004
Idx_1212	0.997
Idx_1213	0.993
Idx_1214	1.006
Idx_1215	0.99
Idx_1216	1.006
Idx_1217	1.004
Idx_1218	0.993
Idx_1219	1.019
Idx_122	0.988
Idx_1220	0.99
Idx_1221	1.001
Idx_1222	1.013
Idx_1223	1.002
Idx_1224	1.006
Idx_1225	1.001
Idx_1226	0.99
Idx_1227	1
Idx_1228	1.019
Idx_1229	0.992
Idx_123	1.001
Idx_1230	0.983
Idx_1231	0.987
Idx_1232	0.996
Idx_1233	0.999
Idx_1234	0.996
Idx_1235	1.008
Idx_1236	0.995
Idx_1237	0.998
Idx_1238	1.011
Idx_1239	0.988
Idx_124	0.999
Idx_1240	0.991
Idx_1241	0.997
Idx_1242	1.013
Idx_1243	0.985
Idx_1244	0.997
Idx_1245	1.006
Idx_1246	1.001
Idx_1247	0.994
Idx_1248	1.002
Idx_1249	0.985
Idx_125	1.004
Idx_1250	1.016
Idx_1251	1.008
Idx_1252	1.002
Idx_1253	0.999
Idx_1254	1.014
Idx_1255	1.023
Idx_1256	1.008
Idx_1257	0.981
Idx_1258	1.001
Idx_1259	1.012
Idx_126	0.999
Idx_1260	1.003
Idx_1261	1.011
Idx_1262	0.989
Idx_1263	0.993
Idx_1264	1.027
Idx_1265	1.002
Idx_1266	0.994
Idx_1267	0.989
Idx_1268	1.018
Idx_1269	1.009
Idx_127	0.996
Idx_1270	0.999
Idx_1271	1.002
Idx_1272	0.995
Idx_1273	0.993
Idx_1274	1.002
Idx_1275	0.994
Idx_1276	1.019
Idx_1277	1.003
Idx_1278	1.003
Idx_1279	1.008
Idx_128	1.007
Idx_1280	0.989
Idx_1281	1
Idx_1282	0.997
Idx_1283	1.004
Idx_1284	0.981
Idx_1285	0.995
Idx_1286	1.014
Idx_1287	0.989
Idx_1288	1.004
Idx_1289	1.012
Idx_129	0.994
Idx_1290	1.001
Idx_1291	0.999
Idx_1292	1.011
Idx_1293	0.996
Idx_1294	1.015
Idx_1295	1.005
Idx_1296	1.003
Idx_1297	1.005
Idx_1298	1.004
Idx_1299	0.996
Idx_13	1.001
Idx_130	0.989
Idx_1300	1.003
Idx_1301	1.002
Idx_1302	1.016
Idx_1303	1.011
Idx_1304	1.002
Idx_1305	1.008
Idx_1306	1.003
Idx_1307	0.998
Idx_1308	1.002
Idx_1309	0.999
Idx_131	0.993
Idx_1310	0.991
Idx_1311	1.011
Idx_1312	0.999
Idx_1313	1
Idx_1314	1
Idx_1315	0.988
Idx_1316	0.988
Idx_1317	0.993
Idx_1318	1.007
Idx_1319	1
Idx_132	1
Idx_1320	0.987
Idx_1321	1.031
Idx_1322	0.997
Idx_1323	1.007
Idx_1324	0.997
Idx_1325	0.985
Idx_1326	0.997
Idx_1327	0.997
Idx_1328	0.984
Idx_1329	0.999
Idx_133	0.992
Idx_1330	0.997
Idx_1331	0.993
Idx_1332	0.982
Idx_1333	1.003
Idx_1334	1.009
Idx_1335	0.995
Idx_1336	0.985
Idx_1337	1.017
Idx_1338	1
Idx_1339	1.001
Idx_134	1.006
Idx_1340	1.006
Idx_1341	0.996
Idx_1342	1.001
Idx_1343	1.009
Idx_1344	1.013
Idx_1345	1.007
Idx_1346	1.009
Idx_1347	1.007
Idx_1348	1.011
Idx_1349	0.996
Idx_135	0.987
Idx_1350	0.993
Idx_1351	0.988
Idx_1352	1.01
Idx_1353	1.024
Idx_1354	0.999
Idx_1355	1.007
Idx_1356	0.998
Idx_1357	1.012
Idx_1358	1.008
Idx_1359	0.994
Idx_136	0.992
Idx_1360	1.004
Idx_1361	1.003
Idx_1362	1.002
Idx_1363	0.992
Idx_1364	1.004
Idx_1365	1.018
Idx_1366	1.013
Idx_1367	1.005
Idx_1368	1.017
Idx_1369	1.011
Idx_137	0.993
Idx_1370	1.011
Idx_1371	1.005
Idx_1372	1.004
Idx_1373	0.99
Idx_1374	1.012
Idx_1375	0.993
Idx_1376	1.004
Idx_1377	0.975
Idx_1378	0.994
Idx_1379	1.004
Idx_138	1
Idx_1380	0.998
Idx_1381	1.016
Idx_1382	1.022
Idx_1383	1.006
Idx_1384	1.017
Idx_1385	1.005
Idx_1386	0.996
Idx_1387	0.988
Idx_1388	1.002
Idx_1389	0.999
Idx_139	1.008
Idx_1390	1.002
Idx_1391	1.008
Idx_1392	0.995
Idx_1393	0.985
Idx_1394	1.004
Idx_1395	0.998
Idx_1396	0.996
Idx_1397	0.999
Idx_1398	1.004
Idx_1399	1.003
Idx_14	0.996
Idx_140	0.997
Idx_1400	1.006
Idx_1401	1.004
Idx_1402	0.989
Idx_1403	0.998
Idx_1404	1.003
Idx_1405	0.997
Idx_1406	1.011
Idx_1407	0.99
Idx_1408	0.985
Idx_1409	0.988
Idx_141	0.998
Idx_1410	0.99
Idx_1411	0.998
Idx_1412	1.015
Idx_1413	1
Idx_1414	0.99
Idx_1415	0.982
Idx_1416	1.012
Idx_1417	1.006
Idx_1418	1.006
Idx_1419	1.009
Idx_142	1.019
Idx_1420	0.998
Idx_1421	0.998
Idx_1422	1.001
Idx_1423	1.005
Idx_1424	0.987
Idx_1425	0.988
Idx_1426	0.998
Idx_1427	1.01
Idx_1428	1.007
Idx_1429	1.001
Idx_143	1.008
Idx_1430	0.991
Idx_1431	1.013
Idx_1432	1.003
Idx_1433	0.993
Idx_1434	0.997
Idx_1435	1
Idx_1436	1.007
Idx_1437	1.002
Idx_1438	1.004
Idx_1439	0.996
Idx_144	1.007
Idx_1440	0.988
Idx_1441	1.013
Idx_1442	0.995
Idx_1443	1.002
Idx_1444	0.991
Idx_1445	1.002
Idx_1446	1.004
Idx_1447	0.988
Idx_1448	0.997
Idx_1449	1.001
Idx_145	1.004
Idx_1450	1.01
Idx_1451	1.001
Idx_1452	1.01
Idx_1453	1.007
Idx_1454	0.994
Idx_1455	1.009
Idx_1456	1.004
Idx_1457	0.991
Idx_1458	1
Idx_1459	0.987
Idx_146	1
Idx_1460	0.994
Idx_1461	0.98
Idx_1462	1.024
Idx_1463	1.006
Idx_1464	1
Idx_1465	1.007
Idx_1466	0.999
Idx_1467	1.018
Idx_1468	0.993
Idx_1469	0.991
Idx_147	0.993
Idx_1470	0.981
Idx_1471	1.002
Idx_1472	1
Idx_1473	0.99
Idx_1474	1.003
Idx_1475	0.999
Idx_1476	1.004
Idx_1477	1.005
Idx_1478	1.005
Idx_1479	0.998
Idx_148	0.984
Idx_1480	1.003
Idx_1481	1.002
Idx_1482	0.996
Idx_1483	1.002
Idx_1484	1.007
Idx_1485	0.995
Idx_1486	1.005
Idx_1487	0.985
Idx_1488	1.006
Idx_1489	1.019
Idx_149	0.993
Idx_1490	1.003
Idx_1491	1.006
Idx_1492	0.992
Idx_1493	0.997
Idx_1494	0.999
Idx_1495	0.998
Idx_1496	1.001
Idx_1497	1.003
Idx_1498	0.993
Idx_1499	0.993
Idx_15	1.014
Idx_150	1
Idx_1500	0.995
Idx_1501	1.004
Idx_1502	1.017
Idx_1503	1.004
Idx_1504	1.01
Idx_1505	1.006
Idx_1506	0.995
Idx_1507	0.999
Idx_1508	0.989
Idx_1509	0.99
Idx_151	0.998
Idx_1510	0.986
Idx_1511	1.004
Idx_1512	0.99
Idx_1513	1.002
Idx_1514	1.002
Idx_1515	1.001
Idx_1516	0.997
Idx_1517	1.007
Idx_1518	0.996
Idx_1519	0.987
Idx_152	1
Idx_1520	1.002
Idx_1521	0.995
Idx_1522	0.994
Idx_1523	1.003
Idx_1524	0.999
Idx_1525	0.979
Idx_1526	1.004
Idx_1527	1.003
Idx_1528	1.005
Idx_1529	1.022
Idx_153	0.996
Idx_1530	1.002
Idx_1531	1.014
Idx_1532	1.004
Idx_1533	1.002
Idx_1534	1.001
Idx_1535	0.989
Idx_1536	1.001
Idx_1537	1.008
Idx_1538	1.013
Idx_1539	1.001
Idx_154	0.994
Idx_1540	1.004
Idx_1541	1.005
Idx_1542	1.012
Idx_1543	1.007
Idx_1544	0.986
Idx_1545	1.006
Idx_1546	1.011
Idx_1547	1.004
Idx_1548	0.999
Idx_1549	1
Idx_155	0.992
Idx_1550	0.986
Idx_1551	0.984
Idx_1552	1.007
Idx_1553	0.999
Idx_1554	0.976
Idx_1555	1.01
Idx_1556	1.003
Idx_1557	0.994
Idx_1558	1
Idx_1559	0.987
Idx_156	1.007
Idx_1560	0.987
Idx_1561	0.996
Idx_1562	0.993
Idx_1563	1.012
Idx_1564	1.003
Idx_1565	0.994
Idx_1566	0.994
Idx_1567	1.009
Idx_1568	1.007
Idx_1569	1.009
Idx_157	0.995
Idx_1570	1.011
Idx_1571	0.986
Idx_1572	1.004
Idx_1573	1
Idx_1574	1.01
Idx_1575	0.994
Idx_1576	1.005
Idx_1577	1.002
Idx_1578	1.006
Idx_1579	0.993
Idx_158	0.99
Idx_1580	0.989
Idx_1581	1.01
Idx_1582	1.005
Idx_1583	0.989
Idx_1584	0.993
Idx_1585	0.998
Idx_1586	1.011
Idx_1587	1.017
Idx_1588	1.006
Idx_1589	1.007
Idx_159	0.988
Idx_1590	1.001
Idx_1591	1.001
Idx_1592	0.989
Idx_1593	0.995
Idx_1594	1.002
Idx_1595	0.992
Idx_1596	1.001
Idx_1597	1
Idx_1598	1.001
Idx_1599	1.003
Idx_16	0.99
Idx_160	0.998
Idx_1600	1
Idx_1601	1.019
Idx_1602	1.022
Idx_1603	0.986
Idx_1604	0.993
Idx_1605	1.01
Idx_1606	0.993
Idx_1607	1.006
Idx_1608	0.999
Idx_1609	0.991
Idx_161	1
Idx_1610	0.993
Idx_1611	1.005
Idx_1612	1
Idx_1613	0.987
Idx_1614	1.004
Idx_1615	0.996
Idx_1616	0.996
Idx_1617	0.98
Idx_1618	0.999
Idx_1619	1.014
Idx_162	0.989
Idx_1620	1.009
Idx_1621	1.004
Idx_1622	0.982
Idx_1623	0.992
Idx_1624	1.001
Idx_1625	0.987
Idx_1626	0.997
Idx_1627	0.986
Idx_1628	0.986
Idx_1629	1.003
Idx_163	0.994
Idx_1630	1.006
Idx_1631	1.009
Idx_1632	0.998
Idx_1633	0.974
Idx_1634	0.989
Idx_1635	0.988
Idx_1636	0.997
Idx_1637	0.997
Idx_1638	1.004
Idx_1639	1.01
Idx_164	0.989
Idx_1640	0.984
Idx_1641	1.012
Idx_1642	0.996
Idx_1643	1.012
Idx_1644	0.99
Idx_1645	0.991
Idx_1646	1.004
Idx_1647	0.998
Idx_1648	0.997
Idx_1649	0.987
Idx_165	0.995
Idx_1650	1.008
Idx_1651	0.983
Idx_1652	1.005
Idx_1653	1.006
Idx_1654	0.983
Idx_1655	0.99
Idx_1656	0.997
Idx_1657	0.993
Idx_1658	0.98
Idx_1659	0.993
Idx_166	1.009
Idx_1660	0.989
Idx_1661	0.995
Idx_1662	0.993
Idx_1663	1.01
Idx_1664	0.997
Idx_1665	1.004
Idx_1666	0.992
Idx_1667	0.993
Idx_1668	0.998
Idx_1669	1.007
Idx_167	0.988
Idx_1670	1.002
Idx_1671	1.005
Idx_1672	1.013
Idx_1673	0.996
Idx_1674	0.985
Idx_1675	0.997
Idx_1676	0.993
Idx_1677	0.982
Idx_1678	0.997
Idx_1679	0.995
Idx_168	0.993
Idx_1680	0.993
Idx_1681	0.99
Idx_1682	0.998
Idx_1683	1.014
Idx_1684	1.014
Idx_1685	0.996
Idx_1686	0.995
Idx_1687	1.007
Idx_1688	0.986
Idx_1689	0.971
Idx_169	0.999
Idx_1690	1.013
Idx_1691	1.003
Idx_1692	1.013
Idx_1693	0.993
Idx_1694	1.014
Idx_1695	0.99
Idx_1696	1.001
Idx_1697	0.996
Idx_1698	0.985
Idx_1699	1
Idx_17	0.996
Idx_170	1.007
Idx_1700	0.995
Idx_1701	0.981
Idx_1702	1
Idx_1703	0.998
Idx_1704	1.006
Idx_1705	1.007
Idx_1706	1.004
Idx_1707	1.01
Idx_1708	0.99
Idx_1709	1.012
Idx_171	0.995
Idx_1710	1
Idx_1711	0.997
Idx_1712	1.005
Idx_1713	1.014
Idx_1714	0.995
Idx_1715	0.992
Idx_1716	0.988
Idx_1717	0.985
Idx_1718	0.997
Idx_1719	1.002
Idx_172	0.999
Idx_1720	1.001
Idx_1721	0.978
Idx_1722	0.991
Idx_1723	1.005
Idx_1724	0.994
Idx_1725	1
Idx_1726	1.005
Idx_1727	0.991
Idx_1728	0.994
Idx_1729	1.004
Idx_173	0.997
Idx_1730	1.007
Idx_1731	1.001
Idx_1732	0.997
Idx_1733	1.006
Idx_1734	1.003
Idx_1735	1.003
Idx_1736	1.013
Idx_1737	0.978
Idx_1738	1
Idx_1739	0.998
Idx_174	0.995
Idx_1740	1.014
Idx_1741	0.998
Idx_1742	1
Idx_1743	1.014
Idx_1744	1.008
Idx_1745	0.986
Idx_1746	1.005
Idx_1747	0.994
Idx_1748	0.985
Idx_1749	0.999
Idx_175	0.995
Idx_1750	0.994
Idx_1751	0.996
Idx_1752	1.006
Idx_1753	0.992
Idx_1754	1.004
Idx_1755	1.012
Idx_1756	1.012
Idx_1757	1.003
Idx_1758	0.997
Idx_1759	1.011
Idx_176	0.995
Idx_1760	1
Idx_1761	0.996
Idx_1762	1.013
Idx_1763	0.996
Idx_1764	1.013
Idx_1765	0.998
Idx_1766	1.004
Idx_1767	1.006
Idx_1768	1.007
Idx_1769	0.995
Idx_177	0.984
Idx_1770	1.004
Idx_1771	0.993
Idx_1772	1.002
Idx_1773	0.997
Idx_1774	0.999
Idx_1775	0.987
Idx_1776	1.009
Idx_1777	1.013
Idx_1778	0.986
Idx_1779	0.994
Idx_178	0.992
Idx_1780	1.013
Idx_1781	0.992
Idx_1782	0.999
Idx_1783	1.004
Idx_1784	1.005
Idx_1785	1.012
Idx_1786	0.988
Idx_1787	1.003
Idx_1788	0.988
Idx_1789	1.014
Idx_179	0.997
Idx_1790	0.988
Idx_1791	0.993
Idx_1792	0.984
Idx_1793	1.006
Idx_1794	0.992
Idx_1795	0.967
Idx_1796	0.993
Idx_1797	1.003
Idx_1798	1
Idx_1799	1.002
Idx_18	0.991
Idx_180	1.002
Idx_1800	0.992
Idx_1801	1.015
Idx_1802	0.991
Idx_1803	0.997
Idx_1804	1.024
Idx_1805	0.995
Idx_1806	0.999
Idx_1807	0.995
Idx_1808	0.999
Idx_1809	0.997
Idx_181	0.992
Idx_1810	0.998
Idx_1811	0.989
Idx_1812	0.973
Idx_1813	1.012
Idx_1814	1.001
Idx_1815	0.989
Idx_1816	0.997
Idx_1817	1.002
Idx_1818	0.98
Idx_1819	0.991
Idx_182	1.018
Idx_1820	0.987
Idx_1821	0.989
Idx_1822	1.014
Idx_1823	1.009
Idx_1824	1.014
Idx_1825	1.001
Idx_1826	1.016
Idx_1827	0.987
Idx_1828	0.997
Idx_1829	1.011
Idx_183	1.012
Idx_1830	1.014
Idx_1831	0.991
Idx_1832	1.004
Idx_1833	0.992
Idx_1834	1.012
Idx_1835	1.01
Idx_1836	1.007
Idx_1837	1.01
Idx_1838	0.98
Idx_1839	1.02
Idx_184	0.997
Idx_1840	1.011
Idx_1841	0.99
Idx_1842	1.013
Idx_1843	0.991
Idx_1844	0.994
Idx_1845	0.992
Idx_1846	0.989
Idx_1847	1.01
Idx_1848	1.011
Idx_1849	0.992
Idx_185	1.008
Idx_1850	0.997
Idx_1851	1.011
Idx_1852	1.006
Idx_1853	1.004
Idx_1854	0.975
Idx_1855	1.002
Idx_1856	1
Idx_1857	1.012
Idx_1858	0.989
Idx_1859	0.985
Idx_186	1.009
Idx_1860	1
Idx_1861	1.002
Idx_1862	1.021
Idx_1863	1.001
Idx_1864	1.02
Idx_1865	0.999
Idx_1866	0.981
Idx_1867	1.01
Idx_1868	1.01
Idx_1869	1.024
Idx_187	0.991
Idx_1870	0.998
Idx_1871	1.01
Idx_1872	1.001
Idx_1873	1
Idx_1874	1.005
Idx_1875	0.994
Idx_1876	0.993
Idx_1877	0.998
Idx_1878	0.989
Idx_1879	1.012
Idx_188	1.017
Idx_1880	1.009
Idx_1881	1.01
Idx_1882	1.006
Idx_1883	0.998
Idx_1884	0.993
Idx_1885	0.997
Idx_1886	1.005
Idx_1887	1.013
Idx_1888	0.99
Idx_1889	0.983
Idx_189	0.993
Idx_1890	0.998
Idx_1891	1.011
Idx_1892	0.996
Idx_1893	1.007
Idx_1894	0.981
Idx_1895	1.01
Idx_1896	1.002
Idx_1897	0.989
Idx_1898	1.004
Idx_1899	1.005
Idx_19	1.007
Idx_190	1
Idx_1900	1.001
Idx_1901	1
Idx_1902	0.993
Idx_1903	0.997
Idx_1904	0.988
Idx_1905	1.004
Idx_1906	1.005
Idx_1907	1.006
Idx_1908	0.991
Idx_1909	1.003
Idx_191	0.997
Idx_1910	0.991
Idx_1911	1.002
Idx_1912	1.017
Idx_1913	1.007
Idx_1914	0.998
Idx_1915	0.994
Idx_1916	1.007
Idx_1917	1.008
Idx_1918	0.99
Idx_1919	1.008
Idx_192	0.997
Idx_1920	0.985
Idx_1921	0.987
Idx_1922	1.003
Idx_1923	0.991
Idx_1924	1.014
Idx_1925	1.006
Idx_1926	1.006
Idx_1927	0.994
Idx_1928	0.999
Idx_1929	1.003
Idx_193	1.001
Idx_1930	1.005
Idx_194	0.995
Idx_195	1.015
Idx_196	1.001
Idx_197	1.013
Idx_198	0.991
Idx_199	0.995
Idx_2	0.99
Idx_20	1.008
Idx_200	0.991
Idx_201	0.987
Idx_202	0.997
Idx_203	1.016
Idx_204	1.008
Idx_205	1.002
Idx_206	0.994
Idx_207	1.001
Idx_208	0.995
Idx_209	0.998
Idx_21	0.993
Idx_210	1.01
Idx_211	0.994
Idx_212	0.981
Idx_213	1.012
Idx_214	1
Idx_215	1.01
Idx_216	0.994
Idx_217	1.011
Idx_218	0.996
Idx_219	1.008
Idx_22	0.984
Idx_220	1.012
Idx_221	1.004
Idx_222	1.015
Idx_223	1.003
Idx_224	1.013
Idx_225	1.012
Idx_226	1.005
Idx_227	0.996
Idx_228	0.996
Idx_229	0.994
Idx_23	0.986
Idx_230	1.017
Idx_231	0.994
Idx_232	0.981
Idx_233	1.013
Idx_234	1.006
Idx_235	0.999
Idx_236	0.997
Idx_237	1.008
Idx_238	1.003
Idx_239	0.991
Idx_24	0.998
Idx_240	1.003
Idx_241	1.014
Idx_242	0.994
Idx_243	1.001
Idx_244	1.013
Idx_245	0.988
Idx_246	0.995
Idx_247	0.993
Idx_248	0.986
Idx_249	0.987
Idx_25	0.99
Idx_250	0.992
Idx_251	1.01
Idx_252	0.99
Idx_253	1.002
Idx_254	0.995
Idx_255	1.009
Idx_256	0.999
Idx_257	1.01
Idx_258	0.986
Idx_259	0.993
Idx_26	1.008
Idx_260	0.999
Idx_261	0.994
Idx_262	1.009
Idx_263	0.999
Idx_264	0.989
Idx_265	1.003
Idx_266	0.989
Idx_267	1.005
Idx_268	0.994
Idx_269	1.017
Idx_27	1.003
Idx_270	0.999
Idx_271	1.003
Idx_272	1.017
Idx_273	1.003
Idx_274	0.991
Idx_275	0.981
Idx_276	1.019
Idx_277	1.009
Idx_278	1.003
Idx_279	1.004
Idx_28	1
Idx_280	1.034
Idx_281	1.009
Idx_282	1.008
Idx_283	1.004
Idx_284	1.009
Idx_285	1.018
Idx_286	0.992
Idx_287	0.997
Idx_288	0.995
Idx_289	0.991
Idx_29	0.994
Idx_290	1.015
Idx_291	1.006
Idx_292	1.001
Idx_293	0.985
Idx_294	0.998
Idx_295	1.001
Idx_296	0.986
Idx_297	1.007
Idx_298	1.005
Idx_299	1.004
Idx_3	1.015
Idx_30	1.004
Idx_300	0.999
Idx_301	1.001
Idx_302	1.005
Idx_303	1
Idx_304	1.018
Idx_305	0.993
Idx_306	1.01
Idx_307	0.99
Idx_308	1.005
Idx_309	0.999
Idx_31	0.995
Idx_310	1.002
Idx_311	0.997
Idx_312	0.991
Idx_313	1.01
Idx_314	1
Idx_315	0.999
Idx_316	0.99
Idx_317	0.976
Idx_318	0.996
Idx_319	0.996
Idx_32	0.996
Idx_320	0.997
Idx_321	0.99
Idx_322	0.988
Idx_323	0.999
Idx_324	1.016
Idx_325	0.988
Idx_326	1.01
Idx_327	1.004
Idx_328	0.996
Idx_329	0.982
Idx_33	1.009
Idx_330	0.99
Idx_331	1.002
Idx_332	0.992
Idx_333	0.997
Idx_334	1.005
Idx_335	0.998
Idx_336	0.997
Idx_337	1.009
Idx_338	0.998
Idx_339	1.017
Idx_34	1.002
Idx_340	1
Idx_341	1.003
Idx_342	0.999
Idx_343	1.003
Idx_344	0.996
Idx_345	0.992
Idx_346	0.986
Idx_347	1.002
Idx_348	1.007
Idx_349	1.021
Idx_35	0.993
Idx_350	0.987
Idx_351	1.01
Idx_352	1
Idx_353	0.988
Idx_354	1.002
Idx_355	1
Idx_356	1.016
Idx_357	1.012
Idx_358	0.984
Idx_359	1.011
Idx_36	0.997
Idx_360	1.003
Idx_361	1.01
Idx_362	1.001
Idx_363	1.003
Idx_364	0.992
Idx_365	0.999
Idx_366	0.995
Idx_367	0.994
Idx_368	0.983
Idx_369	0.999
Idx_37	1.007
Idx_370	0.988
Idx_371	1.006
Idx_372	0.989
Idx_373	0.997
Idx_374	1.01
Idx_375	1.003
Idx_376	1.02
Idx_377	1.002
Idx_378	1.006
Idx_379	1.021
Idx_38	1.013
Idx_380	1.013
Idx_381	1
Idx_382	1.001
Idx_383	1.012
Idx_384	1.005
Idx_385	0.997
Idx_386	1.011
Idx_387	1.016
Idx_388	1.017
Idx_389	1.004
Idx_39	0.992
Idx_390	0.991
Idx_391	0.999
Idx_392	0.998
Idx_393	0.988
Idx_394	0.994
Idx_395	0.999
Idx_396	0.999
Idx_397	1.016
Idx_398	0.995
Idx_399	1
Idx_4	0.991
Idx_40	1.007
Idx_400	1.003
Idx_401	0.993
Idx_402	0.993
Idx_403	0.995
Idx_404	0.998
Idx_405	1.016
Idx_406	0.998
Idx_407	1.003
Idx_408	1.003
Idx_409	0.997
Idx_41	1.018
Idx_410	0.998
Idx_411	1.001
Idx_412	0.994
Idx_413	0.993
Idx_414	0.991
Idx_415	0.986
Idx_416	1.011
Idx_417	1.013
Idx_418	0.995
Idx_419	1.005
Idx_42	0.991
Idx_420	1.007
Idx_421	1.012
Idx_422	1.01
Idx_423	1.007
Idx_424	1.024
Idx_425	0.993
Idx_426	0.999
Idx_427	0.998
Idx_428	0.99
Idx_429	0.993
Idx_43	1.005
Idx_430	0.991
Idx_431	1
Idx_432	1.009
Idx_433	0.996
Idx_434	1.001
Idx_435	1.017
Idx_436	1.008
Idx_437	0.99
Idx_438	0.987
Idx_439	1
Idx_44	0.993
Idx_440	0.988
Idx_441	0.99
Idx_442	0.999
Idx_443	0.995
Idx_444	0.991
Idx_445	1
Idx_446	0.996
Idx_447	1.014
Idx_448	1.012
Idx_449	0.994
Idx_45	1
Idx_450	0.998
Idx_451	0.996
Idx_452	1.01
Idx_453	1.008
Idx_454	1.008
Idx_455	0.995
Idx_456	0.992
Idx_457	0.987
Idx_458	0.997
Idx_459	1.005
Idx_46	0.992
Idx_460	0.998
Idx_461	1.008
Idx_462	1
Idx_463	0.996
Idx_464	0.997
Idx_465	0.981
Idx_466	0.989
Idx_467	1.008
Idx_468	1.014
Idx_469	1.001
Idx_47	1.017
Idx_470	0.992
Idx_471	0.992
Idx_472	1.011
Idx_473	1.006
Idx_474	1.008
Idx_475	1.007
Idx_476	1.004
Idx_477	0.986
Idx_478	0.999
Idx_479	0.996
Idx_48	0.993
Idx_480	1.014
Idx_481	0.999
Idx_482	0.992
Idx_483	1.007
Idx_484	1.012
Idx_485	0.999
Idx_486	0.995
Idx_487	1.023
Idx_488	0.987
Idx_489	0.993
Idx_49	0.991
Idx_490	1.009
Idx_491	1.007
Idx_492	0.998
Idx_493	0.999
Idx_494	1.003
Idx_495	0.988
Idx_496	1.009
Idx_497	1.005
Idx_498	0.994
Idx_499	0.996
Idx_5	1.001
Idx_50	0.998
Idx_500	0.998
Idx_501	1.021
Idx_502	1.01
Idx_503	0.996
Idx_504	0.994
Idx_505	1.013
Idx_506	1
Idx_507	0.997
Idx_508	0.992
Idx_509	0.975
Idx_51	1.016
Idx_510	1.002
Idx_511	1.008
Idx_512	0.994
Idx_513	0.991
Idx_514	0.985
Idx_515	1.006
Idx_516	1.002
Idx_517	0.99
Idx_518	1.002
Idx_519	1.001
Idx_52	0.987
Idx_520	1.001
Idx_521	0.988
Idx_522	1.008
Idx_523	0.992
Idx_524	1.014
Idx_525	0.999
Idx_526	0.996
Idx_527	1.002
Idx_528	0.989
Idx_529	1.006
Idx_53	1.004
Idx_530	0.99
Idx_531	0.999
Idx_532	1.009
Idx_533	1.003
Idx_534	0.996
Idx_535	1
Idx_536	0.992
Idx_537	0.993
Idx_538	0.999
Idx_539	0.993
Idx_54	1.015
Idx_540	0.999
Idx_541	0.987
Idx_542	0.983
Idx_543	1.004
Idx_544	1.01
Idx_545	0.994
Idx_546	0.989
Idx_547	0.998
Idx_548	1
Idx_549	1.016
Idx_55	1.013
Idx_550	1.011
Idx_551	1.009
Idx_552	0.982
Idx_553	0.999
Idx_554	1.009
Idx_555	1.005
Idx_556	0.995
Idx_557	1.004
Idx_558	1.014
Idx_559	0.997
Idx_56	0.997
Idx_560	0.993
Idx_561	1.004
Idx_562	0.99
Idx_563	1.014
Idx_564	0.995
Idx_565	0.997
Idx_566	1.009
Idx_567	0.993
Idx_568	1.001
Idx_569	0.997
Idx_57	1
Idx_570	1.007
Idx_571	0.989
Idx_572	1
Idx_573	0.995
Idx_574	1.003
Idx_575	0.99
Idx_576	0.986
Idx_577	0.993
Idx_578	0.998
Idx_579	1
Idx_58	1.009
Idx_580	1.004
Idx_581	1.003
Idx_582	1.007
Idx_583	0.981
Idx_584	1.008
Idx_585	1.011
Idx_586	0.988
Idx_587	1.006
Idx_588	0.993
Idx_589	0.981
Idx_59	1.007
Idx_590	0.988
Idx_591	1.007
Idx_592	1.002
Idx_593	0.997
Idx_594	1.013
Idx_595	1.001
Idx_596	0.989
Idx_597	0.997
Idx_598	0.985
Idx_599	1.008
Idx_6	1.015
Idx_60	1.009
Idx_600	1.004
Idx_601	1.008
Idx_602	0.986
Idx_603	1.001
Idx_604	1.01
Idx_605	1.005
Idx_606	1.006
Idx_607	0.991
Idx_608	1.006
Idx_609	1.015
Idx_61	0.988
Idx_610	0.999
Idx_611	1.006
Idx_612	1.016
Idx_613	1.001
Idx_614	1.004
Idx_615	1.008
Idx_616	1.006
Idx_617	1.01
Idx_618	1.001
Idx_619	0.994
Idx_62	1.02
Idx_620	1.011
Idx_621	1.005
Idx_622	1.014
Idx_623	1.009
Idx_624	1.002
Idx_625	1.006
Idx_626	1.007
Idx_627	0.995
Idx_628	0.995
Idx_629	1.01
Idx_63	0.999
Idx_630	0.998
Idx_631	1.015
Idx_632	1.017
Idx_633	1.01
Idx_634	0.973
Idx_635	0.994
Idx_636	1.001
Idx_637	0.981
Idx_638	0.995
Idx_639	0.999
Idx_64	1.008
Idx_640	0.979
Idx_641	0.982
Idx_642	1.013
Idx_643	0.995
Idx_644	1.008
Idx_645	1.032
Idx_646	1.006
Idx_647	0.988
Idx_648	1.013
Idx_649	0.997
Idx_65	0.999
Idx_650	0.992
Idx_651	1.005
Idx_652	0.993
Idx_653	1.004
Idx_654	0.988
Idx_655	1.003
Idx_656	1.005
Idx_657	1.003
Idx_658	1.011
Idx_659	1.004
Idx_66	0.985
Idx_660	0.997
Idx_661	0.989
Idx_662	0.994
Idx_663	0.996
Idx_664	1.001
Idx_665	0.975
Idx_666	0.989
Idx_667	1.015
Idx_668	1.017
Idx_669	1.016
Idx_67	1
Idx_670	0.999
Idx_671	1.003
Idx_672	0.999
Idx_673	0.984
Idx_674	1.011
Idx_675	1.009
Idx_676	1.005
Idx_677	0.976
Idx_678	1.006
Idx_679	1.006
Idx_68	1.011
Idx_680	1.007
Idx_681	1.004
Idx_682	0.983
Idx_683	0.996
Idx_684	0.997
Idx_685	0.997
Idx_686	1.009
Idx_687	1.012
Idx_688	0.984
Idx_689	1.007
Idx_69	0.995
Idx_690	0.997
Idx_691	1.015
Idx_692	0.982
Idx_693	1.008
Idx_694	0.998
Idx_695	1.005
Idx_696	1.003
Idx_697	1.002
Idx_698	1.001
Idx_699	0.983
Idx_7	0.996
Idx_70	1.011
Idx_700	1.001
Idx_701	1.003
Idx_702	1.009
Idx_703	0.989
Idx_704	0.998
Idx_705	1.005
Idx_706	1.006
Idx_707	1.011
Idx_708	0.994
Idx_709	0.995
Idx_71	1.003
Idx_710	0.989
Idx_711	1.003
Idx_712	0.999
Idx_713	1.004
Idx_714	1.008
Idx_715	0.997
Idx_716	1.002
Idx_717	0.995
Idx_718	0.988
Idx_719	0.99
Idx_72	0.993
Idx_720	1.012
Idx_721	0.992
Idx_722	0.999
Idx_723	1.013
Idx_724	0.997
Idx_725	1.005
Idx_726	0.996
Idx_727	1.022
Idx_728	1.022
Idx_729	0.995
Idx_73	1.005
Idx_730	1.007
Idx_731	0.996
Idx_732	1
Idx_733	1.009
Idx_734	1.01
Idx_735	1.006
Idx_736	1.002
Idx_737	1.003
Idx_738	1.009
Idx_739	1.004
Idx_74	1.003
Idx_740	0.997
Idx_741	1.005
Idx_742	1
Idx_743	0.999
Idx_744	0.997
Idx_745	0.991
Idx_746	1.003
Idx_747	0.999
Idx_748	1.011
Idx_749	0.986
Idx_75	1.004
Idx_750	0.997
Idx_751	0.996
Idx_752	1.009
Idx_753	0.998
Idx_754	1.004
Idx_755	0.996
Idx_756	1.014
Idx_757	1.004
Idx_758	1.008
Idx_759	0.99
Idx_76	0.99
Idx_760	0.982
Idx_761	1.009
Idx_762	0.99
Idx_763	0.991
Idx_764	1.003
Idx_765	0.997
Idx_766	0.981
Idx_767	0.995
Idx_768	1.007
Idx_769	0.981
Idx_77	0.991
Idx_770	1.016
Idx_771	1
Idx_772	0.999
Idx_773	0.996
Idx_774	0.995
Idx_775	1.007
Idx_776	0.995
Idx_777	1.001
Idx_778	1.003
Idx_779	1.004
Idx_78	0.991
Idx_780	0.993
Idx_781	0.999
Idx_782	0.999
Idx_783	0.994
Idx_784	0.999
Idx_785	1.007
Idx_786	0.985
Idx_787	1.005
Idx_788	0.992
Idx_789	0.993
Idx_79	1.008
Idx_790	0.994
Idx_791	1.008
Idx_792	0.994
Idx_793	1.002
Idx_794	1.002
Idx_795	0.99
Idx_796	0.986
Idx_797	1
Idx_798	1
Idx_799	0.999
Idx_8	0.994
Idx_80	1.011
Idx_800	1
Idx_801	0.998
Idx_802	1.004
Idx_803	1.001
Idx_804	1.025
Idx_805	1.004
Idx_806	1.001
Idx_807	1.011
Idx_808	1.005
Idx_809	1.01
Idx_81	1
Idx_810	0.994
Idx_811	1.003
Idx_812	1.018
Idx_813	1.011
Idx_814	0.999
Idx_815	0.999
Idx_816	1.013
Idx_817	0.998
Idx_818	1.006
Idx_819	1.005
Idx_82	0.995
Idx_820	0.986
Idx_821	0.995
Idx_822	0.992
Idx_823	0.998
Idx_824	0.995
Idx_825	1.006
Idx_826	1.005
Idx_827	0.983
Idx_828	1.007
Idx_829	1.02
Idx_83	1.006
Idx_830	1.004
Idx_831	0.992
Idx_832	0.975
Idx_833	1.001
Idx_834	1.013
Idx_835	1.003
Idx_836	1.001
Idx_837	0.996
Idx_838	1.002
Idx_839	0.998
Idx_84	0.998
Idx_840	0.996
Idx_841	0.993
Idx_842	0.997
Idx_843	0.978
Idx_844	1.013
Idx_845	0.99
Idx_846	0.993
Idx_847	1.002
Idx_848	1.01
Idx_849	0.995
Idx_85	1.004
Idx_850	0.979
Idx_851	1.002
Idx_852	0.985
Idx_853	1.006
Idx_854	1
Idx_855	1.007
Idx_856	1.01
Idx_857	1.002
Idx_858	0.998
Idx_859	1.011
Idx_86	0.994
Idx_860	1.024
Idx_861	1.009
Idx_862	0.99
Idx_863	0.989
Idx_864	0.998
Idx_865	1.005
Idx_866	0.984
Idx_867	0.993
Idx_868	1.003
Idx_869	1.01
Idx_87	0.993
Idx_870	1.001
Idx_871	1.022
Idx_872	1.015
Idx_873	1.001
Idx_874	0.988
Idx_875	1.002
Idx_876	0.993
Idx_877	0.998
Idx_878	0.997
Idx_879	0.989
Idx_88	1.012
Idx_880	1
Idx_881	1.007
Idx_882	1.013
Idx_883	1.029
Idx_884	0.998
Idx_885	1.026
Idx_886	0.992
Idx_887	1.001
Idx_888	1.011
Idx_889	1.035
Idx_89	0.984
Idx_890	0.996
Idx_891	0.99
Idx_892	0.989
Idx_893	1
Idx_894	0.986
Idx_895	1.007
Idx_896	1.002
Idx_897	0.989
Idx_898	0.995
Idx_899	0.974
Idx_9	1.007
Idx_90	1.004
Idx_900	1.004
Idx_901	1.004
Idx_902	0.998
Idx_903	1.011
Idx_904	0.999
Idx_905	1.005
Idx_906	0.989
Idx_907	1.004
Idx_908	1.003
Idx_909	1.014
Idx_91	0.987
Idx_910	1.002
Idx_911	1.006
Idx_912	0.993
Idx_913	1.004
Idx_914	1.01
Idx_915	1.009
Idx_916	1
Idx_917	1.005
Idx_918	1.004
Idx_919	0.995
Idx_92	0.999
Idx_920	1.001
Idx_921	1
Idx_922	1.003
Idx_923	0.994
Idx_924	0.988
Idx_925	1.013
Idx_926	0.996
Idx_927	0.988
Idx_928	0.998
Idx_929	0.995
Idx_93	1.008
Idx_930	0.993
Idx_931	1.006
Idx_932	1.021
Idx_933	1.022
Idx_934	0.996
Idx_935	0.995
Idx_936	1.02
Idx_937	0.973
Idx_938	1
Idx_939	1.017
Idx_94	0.988
Idx_940	1.016
Idx_941	1
Idx_942	0.998
Idx_943	0.994
Idx_944	0.995
Idx_945	0.995
Idx_946	1
Idx_947	1.022
Idx_948	1.002
Idx_949	1.004
Idx_95	1.002
Idx_950	1.009
Idx_951	0.992
Idx_952	0.992
Idx_953	0.996
Idx_954	0.986
Idx_955	1
Idx_956	1.021
Idx_957	1.004
Idx_958	1.017
Idx_959	0.99
Idx_96	1.003
Idx_960	1.001
Idx_961	1.005
Idx_962	1.011
Idx_963	1.011
Idx_964	0.997
Idx_965	0.994
Idx_966	1.001
Idx_967	1.011
Idx_968	1.001
Idx_969	0.989
Idx_97	0.994
Idx_970	1.021
Idx_971	0.995
Idx_972	1.003
Idx_973	0.996
Idx_974	0.999
Idx_975	0.998
Idx_976	0.987
Idx_977	1.009
Idx_978	1.009
Idx_979	1.013
Idx_98	1.01
Idx_980	1
Idx_981	0.988
Idx_982	1.005
Idx_983	0.999
Idx_984	0.999
Idx_985	0.996
Idx_986	0.985
Idx_987	1.006
Idx_988	0.995
Idx_989	1.005
Idx_99	0.993
Idx_990	1.008
Idx_991	0.997
Idx_992	0.997
Idx_993	1.004
Idx_994	0.98
Idx_995	1.008
Idx_996	0.989
Idx_997	1.011
Idx_998	1.001
Idx_999	0.989
