# Supplementary material for: Genome-wide association study of untargeted plasma metabolomic profiles identifies host genetic regulation in people with HIV
Source: HGG Adv. 2026 Jun 17;7(4):100635. doi: 10.1016/j.xhgg.2026.100635 (PMC13355647; doi:10.1016/j.xhgg.2026.100635)
Supplement: Table S6. Genome-wide significant SNP-metabolite associations in the full cohort, including locus information, alleles, effect sizes, and p values — The table also includes results from analyses restricted to the European ancestry subset and analyses adjusted for HIV-context covariates. [file mmc6.xlsx]

## Sheet: S6
Supplementary Table S6 Summary of SNP-metabolite associations identified in the present study , including sensitivity analysis
Metabolite ID	INDEX SNP	chromosome	position(hg19)	ALLELE0	ALLELE1	A1FREQ	BETA_original	SE_original	LOG10P_original	BETA_EU_only	SE_EU_only	LOG10P_EU_only	BETA_HIV_var	SE_HIV_var	LOG10P_HIV_var	BETA_male_only	SE_HIV_male_only	LOG10P_male_only
Idx_1123	rs681343	19	49206462	T	C	0.532918	0.696036	0.035268	85.9719	0.723482	0.0373712	82.7695	0.718485	0.036151	87.1702	0.746291	0.0410312	73.1952
Idx_1340	rs969114	4	69338311	G	A	0.547596	0.261882	0.0379158	11.3052	0.263345	0.0402441	10.2217	0.245876	0.0362875	10.9075	0.284665	0.0442016	9.92319
Idx_1487	rs143088266	11	62887418	TCGC	T	0.957323	-0.771767	0.0872108	18.0557	-0.782394	0.0879344	18.2431	-0.777328	0.0888341	17.6722	-0.681755	0.0966175	11.7668
Idx_1612	rs174566	11	61592362	G	A	0.694542	0.312157	0.0402303	14.0683	0.313994	0.0427782	12.6706	0.289864	0.0408703	11.8797	0.290025	0.0459408	9.5628
Idx_1642	19:15981877:G:C	19	15981877	C	G	0.725762	-0.354601	0.0412915	17.0521	-0.362251	0.0437182	15.9315	-0.362485	0.0417809	17.3867	-0.338113	0.0452815	13.0857
Idx_1757	rs168622	20	12966089	T	G	0.648973	-0.279117	0.0353768	14.5192	-0.274342	0.0363983	13.3187	-0.276366	0.0361723	13.664	-0.286507	0.0402309	11.9718
Idx_178	rs5787280	10	100144009	TGAC	T	0.628482	0.307691	0.0392715	14.3289	0.324234	0.0413308	14.363	0.312657	0.0394527	14.6413	0.319611	0.0430915	12.9217
Idx_1807	rs1535	11	61597972	G	A	0.700604	0.32985	0.0400884	15.7207	0.320675	0.0418871	13.7161	0.34792	0.0408339	16.7984	0.313403	0.0451994	11.3875
Idx_1856	rs4253271	4	187163612	G	T	0.489237	0.264739	0.0390394	10.9242	0.268515	0.040777	10.342	0.281558	0.0398254	11.8093	0.315312	0.0449184	11.6528
Idx_1862	rs99780	11	61596633	T	C	0.685512	0.27783	0.0401998	11.3184	0.25968	0.042557	8.97963	0.299595	0.0418159	12.1079	0.25848	0.0467783	7.48374
Idx_253	rs7072216	10	100156853	C	T	0.618579	0.741033	0.0382238	83.0001	0.772818	0.0406844	79.7302	0.755077	0.0388972	83.2151	0.761896	0.0444688	65.0767
Idx_254	rs7072216	10	100156853	C	T	0.618579	0.672216	0.0387748	66.6022	0.688757	0.040114	65.3511	0.670224	0.0381835	68.2463	0.656839	0.0426252	52.8509
Idx_319	rs13384756	2	73871665	T	C	0.756556	0.430934	0.0420714	23.8951	0.423253	0.0440299	21.1514	0.411718	0.0425507	21.4184	0.420604	0.0478141	17.8509
Idx_322	rs6584194	10	100160399	C	T	0.614638	0.503267	0.0393264	36.7696	0.519708	0.0402779	37.364	0.507772	0.0392922	37.4763	0.4918	0.0423215	30.4894
Idx_390	rs4633	22	19950235	T	C	0.510898	0.235223	0.0341742	11.2323	0.235996	0.0343101	11.2178	0.21736	0.0347317	9.40974	0.241762	0.0371284	10.1284
Idx_524	rs10182082	2	73891957	G	C	0.782765	-0.525535	0.0460298	29.465	-0.5258	0.047978	27.2216	-0.511219	0.0462894	27.63	-0.521385	0.0525485	22.4761
Idx_540	rs4253271	4	187163612	G	T	0.482965	0.419622	0.037986	27.6435	0.41644	0.039324	25.4793	0.418528	0.0385927	26.6753	0.452003	0.0451739	22.8426
Idx_542	rs34970894	4	187142011	CA	C	0.490705	0.326973	0.0359028	19.0728	0.337585	0.0374023	18.7486	0.349439	0.0355613	22.0621	0.381152	0.0428259	18.2531
Idx_560	rs35570672	8	18272635	T	C	0.746972	-0.264989	0.0387785	11.0813	-0.250152	0.0407086	9.09692	-0.265664	0.0384077	11.3358	-0.273908	0.0453202	8.82245
Idx_561	rs35570672	8	18272635	T	C	0.746972	-0.352734	0.0405608	17.4654	-0.329701	0.0421142	14.3073	-0.359842	0.0406806	18.0406	-0.327726	0.0444555	12.7745
Idx_588	rs143361672	4	187157267	CAAA	C	0.504444	0.36768	0.0371743	22.3403	0.355773	0.0387314	19.3883	0.37761	0.0377861	22.7879	0.398693	0.043942	18.937
Idx_645	rs4488133	10	100159136	T	A	0.624465	0.304799	0.0389695	14.2823	0.276015	0.0393821	11.6186	0.299295	0.039907	13.1944	0.293929	0.0435118	10.8456
Idx_798	4:187146629:AGTGCAGT:A	4	187146629	AGTGCAGT	A	0.464219	0.263737	0.0379723	11.4235	0.259495	0.039142	10.4728	0.256273	0.0372234	11.2374	0.275604	0.0426707	9.97678
Idx_905	rs1535	11	61597972	G	A	0.697972	0.305502	0.0405042	13.3362	0.294414	0.0409348	12.1957	0.324076	0.0415113	14.2321	0.286202	0.0434925	10.3289
Idx_968	14:74092985:CA:C	14	74092985	C	CA	0.815859	0.428451	0.046859	19.2181	0.433831	0.0470553	19.5255	0.438072	0.0480438	19.1169	0.414277	0.0510777	15.2982
Idx_984	rs632111	19	49208978	G	A	0.517889	0.31402	0.0357321	17.8181	0.31549	0.0364252	17.3312	0.306813	0.0361315	16.6905	0.28441	0.0384733	12.841
Idx_985	rs507766	19	49208543	C	T	0.503578	0.412501	0.035128	31.1142	0.405694	0.0357413	29.134	0.409893	0.0357189	29.7566	0.429494	0.0401652	25.9604
