# Supplementary material for: Genome-wide association study of untargeted plasma metabolomic profiles identifies host genetic regulation in people with HIV
Source: HGG Adv. 2026 Jun 17;7(4):100635. doi: 10.1016/j.xhgg.2026.100635 (PMC13355647; doi:10.1016/j.xhgg.2026.100635)
Supplement: Table S7. Results from the synergistic interaction analyses between metabolites and HIV-context variables, reporting all SNP × HIV-variable interaction terms that exceeded the prespecified suggestive significance threshold [file mmc7.xlsx]

## Sheet: S7
Supplementary Table S6 Suggestive SNP × HIV-context interaction associations with metabolite levels
Metabolite ID	tested interaction	chromosome	position(hg19)	SNP ID	ALLELE0	ALLELE1	A1FREQ	TEST (REGENIE)	BETA	SE	LOG10P
Idx_1123	art_INSTI	19	49095463	rs3786750	C	G	0.803322	ADD-CONDTL	-0.256028	0.0456995	7.67495
Idx_1123	art_INSTI	19	49096065	rs2302948	T	C	0.80201	ADD-CONDTL	-0.261423	0.0454701	8.04772
Idx_1123	art_INSTI	19	49096292	rs3859437	G	A	0.73208	ADD-CONDTL	-0.234981	0.0414123	7.85589
Idx_1123	art_INSTI	19	49096898	rs113948185	A	T	0.708042	ADD-CONDTL	-0.245721	0.0405671	8.85838
Idx_1123	art_INSTI	19	49098750	rs12460535	A	G	0.636715	ADD-CONDTL	-0.28525	0.0404749	11.7398
Idx_1123	art_INSTI	19	49098750	rs12460535	A	G	0.636715	ADD-INT_SNP	-0.289898	0.0472591	9.06765
Idx_1123	art_INSTI	19	49099381	rs2665586	A	G	0.862319	ADD-CONDTL	-0.318973	0.0553981	8.06957
Idx_1123	art_INSTI	19	49099381	rs2665586	A	G	0.862319	ADD-INT_SNP	-0.360033	0.0657881	7.35316
Idx_1123	art_INSTI	19	49099665	rs3843745	G	C	0.479964	ADD-CONDTL	0.393255	0.0374068	25.1231
Idx_1123	art_INSTI	19	49099665	rs3843745	G	C	0.479964	ADD-INT_SNP	0.413563	0.0435132	20.696
Idx_1123	art_INSTI	19	49099727	rs3859438	G	C	0.48041	ADD-CONDTL	0.395323	0.0374139	25.3691
Idx_1123	art_INSTI	19	49099727	rs3859438	G	C	0.48041	ADD-INT_SNP	0.416107	0.043499	20.9538
Idx_1123	art_INSTI	19	49100663	rs8103525	C	T	0.849275	ADD-CONDTL	-0.294749	0.0531863	7.52386
Idx_1123	art_INSTI	19	49100703	rs7408540	T	C	0.855556	ADD-CONDTL	-0.296452	0.0542872	7.32425
Idx_1123	art_INSTI	19	49101956	rs4149455	T	C	0.67264	ADD-CONDTL	-0.266524	0.0392865	10.9326
Idx_1123	art_INSTI	19	49101956	rs4149455	T	C	0.67264	ADD-INT_SNP	-0.262003	0.045781	7.98014
Idx_1123	art_INSTI	19	49102399	rs1132054	C	T	0.543188	ADD-CONDTL	-0.35674	0.0372547	20.995
Idx_1123	art_INSTI	19	49102399	rs1132054	C	T	0.543188	ADD-INT_SNP	-0.381004	0.0432502	17.8999
Idx_1123	art_INSTI	19	49102782	rs10410524	A	G	0.673077	ADD-CONDTL	-0.268239	0.0391645	11.1288
Idx_1123	art_INSTI	19	49102782	rs10410524	A	G	0.673077	ADD-INT_SNP	-0.267587	0.0456405	8.34221
Idx_1123	art_INSTI	19	49103447	rs411482	T	C	0.628228	ADD-CONDTL	0.559031	0.0379719	48.3333
Idx_1123	art_INSTI	19	49103447	rs411482	T	C	0.628228	ADD-INT_SNP	0.599976	0.0441952	41.2528
Idx_1123	art_INSTI	19	49104308	rs1236093	T	C	0.625111	ADD-CONDTL	0.553865	0.0379461	47.5267
Idx_1123	art_INSTI	19	49104308	rs1236093	T	C	0.625111	ADD-INT_SNP	0.590897	0.0441856	40.061
Idx_1123	art_INSTI	19	49114236	rs454715	T	G	0.619768	ADD-CONDTL	0.565697	0.0378402	49.8051
Idx_1123	art_INSTI	19	49114236	rs454715	T	G	0.619768	ADD-INT_SNP	0.613041	0.0441162	43.1744
Idx_1123	art_INSTI	19	49115918	rs57043212	C	CAA	0.786463	ADD-CONDTL	-0.253367	0.0435915	8.21031
Idx_1123	art_INSTI	19	49116076	rs2617801	C	G	0.62333	ADD-CONDTL	0.565727	0.0381109	49.1201
Idx_1123	art_INSTI	19	49116076	rs2617801	C	G	0.62333	ADD-INT_SNP	0.611393	0.0444398	42.3398
Idx_1123	art_INSTI	19	49116359	rs447802	C	T	0.718094	ADD-CONDTL	-0.275919	0.0416744	10.4471
Idx_1123	art_INSTI	19	49116359	rs447802	C	T	0.718094	ADD-INT_SNP	-0.279409	0.0476578	8.34191
Idx_1123	art_INSTI	19	49116438	rs376524	G	A	0.7869	ADD-CONDTL	-0.253495	0.0435601	8.22878
Idx_1123	art_INSTI	19	49116760	rs443527	G	C	0.718531	ADD-CONDTL	-0.276166	0.0416723	10.4655
Idx_1123	art_INSTI	19	49116760	rs443527	G	C	0.718531	ADD-INT_SNP	-0.27956	0.0476426	8.35511
Idx_1123	art_INSTI	19	49117104	rs433852	T	C	0.787336	ADD-CONDTL	-0.256389	0.0436916	8.35588
Idx_1123	art_INSTI	19	49117247	rs374886	A	G	0.62244	ADD-CONDTL	0.564451	0.0380869	48.964
Idx_1123	art_INSTI	19	49117247	rs374886	A	G	0.62244	ADD-INT_SNP	0.612595	0.0443579	42.6557
Idx_1123	art_INSTI	19	49120774	19:49120774:T:G	G	T	0.714598	ADD-CONDTL	-0.268936	0.0414001	10.0837
Idx_1123	art_INSTI	19	49120774	19:49120774:T:G	G	T	0.714598	ADD-INT_SNP	-0.27648	0.0473612	8.27633
Idx_1123	art_INSTI	19	49122248	rs3094287	C	T	0.714161	ADD-CONDTL	-0.266777	0.0411372	10.052
Idx_1123	art_INSTI	19	49122248	rs3094287	C	T	0.714161	ADD-INT_SNP	-0.274558	0.047208	8.21964
Idx_1123	art_INSTI	19	49125515	rs201559091	C	CA	0.80187	ADD-CONDTL	-0.272735	0.0468686	8.22805
Idx_1123	art_INSTI	19	49127490	rs386243	T	C	0.719843	ADD-CONDTL	-0.266684	0.041362	9.94433
Idx_1123	art_INSTI	19	49127490	rs386243	T	C	0.719843	ADD-INT_SNP	-0.264817	0.0475102	7.60363
Idx_1123	art_INSTI	19	49130070	rs71335811	T	TC	0.710664	ADD-CONDTL	-0.253188	0.0412231	9.08858
Idx_1123	art_INSTI	19	49131764	rs34630951	AAG	A	0.709353	ADD-CONDTL	-0.252972	0.0412278	9.07239
Idx_1123	art_INSTI	19	49136515	rs550455	C	T	0.713724	ADD-CONDTL	-0.280694	0.041651	10.7979
Idx_1123	art_INSTI	19	49136515	rs550455	C	T	0.713724	ADD-INT_SNP	-0.288722	0.0475409	8.90157
Idx_1123	art_INSTI	19	49137897	rs67000082	G	GC	0.713287	ADD-CONDTL	-0.280037	0.0416656	10.7437
Idx_1123	art_INSTI	19	49137897	rs67000082	G	GC	0.713287	ADD-INT_SNP	-0.288303	0.0475803	8.86415
Idx_1123	art_INSTI	19	49138286	rs386551	G	C	0.711976	ADD-CONDTL	-0.287824	0.041685	11.2985
Idx_1123	art_INSTI	19	49138286	rs386551	G	C	0.711976	ADD-INT_SNP	-0.297646	0.0475534	9.41232
Idx_1123	art_INSTI	19	49140809	rs8102492	A	C	0.792576	ADD-CONDTL	-0.256687	0.0438309	8.32486
Idx_1123	art_INSTI	19	49141406	rs137896889	AAGAC	A	0.716783	ADD-CONDTL	-0.276391	0.041438	10.5921
Idx_1123	art_INSTI	19	49141406	rs137896889	AAGAC	A	0.716783	ADD-INT_SNP	-0.285384	0.0473815	8.76673
Idx_1123	art_INSTI	19	49144241	rs55720021	G	T	0.721154	ADD-CONDTL	-0.270539	0.0413317	10.2271
Idx_1123	art_INSTI	19	49144241	rs55720021	G	T	0.721154	ADD-INT_SNP	-0.281018	0.0472907	8.55131
Idx_1123	art_INSTI	19	49144245	rs11428934	T	TG	0.715472	ADD-CONDTL	-0.270164	0.041377	10.18
Idx_1123	art_INSTI	19	49144245	rs11428934	T	TG	0.715472	ADD-INT_SNP	-0.27496	0.0471735	8.25289
Idx_1123	art_INSTI	19	49145513	rs4365394	C	T	0.71722	ADD-CONDTL	-0.278919	0.0415294	10.7292
Idx_1123	art_INSTI	19	49145513	rs4365394	C	T	0.71722	ADD-INT_SNP	-0.284535	0.0473421	8.73209
Idx_1123	art_INSTI	19	49145868	rs56408500	T	TAGG	0.621104	ADD-CONDTL	0.57093	0.038073	50.1059
Idx_1123	art_INSTI	19	49145868	rs56408500	T	TAGG	0.621104	ADD-INT_SNP	0.62127	0.044374	43.8119
Idx_1123	art_INSTI	19	49148781	rs10426317	C	T	0.718094	ADD-CONDTL	-0.277246	0.041529	10.6097
Idx_1123	art_INSTI	19	49148781	rs10426317	C	T	0.718094	ADD-INT_SNP	-0.285889	0.0473454	8.80776
Idx_1123	art_INSTI	19	49152955	rs8111500	A	G	0.603295	ADD-CONDTL	-0.339826	0.0370321	19.3514
Idx_1123	art_INSTI	19	49152955	rs8111500	A	G	0.603295	ADD-INT_SNP	-0.37279	0.0434902	16.992
Idx_1123	art_INSTI	19	49153824	rs12973839	A	C	0.528495	ADD-CONDTL	0.467415	0.0373037	35.291
Idx_1123	art_INSTI	19	49153824	rs12973839	A	C	0.528495	ADD-INT_SNP	0.508508	0.0429161	31.6614
Idx_1123	art_INSTI	19	49153928	rs73055560	G	A	0.664737	ADD-CONDTL	-0.362844	0.038744	20.1196
Idx_1123	art_INSTI	19	49153928	rs73055560	G	A	0.664737	ADD-INT_SNP	-0.388479	0.045168	17.1014
Idx_1123	art_INSTI	19	49154275	rs35917314	CA	C	0.528495	ADD-CONDTL	0.467415	0.0373037	35.291
Idx_1123	art_INSTI	19	49154275	rs35917314	CA	C	0.528495	ADD-INT_SNP	0.508508	0.0429161	31.6614
Idx_1123	art_INSTI	19	49155256	rs10412111	A	G	0.664737	ADD-CONDTL	-0.362844	0.038744	20.1196
Idx_1123	art_INSTI	19	49155256	rs10412111	A	G	0.664737	ADD-INT_SNP	-0.388479	0.045168	17.1014
Idx_1123	art_INSTI	19	49155758	rs414299	T	C	0.502226	ADD-CONDTL	0.446086	0.0363183	33.9499
Idx_1123	art_INSTI	19	49155758	rs414299	T	C	0.502226	ADD-INT_SNP	0.495473	0.0425172	30.657
Idx_1123	art_INSTI	19	49157135	rs62130318	A	G	0.668744	ADD-CONDTL	-0.370831	0.0390351	20.6777
Idx_1123	art_INSTI	19	49157135	rs62130318	A	G	0.668744	ADD-INT_SNP	-0.395613	0.0454906	17.466
Idx_1123	art_INSTI	19	49157255	rs62130319	T	C	0.668744	ADD-CONDTL	-0.370831	0.0390351	20.6777
Idx_1123	art_INSTI	19	49157255	rs62130319	T	C	0.668744	ADD-INT_SNP	-0.395613	0.0454906	17.466
Idx_1123	art_INSTI	19	49157438	rs2353017	T	G	0.526269	ADD-CONDTL	0.475195	0.0373549	36.3453
Idx_1123	art_INSTI	19	49157438	rs2353017	T	G	0.526269	ADD-INT_SNP	0.510193	0.0428692	31.9329
Idx_1123	art_INSTI	19	49158138	rs8103121	G	A	0.67008	ADD-CONDTL	-0.373776	0.0391492	20.8765
Idx_1123	art_INSTI	19	49158138	rs8103121	G	A	0.67008	ADD-INT_SNP	-0.398255	0.0455929	17.6134
Idx_1123	art_INSTI	19	49158532	rs112593985	G	A	0.593054	ADD-CONDTL	0.570741	0.0376611	51.1513
Idx_1123	art_INSTI	19	49158532	rs112593985	G	A	0.593054	ADD-INT_SNP	0.620859	0.0441602	44.1701
Idx_1123	art_INSTI	19	49159866	rs371907636	T	TTTTG	0.67008	ADD-CONDTL	-0.373776	0.0391492	20.8765
Idx_1123	art_INSTI	19	49159866	rs371907636	T	TTTTG	0.67008	ADD-INT_SNP	-0.398255	0.0455929	17.6134
Idx_1123	art_INSTI	19	49160255	rs2892233	A	G	0.670971	ADD-CONDTL	-0.371669	0.039239	20.5611
Idx_1123	art_INSTI	19	49160255	rs2892233	A	G	0.670971	ADD-INT_SNP	-0.395872	0.0456186	17.3944
Idx_1123	art_INSTI	19	49162024	rs71179030	A	AT	0.513953	ADD-CONDTL	0.47849	0.037232	37.0743
Idx_1123	art_INSTI	19	49162024	rs71179030	A	AT	0.513953	ADD-INT_SNP	0.508811	0.0432434	31.2345
Idx_1123	art_INSTI	19	49162498	rs113040517	G	C	0.713713	ADD-CONDTL	-0.293622	0.0422308	11.446
Idx_1123	art_INSTI	19	49162498	rs113040517	G	C	0.713713	ADD-INT_SNP	-0.314312	0.0481967	10.1571
Idx_1123	art_INSTI	19	49162501	rs62130338	G	A	0.731523	ADD-CONDTL	-0.291826	0.0420743	11.3942
Idx_1123	art_INSTI	19	49162501	rs62130338	G	A	0.731523	ADD-INT_SNP	-0.313637	0.0482029	10.1142
Idx_1123	art_INSTI	19	49164219	rs8106430	A	G	0.860262	ADD-CONDTL	-0.346368	0.0512853	10.8414
Idx_1123	art_INSTI	19	49164219	rs8106430	A	G	0.860262	ADD-INT_SNP	-0.375859	0.0581791	9.98112
Idx_1123	art_INSTI	19	49164740	rs281391	T	C	0.760018	ADD-CONDTL	-0.400309	0.0438126	19.1918
Idx_1123	art_INSTI	19	49164740	rs281391	T	C	0.760018	ADD-INT_SNP	-0.421651	0.0494345	16.8327
Idx_1123	art_INSTI	19	49164952	rs281392	A	G	0.650725	ADD-CONDTL	-0.464164	0.040905	29.1167
Idx_1123	art_INSTI	19	49164952	rs281392	A	G	0.650725	ADD-INT_SNP	-0.476186	0.0468699	23.5231
Idx_1123	art_INSTI	19	49166875	rs371690	G	A	0.651208	ADD-CONDTL	-0.455635	0.0409528	28.0273
Idx_1123	art_INSTI	19	49166875	rs371690	G	A	0.651208	ADD-INT_SNP	-0.466843	0.046922	22.5955
Idx_1123	art_INSTI	19	49168182	rs373002	T	C	0.602404	ADD-CONDTL	-0.46168	0.0389032	31.7576
Idx_1123	art_INSTI	19	49168182	rs373002	T	C	0.602404	ADD-INT_SNP	-0.477155	0.0441664	26.4802
Idx_1123	art_INSTI	19	49168230	rs448198	C	T	0.653623	ADD-CONDTL	-0.455109	0.0411192	27.7465
Idx_1123	art_INSTI	19	49168230	rs448198	C	T	0.653623	ADD-INT_SNP	-0.468701	0.047218	22.495
Idx_1123	art_INSTI	19	49168557	rs73581799	G	A	0.728406	ADD-CONDTL	-0.379732	0.0422996	18.5563
Idx_1123	art_INSTI	19	49168557	rs73581799	G	A	0.728406	ADD-INT_SNP	-0.396244	0.048099	15.757
Idx_1123	art_INSTI	19	49168737	rs9676755	A	G	0.728406	ADD-CONDTL	-0.379732	0.0422996	18.5563
Idx_1123	art_INSTI	19	49168737	rs9676755	A	G	0.728406	ADD-INT_SNP	-0.396244	0.048099	15.757
Idx_1123	art_INSTI	19	49168942	rs8111874	A	G	0.589938	ADD-CONDTL	0.625226	0.0371781	62.7376
Idx_1123	art_INSTI	19	49168942	rs8111874	A	G	0.589938	ADD-INT_SNP	0.688316	0.0435009	55.6657
Idx_1123	art_INSTI	19	49169216	rs60455062	T	TG	0.82736	ADD-CONDTL	-0.32806	0.0495117	10.4621
Idx_1123	art_INSTI	19	49169216	rs60455062	T	TG	0.82736	ADD-INT_SNP	-0.343072	0.0548828	9.3895
Idx_1123	art_INSTI	19	49170068	rs67824186	G	A	0.622222	ADD-CONDTL	-0.462841	0.0406222	29.3478
Idx_1123	art_INSTI	19	49170068	rs67824186	G	A	0.622222	ADD-INT_SNP	-0.473202	0.0462978	23.796
Idx_1123	art_INSTI	19	49170468	rs66514709	A	C	0.864192	ADD-CONDTL	-0.335576	0.0518043	10.0311
Idx_1123	art_INSTI	19	49170468	rs66514709	A	C	0.864192	ADD-INT_SNP	-0.368185	0.0590534	9.34447
Idx_1123	art_INSTI	19	49171306	rs12462111	T	C	0.588157	ADD-CONDTL	0.619691	0.0370998	61.9071
Idx_1123	art_INSTI	19	49171306	rs12462111	T	C	0.588157	ADD-INT_SNP	0.681169	0.0434232	54.7297
Idx_1123	art_INSTI	19	49171593	rs10414737	C	T	0.826923	ADD-CONDTL	-0.31898	0.0491798	10.0548
Idx_1123	art_INSTI	19	49171593	rs10414737	C	T	0.826923	ADD-INT_SNP	-0.331964	0.0544752	8.95771
Idx_1123	art_INSTI	19	49174735	rs11880281	G	A	0.732858	ADD-CONDTL	-0.382701	0.042231	18.8928
Idx_1123	art_INSTI	19	49174735	rs11880281	G	A	0.732858	ADD-INT_SNP	-0.402462	0.0481952	16.1682
Idx_1123	art_INSTI	19	49175351	19:49175351:C:T	C	T	0.650725	ADD-CONDTL	-0.451107	0.0412846	27.0662
Idx_1123	art_INSTI	19	49175351	19:49175351:C:T	C	T	0.650725	ADD-INT_SNP	-0.456499	0.0471848	21.4132
Idx_1123	art_INSTI	19	49175899	rs10558614	C	CTT	0.834061	ADD-CONDTL	-0.330445	0.049931	10.4389
Idx_1123	art_INSTI	19	49175899	rs10558614	C	CTT	0.834061	ADD-INT_SNP	-0.351439	0.0555942	9.58664
Idx_1123	art_INSTI	19	49176954	rs7254623	T	C	0.849782	ADD-CONDTL	-0.332243	0.0492527	10.8173
Idx_1123	art_INSTI	19	49176954	rs7254623	T	C	0.849782	ADD-INT_SNP	-0.353623	0.0555442	9.71361
Idx_1123	art_INSTI	19	49177030	rs281398	T	C	0.827074	ADD-CONDTL	-0.331228	0.0493708	10.7078
Idx_1123	art_INSTI	19	49177030	rs281398	T	C	0.827074	ADD-INT_SNP	-0.34455	0.0547181	9.5174
Idx_1123	art_INSTI	19	49177262	rs10418036	A	G	0.829694	ADD-CONDTL	-0.329827	0.0494196	10.604
Idx_1123	art_INSTI	19	49177262	rs10418036	A	G	0.829694	ADD-INT_SNP	-0.347803	0.0549025	9.6244
Idx_1123	art_INSTI	19	49177696	rs34427684	AG	A	0.591787	ADD-CONDTL	-0.447184	0.0391433	29.4999
Idx_1123	art_INSTI	19	49177696	rs34427684	AG	A	0.591787	ADD-INT_SNP	-0.456794	0.0446147	23.8758
Idx_1123	art_INSTI	19	49178048	rs281401	G	T	0.817308	ADD-CONDTL	-0.326616	0.0490205	10.5709
Idx_1123	art_INSTI	19	49178048	rs281401	G	T	0.817308	ADD-INT_SNP	-0.339031	0.0539263	9.48973
Idx_1123	art_INSTI	19	49179481	rs281402	T	C	0.818619	ADD-CONDTL	-0.320713	0.0490998	10.1873
Idx_1123	art_INSTI	19	49179481	rs281402	T	C	0.818619	ADD-INT_SNP	-0.331462	0.0540181	9.07284
Idx_1123	art_INSTI	19	49180328	rs281404	G	A	0.818182	ADD-CONDTL	-0.325244	0.0490543	10.4749
Idx_1123	art_INSTI	19	49180328	rs281404	G	A	0.818182	ADD-INT_SNP	-0.33232	0.0540145	9.11743
Idx_1123	art_INSTI	19	49181945	rs73583718	G	A	0.818182	ADD-CONDTL	-0.325244	0.0490543	10.4749
Idx_1123	art_INSTI	19	49181945	rs73583718	G	A	0.818182	ADD-INT_SNP	-0.33232	0.0540145	9.11743
Idx_1123	art_INSTI	19	49182278	rs67515376	G	A	0.818182	ADD-CONDTL	-0.325244	0.0490543	10.4749
Idx_1123	art_INSTI	19	49182278	rs67515376	G	A	0.818182	ADD-INT_SNP	-0.33232	0.0540145	9.11743
Idx_1123	art_INSTI	19	49183284	rs3826838	A	G	0.860262	ADD-CONDTL	-0.351885	0.05152	11.0712
Idx_1123	art_INSTI	19	49183284	rs3826838	A	G	0.860262	ADD-INT_SNP	-0.384158	0.0584967	10.2901
Idx_1123	art_INSTI	19	49183705	rs3826846	G	A	0.642029	ADD-CONDTL	-0.470791	0.0410391	29.7377
Idx_1123	art_INSTI	19	49183705	rs3826846	G	A	0.642029	ADD-INT_SNP	-0.47516	0.0465871	23.7
Idx_1123	art_INSTI	19	49184178	rs8101298	G	C	0.858952	ADD-CONDTL	-0.355134	0.0511928	11.3979
Idx_1123	art_INSTI	19	49184178	rs8101298	G	C	0.858952	ADD-INT_SNP	-0.386249	0.0580877	10.5313
Idx_1123	art_INSTI	19	49185950	rs28362812	A	G	0.856769	ADD-CONDTL	-0.354086	0.0510018	11.4146
Idx_1123	art_INSTI	19	49185950	rs28362812	A	G	0.856769	ADD-INT_SNP	-0.388653	0.0579983	10.6844
Idx_1123	art_INSTI	19	49186141	rs67681054	G	C	0.849345	ADD-CONDTL	-0.339698	0.0499803	10.9702
Idx_1123	art_INSTI	19	49186141	rs67681054	G	C	0.849345	ADD-INT_SNP	-0.372722	0.0567213	10.3015
Idx_1123	art_INSTI	19	49186385	rs370572829	C	CAA	0.857642	ADD-CONDTL	-0.352819	0.0510389	11.323
Idx_1123	art_INSTI	19	49186385	rs370572829	C	CAA	0.857642	ADD-INT_SNP	-0.387359	0.0580173	10.6116
Idx_1123	art_INSTI	19	49186717	rs10421500	C	T	0.830568	ADD-CONDTL	-0.309381	0.0491416	9.51429
Idx_1123	art_INSTI	19	49186717	rs10421500	C	T	0.830568	ADD-INT_SNP	-0.338756	0.0549822	9.14147
Idx_1123	art_INSTI	19	49186769	rs28746168	G	C	0.857642	ADD-CONDTL	-0.352831	0.0510467	11.3205
Idx_1123	art_INSTI	19	49186769	rs28746168	G	C	0.857642	ADD-INT_SNP	-0.387564	0.0580415	10.6139
Idx_1123	art_INSTI	19	49187235	rs57893495	G	C	0.854585	ADD-CONDTL	-0.352723	0.0505424	11.5261
Idx_1123	art_INSTI	19	49187235	rs57893495	G	C	0.854585	ADD-INT_SNP	-0.382128	0.0574924	10.5229
Idx_1123	art_INSTI	19	49187267	rs111953330	A	G	0.854585	ADD-CONDTL	-0.352723	0.0505424	11.5261
Idx_1123	art_INSTI	19	49187267	rs111953330	A	G	0.854585	ADD-INT_SNP	-0.382128	0.0574924	10.5229
Idx_1123	art_INSTI	19	49187324	rs112557324	T	G	0.854585	ADD-CONDTL	-0.352723	0.0505424	11.5261
Idx_1123	art_INSTI	19	49187324	rs112557324	T	G	0.854585	ADD-INT_SNP	-0.382128	0.0574924	10.5229
Idx_1123	art_INSTI	19	49187541	rs7260497	T	C	0.854585	ADD-CONDTL	-0.352723	0.0505424	11.5261
Idx_1123	art_INSTI	19	49187541	rs7260497	T	C	0.854585	ADD-INT_SNP	-0.382128	0.0574924	10.5229
Idx_1123	art_INSTI	19	49187611	rs7245536	A	G	0.855459	ADD-CONDTL	-0.359994	0.0506377	11.9329
Idx_1123	art_INSTI	19	49187611	rs7245536	A	G	0.855459	ADD-INT_SNP	-0.388127	0.0575526	10.8118
Idx_1123	art_INSTI	19	49187669	rs2098709	G	A	0.621256	ADD-CONDTL	-0.475985	0.0405759	31.0521
Idx_1123	art_INSTI	19	49187669	rs2098709	G	A	0.621256	ADD-INT_SNP	-0.481968	0.045939	25.0243
Idx_1123	art_INSTI	19	49187961	rs6509400	A	C	0.851528	ADD-CONDTL	-0.336953	0.0503559	10.6556
Idx_1123	art_INSTI	19	49187961	rs6509400	A	C	0.851528	ADD-INT_SNP	-0.370999	0.0571784	10.0619
Idx_1123	art_INSTI	19	49201217	rs368565	C	T	0.480427	ADD-CONDTL	0.56093	0.0359793	54.0723
Idx_1123	art_INSTI	19	49201217	rs368565	C	T	0.480427	ADD-INT_SNP	0.599774	0.0422037	45.1087
Idx_1123	art_INSTI	19	49202449	rs28746180	TTTTTG	T	0.866812	ADD-CONDTL	-0.372522	0.0524701	11.903
Idx_1123	art_INSTI	19	49202449	rs28746180	TTTTTG	T	0.866812	ADD-INT_SNP	-0.408392	0.0593638	11.2213
Idx_1123	art_INSTI	19	49202859	rs16982241	A	G	0.858079	ADD-CONDTL	-0.383307	0.0515732	12.9717
Idx_1123	art_INSTI	19	49202859	rs16982241	A	G	0.858079	ADD-INT_SNP	-0.416319	0.0584253	11.9847
Idx_1123	art_INSTI	19	49203588	rs199795265	TA	T	0.858515	ADD-CONDTL	-0.39491	0.0518832	13.5672
Idx_1123	art_INSTI	19	49203588	rs199795265	TA	T	0.858515	ADD-INT_SNP	-0.435006	0.0587425	12.8832
Idx_1123	art_INSTI	19	49203590	rs80016036	T	A	0.755425	ADD-CONDTL	-0.370743	0.042741	17.3803
Idx_1123	art_INSTI	19	49203590	rs80016036	T	A	0.755425	ADD-INT_SNP	-0.391647	0.0481425	15.3858
Idx_1123	art_INSTI	19	49203660	rs111299903	T	C	0.845415	ADD-CONDTL	-0.379448	0.0504309	13.2751
Idx_1123	art_INSTI	19	49203660	rs111299903	T	C	0.845415	ADD-INT_SNP	-0.412166	0.0568934	12.3626
Idx_1123	art_INSTI	19	49203733	rs111311275	G	A	0.844978	ADD-CONDTL	-0.378573	0.0503898	13.2378
Idx_1123	art_INSTI	19	49203733	rs111311275	G	A	0.844978	ADD-INT_SNP	-0.410973	0.0568342	12.3195
Idx_1123	art_INSTI	19	49203739	rs137975940	G	A	0.844978	ADD-CONDTL	-0.378573	0.0503898	13.2378
Idx_1123	art_INSTI	19	49203739	rs137975940	G	A	0.844978	ADD-INT_SNP	-0.410973	0.0568342	12.3195
Idx_1123	art_INSTI	19	49203790	rs78430926	A	G	0.842358	ADD-CONDTL	-0.378488	0.0501749	13.3392
Idx_1123	art_INSTI	19	49203790	rs78430926	A	G	0.842358	ADD-INT_SNP	-0.410413	0.0564877	12.4299
Idx_1123	art_INSTI	19	49203829	rs35106244	T	C	0.588602	ADD-CONDTL	0.678598	0.0372021	73.6114
Idx_1123	art_INSTI	19	49203829	rs35106244	T	C	0.588602	ADD-INT_SNP	0.755403	0.0435791	66.5845
Idx_1123	art_INSTI	19	49203878	rs58935689	A	G	0.842795	ADD-CONDTL	-0.363311	0.0501555	12.3599
Idx_1123	art_INSTI	19	49203878	rs58935689	A	G	0.842795	ADD-INT_SNP	-0.397744	0.056733	11.6253
Idx_1123	art_INSTI	19	49203992	rs60686256	A	G	0.854585	ADD-CONDTL	-0.392483	0.0514567	13.6208
Idx_1123	art_INSTI	19	49203992	rs60686256	A	G	0.854585	ADD-INT_SNP	-0.428908	0.0582358	12.7517
Idx_1123	art_INSTI	19	49204021	rs57940795	C	A	0.843231	ADD-CONDTL	-0.389872	0.0502463	14.0683
Idx_1123	art_INSTI	19	49204021	rs57940795	C	A	0.843231	ADD-INT_SNP	-0.423207	0.0566986	13.0765
Idx_1123	art_INSTI	19	49204056	rs61524388	C	CA	0.848035	ADD-CONDTL	-0.389804	0.0503112	14.0294
Idx_1123	art_INSTI	19	49204056	rs61524388	C	CA	0.848035	ADD-INT_SNP	-0.416695	0.0567032	12.6987
Idx_1123	art_INSTI	19	49204394	19:49204394:A:G	G	A	0.859389	ADD-CONDTL	-0.402956	0.0519123	14.0786
Idx_1123	art_INSTI	19	49204394	19:49204394:A:G	G	A	0.859389	ADD-INT_SNP	-0.435877	0.0586434	12.973
Idx_1123	art_INSTI	19	49206108	rs679574	G	C	0.536032	ADD-CONDTL	0.711463	0.0360934	85.7672
Idx_1123	art_INSTI	19	49206108	rs679574	G	C	0.536032	ADD-INT_SNP	0.791824	0.0428525	75.5072
Idx_1123	art_INSTI	19	49206145	rs516316	C	G	0.536032	ADD-CONDTL	0.711463	0.0360934	85.7672
Idx_1123	art_INSTI	19	49206145	rs516316	C	G	0.536032	ADD-INT_SNP	0.791824	0.0428525	75.5072
Idx_1123	art_INSTI	19	49206172	rs516246	T	C	0.540925	ADD-CONDTL	0.69531	0.0357813	83.3849
Idx_1123	art_INSTI	19	49206172	rs516246	T	C	0.540925	ADD-INT_SNP	0.774012	0.0424987	73.3873
Idx_1123	art_INSTI	19	49206417	rs492602	G	A	0.532028	ADD-CONDTL	0.718566	0.0362195	86.8644
Idx_1123	art_INSTI	19	49206417	rs492602	G	A	0.532028	ADD-INT_SNP	0.803669	0.0431448	76.7139
Idx_1123	art_INSTI	19	49206462	rs681343	T	C	0.532918	ADD-CONDTL	0.718657	0.0362272	86.8499
Idx_1123	art_INSTI	19	49206462	rs681343	T	C	0.532918	ADD-INT_SNP	0.80421	0.0431015	76.9679
Idx_1123	art_INSTI	19	49206603	rs281377	T	C	0.547598	ADD-CONDTL	-0.643435	0.0367032	68.0785
Idx_1123	art_INSTI	19	49206603	rs281377	T	C	0.547598	ADD-INT_SNP	-0.695244	0.0426622	58.9807
Idx_1123	art_INSTI	19	49206674	rs601338	A	G	0.534698	ADD-CONDTL	0.714038	0.0361792	85.9764
Idx_1123	art_INSTI	19	49206674	rs601338	A	G	0.534698	ADD-INT_SNP	0.799493	0.0429482	76.6169
Idx_1123	art_INSTI	19	49206985	rs602662	A	G	0.508897	ADD-CONDTL	0.697836	0.0362888	81.6833
Idx_1123	art_INSTI	19	49206985	rs602662	A	G	0.508897	ADD-INT_SNP	0.776276	0.0432727	71.234
Idx_1123	art_INSTI	19	49207206	rs485186	G	A	0.506673	ADD-CONDTL	0.703354	0.0362609	83.0875
Idx_1123	art_INSTI	19	49207206	rs485186	G	A	0.506673	ADD-INT_SNP	0.789243	0.0433219	73.4309
Idx_1123	art_INSTI	19	49207255	rs485073	G	A	0.505783	ADD-CONDTL	0.705107	0.0362545	83.5255
Idx_1123	art_INSTI	19	49207255	rs485073	G	A	0.505783	ADD-INT_SNP	0.791455	0.0433094	73.8785
Idx_1123	art_INSTI	19	49207257	rs603985	C	T	0.506673	ADD-CONDTL	0.703354	0.0362609	83.0875
Idx_1123	art_INSTI	19	49207257	rs603985	C	T	0.506673	ADD-INT_SNP	0.789243	0.0433219	73.4309
Idx_1123	art_INSTI	19	49207554	rs571689	T	C	0.500445	ADD-CONDTL	0.703043	0.0362664	82.9901
Idx_1123	art_INSTI	19	49207554	rs571689	T	C	0.500445	ADD-INT_SNP	0.789755	0.043077	74.3502
Idx_1123	art_INSTI	19	49207651	rs570794	C	T	0.500445	ADD-CONDTL	0.703043	0.0362664	82.9901
Idx_1123	art_INSTI	19	49207651	rs570794	C	T	0.500445	ADD-INT_SNP	0.789755	0.043077	74.3502
Idx_1123	art_INSTI	19	49207792	rs2251034	A	G	0.512456	ADD-CONDTL	0.708411	0.0361612	84.7287
Idx_1123	art_INSTI	19	49207792	rs2251034	A	G	0.512456	ADD-INT_SNP	0.793475	0.0430836	75.0187
Idx_1123	art_INSTI	19	49208344	rs28362844	A	AC	0.501335	ADD-CONDTL	0.709567	0.0361797	84.9156
Idx_1123	art_INSTI	19	49208344	rs28362844	A	AC	0.501335	ADD-INT_SNP	0.795435	0.0428846	76.0746
Idx_1123	art_INSTI	19	49208501	rs507855	G	A	0.502224	ADD-CONDTL	0.704436	0.0361152	84.0039
Idx_1123	art_INSTI	19	49208501	rs507855	G	A	0.502224	ADD-INT_SNP	0.791825	0.0428312	75.5814
Idx_1123	art_INSTI	19	49208543	rs507766	C	T	0.502224	ADD-CONDTL	0.704436	0.0361152	84.0039
Idx_1123	art_INSTI	19	49208543	rs507766	C	T	0.502224	ADD-INT_SNP	0.791825	0.0428312	75.5814
Idx_1123	art_INSTI	19	49208564	rs507711	T	C	0.502224	ADD-CONDTL	0.704436	0.0361152	84.0039
Idx_1123	art_INSTI	19	49208564	rs507711	T	C	0.502224	ADD-INT_SNP	0.791825	0.0428312	75.5814
Idx_1123	art_INSTI	19	49208629	rs506897	C	G	0.502224	ADD-CONDTL	0.704436	0.0361152	84.0039
Idx_1123	art_INSTI	19	49208629	rs506897	C	G	0.502224	ADD-INT_SNP	0.791825	0.0428312	75.5814
Idx_1123	art_INSTI	19	49208865	rs504963	A	G	0.504448	ADD-CONDTL	0.702648	0.0362239	83.0904
Idx_1123	art_INSTI	19	49208865	rs504963	A	G	0.504448	ADD-INT_SNP	0.788428	0.0429889	74.4034
Idx_1123	art_INSTI	19	49208978	rs632111	G	A	0.516459	ADD-CONDTL	0.702306	0.0362178	83.038
Idx_1123	art_INSTI	19	49208978	rs632111	G	A	0.516459	ADD-INT_SNP	0.788112	0.0432184	73.5694
Idx_1123	art_INSTI	19	49209010	rs503279	C	T	0.501335	ADD-CONDTL	0.705192	0.0361195	84.1621
Idx_1123	art_INSTI	19	49209010	rs503279	C	T	0.501335	ADD-INT_SNP	0.788324	0.0427741	75.1216
Idx_1123	art_INSTI	19	49209226	rs633372	A	G	0.512456	ADD-CONDTL	0.705368	0.0361651	83.994
Idx_1123	art_INSTI	19	49209226	rs633372	A	G	0.512456	ADD-INT_SNP	0.78981	0.0430281	74.5269
Idx_1123	art_INSTI	19	49209318	rs2638280	A	G	0.512456	ADD-CONDTL	0.705368	0.0361651	83.994
Idx_1123	art_INSTI	19	49209318	rs2638280	A	G	0.512456	ADD-INT_SNP	0.78981	0.0430281	74.5269
Idx_1123	art_INSTI	19	49209325	rs2548458	T	C	0.512456	ADD-CONDTL	0.705368	0.0361651	83.994
Idx_1123	art_INSTI	19	49209325	rs2548458	T	C	0.512456	ADD-INT_SNP	0.78981	0.0430281	74.5269
Idx_1123	art_INSTI	19	49209339	rs2548459	C	T	0.512456	ADD-CONDTL	0.705368	0.0361651	83.994
Idx_1123	art_INSTI	19	49209339	rs2548459	C	T	0.512456	ADD-INT_SNP	0.78981	0.0430281	74.5269
Idx_1123	art_INSTI	19	49209464	rs692854	A	C	0.503559	ADD-CONDTL	0.707645	0.0363086	83.8722
Idx_1123	art_INSTI	19	49209464	rs692854	A	C	0.503559	ADD-INT_SNP	0.787485	0.0429652	74.3091
Idx_1123	art_INSTI	19	49209543	19:49209543:CAA:C	C	CAA	0.511121	ADD-CONDTL	0.704881	0.0362392	83.5419
Idx_1123	art_INSTI	19	49209543	19:49209543:CAA:C	C	CAA	0.511121	ADD-INT_SNP	0.789237	0.0430578	74.3191
Idx_1123	art_INSTI	19	49209560	rs1688264	G	T	0.514235	ADD-CONDTL	0.70536	0.0363201	83.2869
Idx_1123	art_INSTI	19	49209560	rs1688264	G	T	0.514235	ADD-INT_SNP	0.785288	0.0431659	73.2265
Idx_1123	art_INSTI	19	49209566	rs1704773	G	A	0.514235	ADD-CONDTL	0.70536	0.0363201	83.2869
Idx_1123	art_INSTI	19	49209566	rs1704773	G	A	0.514235	ADD-INT_SNP	0.785288	0.0431659	73.2265
Idx_1123	art_INSTI	19	49209851	rs646327	G	A	0.502669	ADD-CONDTL	0.703982	0.0363089	83.017
Idx_1123	art_INSTI	19	49209851	rs646327	G	A	0.502669	ADD-INT_SNP	0.784377	0.0429942	73.635
Idx_1123	art_INSTI	19	49210869	rs2638281	A	G	0.575623	ADD-CONDTL	-0.646128	0.0374669	65.916
Idx_1123	art_INSTI	19	49210869	rs2638281	A	G	0.575623	ADD-INT_SNP	-0.697064	0.0436648	56.6426
Idx_1123	art_INSTI	19	49211154	rs78736419	G	A	0.574354	ADD-CONDTL	0.653967	0.0376184	66.9639
Idx_1123	art_INSTI	19	49211154	rs78736419	G	A	0.574354	ADD-INT_SNP	0.723806	0.0446155	58.4613
Idx_1123	art_INSTI	19	49211158	rs36195416	G	A	0.574354	ADD-CONDTL	0.653967	0.0376184	66.9639
Idx_1123	art_INSTI	19	49211158	rs36195416	G	A	0.574354	ADD-INT_SNP	0.723806	0.0446155	58.4613
Idx_1123	art_INSTI	19	49211969	rs676388	C	T	0.501779	ADD-CONDTL	0.68746	0.0362869	79.3148
Idx_1123	art_INSTI	19	49211969	rs676388	C	T	0.501779	ADD-INT_SNP	0.771754	0.0430839	71.0285
Idx_1123	art_INSTI	19	49213284	rs584768	A	G	0.511566	ADD-CONDTL	0.684002	0.0361859	78.9628
Idx_1123	art_INSTI	19	49213284	rs584768	A	G	0.511566	ADD-INT_SNP	0.767991	0.0431018	70.2908
Idx_1123	art_INSTI	19	49213504	rs2452170	A	G	0.511566	ADD-CONDTL	0.684002	0.0361859	78.9628
Idx_1123	art_INSTI	19	49213504	rs2452170	A	G	0.511566	ADD-INT_SNP	0.767991	0.0431018	70.2908
Idx_1123	art_INSTI	19	49213531	rs28894750	T	A	0.50089	ADD-CONDTL	0.68649	0.0362872	79.093
Idx_1123	art_INSTI	19	49213531	rs28894750	T	A	0.50089	ADD-INT_SNP	0.768854	0.0430517	70.6079
Idx_1123	art_INSTI	19	49213833	rs2638282	A	G	0.511566	ADD-CONDTL	0.677636	0.0362882	77.0915
Idx_1123	art_INSTI	19	49213833	rs2638282	A	G	0.511566	ADD-INT_SNP	0.760033	0.0430682	68.9709
Idx_1123	art_INSTI	19	49213853	rs35728097	A	AT	0.551601	ADD-CONDTL	-0.597634	0.0365477	59.3772
Idx_1123	art_INSTI	19	49213853	rs35728097	A	AT	0.551601	ADD-INT_SNP	-0.632696	0.0422356	50.0044
Idx_1123	art_INSTI	19	49214066	rs281378	A	G	0.650356	ADD-CONDTL	-0.544898	0.0385199	44.7033
Idx_1123	art_INSTI	19	49214066	rs281378	A	G	0.650356	ADD-INT_SNP	-0.563445	0.0442403	36.4283
Idx_1123	art_INSTI	19	49214274	rs281379	A	G	0.532028	ADD-CONDTL	0.682961	0.0368118	76.1111
Idx_1123	art_INSTI	19	49214274	rs281379	A	G	0.532028	ADD-INT_SNP	0.761746	0.0436976	67.328
Idx_1123	art_INSTI	19	49214470	rs281380	C	T	0.630568	ADD-CONDTL	-0.518239	0.0372604	43.2503
Idx_1123	art_INSTI	19	49214470	rs281380	C	T	0.630568	ADD-INT_SNP	-0.535995	0.042719	35.3841
Idx_1123	art_INSTI	19	49214748	rs281381	C	T	0.655459	ADD-CONDTL	-0.47709	0.0379566	35.507
Idx_1123	art_INSTI	19	49214748	rs281381	C	T	0.655459	ADD-INT_SNP	-0.50531	0.0436402	30.2786
Idx_1123	art_INSTI	19	49215095	rs4002471	T	C	0.509795	ADD-CONDTL	0.616395	0.0368967	61.9259
Idx_1123	art_INSTI	19	49215095	rs4002471	T	C	0.509795	ADD-INT_SNP	0.690291	0.0432428	56.6367
Idx_1123	art_INSTI	19	49215194	rs5828359	AGGGTTTCACC	A	0.828584	ADD-CONDTL	-0.305108	0.0493984	9.18344
Idx_1123	art_INSTI	19	49215194	rs5828359	AGGGTTTCACC	A	0.828584	ADD-INT_SNP	-0.326085	0.0557575	8.30389
Idx_1123	art_INSTI	19	49215235	rs281382	G	A	0.83081	ADD-CONDTL	-0.299528	0.0498087	8.74114
Idx_1123	art_INSTI	19	49215235	rs281382	G	A	0.83081	ADD-INT_SNP	-0.311781	0.0558812	7.61726
Idx_1123	art_INSTI	19	49215302	rs281383	C	T	0.83081	ADD-CONDTL	-0.299528	0.0498087	8.74114
Idx_1123	art_INSTI	19	49215302	rs281383	C	T	0.83081	ADD-INT_SNP	-0.311781	0.0558812	7.61726
Idx_1123	art_INSTI	19	49216224	rs204248	C	G	0.662445	ADD-CONDTL	-0.498568	0.0383736	37.8696
Idx_1123	art_INSTI	19	49216224	rs204248	C	G	0.662445	ADD-INT_SNP	-0.534399	0.0442173	32.901
Idx_1123	art_INSTI	19	49217261	rs281385	A	G	0.849065	ADD-CONDTL	-0.313818	0.0508131	9.18193
Idx_1123	art_INSTI	19	49217305	rs281386	G	A	0.652838	ADD-CONDTL	-0.471772	0.0380984	34.4908
Idx_1123	art_INSTI	19	49217305	rs281386	G	A	0.652838	ADD-INT_SNP	-0.505914	0.0438152	30.1143
Idx_1123	art_INSTI	19	49218060	rs35866622	T	C	0.560107	ADD-CONDTL	0.681523	0.0371101	74.6006
Idx_1123	art_INSTI	19	49218060	rs35866622	T	C	0.560107	ADD-INT_SNP	0.766535	0.0436666	68.2584
Idx_1123	art_INSTI	19	49218111	rs33988101	T	G	0.50935	ADD-CONDTL	0.613662	0.0369989	61.055
Idx_1123	art_INSTI	19	49218111	rs33988101	T	G	0.50935	ADD-INT_SNP	0.685245	0.0432233	55.877
Idx_1123	art_INSTI	19	49218430	rs12978750	G	A	0.508905	ADD-CONDTL	0.613315	0.0369698	61.0816
Idx_1123	art_INSTI	19	49218430	rs12978750	G	A	0.508905	ADD-INT_SNP	0.684252	0.0431642	55.868
Idx_1123	art_INSTI	19	49218437	rs12978752	C	A	0.508905	ADD-CONDTL	0.613315	0.0369698	61.0816
Idx_1123	art_INSTI	19	49218437	rs12978752	C	A	0.508905	ADD-INT_SNP	0.684252	0.0431642	55.868
Idx_1123	art_INSTI	19	49218602	rs12979278	T	C	0.506233	ADD-CONDTL	0.608641	0.0367995	60.7189
Idx_1123	art_INSTI	19	49218602	rs12979278	T	C	0.506233	ADD-INT_SNP	0.679347	0.0431416	55.1421
Idx_1123	art_INSTI	19	49219459	rs660745	C	T	0.486643	ADD-CONDTL	0.59338	0.0362366	59.541
Idx_1123	art_INSTI	19	49219459	rs660745	C	T	0.486643	ADD-INT_SNP	0.66842	0.0425551	54.8694
Idx_1123	art_INSTI	19	49220323	rs11672900	G	A	0.510686	ADD-CONDTL	0.612336	0.036851	61.2764
Idx_1123	art_INSTI	19	49220323	rs11672900	G	A	0.510686	ADD-INT_SNP	0.683229	0.043052	55.9893
Idx_1123	art_INSTI	19	49220791	rs34694985	C	CT	0.608829	ADD-CONDTL	-0.483644	0.0365122	39.3231
Idx_1123	art_INSTI	19	49220791	rs34694985	C	CT	0.608829	ADD-INT_SNP	-0.510856	0.0423236	32.8191
Idx_1123	art_INSTI	19	49221672	rs4302147	A	T	0.602404	ADD-CONDTL	0.681127	0.037753	72.0374
Idx_1123	art_INSTI	19	49221672	rs4302147	A	T	0.602404	ADD-INT_SNP	0.741986	0.0440203	63.0198
Idx_1123	art_INSTI	19	49222483	rs281395	G	C	0.636245	ADD-CONDTL	-0.481192	0.0377273	36.5312
Idx_1123	art_INSTI	19	49222483	rs281395	G	C	0.636245	ADD-INT_SNP	-0.506176	0.0437265	30.2631
Idx_1123	art_INSTI	19	49223019	rs281394	G	C	0.653275	ADD-CONDTL	-0.500699	0.0382982	38.3321
Idx_1123	art_INSTI	19	49223019	rs281394	G	C	0.653275	ADD-INT_SNP	-0.540547	0.044311	33.5018
Idx_1123	art_INSTI	19	49223570	rs546308	G	A	0.582369	ADD-CONDTL	-0.543626	0.0370207	48.0906
Idx_1123	art_INSTI	19	49223570	rs546308	G	A	0.582369	ADD-INT_SNP	-0.596266	0.0433811	42.2621
Idx_1123	art_INSTI	19	49223633	rs629504	C	G	0.583704	ADD-CONDTL	-0.549468	0.0370862	48.9374
Idx_1123	art_INSTI	19	49223633	rs629504	C	G	0.583704	ADD-INT_SNP	-0.601574	0.0434358	42.8939
Idx_1123	art_INSTI	19	49224389	rs3859439	T	C	0.58415	ADD-CONDTL	-0.550901	0.037052	49.2764
Idx_1123	art_INSTI	19	49224389	rs3859439	T	C	0.58415	ADD-INT_SNP	-0.603733	0.0433922	43.2797
Idx_1123	art_INSTI	19	49224484	rs281393	T	C	0.648601	ADD-CONDTL	-0.492886	0.037978	37.7888
Idx_1123	art_INSTI	19	49224484	rs281393	T	C	0.648601	ADD-INT_SNP	-0.536472	0.0441665	33.2232
Idx_1123	art_INSTI	19	49224966	rs519757	A	C	0.583704	ADD-CONDTL	-0.553298	0.037162	49.4092
Idx_1123	art_INSTI	19	49224966	rs519757	A	C	0.583704	ADD-INT_SNP	-0.60975	0.0435081	43.8967
Idx_1123	art_INSTI	19	49225766	rs11882796	T	A	0.518357	ADD-CONDTL	0.601108	0.0363672	60.6431
Idx_1123	art_INSTI	19	49225766	rs11882796	T	A	0.518357	ADD-INT_SNP	0.692401	0.0427852	58.1785
Idx_1123	art_INSTI	19	49227043	rs11666792	A	G	0.520979	ADD-CONDTL	0.607747	0.0365607	61.3229
Idx_1123	art_INSTI	19	49227043	rs11666792	A	G	0.520979	ADD-INT_SNP	0.70191	0.0430742	58.9729
Idx_1123	art_INSTI	19	49227256	rs12979891	T	C	0.524038	ADD-CONDTL	0.618157	0.0364753	63.6954
Idx_1123	art_INSTI	19	49227256	rs12979891	T	C	0.524038	ADD-INT_SNP	0.712073	0.0429755	60.9348
Idx_1123	art_INSTI	19	49227443	rs11878908	T	C	0.520105	ADD-CONDTL	0.610845	0.0365297	62.0419
Idx_1123	art_INSTI	19	49227443	rs11878908	T	C	0.520105	ADD-INT_SNP	0.702247	0.0430493	59.0954
Idx_1123	art_INSTI	19	49228272	rs2287921	C	T	0.520105	ADD-CONDTL	0.610845	0.0365297	62.0419
Idx_1123	art_INSTI	19	49228272	rs2287921	C	T	0.520105	ADD-INT_SNP	0.702247	0.0430493	59.0954
Idx_1123	art_INSTI	19	49229323	rs479486	G	A	0.528846	ADD-CONDTL	-0.596304	0.0368336	58.2205
Idx_1123	art_INSTI	19	49229323	rs479486	G	A	0.528846	ADD-INT_SNP	-0.695803	0.0437157	56.313
Idx_1123	art_INSTI	19	49229525	rs8112983	C	T	0.515297	ADD-CONDTL	0.598436	0.0362709	60.4287
Idx_1123	art_INSTI	19	49229525	rs8112983	C	T	0.515297	ADD-INT_SNP	0.695319	0.0429934	58.1046
Idx_1123	art_INSTI	19	49232029	rs147766034	GCAAA	G	0.581189	ADD-CONDTL	-0.530937	0.0374141	44.9812
Idx_1123	art_INSTI	19	49232029	rs147766034	GCAAA	G	0.581189	ADD-INT_SNP	-0.598365	0.0439059	41.566
Idx_1123	art_INSTI	19	49232226	rs2287922	A	G	0.522727	ADD-CONDTL	0.609675	0.0365683	61.6803
Idx_1123	art_INSTI	19	49232226	rs2287922	A	G	0.522727	ADD-INT_SNP	0.698508	0.043026	58.5415
Idx_1123	art_INSTI	19	49233335	rs281407	A	G	0.67701	ADD-CONDTL	-0.407135	0.0392403	24.4938
Idx_1123	art_INSTI	19	49233335	rs281407	A	G	0.67701	ADD-INT_SNP	-0.477989	0.0451014	25.5169
Idx_1123	art_INSTI	19	49233406	rs281408	A	C	0.567745	ADD-CONDTL	-0.503654	0.0374307	40.5447
Idx_1123	art_INSTI	19	49233406	rs281408	A	C	0.567745	ADD-INT_SNP	-0.570056	0.0437376	38.1032
Idx_1123	art_INSTI	19	49234299	rs412712	T	A	0.565559	ADD-CONDTL	-0.497743	0.0374172	39.6501
Idx_1123	art_INSTI	19	49234299	rs412712	T	A	0.565559	ADD-INT_SNP	-0.561129	0.0436369	37.1162
Idx_1123	art_INSTI	19	49236102	rs439523	C	T	0.494755	ADD-CONDTL	0.562517	0.0368388	51.9147
Idx_1123	art_INSTI	19	49236102	rs439523	C	T	0.494755	ADD-INT_SNP	0.56674	0.0357735	55.7998
Idx_1123	art_INSTI	19	49237062	rs34801352	CA	C	0.51486	ADD-CONDTL	0.540709	0.0366654	48.4933
Idx_1123	art_INSTI	19	49237062	rs34801352	CA	C	0.51486	ADD-INT_SNP	0.606178	0.0429525	44.499
Idx_1123	art_INSTI	19	49237547	rs12979144	A	G	0.565122	ADD-CONDTL	-0.49872	0.0375062	39.6181
Idx_1123	art_INSTI	19	49237547	rs12979144	A	G	0.565122	ADD-INT_SNP	-0.561746	0.0437464	37.0148
Idx_1123	art_INSTI	19	49237552	rs12978499	C	A	0.565122	ADD-CONDTL	-0.49872	0.0375062	39.6181
Idx_1123	art_INSTI	19	49237552	rs12978499	C	A	0.565122	ADD-INT_SNP	-0.561746	0.0437464	37.0148
Idx_1123	art_INSTI	19	49239026	rs418464	C	T	0.553322	ADD-CONDTL	0.565826	0.0367011	52.9012
Idx_1123	art_INSTI	19	49239026	rs418464	C	T	0.553322	ADD-INT_SNP	0.641343	0.0429036	49.7977
Idx_1123	art_INSTI	19	49239200	rs1231281	A	G	0.545892	ADD-CONDTL	0.557079	0.0364129	52.1095
Idx_1123	art_INSTI	19	49239200	rs1231281	A	G	0.545892	ADD-INT_SNP	0.635435	0.0427563	49.234
Idx_1123	art_INSTI	19	49241006	rs12981072	G	C	0.55201	ADD-CONDTL	-0.483143	0.0374114	37.4273
Idx_1123	art_INSTI	19	49241006	rs12981072	G	C	0.55201	ADD-INT_SNP	-0.548114	0.0436231	35.4817
Idx_1123	art_INSTI	19	49241014	rs380743	A	G	0.55201	ADD-CONDTL	0.554486	0.0365984	51.1243
Idx_1123	art_INSTI	19	49241014	rs380743	A	G	0.55201	ADD-INT_SNP	0.634665	0.0428947	48.8077
Idx_1123	art_INSTI	19	49241015	rs427248	T	C	0.55201	ADD-CONDTL	0.554486	0.0365984	51.1243
Idx_1123	art_INSTI	19	49241015	rs427248	T	C	0.55201	ADD-INT_SNP	0.634665	0.0428947	48.8077
Idx_1123	art_INSTI	19	49241400	rs56066508	T	C	0.551136	ADD-CONDTL	-0.481101	0.0373404	37.2577
Idx_1123	art_INSTI	19	49241400	rs56066508	T	C	0.551136	ADD-INT_SNP	-0.545064	0.0435835	35.1608
Idx_1123	art_INSTI	19	49241976	rs973579	G	A	0.552885	ADD-CONDTL	0.557958	0.0366782	51.5325
Idx_1123	art_INSTI	19	49241976	rs973579	G	A	0.552885	ADD-INT_SNP	0.632745	0.0428564	48.6039
Idx_1123	art_INSTI	19	49244219	rs2307018	A	C	0.553322	ADD-CONDTL	-0.476882	0.0372225	36.8504
Idx_1123	art_INSTI	19	49244219	rs2307018	A	C	0.553322	ADD-INT_SNP	-0.538969	0.0435321	34.4798
Idx_1123	art_INSTI	19	49244220	rs2307019	A	G	0.553322	ADD-CONDTL	-0.476882	0.0372225	36.8504
Idx_1123	art_INSTI	19	49244220	rs2307019	A	G	0.553322	ADD-INT_SNP	-0.538969	0.0435321	34.4798
Idx_1123	art_INSTI	19	49246866	rs838147	A	G	0.542395	ADD-CONDTL	0.553328	0.0364719	51.2617
Idx_1123	art_INSTI	19	49246866	rs838147	A	G	0.542395	ADD-INT_SNP	0.627422	0.0428716	47.7743
Idx_1123	art_INSTI	19	49247086	rs12462324	G	A	0.555944	ADD-CONDTL	-0.483359	0.0375248	37.24
Idx_1123	art_INSTI	19	49247086	rs12462324	G	A	0.555944	ADD-INT_SNP	-0.547509	0.0437858	35.1503
Idx_1123	art_INSTI	19	49247124	rs12460295	G	T	0.555944	ADD-CONDTL	-0.483359	0.0375248	37.24
Idx_1123	art_INSTI	19	49247124	rs12460295	G	T	0.555944	ADD-INT_SNP	-0.547509	0.0437858	35.1503
Idx_1123	art_INSTI	19	49247601	rs11672046	T	C	0.555944	ADD-CONDTL	-0.483359	0.0375248	37.24
Idx_1123	art_INSTI	19	49247601	rs11672046	T	C	0.555944	ADD-INT_SNP	-0.547509	0.0437858	35.1503
Idx_1123	art_INSTI	19	49247693	rs8108136	T	C	0.555944	ADD-CONDTL	-0.483359	0.0375248	37.24
Idx_1123	art_INSTI	19	49247693	rs8108136	T	C	0.555944	ADD-INT_SNP	-0.547509	0.0437858	35.1503
Idx_1123	art_INSTI	19	49247786	rs8108468	A	G	0.555507	ADD-CONDTL	-0.483113	0.037521	37.2104
Idx_1123	art_INSTI	19	49247786	rs8108468	A	G	0.555507	ADD-INT_SNP	-0.547443	0.0437962	35.1258
Idx_1123	art_INSTI	19	49247900	rs8111288	A	G	0.555507	ADD-CONDTL	-0.483113	0.037521	37.2104
Idx_1123	art_INSTI	19	49247900	rs8111288	A	G	0.555507	ADD-INT_SNP	-0.547443	0.0437962	35.1258
Idx_1123	art_INSTI	19	49247963	rs8111399	T	G	0.555507	ADD-CONDTL	-0.483113	0.037521	37.2104
Idx_1123	art_INSTI	19	49247963	rs8111399	T	G	0.555507	ADD-INT_SNP	-0.547443	0.0437962	35.1258
Idx_1123	art_INSTI	19	49247998	rs11381763	GC	G	0.556381	ADD-CONDTL	-0.485161	0.0376199	37.3265
Idx_1123	art_INSTI	19	49247998	rs11381763	GC	G	0.556381	ADD-INT_SNP	-0.548997	0.0438834	35.1836
Idx_1123	art_INSTI	19	49247999	rs56098615	A	T	0.556381	ADD-CONDTL	-0.485161	0.0376199	37.3265
Idx_1123	art_INSTI	19	49247999	rs56098615	A	T	0.556381	ADD-INT_SNP	-0.548997	0.0438834	35.1836
Idx_1123	art_INSTI	19	49248022	rs8111208	C	A	0.555507	ADD-CONDTL	-0.483113	0.037521	37.2104
Idx_1123	art_INSTI	19	49248022	rs8111208	C	A	0.555507	ADD-INT_SNP	-0.547443	0.0437962	35.1258
Idx_1123	art_INSTI	19	49248052	rs838146	C	T	0.549825	ADD-CONDTL	0.555406	0.0366645	51.1096
Idx_1123	art_INSTI	19	49248052	rs838146	C	T	0.549825	ADD-INT_SNP	0.630151	0.0429686	47.9691
Idx_1123	art_INSTI	19	49248120	rs11083948	G	A	0.555507	ADD-CONDTL	-0.483113	0.037521	37.2104
Idx_1123	art_INSTI	19	49248120	rs11083948	G	A	0.555507	ADD-INT_SNP	-0.547443	0.0437962	35.1258
Idx_1123	art_INSTI	19	49248255	rs12611201	A	G	0.555507	ADD-CONDTL	-0.483113	0.037521	37.2104
Idx_1123	art_INSTI	19	49248255	rs12611201	A	G	0.555507	ADD-INT_SNP	-0.547443	0.0437962	35.1258
Idx_1123	art_INSTI	19	49248295	rs12611203	A	G	0.555507	ADD-CONDTL	-0.483113	0.037521	37.2104
Idx_1123	art_INSTI	19	49248295	rs12611203	A	G	0.555507	ADD-INT_SNP	-0.547443	0.0437962	35.1258
Idx_1123	art_INSTI	19	49248331	rs12611211	A	G	0.555507	ADD-CONDTL	-0.483113	0.037521	37.2104
Idx_1123	art_INSTI	19	49248331	rs12611211	A	G	0.555507	ADD-INT_SNP	-0.547443	0.0437962	35.1258
Idx_1123	art_INSTI	19	49248640	rs12982115	G	A	0.555944	ADD-CONDTL	-0.483359	0.0375248	37.24
Idx_1123	art_INSTI	19	49248640	rs12982115	G	A	0.555944	ADD-INT_SNP	-0.547509	0.0437858	35.1503
Idx_1123	art_INSTI	19	49248730	rs838145	G	A	0.591719	ADD-CONDTL	0.620115	0.0376241	60.3051
Idx_1123	art_INSTI	19	49248730	rs838145	G	A	0.591719	ADD-INT_SNP	0.710395	0.0440117	57.882
Idx_1123	art_INSTI	19	49249443	rs12975033	T	A	0.55507	ADD-CONDTL	-0.48177	0.037436	37.1731
Idx_1123	art_INSTI	19	49249443	rs12975033	T	A	0.55507	ADD-INT_SNP	-0.547593	0.0437865	35.1596
Idx_1123	art_INSTI	19	49249698	rs12975781	T	C	0.582168	ADD-CONDTL	-0.442698	0.0375459	31.3614
Idx_1123	art_INSTI	19	49249698	rs12975781	T	C	0.582168	ADD-INT_SNP	-0.489011	0.0435346	28.5502
Idx_1123	art_INSTI	19	49249795	rs8102032	T	C	0.553759	ADD-CONDTL	-0.481143	0.0373756	37.1958
Idx_1123	art_INSTI	19	49249795	rs8102032	T	C	0.553759	ADD-INT_SNP	-0.542372	0.0436056	34.7899
Idx_1123	art_INSTI	19	49249814	rs8104897	A	C	0.554196	ADD-CONDTL	-0.479394	0.0373733	36.9376
Idx_1123	art_INSTI	19	49249814	rs8104897	A	C	0.554196	ADD-INT_SNP	-0.540262	0.0436081	34.5235
Idx_1123	art_INSTI	19	49249888	rs8105137	A	G	0.553759	ADD-CONDTL	-0.481143	0.0373756	37.1958
Idx_1123	art_INSTI	19	49249888	rs8105137	A	G	0.553759	ADD-INT_SNP	-0.542372	0.0436056	34.7899
Idx_1123	art_INSTI	19	49250197	rs8106205	C	T	0.536276	ADD-CONDTL	-0.49008	0.0367567	39.8278
Idx_1123	art_INSTI	19	49250197	rs8106205	C	T	0.536276	ADD-INT_SNP	-0.543219	0.0427658	36.2404
Idx_1123	art_INSTI	19	49250239	rs838144	C	T	0.543269	ADD-CONDTL	0.549986	0.0363733	50.9263
Idx_1123	art_INSTI	19	49250239	rs838144	C	T	0.543269	ADD-INT_SNP	0.618845	0.0426436	46.9926
Idx_1123	art_INSTI	19	49250538	rs11667321	G	A	0.536276	ADD-CONDTL	-0.493057	0.0368382	40.1273
Idx_1123	art_INSTI	19	49250538	rs11667321	G	A	0.536276	ADD-INT_SNP	-0.547142	0.0428808	36.5597
Idx_1123	art_INSTI	19	49250633	rs28400015	A	G	0.555507	ADD-CONDTL	-0.480224	0.0374568	36.9013
Idx_1123	art_INSTI	19	49250633	rs28400015	A	G	0.555507	ADD-INT_SNP	-0.542883	0.0436813	34.7363
Idx_1123	art_INSTI	19	49250657	rs28400014	G	C	0.527535	ADD-CONDTL	-0.498816	0.0367611	41.2145
Idx_1123	art_INSTI	19	49250657	rs28400014	G	C	0.527535	ADD-INT_SNP	-0.553672	0.0428947	37.3901
Idx_1123	art_INSTI	19	49251212	rs142312167	C	A	0.782343	ADD-CONDTL	-0.307342	0.0445301	11.2897
Idx_1123	art_INSTI	19	49251212	rs142312167	C	A	0.782343	ADD-INT_SNP	-0.342025	0.0509327	10.7264
Idx_1123	art_INSTI	19	49251215	rs138341463	A	C	0.782343	ADD-CONDTL	-0.307342	0.0445301	11.2897
Idx_1123	art_INSTI	19	49251215	rs138341463	A	C	0.782343	ADD-INT_SNP	-0.342025	0.0509327	10.7264
Idx_1123	art_INSTI	19	49252151	rs838142	G	A	0.696349	ADD-CONDTL	-0.326136	0.0395056	15.82
Idx_1123	art_INSTI	19	49252151	rs838142	G	A	0.696349	ADD-INT_SNP	-0.349299	0.0448958	14.1402
Idx_1123	art_INSTI	19	49252237	rs28400012	T	C	0.795455	ADD-CONDTL	-0.298689	0.0454514	10.303
Idx_1123	art_INSTI	19	49252237	rs28400012	T	C	0.795455	ADD-INT_SNP	-0.33703	0.0516665	10.1622
Idx_1123	art_INSTI	19	49252574	rs147449567	TA	T	0.535839	ADD-CONDTL	0.541231	0.036519	48.967
Idx_1123	art_INSTI	19	49252574	rs147449567	TA	T	0.535839	ADD-INT_SNP	0.614811	0.0430341	45.5764
Idx_1123	art_INSTI	19	49252575	rs838141	T	A	0.709261	ADD-CONDTL	-0.321971	0.0406857	14.602
Idx_1123	art_INSTI	19	49252575	rs838141	T	A	0.709261	ADD-INT_SNP	-0.339541	0.0461667	12.7181
Idx_1123	art_INSTI	19	49252576	rs28745909	T	A	0.806381	ADD-CONDTL	-0.288025	0.0469118	9.08263
Idx_1123	art_INSTI	19	49252576	rs28745909	T	A	0.806381	ADD-INT_SNP	-0.315077	0.0532401	8.48702
Idx_1123	art_INSTI	19	49252679	rs12327653	C	T	0.745192	ADD-CONDTL	-0.378163	0.0421114	18.5677
Idx_1123	art_INSTI	19	49252679	rs12327653	C	T	0.745192	ADD-INT_SNP	-0.417116	0.0494658	16.4703
Idx_1123	art_INSTI	19	49252698	rs838140	T	C	0.70979	ADD-CONDTL	-0.321485	0.040318	14.8126
Idx_1123	art_INSTI	19	49252698	rs838140	T	C	0.70979	ADD-INT_SNP	-0.338761	0.0456562	12.9308
Idx_1123	art_INSTI	19	49252871	rs150453456	C	CAAA	0.792395	ADD-CONDTL	-0.255434	0.0453798	7.7412
Idx_1123	art_INSTI	19	49252871	rs150453456	C	CAAA	0.792395	ADD-INT_SNP	-0.287953	0.0518149	7.56238
Idx_1123	art_INSTI	19	49252989	rs12611028	T	C	0.799825	ADD-CONDTL	-0.284336	0.0461204	9.15213
Idx_1123	art_INSTI	19	49252989	rs12611028	T	C	0.799825	ADD-INT_SNP	-0.314128	0.0527379	8.58864
Idx_1123	art_INSTI	19	49253261	rs4021	G	A	0.687444	ADD-CONDTL	-0.34421	0.0395686	17.4754
Idx_1123	art_INSTI	19	49253261	rs4021	G	A	0.687444	ADD-INT_SNP	-0.360789	0.0449298	15.0113
Idx_1123	art_INSTI	19	49253389	rs4015	T	C	0.763549	ADD-CONDTL	-0.263211	0.0434836	8.84744
Idx_1123	art_INSTI	19	49253389	rs4015	T	C	0.763549	ADD-INT_SNP	-0.27612	0.04914	7.71664
Idx_1123	art_INSTI	19	49254955	rs8103840	T	C	0.516028	ADD-CONDTL	-0.493472	0.0365196	40.8797
Idx_1123	art_INSTI	19	49254955	rs8103840	T	C	0.516028	ADD-INT_SNP	-0.562554	0.043074	38.255
Idx_1123	art_INSTI	19	49256388	rs838136	C	T	0.675865	ADD-CONDTL	-0.333772	0.0405842	15.7066
Idx_1123	art_INSTI	19	49256388	rs838136	C	T	0.675865	ADD-INT_SNP	-0.365335	0.0458115	14.8162
Idx_1123	art_INSTI	19	49257141	rs28745907	G	T	0.796077	ADD-CONDTL	-0.309713	0.0473814	10.2011
Idx_1123	art_INSTI	19	49257141	rs28745907	G	T	0.796077	ADD-INT_SNP	-0.340517	0.0542982	9.4459
Idx_1123	art_INSTI	19	49301882	rs35104437	C	CCTTT	0.819651	ADD-CONDTL	0.30362	0.0473636	9.83824
Idx_1123	art_INSTI	19	49301882	rs35104437	C	CCTTT	0.819651	ADD-INT_SNP	0.316002	0.0543044	8.22791
Idx_1123	art_INSTI	19	49302286	rs4802505	G	A	0.819214	ADD-CONDTL	0.299613	0.0472902	9.6264
Idx_1123	art_INSTI	19	49302286	rs4802505	G	A	0.819214	ADD-INT_SNP	0.310816	0.0542229	8.00377
Idx_1123	art_INSTI	19	49302323	rs4802506	C	T	0.819651	ADD-CONDTL	0.30362	0.0473636	9.83824
Idx_1123	art_INSTI	19	49302323	rs4802506	C	T	0.819651	ADD-INT_SNP	0.316002	0.0543044	8.22791
Idx_1123	art_INSTI	19	49303070	rs11548193	C	G	0.819651	ADD-CONDTL	0.30362	0.0473636	9.83824
Idx_1123	art_INSTI	19	49303070	rs11548193	C	G	0.819651	ADD-INT_SNP	0.316002	0.0543044	8.22791
Idx_1123	art_INSTI	19	49303740	rs56333767	A	G	0.809441	ADD-CONDTL	0.301342	0.0465318	10.0261
Idx_1123	art_INSTI	19	49303740	rs56333767	A	G	0.809441	ADD-INT_SNP	0.311472	0.0536476	8.19362
Idx_1123	art_INSTI	19	49303827	rs55732460	A	G	0.819214	ADD-CONDTL	0.307151	0.047351	10.0568
Idx_1123	art_INSTI	19	49303827	rs55732460	A	G	0.819214	ADD-INT_SNP	0.320479	0.0542701	8.45334
Idx_1123	art_INSTI	19	49304059	rs4801775	C	T	0.819214	ADD-CONDTL	0.307151	0.047351	10.0568
Idx_1123	art_INSTI	19	49304059	rs4801775	C	T	0.819214	ADD-INT_SNP	0.320479	0.0542701	8.45334
Idx_1123	art_INSTI	19	49304215	rs4801776	T	C	0.754808	ADD-CONDTL	0.239537	0.0419371	7.95166
Idx_1123	art_INSTI	19	49304660	rs4802507	G	T	0.819214	ADD-CONDTL	0.307151	0.047351	10.0568
Idx_1123	art_INSTI	19	49304660	rs4802507	G	T	0.819214	ADD-INT_SNP	0.320479	0.0542701	8.45334
Idx_1123	art_INSTI	19	49306276	rs62125920	G	A	0.819214	ADD-CONDTL	0.307151	0.047351	10.0568
Idx_1123	art_INSTI	19	49306276	rs62125920	G	A	0.819214	ADD-INT_SNP	0.320479	0.0542701	8.45334
Idx_1123	art_INSTI	19	49307315	rs56380066	G	A	0.819214	ADD-CONDTL	0.307151	0.047351	10.0568
Idx_1123	art_INSTI	19	49307315	rs56380066	G	A	0.819214	ADD-INT_SNP	0.320479	0.0542701	8.45334
Idx_1123	art_INSTI	19	49307939	rs11672905	A	G	0.819214	ADD-CONDTL	0.307151	0.047351	10.0568
Idx_1123	art_INSTI	19	49307939	rs11672905	A	G	0.819214	ADD-INT_SNP	0.320479	0.0542701	8.45334
Idx_1123	art_INSTI	19	49313000	rs736170	C	T	0.819651	ADD-CONDTL	0.311337	0.0471918	10.378
Idx_1123	art_INSTI	19	49313000	rs736170	C	T	0.819651	ADD-INT_SNP	0.327784	0.0542987	8.80325
Idx_1123	art_INSTI	19	49314782	rs11665957	C	G	0.819651	ADD-CONDTL	0.311337	0.0471918	10.378
Idx_1123	art_INSTI	19	49314782	rs11665957	C	G	0.819651	ADD-INT_SNP	0.327784	0.0542987	8.80325
Idx_1123	art_INSTI	19	49317710	rs55975925	T	C	0.819651	ADD-CONDTL	0.313874	0.04733	10.4788
Idx_1123	art_INSTI	19	49317710	rs55975925	T	C	0.819651	ADD-INT_SNP	0.333246	0.0545294	9.00516
Idx_1123	art_INSTI	19	49317785	rs147097060	A	AAAAG	0.819214	ADD-CONDTL	0.31092	0.0471906	10.3526
Idx_1123	art_INSTI	19	49317785	rs147097060	A	AAAAG	0.819214	ADD-INT_SNP	0.329131	0.0543007	8.86949
Idx_1123	art_INSTI	19	49319004	rs56319547	A	C	0.819651	ADD-CONDTL	0.314267	0.0473313	10.5027
Idx_1123	art_INSTI	19	49319004	rs56319547	A	C	0.819651	ADD-INT_SNP	0.334183	0.0545498	9.04575
Idx_1123	art_INSTI	19	49321911	rs8110610	A	G	0.819651	ADD-CONDTL	0.310064	0.0475291	10.1636
Idx_1123	art_INSTI	19	49321911	rs8110610	A	G	0.819651	ADD-INT_SNP	0.327955	0.0546234	8.71534
Idx_1123	art_INSTI	19	49323935	rs61476702	C	T	0.591346	ADD-CONDTL	0.206799	0.0367298	7.74494
Idx_1123	art_INSTI	19	49324401	rs10410853	C	G	0.594406	ADD-CONDTL	0.210965	0.0367241	8.03555
Idx_1123	art_INSTI	19	49325017	rs142533915	G	GGAT	0.818341	ADD-CONDTL	0.30711	0.0473365	10.06
Idx_1123	art_INSTI	19	49325017	rs142533915	G	GGAT	0.818341	ADD-INT_SNP	0.323839	0.0543762	8.5863
Idx_1123	art_INSTI	19	49325859	rs375225174	C	G	0.819214	ADD-CONDTL	0.309536	0.0474996	10.1432
Idx_1123	art_INSTI	19	49325859	rs375225174	C	G	0.819214	ADD-INT_SNP	0.32685	0.0545611	8.67951
Idx_1123	art_INSTI	19	49326464	rs56318119	AC	A	0.819056	ADD-CONDTL	0.310383	0.047517	10.1879
Idx_1123	art_INSTI	19	49326464	rs56318119	AC	A	0.819056	ADD-INT_SNP	0.328034	0.0545866	8.73005
Idx_1123	art_INSTI	19	49329285	rs4802511	A	G	0.828234	ADD-CONDTL	0.288684	0.0480379	8.7303
Idx_1123	art_INSTI	19	49329285	rs4802511	A	G	0.828234	ADD-INT_SNP	0.311869	0.0552363	7.78481
Idx_1123	art_INSTI	19	49331116	19:49331116:C:CT	CT	C	0.826049	ADD-CONDTL	0.284977	0.0479006	8.56989
Idx_1123	art_INSTI	19	49331116	19:49331116:C:CT	CT	C	0.826049	ADD-INT_SNP	0.314021	0.0549822	7.95037
Idx_1123	art_INSTI	19	49334479	rs11667120	A	T	0.831294	ADD-CONDTL	0.282413	0.0482992	8.30098
Idx_1123	art_INSTI	19	49334479	rs11667120	A	T	0.831294	ADD-INT_SNP	0.308475	0.0552806	7.61928
Idx_1123	art_INSTI	19	49334991	rs62127966	T	C	0.83042	ADD-CONDTL	0.2877	0.048379	8.56313
Idx_1123	art_INSTI	19	49334991	rs62127966	T	C	0.83042	ADD-INT_SNP	0.31133	0.0552413	7.75888
Idx_1123	art_NNRTI	19	49095463	rs3786750	C	G	0.803322	ADD-CONDTL	-0.256028	0.0456995	7.67495
Idx_1123	art_NNRTI	19	49096065	rs2302948	T	C	0.80201	ADD-CONDTL	-0.261423	0.0454701	8.04772
Idx_1123	art_NNRTI	19	49096292	rs3859437	G	A	0.73208	ADD-CONDTL	-0.234981	0.0414123	7.85589
Idx_1123	art_NNRTI	19	49096898	rs113948185	A	T	0.708042	ADD-CONDTL	-0.245721	0.0405671	8.85838
Idx_1123	art_NNRTI	19	49098750	rs12460535	A	G	0.636715	ADD-CONDTL	-0.28525	0.0404749	11.7398
Idx_1123	art_NNRTI	19	49098750	rs12460535	A	G	0.636715	ADD-INT_SNP	-0.301661	0.0478037	9.55549
Idx_1123	art_NNRTI	19	49099381	rs2665586	A	G	0.862319	ADD-CONDTL	-0.318973	0.0553981	8.06957
Idx_1123	art_NNRTI	19	49099665	rs3843745	G	C	0.479964	ADD-CONDTL	0.393255	0.0374068	25.1231
Idx_1123	art_NNRTI	19	49099665	rs3843745	G	C	0.479964	ADD-INT_SNP	0.418822	0.0457222	19.2854
Idx_1123	art_NNRTI	19	49099727	rs3859438	G	C	0.48041	ADD-CONDTL	0.395323	0.0374139	25.3691
Idx_1123	art_NNRTI	19	49099727	rs3859438	G	C	0.48041	ADD-INT_SNP	0.419408	0.0457247	19.335
Idx_1123	art_NNRTI	19	49100663	rs8103525	C	T	0.849275	ADD-CONDTL	-0.294749	0.0531863	7.52386
Idx_1123	art_NNRTI	19	49100703	rs7408540	T	C	0.855556	ADD-CONDTL	-0.296452	0.0542872	7.32425
Idx_1123	art_NNRTI	19	49101956	rs4149455	T	C	0.67264	ADD-CONDTL	-0.266524	0.0392865	10.9326
Idx_1123	art_NNRTI	19	49101956	rs4149455	T	C	0.67264	ADD-INT_SNP	-0.277944	0.0474877	8.31618
Idx_1123	art_NNRTI	19	49102399	rs1132054	C	T	0.543188	ADD-CONDTL	-0.35674	0.0372547	20.995
Idx_1123	art_NNRTI	19	49102399	rs1132054	C	T	0.543188	ADD-INT_SNP	-0.367167	0.0455724	15.106
Idx_1123	art_NNRTI	19	49102782	rs10410524	A	G	0.673077	ADD-CONDTL	-0.268239	0.0391645	11.1288
Idx_1123	art_NNRTI	19	49102782	rs10410524	A	G	0.673077	ADD-INT_SNP	-0.276312	0.0475099	8.21958
Idx_1123	art_NNRTI	19	49103447	rs411482	T	C	0.628228	ADD-CONDTL	0.559031	0.0379719	48.3333
Idx_1123	art_NNRTI	19	49103447	rs411482	T	C	0.628228	ADD-INT_SNP	0.583888	0.0468418	34.9366
Idx_1123	art_NNRTI	19	49104308	rs1236093	T	C	0.625111	ADD-CONDTL	0.553865	0.0379461	47.5267
Idx_1123	art_NNRTI	19	49104308	rs1236093	T	C	0.625111	ADD-INT_SNP	0.583767	0.0468252	34.9466
Idx_1123	art_NNRTI	19	49114236	rs454715	T	G	0.619768	ADD-CONDTL	0.565697	0.0378402	49.8051
Idx_1123	art_NNRTI	19	49114236	rs454715	T	G	0.619768	ADD-INT_SNP	0.58354	0.0466959	35.1084
Idx_1123	art_NNRTI	19	49115918	rs57043212	C	CAA	0.786463	ADD-CONDTL	-0.253367	0.0435915	8.21031
Idx_1123	art_NNRTI	19	49116076	rs2617801	C	G	0.62333	ADD-CONDTL	0.565727	0.0381109	49.1201
Idx_1123	art_NNRTI	19	49116076	rs2617801	C	G	0.62333	ADD-INT_SNP	0.58817	0.0468978	35.3542
Idx_1123	art_NNRTI	19	49116359	rs447802	C	T	0.718094	ADD-CONDTL	-0.275919	0.0416744	10.4471
Idx_1123	art_NNRTI	19	49116359	rs447802	C	T	0.718094	ADD-INT_SNP	-0.2956	0.0499946	8.47282
Idx_1123	art_NNRTI	19	49116438	rs376524	G	A	0.7869	ADD-CONDTL	-0.253495	0.0435601	8.22878
Idx_1123	art_NNRTI	19	49116760	rs443527	G	C	0.718531	ADD-CONDTL	-0.276166	0.0416723	10.4655
Idx_1123	art_NNRTI	19	49116760	rs443527	G	C	0.718531	ADD-INT_SNP	-0.295724	0.049973	8.48611
Idx_1123	art_NNRTI	19	49117104	rs433852	T	C	0.787336	ADD-CONDTL	-0.256389	0.0436916	8.35588
Idx_1123	art_NNRTI	19	49117247	rs374886	A	G	0.62244	ADD-CONDTL	0.564451	0.0380869	48.964
Idx_1123	art_NNRTI	19	49117247	rs374886	A	G	0.62244	ADD-INT_SNP	0.584345	0.046936	34.8534
Idx_1123	art_NNRTI	19	49120774	19:49120774:T:G	G	T	0.714598	ADD-CONDTL	-0.268936	0.0414001	10.0837
Idx_1123	art_NNRTI	19	49120774	19:49120774:T:G	G	T	0.714598	ADD-INT_SNP	-0.278324	0.049697	7.66991
Idx_1123	art_NNRTI	19	49122248	rs3094287	C	T	0.714161	ADD-CONDTL	-0.266777	0.0411372	10.052
Idx_1123	art_NNRTI	19	49122248	rs3094287	C	T	0.714161	ADD-INT_SNP	-0.278598	0.0494874	7.74343
Idx_1123	art_NNRTI	19	49125515	rs201559091	C	CA	0.80187	ADD-CONDTL	-0.272735	0.0468686	8.22805
Idx_1123	art_NNRTI	19	49127490	rs386243	T	C	0.719843	ADD-CONDTL	-0.266684	0.041362	9.94433
Idx_1123	art_NNRTI	19	49127490	rs386243	T	C	0.719843	ADD-INT_SNP	-0.286127	0.0494404	8.14556
Idx_1123	art_NNRTI	19	49130070	rs71335811	T	TC	0.710664	ADD-CONDTL	-0.253188	0.0412231	9.08858
Idx_1123	art_NNRTI	19	49131764	rs34630951	AAG	A	0.709353	ADD-CONDTL	-0.252972	0.0412278	9.07239
Idx_1123	art_NNRTI	19	49136515	rs550455	C	T	0.713724	ADD-CONDTL	-0.280694	0.041651	10.7979
Idx_1123	art_NNRTI	19	49136515	rs550455	C	T	0.713724	ADD-INT_SNP	-0.294355	0.0494237	8.58688
Idx_1123	art_NNRTI	19	49137897	rs67000082	G	GC	0.713287	ADD-CONDTL	-0.280037	0.0416656	10.7437
Idx_1123	art_NNRTI	19	49137897	rs67000082	G	GC	0.713287	ADD-INT_SNP	-0.293813	0.0494596	8.54634
Idx_1123	art_NNRTI	19	49138286	rs386551	G	C	0.711976	ADD-CONDTL	-0.287824	0.041685	11.2985
Idx_1123	art_NNRTI	19	49138286	rs386551	G	C	0.711976	ADD-INT_SNP	-0.296319	0.049498	8.6687
Idx_1123	art_NNRTI	19	49140809	rs8102492	A	C	0.792576	ADD-CONDTL	-0.256687	0.0438309	8.32486
Idx_1123	art_NNRTI	19	49141406	rs137896889	AAGAC	A	0.716783	ADD-CONDTL	-0.276391	0.041438	10.5921
Idx_1123	art_NNRTI	19	49141406	rs137896889	AAGAC	A	0.716783	ADD-INT_SNP	-0.286818	0.0494399	8.18189
Idx_1123	art_NNRTI	19	49144241	rs55720021	G	T	0.721154	ADD-CONDTL	-0.270539	0.0413317	10.2271
Idx_1123	art_NNRTI	19	49144241	rs55720021	G	T	0.721154	ADD-INT_SNP	-0.280405	0.04953	7.82327
Idx_1123	art_NNRTI	19	49144245	rs11428934	T	TG	0.715472	ADD-CONDTL	-0.270164	0.041377	10.18
Idx_1123	art_NNRTI	19	49144245	rs11428934	T	TG	0.715472	ADD-INT_SNP	-0.282127	0.0493725	7.95787
Idx_1123	art_NNRTI	19	49145513	rs4365394	C	T	0.71722	ADD-CONDTL	-0.278919	0.0415294	10.7292
Idx_1123	art_NNRTI	19	49145513	rs4365394	C	T	0.71722	ADD-INT_SNP	-0.291793	0.0496425	8.38137
Idx_1123	art_NNRTI	19	49145868	rs56408500	T	TAGG	0.621104	ADD-CONDTL	0.57093	0.038073	50.1059
Idx_1123	art_NNRTI	19	49145868	rs56408500	T	TAGG	0.621104	ADD-INT_SNP	0.60486	0.047426	36.5271
Idx_1123	art_NNRTI	19	49148781	rs10426317	C	T	0.718094	ADD-CONDTL	-0.277246	0.041529	10.6097
Idx_1123	art_NNRTI	19	49148781	rs10426317	C	T	0.718094	ADD-INT_SNP	-0.286571	0.0497351	8.08015
Idx_1123	art_NNRTI	19	49152955	rs8111500	A	G	0.603295	ADD-CONDTL	-0.339826	0.0370321	19.3514
Idx_1123	art_NNRTI	19	49152955	rs8111500	A	G	0.603295	ADD-INT_SNP	-0.316959	0.0439359	12.2653
Idx_1123	art_NNRTI	19	49153824	rs12973839	A	C	0.528495	ADD-CONDTL	0.467415	0.0373037	35.291
Idx_1123	art_NNRTI	19	49153824	rs12973839	A	C	0.528495	ADD-INT_SNP	0.469465	0.0448023	24.9652
Idx_1123	art_NNRTI	19	49153928	rs73055560	G	A	0.664737	ADD-CONDTL	-0.362844	0.038744	20.1196
Idx_1123	art_NNRTI	19	49153928	rs73055560	G	A	0.664737	ADD-INT_SNP	-0.354366	0.0465775	13.5557
Idx_1123	art_NNRTI	19	49154275	rs35917314	CA	C	0.528495	ADD-CONDTL	0.467415	0.0373037	35.291
Idx_1123	art_NNRTI	19	49154275	rs35917314	CA	C	0.528495	ADD-INT_SNP	0.469465	0.0448023	24.9652
Idx_1123	art_NNRTI	19	49155256	rs10412111	A	G	0.664737	ADD-CONDTL	-0.362844	0.038744	20.1196
Idx_1123	art_NNRTI	19	49155256	rs10412111	A	G	0.664737	ADD-INT_SNP	-0.354366	0.0465775	13.5557
Idx_1123	art_NNRTI	19	49155758	rs414299	T	C	0.502226	ADD-CONDTL	0.446086	0.0363183	33.9499
Idx_1123	art_NNRTI	19	49155758	rs414299	T	C	0.502226	ADD-INT_SNP	0.427948	0.0436343	21.9812
Idx_1123	art_NNRTI	19	49157135	rs62130318	A	G	0.668744	ADD-CONDTL	-0.370831	0.0390351	20.6777
Idx_1123	art_NNRTI	19	49157135	rs62130318	A	G	0.668744	ADD-INT_SNP	-0.362053	0.0467974	13.991
Idx_1123	art_NNRTI	19	49157255	rs62130319	T	C	0.668744	ADD-CONDTL	-0.370831	0.0390351	20.6777
Idx_1123	art_NNRTI	19	49157255	rs62130319	T	C	0.668744	ADD-INT_SNP	-0.362053	0.0467974	13.991
Idx_1123	art_NNRTI	19	49157438	rs2353017	T	G	0.526269	ADD-CONDTL	0.475195	0.0373549	36.3453
Idx_1123	art_NNRTI	19	49157438	rs2353017	T	G	0.526269	ADD-INT_SNP	0.480584	0.0449269	25.9784
Idx_1123	art_NNRTI	19	49158138	rs8103121	G	A	0.67008	ADD-CONDTL	-0.373776	0.0391492	20.8765
Idx_1123	art_NNRTI	19	49158138	rs8103121	G	A	0.67008	ADD-INT_SNP	-0.363702	0.0470246	13.9831
Idx_1123	art_NNRTI	19	49158532	rs112593985	G	A	0.593054	ADD-CONDTL	0.570741	0.0376611	51.1513
Idx_1123	art_NNRTI	19	49158532	rs112593985	G	A	0.593054	ADD-INT_SNP	0.591004	0.0467344	35.9293
Idx_1123	art_NNRTI	19	49159866	rs371907636	T	TTTTG	0.67008	ADD-CONDTL	-0.373776	0.0391492	20.8765
Idx_1123	art_NNRTI	19	49159866	rs371907636	T	TTTTG	0.67008	ADD-INT_SNP	-0.363702	0.0470246	13.9831
Idx_1123	art_NNRTI	19	49160255	rs2892233	A	G	0.670971	ADD-CONDTL	-0.371669	0.039239	20.5611
Idx_1123	art_NNRTI	19	49160255	rs2892233	A	G	0.670971	ADD-INT_SNP	-0.363173	0.0471408	13.8798
Idx_1123	art_NNRTI	19	49162024	rs71179030	A	AT	0.513953	ADD-CONDTL	0.47849	0.037232	37.0743
Idx_1123	art_NNRTI	19	49162024	rs71179030	A	AT	0.513953	ADD-INT_SNP	0.481017	0.0447164	26.2605
Idx_1123	art_NNRTI	19	49162498	rs113040517	G	C	0.713713	ADD-CONDTL	-0.293622	0.0422308	11.446
Idx_1123	art_NNRTI	19	49162498	rs113040517	G	C	0.713713	ADD-INT_SNP	-0.285517	0.0501297	7.91022
Idx_1123	art_NNRTI	19	49162501	rs62130338	G	A	0.731523	ADD-CONDTL	-0.291826	0.0420743	11.3942
Idx_1123	art_NNRTI	19	49162501	rs62130338	G	A	0.731523	ADD-INT_SNP	-0.287668	0.0505731	7.89141
Idx_1123	art_NNRTI	19	49164219	rs8106430	A	G	0.860262	ADD-CONDTL	-0.346368	0.0512853	10.8414
Idx_1123	art_NNRTI	19	49164219	rs8106430	A	G	0.860262	ADD-INT_SNP	-0.358866	0.0629498	7.92362
Idx_1123	art_NNRTI	19	49164740	rs281391	T	C	0.760018	ADD-CONDTL	-0.400309	0.0438126	19.1918
Idx_1123	art_NNRTI	19	49164740	rs281391	T	C	0.760018	ADD-INT_SNP	-0.411717	0.0537562	13.7272
Idx_1123	art_NNRTI	19	49164952	rs281392	A	G	0.650725	ADD-CONDTL	-0.464164	0.040905	29.1167
Idx_1123	art_NNRTI	19	49164952	rs281392	A	G	0.650725	ADD-INT_SNP	-0.495188	0.0501345	22.2817
Idx_1123	art_NNRTI	19	49166875	rs371690	G	A	0.651208	ADD-CONDTL	-0.455635	0.0409528	28.0273
Idx_1123	art_NNRTI	19	49166875	rs371690	G	A	0.651208	ADD-INT_SNP	-0.487472	0.0500301	21.7066
Idx_1123	art_NNRTI	19	49168182	rs373002	T	C	0.602404	ADD-CONDTL	-0.46168	0.0389032	31.7576
Idx_1123	art_NNRTI	19	49168182	rs373002	T	C	0.602404	ADD-INT_SNP	-0.510044	0.0477568	25.8988
Idx_1123	art_NNRTI	19	49168230	rs448198	C	T	0.653623	ADD-CONDTL	-0.455109	0.0411192	27.7465
Idx_1123	art_NNRTI	19	49168230	rs448198	C	T	0.653623	ADD-INT_SNP	-0.486999	0.0503566	21.3975
Idx_1123	art_NNRTI	19	49168557	rs73581799	G	A	0.728406	ADD-CONDTL	-0.379732	0.0422996	18.5563
Idx_1123	art_NNRTI	19	49168557	rs73581799	G	A	0.728406	ADD-INT_SNP	-0.417515	0.0514686	15.3029
Idx_1123	art_NNRTI	19	49168737	rs9676755	A	G	0.728406	ADD-CONDTL	-0.379732	0.0422996	18.5563
Idx_1123	art_NNRTI	19	49168737	rs9676755	A	G	0.728406	ADD-INT_SNP	-0.417515	0.0514686	15.3029
Idx_1123	art_NNRTI	19	49168942	rs8111874	A	G	0.589938	ADD-CONDTL	0.625226	0.0371781	62.7376
Idx_1123	art_NNRTI	19	49168942	rs8111874	A	G	0.589938	ADD-INT_SNP	0.67376	0.0460735	47.7019
Idx_1123	art_NNRTI	19	49169216	rs60455062	T	TG	0.82736	ADD-CONDTL	-0.32806	0.0495117	10.4621
Idx_1123	art_NNRTI	19	49169216	rs60455062	T	TG	0.82736	ADD-INT_SNP	-0.353286	0.0590118	8.66933
Idx_1123	art_NNRTI	19	49170068	rs67824186	G	A	0.622222	ADD-CONDTL	-0.462841	0.0406222	29.3478
Idx_1123	art_NNRTI	19	49170068	rs67824186	G	A	0.622222	ADD-INT_SNP	-0.500134	0.0494582	23.3121
Idx_1123	art_NNRTI	19	49170468	rs66514709	A	C	0.864192	ADD-CONDTL	-0.335576	0.0518043	10.0311
Idx_1123	art_NNRTI	19	49170468	rs66514709	A	C	0.864192	ADD-INT_SNP	-0.354643	0.0633655	7.66083
Idx_1123	art_NNRTI	19	49171306	rs12462111	T	C	0.588157	ADD-CONDTL	0.619691	0.0370998	61.9071
Idx_1123	art_NNRTI	19	49171306	rs12462111	T	C	0.588157	ADD-INT_SNP	0.665553	0.0459597	46.798
Idx_1123	art_NNRTI	19	49171593	rs10414737	C	T	0.826923	ADD-CONDTL	-0.31898	0.0491798	10.0548
Idx_1123	art_NNRTI	19	49171593	rs10414737	C	T	0.826923	ADD-INT_SNP	-0.334004	0.0588801	7.85191
Idx_1123	art_NNRTI	19	49174735	rs11880281	G	A	0.732858	ADD-CONDTL	-0.382701	0.042231	18.8928
Idx_1123	art_NNRTI	19	49174735	rs11880281	G	A	0.732858	ADD-INT_SNP	-0.412812	0.0516577	14.8744
Idx_1123	art_NNRTI	19	49175351	19:49175351:C:T	C	T	0.650725	ADD-CONDTL	-0.451107	0.0412846	27.0662
Idx_1123	art_NNRTI	19	49175351	19:49175351:C:T	C	T	0.650725	ADD-INT_SNP	-0.481115	0.0503879	20.8796
Idx_1123	art_NNRTI	19	49175899	rs10558614	C	CTT	0.834061	ADD-CONDTL	-0.330445	0.049931	10.4389
Idx_1123	art_NNRTI	19	49175899	rs10558614	C	CTT	0.834061	ADD-INT_SNP	-0.34367	0.0598283	8.03473
Idx_1123	art_NNRTI	19	49176954	rs7254623	T	C	0.849782	ADD-CONDTL	-0.332243	0.0492527	10.8173
Idx_1123	art_NNRTI	19	49176954	rs7254623	T	C	0.849782	ADD-INT_SNP	-0.365079	0.060234	8.86879
Idx_1123	art_NNRTI	19	49177030	rs281398	T	C	0.827074	ADD-CONDTL	-0.331228	0.0493708	10.7078
Idx_1123	art_NNRTI	19	49177030	rs281398	T	C	0.827074	ADD-INT_SNP	-0.360648	0.0589401	9.02581
Idx_1123	art_NNRTI	19	49177262	rs10418036	A	G	0.829694	ADD-CONDTL	-0.329827	0.0494196	10.604
Idx_1123	art_NNRTI	19	49177262	rs10418036	A	G	0.829694	ADD-INT_SNP	-0.352819	0.0590626	8.63448
Idx_1123	art_NNRTI	19	49177696	rs34427684	AG	A	0.591787	ADD-CONDTL	-0.447184	0.0391433	29.4999
Idx_1123	art_NNRTI	19	49177696	rs34427684	AG	A	0.591787	ADD-INT_SNP	-0.482219	0.0481427	22.8892
Idx_1123	art_NNRTI	19	49178048	rs281401	G	T	0.817308	ADD-CONDTL	-0.326616	0.0490205	10.5709
Idx_1123	art_NNRTI	19	49178048	rs281401	G	T	0.817308	ADD-INT_SNP	-0.348846	0.0581388	8.70543
Idx_1123	art_NNRTI	19	49179481	rs281402	T	C	0.818619	ADD-CONDTL	-0.320713	0.0490998	10.1873
Idx_1123	art_NNRTI	19	49179481	rs281402	T	C	0.818619	ADD-INT_SNP	-0.348718	0.0581828	8.68742
Idx_1123	art_NNRTI	19	49180328	rs281404	G	A	0.818182	ADD-CONDTL	-0.325244	0.0490543	10.4749
Idx_1123	art_NNRTI	19	49180328	rs281404	G	A	0.818182	ADD-INT_SNP	-0.35534	0.0581094	9.01524
Idx_1123	art_NNRTI	19	49181945	rs73583718	G	A	0.818182	ADD-CONDTL	-0.325244	0.0490543	10.4749
Idx_1123	art_NNRTI	19	49181945	rs73583718	G	A	0.818182	ADD-INT_SNP	-0.35534	0.0581094	9.01524
Idx_1123	art_NNRTI	19	49182278	rs67515376	G	A	0.818182	ADD-CONDTL	-0.325244	0.0490543	10.4749
Idx_1123	art_NNRTI	19	49182278	rs67515376	G	A	0.818182	ADD-INT_SNP	-0.35534	0.0581094	9.01524
Idx_1123	art_NNRTI	19	49183284	rs3826838	A	G	0.860262	ADD-CONDTL	-0.351885	0.05152	11.0712
Idx_1123	art_NNRTI	19	49183284	rs3826838	A	G	0.860262	ADD-INT_SNP	-0.370261	0.0630085	8.3774
Idx_1123	art_NNRTI	19	49183705	rs3826846	G	A	0.642029	ADD-CONDTL	-0.470791	0.0410391	29.7377
Idx_1123	art_NNRTI	19	49183705	rs3826846	G	A	0.642029	ADD-INT_SNP	-0.495592	0.049703	22.6904
Idx_1123	art_NNRTI	19	49184178	rs8101298	G	C	0.858952	ADD-CONDTL	-0.355134	0.0511928	11.3979
Idx_1123	art_NNRTI	19	49184178	rs8101298	G	C	0.858952	ADD-INT_SNP	-0.375329	0.0628379	8.63267
Idx_1123	art_NNRTI	19	49185950	rs28362812	A	G	0.856769	ADD-CONDTL	-0.354086	0.0510018	11.4146
Idx_1123	art_NNRTI	19	49185950	rs28362812	A	G	0.856769	ADD-INT_SNP	-0.371944	0.0625416	8.56407
Idx_1123	art_NNRTI	19	49186141	rs67681054	G	C	0.849345	ADD-CONDTL	-0.339698	0.0499803	10.9702
Idx_1123	art_NNRTI	19	49186141	rs67681054	G	C	0.849345	ADD-INT_SNP	-0.361242	0.0613993	8.3961
Idx_1123	art_NNRTI	19	49186385	rs370572829	C	CAA	0.857642	ADD-CONDTL	-0.352819	0.0510389	11.323
Idx_1123	art_NNRTI	19	49186385	rs370572829	C	CAA	0.857642	ADD-INT_SNP	-0.369605	0.0626176	8.44625
Idx_1123	art_NNRTI	19	49186717	rs10421500	C	T	0.830568	ADD-CONDTL	-0.309381	0.0491416	9.51429
Idx_1123	art_NNRTI	19	49186769	rs28746168	G	C	0.857642	ADD-CONDTL	-0.352831	0.0510467	11.3205
Idx_1123	art_NNRTI	19	49186769	rs28746168	G	C	0.857642	ADD-INT_SNP	-0.369747	0.0626331	8.44839
Idx_1123	art_NNRTI	19	49187235	rs57893495	G	C	0.854585	ADD-CONDTL	-0.352723	0.0505424	11.5261
Idx_1123	art_NNRTI	19	49187235	rs57893495	G	C	0.854585	ADD-INT_SNP	-0.374315	0.0623384	8.71706
Idx_1123	art_NNRTI	19	49187267	rs111953330	A	G	0.854585	ADD-CONDTL	-0.352723	0.0505424	11.5261
Idx_1123	art_NNRTI	19	49187267	rs111953330	A	G	0.854585	ADD-INT_SNP	-0.374315	0.0623384	8.71706
Idx_1123	art_NNRTI	19	49187324	rs112557324	T	G	0.854585	ADD-CONDTL	-0.352723	0.0505424	11.5261
Idx_1123	art_NNRTI	19	49187324	rs112557324	T	G	0.854585	ADD-INT_SNP	-0.374315	0.0623384	8.71706
Idx_1123	art_NNRTI	19	49187541	rs7260497	T	C	0.854585	ADD-CONDTL	-0.352723	0.0505424	11.5261
Idx_1123	art_NNRTI	19	49187541	rs7260497	T	C	0.854585	ADD-INT_SNP	-0.374315	0.0623384	8.71706
Idx_1123	art_NNRTI	19	49187611	rs7245536	A	G	0.855459	ADD-CONDTL	-0.359994	0.0506377	11.9329
Idx_1123	art_NNRTI	19	49187611	rs7245536	A	G	0.855459	ADD-INT_SNP	-0.385945	0.0625249	9.17295
Idx_1123	art_NNRTI	19	49187669	rs2098709	G	A	0.621256	ADD-CONDTL	-0.475985	0.0405759	31.0521
Idx_1123	art_NNRTI	19	49187669	rs2098709	G	A	0.621256	ADD-INT_SNP	-0.516781	0.0495884	24.7033
Idx_1123	art_NNRTI	19	49187961	rs6509400	A	C	0.851528	ADD-CONDTL	-0.336953	0.0503559	10.6556
Idx_1123	art_NNRTI	19	49187961	rs6509400	A	C	0.851528	ADD-INT_SNP	-0.360293	0.0621953	8.16008
Idx_1123	art_NNRTI	19	49201217	rs368565	C	T	0.480427	ADD-CONDTL	0.56093	0.0359793	54.0723
Idx_1123	art_NNRTI	19	49201217	rs368565	C	T	0.480427	ADD-INT_SNP	0.620147	0.0447235	42.9939
Idx_1123	art_NNRTI	19	49202449	rs28746180	TTTTTG	T	0.866812	ADD-CONDTL	-0.372522	0.0524701	11.903
Idx_1123	art_NNRTI	19	49202449	rs28746180	TTTTTG	T	0.866812	ADD-INT_SNP	-0.409324	0.0652789	9.44351
Idx_1123	art_NNRTI	19	49202859	rs16982241	A	G	0.858079	ADD-CONDTL	-0.383307	0.0515732	12.9717
Idx_1123	art_NNRTI	19	49202859	rs16982241	A	G	0.858079	ADD-INT_SNP	-0.410901	0.0639482	9.88134
Idx_1123	art_NNRTI	19	49203588	rs199795265	TA	T	0.858515	ADD-CONDTL	-0.39491	0.0518832	13.5672
Idx_1123	art_NNRTI	19	49203588	rs199795265	TA	T	0.858515	ADD-INT_SNP	-0.421508	0.0640897	10.3183
Idx_1123	art_NNRTI	19	49203590	rs80016036	T	A	0.755425	ADD-CONDTL	-0.370743	0.042741	17.3803
Idx_1123	art_NNRTI	19	49203590	rs80016036	T	A	0.755425	ADD-INT_SNP	-0.438163	0.0534616	15.6041
Idx_1123	art_NNRTI	19	49203660	rs111299903	T	C	0.845415	ADD-CONDTL	-0.379448	0.0504309	13.2751
Idx_1123	art_NNRTI	19	49203660	rs111299903	T	C	0.845415	ADD-INT_SNP	-0.414783	0.0614188	10.8402
Idx_1123	art_NNRTI	19	49203733	rs111311275	G	A	0.844978	ADD-CONDTL	-0.378573	0.0503898	13.2378
Idx_1123	art_NNRTI	19	49203733	rs111311275	G	A	0.844978	ADD-INT_SNP	-0.413438	0.0613486	10.7978
Idx_1123	art_NNRTI	19	49203739	rs137975940	G	A	0.844978	ADD-CONDTL	-0.378573	0.0503898	13.2378
Idx_1123	art_NNRTI	19	49203739	rs137975940	G	A	0.844978	ADD-INT_SNP	-0.413438	0.0613486	10.7978
Idx_1123	art_NNRTI	19	49203790	rs78430926	A	G	0.842358	ADD-CONDTL	-0.378488	0.0501749	13.3392
Idx_1123	art_NNRTI	19	49203790	rs78430926	A	G	0.842358	ADD-INT_SNP	-0.420134	0.0612295	11.167
Idx_1123	art_NNRTI	19	49203829	rs35106244	T	C	0.588602	ADD-CONDTL	0.678598	0.0372021	73.6114
Idx_1123	art_NNRTI	19	49203829	rs35106244	T	C	0.588602	ADD-INT_SNP	0.758593	0.0462458	59.7435
Idx_1123	art_NNRTI	19	49203878	rs58935689	A	G	0.842795	ADD-CONDTL	-0.363311	0.0501555	12.3599
Idx_1123	art_NNRTI	19	49203878	rs58935689	A	G	0.842795	ADD-INT_SNP	-0.401379	0.0610944	10.2978
Idx_1123	art_NNRTI	19	49203992	rs60686256	A	G	0.854585	ADD-CONDTL	-0.392483	0.0514567	13.6208
Idx_1123	art_NNRTI	19	49203992	rs60686256	A	G	0.854585	ADD-INT_SNP	-0.4226	0.0635071	10.5459
Idx_1123	art_NNRTI	19	49204021	rs57940795	C	A	0.843231	ADD-CONDTL	-0.389872	0.0502463	14.0683
Idx_1123	art_NNRTI	19	49204021	rs57940795	C	A	0.843231	ADD-INT_SNP	-0.425496	0.0611433	11.4651
Idx_1123	art_NNRTI	19	49204056	rs61524388	C	CA	0.848035	ADD-CONDTL	-0.389804	0.0503112	14.0294
Idx_1123	art_NNRTI	19	49204056	rs61524388	C	CA	0.848035	ADD-INT_SNP	-0.419796	0.0614493	11.0758
Idx_1123	art_NNRTI	19	49204394	19:49204394:A:G	G	A	0.859389	ADD-CONDTL	-0.402956	0.0519123	14.0786
Idx_1123	art_NNRTI	19	49204394	19:49204394:A:G	G	A	0.859389	ADD-INT_SNP	-0.421624	0.0638184	10.4054
Idx_1123	art_NNRTI	19	49206108	rs679574	G	C	0.536032	ADD-CONDTL	0.711463	0.0360934	85.7672
Idx_1123	art_NNRTI	19	49206108	rs679574	G	C	0.536032	ADD-INT_SNP	0.821175	0.0454885	72.1215
Idx_1123	art_NNRTI	19	49206145	rs516316	C	G	0.536032	ADD-CONDTL	0.711463	0.0360934	85.7672
Idx_1123	art_NNRTI	19	49206145	rs516316	C	G	0.536032	ADD-INT_SNP	0.821175	0.0454885	72.1215
Idx_1123	art_NNRTI	19	49206172	rs516246	T	C	0.540925	ADD-CONDTL	0.69531	0.0357813	83.3849
Idx_1123	art_NNRTI	19	49206172	rs516246	T	C	0.540925	ADD-INT_SNP	0.801804	0.0451737	69.7588
Idx_1123	art_NNRTI	19	49206417	rs492602	G	A	0.532028	ADD-CONDTL	0.718566	0.0362195	86.8644
Idx_1123	art_NNRTI	19	49206417	rs492602	G	A	0.532028	ADD-INT_SNP	0.833806	0.0457014	73.6416
Idx_1123	art_NNRTI	19	49206462	rs681343	T	C	0.532918	ADD-CONDTL	0.718657	0.0362272	86.8499
Idx_1123	art_NNRTI	19	49206462	rs681343	T	C	0.532918	ADD-INT_SNP	0.834651	0.0457264	73.7094
Idx_1123	art_NNRTI	19	49206603	rs281377	T	C	0.547598	ADD-CONDTL	-0.643435	0.0367032	68.0785
Idx_1123	art_NNRTI	19	49206603	rs281377	T	C	0.547598	ADD-INT_SNP	-0.731242	0.0455446	57.2814
Idx_1123	art_NNRTI	19	49206674	rs601338	A	G	0.534698	ADD-CONDTL	0.714038	0.0361792	85.9764
Idx_1123	art_NNRTI	19	49206674	rs601338	A	G	0.534698	ADD-INT_SNP	0.818213	0.045527	71.4912
Idx_1123	art_NNRTI	19	49206985	rs602662	A	G	0.508897	ADD-CONDTL	0.697836	0.0362888	81.6833
Idx_1123	art_NNRTI	19	49206985	rs602662	A	G	0.508897	ADD-INT_SNP	0.817072	0.0458668	70.2596
Idx_1123	art_NNRTI	19	49207206	rs485186	G	A	0.506673	ADD-CONDTL	0.703354	0.0362609	83.0875
Idx_1123	art_NNRTI	19	49207206	rs485186	G	A	0.506673	ADD-INT_SNP	0.822525	0.0458499	71.2368
Idx_1123	art_NNRTI	19	49207255	rs485073	G	A	0.505783	ADD-CONDTL	0.705107	0.0362545	83.5255
Idx_1123	art_NNRTI	19	49207255	rs485073	G	A	0.505783	ADD-INT_SNP	0.824639	0.0458157	71.7028
Idx_1123	art_NNRTI	19	49207257	rs603985	C	T	0.506673	ADD-CONDTL	0.703354	0.0362609	83.0875
Idx_1123	art_NNRTI	19	49207257	rs603985	C	T	0.506673	ADD-INT_SNP	0.822525	0.0458499	71.2368
Idx_1123	art_NNRTI	19	49207554	rs571689	T	C	0.500445	ADD-CONDTL	0.703043	0.0362664	82.9901
Idx_1123	art_NNRTI	19	49207554	rs571689	T	C	0.500445	ADD-INT_SNP	0.813609	0.0458493	69.7273
Idx_1123	art_NNRTI	19	49207651	rs570794	C	T	0.500445	ADD-CONDTL	0.703043	0.0362664	82.9901
Idx_1123	art_NNRTI	19	49207651	rs570794	C	T	0.500445	ADD-INT_SNP	0.813609	0.0458493	69.7273
Idx_1123	art_NNRTI	19	49207792	rs2251034	A	G	0.512456	ADD-CONDTL	0.708411	0.0361612	84.7287
Idx_1123	art_NNRTI	19	49207792	rs2251034	A	G	0.512456	ADD-INT_SNP	0.822218	0.0456843	71.6933
Idx_1123	art_NNRTI	19	49208344	rs28362844	A	AC	0.501335	ADD-CONDTL	0.709567	0.0361797	84.9156
Idx_1123	art_NNRTI	19	49208344	rs28362844	A	AC	0.501335	ADD-INT_SNP	0.821108	0.0457987	71.1519
Idx_1123	art_NNRTI	19	49208501	rs507855	G	A	0.502224	ADD-CONDTL	0.704436	0.0361152	84.0039
Idx_1123	art_NNRTI	19	49208501	rs507855	G	A	0.502224	ADD-INT_SNP	0.812192	0.0456669	70.0355
Idx_1123	art_NNRTI	19	49208543	rs507766	C	T	0.502224	ADD-CONDTL	0.704436	0.0361152	84.0039
Idx_1123	art_NNRTI	19	49208543	rs507766	C	T	0.502224	ADD-INT_SNP	0.812192	0.0456669	70.0355
Idx_1123	art_NNRTI	19	49208564	rs507711	T	C	0.502224	ADD-CONDTL	0.704436	0.0361152	84.0039
Idx_1123	art_NNRTI	19	49208564	rs507711	T	C	0.502224	ADD-INT_SNP	0.812192	0.0456669	70.0355
Idx_1123	art_NNRTI	19	49208629	rs506897	C	G	0.502224	ADD-CONDTL	0.704436	0.0361152	84.0039
Idx_1123	art_NNRTI	19	49208629	rs506897	C	G	0.502224	ADD-INT_SNP	0.812192	0.0456669	70.0355
Idx_1123	art_NNRTI	19	49208865	rs504963	A	G	0.504448	ADD-CONDTL	0.702648	0.0362239	83.0904
Idx_1123	art_NNRTI	19	49208865	rs504963	A	G	0.504448	ADD-INT_SNP	0.806861	0.0457906	68.7671
Idx_1123	art_NNRTI	19	49208978	rs632111	G	A	0.516459	ADD-CONDTL	0.702306	0.0362178	83.038
Idx_1123	art_NNRTI	19	49208978	rs632111	G	A	0.516459	ADD-INT_SNP	0.80635	0.0456241	69.1755
Idx_1123	art_NNRTI	19	49209010	rs503279	C	T	0.501335	ADD-CONDTL	0.705192	0.0361195	84.1621
Idx_1123	art_NNRTI	19	49209010	rs503279	C	T	0.501335	ADD-INT_SNP	0.816703	0.0457247	70.627
Idx_1123	art_NNRTI	19	49209226	rs633372	A	G	0.512456	ADD-CONDTL	0.705368	0.0361651	83.994
Idx_1123	art_NNRTI	19	49209226	rs633372	A	G	0.512456	ADD-INT_SNP	0.816589	0.0456776	70.7509
Idx_1123	art_NNRTI	19	49209318	rs2638280	A	G	0.512456	ADD-CONDTL	0.705368	0.0361651	83.994
Idx_1123	art_NNRTI	19	49209318	rs2638280	A	G	0.512456	ADD-INT_SNP	0.816589	0.0456776	70.7509
Idx_1123	art_NNRTI	19	49209325	rs2548458	T	C	0.512456	ADD-CONDTL	0.705368	0.0361651	83.994
Idx_1123	art_NNRTI	19	49209325	rs2548458	T	C	0.512456	ADD-INT_SNP	0.816589	0.0456776	70.7509
Idx_1123	art_NNRTI	19	49209339	rs2548459	C	T	0.512456	ADD-CONDTL	0.705368	0.0361651	83.994
Idx_1123	art_NNRTI	19	49209339	rs2548459	C	T	0.512456	ADD-INT_SNP	0.816589	0.0456776	70.7509
Idx_1123	art_NNRTI	19	49209464	rs692854	A	C	0.503559	ADD-CONDTL	0.707645	0.0363086	83.8722
Idx_1123	art_NNRTI	19	49209464	rs692854	A	C	0.503559	ADD-INT_SNP	0.812446	0.0459164	69.3314
Idx_1123	art_NNRTI	19	49209543	19:49209543:CAA:C	C	CAA	0.511121	ADD-CONDTL	0.704881	0.0362392	83.5419
Idx_1123	art_NNRTI	19	49209543	19:49209543:CAA:C	C	CAA	0.511121	ADD-INT_SNP	0.813792	0.0457467	70.066
Idx_1123	art_NNRTI	19	49209560	rs1688264	G	T	0.514235	ADD-CONDTL	0.70536	0.0363201	83.2869
Idx_1123	art_NNRTI	19	49209560	rs1688264	G	T	0.514235	ADD-INT_SNP	0.812207	0.0458726	69.4213
Idx_1123	art_NNRTI	19	49209566	rs1704773	G	A	0.514235	ADD-CONDTL	0.70536	0.0363201	83.2869
Idx_1123	art_NNRTI	19	49209566	rs1704773	G	A	0.514235	ADD-INT_SNP	0.812207	0.0458726	69.4213
Idx_1123	art_NNRTI	19	49209851	rs646327	G	A	0.502669	ADD-CONDTL	0.703982	0.0363089	83.017
Idx_1123	art_NNRTI	19	49209851	rs646327	G	A	0.502669	ADD-INT_SNP	0.806285	0.0458281	68.5602
Idx_1123	art_NNRTI	19	49210869	rs2638281	A	G	0.575623	ADD-CONDTL	-0.646128	0.0374669	65.916
Idx_1123	art_NNRTI	19	49210869	rs2638281	A	G	0.575623	ADD-INT_SNP	-0.716765	0.0468324	52.1493
Idx_1123	art_NNRTI	19	49211154	rs78736419	G	A	0.574354	ADD-CONDTL	0.653967	0.0376184	66.9639
Idx_1123	art_NNRTI	19	49211154	rs78736419	G	A	0.574354	ADD-INT_SNP	0.72125	0.0463932	53.7744
Idx_1123	art_NNRTI	19	49211158	rs36195416	G	A	0.574354	ADD-CONDTL	0.653967	0.0376184	66.9639
Idx_1123	art_NNRTI	19	49211158	rs36195416	G	A	0.574354	ADD-INT_SNP	0.72125	0.0463932	53.7744
Idx_1123	art_NNRTI	19	49211969	rs676388	C	T	0.501779	ADD-CONDTL	0.68746	0.0362869	79.3148
Idx_1123	art_NNRTI	19	49211969	rs676388	C	T	0.501779	ADD-INT_SNP	0.776969	0.0455403	64.5391
Idx_1123	art_NNRTI	19	49213284	rs584768	A	G	0.511566	ADD-CONDTL	0.684002	0.0361859	78.9628
Idx_1123	art_NNRTI	19	49213284	rs584768	A	G	0.511566	ADD-INT_SNP	0.781028	0.0455106	65.2873
Idx_1123	art_NNRTI	19	49213504	rs2452170	A	G	0.511566	ADD-CONDTL	0.684002	0.0361859	78.9628
Idx_1123	art_NNRTI	19	49213504	rs2452170	A	G	0.511566	ADD-INT_SNP	0.781028	0.0455106	65.2873
Idx_1123	art_NNRTI	19	49213531	rs28894750	T	A	0.50089	ADD-CONDTL	0.68649	0.0362872	79.093
Idx_1123	art_NNRTI	19	49213531	rs28894750	T	A	0.50089	ADD-INT_SNP	0.773517	0.045469	64.1742
Idx_1123	art_NNRTI	19	49213833	rs2638282	A	G	0.511566	ADD-CONDTL	0.677636	0.0362882	77.0915
Idx_1123	art_NNRTI	19	49213833	rs2638282	A	G	0.511566	ADD-INT_SNP	0.774736	0.0456208	63.953
Idx_1123	art_NNRTI	19	49213853	rs35728097	A	AT	0.551601	ADD-CONDTL	-0.597634	0.0365477	59.3772
Idx_1123	art_NNRTI	19	49213853	rs35728097	A	AT	0.551601	ADD-INT_SNP	-0.675775	0.0456214	48.9161
Idx_1123	art_NNRTI	19	49214066	rs281378	A	G	0.650356	ADD-CONDTL	-0.544898	0.0385199	44.7033
Idx_1123	art_NNRTI	19	49214066	rs281378	A	G	0.650356	ADD-INT_SNP	-0.593711	0.0473854	35.2878
Idx_1123	art_NNRTI	19	49214274	rs281379	A	G	0.532028	ADD-CONDTL	0.682961	0.0368118	76.1111
Idx_1123	art_NNRTI	19	49214274	rs281379	A	G	0.532028	ADD-INT_SNP	0.77167	0.0460114	62.4023
Idx_1123	art_NNRTI	19	49214470	rs281380	C	T	0.630568	ADD-CONDTL	-0.518239	0.0372604	43.2503
Idx_1123	art_NNRTI	19	49214470	rs281380	C	T	0.630568	ADD-INT_SNP	-0.558668	0.0460345	33.1663
Idx_1123	art_NNRTI	19	49214748	rs281381	C	T	0.655459	ADD-CONDTL	-0.47709	0.0379566	35.507
Idx_1123	art_NNRTI	19	49214748	rs281381	C	T	0.655459	ADD-INT_SNP	-0.498367	0.0471452	25.3909
Idx_1123	art_NNRTI	19	49215095	rs4002471	T	C	0.509795	ADD-CONDTL	0.616395	0.0368967	61.9259
Idx_1123	art_NNRTI	19	49215095	rs4002471	T	C	0.509795	ADD-INT_SNP	0.679592	0.0461701	48.3146
Idx_1123	art_NNRTI	19	49215194	rs5828359	AGGGTTTCACC	A	0.828584	ADD-CONDTL	-0.305108	0.0493984	9.18344
Idx_1123	art_NNRTI	19	49215235	rs281382	G	A	0.83081	ADD-CONDTL	-0.299528	0.0498087	8.74114
Idx_1123	art_NNRTI	19	49215302	rs281383	C	T	0.83081	ADD-CONDTL	-0.299528	0.0498087	8.74114
Idx_1123	art_NNRTI	19	49216224	rs204248	C	G	0.662445	ADD-CONDTL	-0.498568	0.0383736	37.8696
Idx_1123	art_NNRTI	19	49216224	rs204248	C	G	0.662445	ADD-INT_SNP	-0.525805	0.0476512	27.584
Idx_1123	art_NNRTI	19	49217261	rs281385	A	G	0.849065	ADD-CONDTL	-0.313818	0.0508131	9.18193
Idx_1123	art_NNRTI	19	49217305	rs281386	G	A	0.652838	ADD-CONDTL	-0.471772	0.0380984	34.4908
Idx_1123	art_NNRTI	19	49217305	rs281386	G	A	0.652838	ADD-INT_SNP	-0.502681	0.0476803	25.2606
Idx_1123	art_NNRTI	19	49218060	rs35866622	T	C	0.560107	ADD-CONDTL	0.681523	0.0371101	74.6006
Idx_1123	art_NNRTI	19	49218060	rs35866622	T	C	0.560107	ADD-INT_SNP	0.772255	0.0465514	61.0793
Idx_1123	art_NNRTI	19	49218111	rs33988101	T	G	0.50935	ADD-CONDTL	0.613662	0.0369989	61.055
Idx_1123	art_NNRTI	19	49218111	rs33988101	T	G	0.50935	ADD-INT_SNP	0.679296	0.0464062	47.7942
Idx_1123	art_NNRTI	19	49218430	rs12978750	G	A	0.508905	ADD-CONDTL	0.613315	0.0369698	61.0816
Idx_1123	art_NNRTI	19	49218430	rs12978750	G	A	0.508905	ADD-INT_SNP	0.679244	0.046406	47.7875
Idx_1123	art_NNRTI	19	49218437	rs12978752	C	A	0.508905	ADD-CONDTL	0.613315	0.0369698	61.0816
Idx_1123	art_NNRTI	19	49218437	rs12978752	C	A	0.508905	ADD-INT_SNP	0.679244	0.046406	47.7875
Idx_1123	art_NNRTI	19	49218602	rs12979278	T	C	0.506233	ADD-CONDTL	0.608641	0.0367995	60.7189
Idx_1123	art_NNRTI	19	49218602	rs12979278	T	C	0.506233	ADD-INT_SNP	0.671744	0.0461246	47.3204
Idx_1123	art_NNRTI	19	49219459	rs660745	C	T	0.486643	ADD-CONDTL	0.59338	0.0362366	59.541
Idx_1123	art_NNRTI	19	49219459	rs660745	C	T	0.486643	ADD-INT_SNP	0.66337	0.0459255	46.5661
Idx_1123	art_NNRTI	19	49220323	rs11672900	G	A	0.510686	ADD-CONDTL	0.612336	0.036851	61.2764
Idx_1123	art_NNRTI	19	49220323	rs11672900	G	A	0.510686	ADD-INT_SNP	0.677474	0.0461522	48.0569
Idx_1123	art_NNRTI	19	49220791	rs34694985	C	CT	0.608829	ADD-CONDTL	-0.483644	0.0365122	39.3231
Idx_1123	art_NNRTI	19	49220791	rs34694985	C	CT	0.608829	ADD-INT_SNP	-0.537242	0.0453913	31.5936
Idx_1123	art_NNRTI	19	49221672	rs4302147	A	T	0.602404	ADD-CONDTL	0.681127	0.037753	72.0374
Idx_1123	art_NNRTI	19	49221672	rs4302147	A	T	0.602404	ADD-INT_SNP	0.764132	0.0469041	58.9443
Idx_1123	art_NNRTI	19	49222483	rs281395	G	C	0.636245	ADD-CONDTL	-0.481192	0.0377273	36.5312
Idx_1123	art_NNRTI	19	49222483	rs281395	G	C	0.636245	ADD-INT_SNP	-0.530924	0.046799	29.1039
Idx_1123	art_NNRTI	19	49223019	rs281394	G	C	0.653275	ADD-CONDTL	-0.500699	0.0382982	38.3321
Idx_1123	art_NNRTI	19	49223019	rs281394	G	C	0.653275	ADD-INT_SNP	-0.545816	0.0478321	29.434
Idx_1123	art_NNRTI	19	49223570	rs546308	G	A	0.582369	ADD-CONDTL	-0.543626	0.0370207	48.0906
Idx_1123	art_NNRTI	19	49223570	rs546308	G	A	0.582369	ADD-INT_SNP	-0.572561	0.0462118	34.5283
Idx_1123	art_NNRTI	19	49223633	rs629504	C	G	0.583704	ADD-CONDTL	-0.549468	0.0370862	48.9374
Idx_1123	art_NNRTI	19	49223633	rs629504	C	G	0.583704	ADD-INT_SNP	-0.580305	0.0462624	35.3666
Idx_1123	art_NNRTI	19	49224389	rs3859439	T	C	0.58415	ADD-CONDTL	-0.550901	0.037052	49.2764
Idx_1123	art_NNRTI	19	49224389	rs3859439	T	C	0.58415	ADD-INT_SNP	-0.580178	0.0462619	35.3522
Idx_1123	art_NNRTI	19	49224484	rs281393	T	C	0.648601	ADD-CONDTL	-0.492886	0.037978	37.7888
Idx_1123	art_NNRTI	19	49224484	rs281393	T	C	0.648601	ADD-INT_SNP	-0.536671	0.0474206	28.9674
Idx_1123	art_NNRTI	19	49224966	rs519757	A	C	0.583704	ADD-CONDTL	-0.553298	0.037162	49.4092
Idx_1123	art_NNRTI	19	49224966	rs519757	A	C	0.583704	ADD-INT_SNP	-0.589647	0.0466626	35.8762
Idx_1123	art_NNRTI	19	49225766	rs11882796	T	A	0.518357	ADD-CONDTL	0.601108	0.0363672	60.6431
Idx_1123	art_NNRTI	19	49225766	rs11882796	T	A	0.518357	ADD-INT_SNP	0.675473	0.0457236	48.6597
Idx_1123	art_NNRTI	19	49227043	rs11666792	A	G	0.520979	ADD-CONDTL	0.607747	0.0365607	61.3229
Idx_1123	art_NNRTI	19	49227043	rs11666792	A	G	0.520979	ADD-INT_SNP	0.691122	0.0460228	50.2451
Idx_1123	art_NNRTI	19	49227256	rs12979891	T	C	0.524038	ADD-CONDTL	0.618157	0.0364753	63.6954
Idx_1123	art_NNRTI	19	49227256	rs12979891	T	C	0.524038	ADD-INT_SNP	0.69934	0.0458683	51.7615
Idx_1123	art_NNRTI	19	49227443	rs11878908	T	C	0.520105	ADD-CONDTL	0.610845	0.0365297	62.0419
Idx_1123	art_NNRTI	19	49227443	rs11878908	T	C	0.520105	ADD-INT_SNP	0.698643	0.0459203	51.5461
Idx_1123	art_NNRTI	19	49228272	rs2287921	C	T	0.520105	ADD-CONDTL	0.610845	0.0365297	62.0419
Idx_1123	art_NNRTI	19	49228272	rs2287921	C	T	0.520105	ADD-INT_SNP	0.698643	0.0459203	51.5461
Idx_1123	art_NNRTI	19	49229323	rs479486	G	A	0.528846	ADD-CONDTL	-0.596304	0.0368336	58.2205
Idx_1123	art_NNRTI	19	49229323	rs479486	G	A	0.528846	ADD-INT_SNP	-0.674854	0.0464525	47.0928
Idx_1123	art_NNRTI	19	49229525	rs8112983	C	T	0.515297	ADD-CONDTL	0.598436	0.0362709	60.4287
Idx_1123	art_NNRTI	19	49229525	rs8112983	C	T	0.515297	ADD-INT_SNP	0.681727	0.0456346	49.7348
Idx_1123	art_NNRTI	19	49232029	rs147766034	GCAAA	G	0.581189	ADD-CONDTL	-0.530937	0.0374141	44.9812
Idx_1123	art_NNRTI	19	49232029	rs147766034	GCAAA	G	0.581189	ADD-INT_SNP	-0.597967	0.0464746	37.1584
Idx_1123	art_NNRTI	19	49232226	rs2287922	A	G	0.522727	ADD-CONDTL	0.609675	0.0365683	61.6803
Idx_1123	art_NNRTI	19	49232226	rs2287922	A	G	0.522727	ADD-INT_SNP	0.692304	0.0460136	50.4333
Idx_1123	art_NNRTI	19	49233335	rs281407	A	G	0.67701	ADD-CONDTL	-0.407135	0.0392403	24.4938
Idx_1123	art_NNRTI	19	49233335	rs281407	A	G	0.67701	ADD-INT_SNP	-0.449607	0.048378	19.8265
Idx_1123	art_NNRTI	19	49233406	rs281408	A	C	0.567745	ADD-CONDTL	-0.503654	0.0374307	40.5447
Idx_1123	art_NNRTI	19	49233406	rs281408	A	C	0.567745	ADD-INT_SNP	-0.570171	0.0466162	33.6739
Idx_1123	art_NNRTI	19	49234299	rs412712	T	A	0.565559	ADD-CONDTL	-0.497743	0.0374172	39.6501
Idx_1123	art_NNRTI	19	49234299	rs412712	T	A	0.565559	ADD-INT_SNP	-0.570274	0.0467597	33.4854
Idx_1123	art_NNRTI	19	49236102	rs439523	C	T	0.494755	ADD-CONDTL	0.562517	0.0368388	51.9147
Idx_1123	art_NNRTI	19	49236102	rs439523	C	T	0.494755	ADD-INT_SNP	0.534357	0.0381821	43.7766
Idx_1123	art_NNRTI	19	49237062	rs34801352	CA	C	0.51486	ADD-CONDTL	0.540709	0.0366654	48.4933
Idx_1123	art_NNRTI	19	49237062	rs34801352	CA	C	0.51486	ADD-INT_SNP	0.592297	0.045946	37.2969
Idx_1123	art_NNRTI	19	49237547	rs12979144	A	G	0.565122	ADD-CONDTL	-0.49872	0.0375062	39.6181
Idx_1123	art_NNRTI	19	49237547	rs12979144	A	G	0.565122	ADD-INT_SNP	-0.566668	0.0467826	33.044
Idx_1123	art_NNRTI	19	49237552	rs12978499	C	A	0.565122	ADD-CONDTL	-0.49872	0.0375062	39.6181
Idx_1123	art_NNRTI	19	49237552	rs12978499	C	A	0.565122	ADD-INT_SNP	-0.566668	0.0467826	33.044
Idx_1123	art_NNRTI	19	49239026	rs418464	C	T	0.553322	ADD-CONDTL	0.565826	0.0367011	52.9012
Idx_1123	art_NNRTI	19	49239026	rs418464	C	T	0.553322	ADD-INT_SNP	0.628735	0.0460295	41.751
Idx_1123	art_NNRTI	19	49239200	rs1231281	A	G	0.545892	ADD-CONDTL	0.557079	0.0364129	52.1095
Idx_1123	art_NNRTI	19	49239200	rs1231281	A	G	0.545892	ADD-INT_SNP	0.614253	0.0457897	40.3043
Idx_1123	art_NNRTI	19	49241006	rs12981072	G	C	0.55201	ADD-CONDTL	-0.483143	0.0374114	37.4273
Idx_1123	art_NNRTI	19	49241006	rs12981072	G	C	0.55201	ADD-INT_SNP	-0.534675	0.0465255	29.8399
Idx_1123	art_NNRTI	19	49241014	rs380743	A	G	0.55201	ADD-CONDTL	0.554486	0.0365984	51.1243
Idx_1123	art_NNRTI	19	49241014	rs380743	A	G	0.55201	ADD-INT_SNP	0.617904	0.0459275	40.5346
Idx_1123	art_NNRTI	19	49241015	rs427248	T	C	0.55201	ADD-CONDTL	0.554486	0.0365984	51.1243
Idx_1123	art_NNRTI	19	49241015	rs427248	T	C	0.55201	ADD-INT_SNP	0.617904	0.0459275	40.5346
Idx_1123	art_NNRTI	19	49241400	rs56066508	T	C	0.551136	ADD-CONDTL	-0.481101	0.0373404	37.2577
Idx_1123	art_NNRTI	19	49241400	rs56066508	T	C	0.551136	ADD-INT_SNP	-0.534714	0.0464285	29.965
Idx_1123	art_NNRTI	19	49241976	rs973579	G	A	0.552885	ADD-CONDTL	0.557958	0.0366782	51.5325
Idx_1123	art_NNRTI	19	49241976	rs973579	G	A	0.552885	ADD-INT_SNP	0.625058	0.0460842	41.1803
Idx_1123	art_NNRTI	19	49244219	rs2307018	A	C	0.553322	ADD-CONDTL	-0.476882	0.0372225	36.8504
Idx_1123	art_NNRTI	19	49244219	rs2307018	A	C	0.553322	ADD-INT_SNP	-0.533692	0.0462445	30.0847
Idx_1123	art_NNRTI	19	49244220	rs2307019	A	G	0.553322	ADD-CONDTL	-0.476882	0.0372225	36.8504
Idx_1123	art_NNRTI	19	49244220	rs2307019	A	G	0.553322	ADD-INT_SNP	-0.533692	0.0462445	30.0847
Idx_1123	art_NNRTI	19	49246866	rs838147	A	G	0.542395	ADD-CONDTL	0.553328	0.0364719	51.2617
Idx_1123	art_NNRTI	19	49246866	rs838147	A	G	0.542395	ADD-INT_SNP	0.609407	0.0460178	39.3043
Idx_1123	art_NNRTI	19	49247086	rs12462324	G	A	0.555944	ADD-CONDTL	-0.483359	0.0375248	37.24
Idx_1123	art_NNRTI	19	49247086	rs12462324	G	A	0.555944	ADD-INT_SNP	-0.533903	0.0465869	29.6807
Idx_1123	art_NNRTI	19	49247124	rs12460295	G	T	0.555944	ADD-CONDTL	-0.483359	0.0375248	37.24
Idx_1123	art_NNRTI	19	49247124	rs12460295	G	T	0.555944	ADD-INT_SNP	-0.533903	0.0465869	29.6807
Idx_1123	art_NNRTI	19	49247601	rs11672046	T	C	0.555944	ADD-CONDTL	-0.483359	0.0375248	37.24
Idx_1123	art_NNRTI	19	49247601	rs11672046	T	C	0.555944	ADD-INT_SNP	-0.533903	0.0465869	29.6807
Idx_1123	art_NNRTI	19	49247693	rs8108136	T	C	0.555944	ADD-CONDTL	-0.483359	0.0375248	37.24
Idx_1123	art_NNRTI	19	49247693	rs8108136	T	C	0.555944	ADD-INT_SNP	-0.533903	0.0465869	29.6807
Idx_1123	art_NNRTI	19	49247786	rs8108468	A	G	0.555507	ADD-CONDTL	-0.483113	0.037521	37.2104
Idx_1123	art_NNRTI	19	49247786	rs8108468	A	G	0.555507	ADD-INT_SNP	-0.533817	0.0466003	29.6549
Idx_1123	art_NNRTI	19	49247900	rs8111288	A	G	0.555507	ADD-CONDTL	-0.483113	0.037521	37.2104
Idx_1123	art_NNRTI	19	49247900	rs8111288	A	G	0.555507	ADD-INT_SNP	-0.533817	0.0466003	29.6549
Idx_1123	art_NNRTI	19	49247963	rs8111399	T	G	0.555507	ADD-CONDTL	-0.483113	0.037521	37.2104
Idx_1123	art_NNRTI	19	49247963	rs8111399	T	G	0.555507	ADD-INT_SNP	-0.533817	0.0466003	29.6549
Idx_1123	art_NNRTI	19	49247998	rs11381763	GC	G	0.556381	ADD-CONDTL	-0.485161	0.0376199	37.3265
Idx_1123	art_NNRTI	19	49247998	rs11381763	GC	G	0.556381	ADD-INT_SNP	-0.5367	0.0467056	29.835
Idx_1123	art_NNRTI	19	49247999	rs56098615	A	T	0.556381	ADD-CONDTL	-0.485161	0.0376199	37.3265
Idx_1123	art_NNRTI	19	49247999	rs56098615	A	T	0.556381	ADD-INT_SNP	-0.5367	0.0467056	29.835
Idx_1123	art_NNRTI	19	49248022	rs8111208	C	A	0.555507	ADD-CONDTL	-0.483113	0.037521	37.2104
Idx_1123	art_NNRTI	19	49248022	rs8111208	C	A	0.555507	ADD-INT_SNP	-0.533817	0.0466003	29.6549
Idx_1123	art_NNRTI	19	49248052	rs838146	C	T	0.549825	ADD-CONDTL	0.555406	0.0366645	51.1096
Idx_1123	art_NNRTI	19	49248052	rs838146	C	T	0.549825	ADD-INT_SNP	0.617445	0.0460149	40.3261
Idx_1123	art_NNRTI	19	49248120	rs11083948	G	A	0.555507	ADD-CONDTL	-0.483113	0.037521	37.2104
Idx_1123	art_NNRTI	19	49248120	rs11083948	G	A	0.555507	ADD-INT_SNP	-0.533817	0.0466003	29.6549
Idx_1123	art_NNRTI	19	49248255	rs12611201	A	G	0.555507	ADD-CONDTL	-0.483113	0.037521	37.2104
Idx_1123	art_NNRTI	19	49248255	rs12611201	A	G	0.555507	ADD-INT_SNP	-0.533817	0.0466003	29.6549
Idx_1123	art_NNRTI	19	49248295	rs12611203	A	G	0.555507	ADD-CONDTL	-0.483113	0.037521	37.2104
Idx_1123	art_NNRTI	19	49248295	rs12611203	A	G	0.555507	ADD-INT_SNP	-0.533817	0.0466003	29.6549
Idx_1123	art_NNRTI	19	49248331	rs12611211	A	G	0.555507	ADD-CONDTL	-0.483113	0.037521	37.2104
Idx_1123	art_NNRTI	19	49248331	rs12611211	A	G	0.555507	ADD-INT_SNP	-0.533817	0.0466003	29.6549
Idx_1123	art_NNRTI	19	49248640	rs12982115	G	A	0.555944	ADD-CONDTL	-0.483359	0.0375248	37.24
Idx_1123	art_NNRTI	19	49248640	rs12982115	G	A	0.555944	ADD-INT_SNP	-0.533903	0.0465869	29.6807
Idx_1123	art_NNRTI	19	49248730	rs838145	G	A	0.591719	ADD-CONDTL	0.620115	0.0376241	60.3051
Idx_1123	art_NNRTI	19	49248730	rs838145	G	A	0.591719	ADD-INT_SNP	0.682092	0.0470525	46.8938
Idx_1123	art_NNRTI	19	49249443	rs12975033	T	A	0.55507	ADD-CONDTL	-0.48177	0.037436	37.1731
Idx_1123	art_NNRTI	19	49249443	rs12975033	T	A	0.55507	ADD-INT_SNP	-0.531227	0.046409	29.6119
Idx_1123	art_NNRTI	19	49249698	rs12975781	T	C	0.582168	ADD-CONDTL	-0.442698	0.0375459	31.3614
Idx_1123	art_NNRTI	19	49249698	rs12975781	T	C	0.582168	ADD-INT_SNP	-0.47664	0.0465716	23.8576
Idx_1123	art_NNRTI	19	49249795	rs8102032	T	C	0.553759	ADD-CONDTL	-0.481143	0.0373756	37.1958
Idx_1123	art_NNRTI	19	49249795	rs8102032	T	C	0.553759	ADD-INT_SNP	-0.537793	0.0464156	30.3165
Idx_1123	art_NNRTI	19	49249814	rs8104897	A	C	0.554196	ADD-CONDTL	-0.479394	0.0373733	36.9376
Idx_1123	art_NNRTI	19	49249814	rs8104897	A	C	0.554196	ADD-INT_SNP	-0.535307	0.046412	30.05
Idx_1123	art_NNRTI	19	49249888	rs8105137	A	G	0.553759	ADD-CONDTL	-0.481143	0.0373756	37.1958
Idx_1123	art_NNRTI	19	49249888	rs8105137	A	G	0.553759	ADD-INT_SNP	-0.537793	0.0464156	30.3165
Idx_1123	art_NNRTI	19	49250197	rs8106205	C	T	0.536276	ADD-CONDTL	-0.49008	0.0367567	39.8278
Idx_1123	art_NNRTI	19	49250197	rs8106205	C	T	0.536276	ADD-INT_SNP	-0.554085	0.0459896	32.702
Idx_1123	art_NNRTI	19	49250239	rs838144	C	T	0.543269	ADD-CONDTL	0.549986	0.0363733	50.9263
Idx_1123	art_NNRTI	19	49250239	rs838144	C	T	0.543269	ADD-INT_SNP	0.602782	0.0456224	39.1284
Idx_1123	art_NNRTI	19	49250538	rs11667321	G	A	0.536276	ADD-CONDTL	-0.493057	0.0368382	40.1273
Idx_1123	art_NNRTI	19	49250538	rs11667321	G	A	0.536276	ADD-INT_SNP	-0.558636	0.0461254	33.0358
Idx_1123	art_NNRTI	19	49250633	rs28400015	A	G	0.555507	ADD-CONDTL	-0.480224	0.0374568	36.9013
Idx_1123	art_NNRTI	19	49250633	rs28400015	A	G	0.555507	ADD-INT_SNP	-0.533358	0.046585	29.6243
Idx_1123	art_NNRTI	19	49250657	rs28400014	G	C	0.527535	ADD-CONDTL	-0.498816	0.0367611	41.2145
Idx_1123	art_NNRTI	19	49250657	rs28400014	G	C	0.527535	ADD-INT_SNP	-0.565274	0.0460332	33.934
Idx_1123	art_NNRTI	19	49251212	rs142312167	C	A	0.782343	ADD-CONDTL	-0.307342	0.0445301	11.2897
Idx_1123	art_NNRTI	19	49251212	rs142312167	C	A	0.782343	ADD-INT_SNP	-0.334031	0.0546347	9.01224
Idx_1123	art_NNRTI	19	49251215	rs138341463	A	C	0.782343	ADD-CONDTL	-0.307342	0.0445301	11.2897
Idx_1123	art_NNRTI	19	49251215	rs138341463	A	C	0.782343	ADD-INT_SNP	-0.334031	0.0546347	9.01224
Idx_1123	art_NNRTI	19	49252151	rs838142	G	A	0.696349	ADD-CONDTL	-0.326136	0.0395056	15.82
Idx_1123	art_NNRTI	19	49252151	rs838142	G	A	0.696349	ADD-INT_SNP	-0.332965	0.048352	11.242
Idx_1123	art_NNRTI	19	49252237	rs28400012	T	C	0.795455	ADD-CONDTL	-0.298689	0.0454514	10.303
Idx_1123	art_NNRTI	19	49252237	rs28400012	T	C	0.795455	ADD-INT_SNP	-0.331205	0.0557739	8.54075
Idx_1123	art_NNRTI	19	49252574	rs147449567	TA	T	0.535839	ADD-CONDTL	0.541231	0.036519	48.967
Idx_1123	art_NNRTI	19	49252574	rs147449567	TA	T	0.535839	ADD-INT_SNP	0.598174	0.0460141	37.9113
Idx_1123	art_NNRTI	19	49252575	rs838141	T	A	0.709261	ADD-CONDTL	-0.321971	0.0406857	14.602
Idx_1123	art_NNRTI	19	49252575	rs838141	T	A	0.709261	ADD-INT_SNP	-0.329635	0.0496564	10.4985
Idx_1123	art_NNRTI	19	49252576	rs28745909	T	A	0.806381	ADD-CONDTL	-0.288025	0.0469118	9.08263
Idx_1123	art_NNRTI	19	49252576	rs28745909	T	A	0.806381	ADD-INT_SNP	-0.314692	0.0571369	7.43941
Idx_1123	art_NNRTI	19	49252679	rs12327653	C	T	0.745192	ADD-CONDTL	-0.378163	0.0421114	18.5677
Idx_1123	art_NNRTI	19	49252679	rs12327653	C	T	0.745192	ADD-INT_SNP	-0.384793	0.0513131	13.1914
Idx_1123	art_NNRTI	19	49252698	rs838140	T	C	0.70979	ADD-CONDTL	-0.321485	0.040318	14.8126
Idx_1123	art_NNRTI	19	49252698	rs838140	T	C	0.70979	ADD-INT_SNP	-0.326171	0.0491942	10.4749
Idx_1123	art_NNRTI	19	49252871	rs150453456	C	CAAA	0.792395	ADD-CONDTL	-0.255434	0.0453798	7.7412
Idx_1123	art_NNRTI	19	49252989	rs12611028	T	C	0.799825	ADD-CONDTL	-0.284336	0.0461204	9.15213
Idx_1123	art_NNRTI	19	49252989	rs12611028	T	C	0.799825	ADD-INT_SNP	-0.312091	0.056227	7.5455
Idx_1123	art_NNRTI	19	49253261	rs4021	G	A	0.687444	ADD-CONDTL	-0.34421	0.0395686	17.4754
Idx_1123	art_NNRTI	19	49253261	rs4021	G	A	0.687444	ADD-INT_SNP	-0.356763	0.0484849	12.7297
Idx_1123	art_NNRTI	19	49253389	rs4015	T	C	0.763549	ADD-CONDTL	-0.263211	0.0434836	8.84744
Idx_1123	art_NNRTI	19	49253389	rs4015	T	C	0.763549	ADD-INT_SNP	-0.289013	0.052184	7.51522
Idx_1123	art_NNRTI	19	49254955	rs8103840	T	C	0.516028	ADD-CONDTL	-0.493472	0.0365196	40.8797
Idx_1123	art_NNRTI	19	49254955	rs8103840	T	C	0.516028	ADD-INT_SNP	-0.52571	0.0456318	29.9839
Idx_1123	art_NNRTI	19	49256388	rs838136	C	T	0.675865	ADD-CONDTL	-0.333772	0.0405842	15.7066
Idx_1123	art_NNRTI	19	49256388	rs838136	C	T	0.675865	ADD-INT_SNP	-0.340391	0.0490307	11.414
Idx_1123	art_NNRTI	19	49257141	rs28745907	G	T	0.796077	ADD-CONDTL	-0.309713	0.0473814	10.2011
Idx_1123	art_NNRTI	19	49257141	rs28745907	G	T	0.796077	ADD-INT_SNP	-0.339724	0.0573692	8.49677
Idx_1123	art_NNRTI	19	49301669	rs4802504	G	A	0.598339	ADD-INT_SNP	0.241735	0.0441008	7.37479
Idx_1123	art_NNRTI	19	49301882	rs35104437	C	CCTTT	0.819651	ADD-CONDTL	0.30362	0.0473636	9.83824
Idx_1123	art_NNRTI	19	49301882	rs35104437	C	CCTTT	0.819651	ADD-INT_SNP	0.380873	0.0561372	10.9343
Idx_1123	art_NNRTI	19	49302286	rs4802505	G	A	0.819214	ADD-CONDTL	0.299613	0.0472902	9.6264
Idx_1123	art_NNRTI	19	49302286	rs4802505	G	A	0.819214	ADD-INT_SNP	0.380555	0.0561353	10.9179
Idx_1123	art_NNRTI	19	49302323	rs4802506	C	T	0.819651	ADD-CONDTL	0.30362	0.0473636	9.83824
Idx_1123	art_NNRTI	19	49302323	rs4802506	C	T	0.819651	ADD-INT_SNP	0.380873	0.0561372	10.9343
Idx_1123	art_NNRTI	19	49303070	rs11548193	C	G	0.819651	ADD-CONDTL	0.30362	0.0473636	9.83824
Idx_1123	art_NNRTI	19	49303070	rs11548193	C	G	0.819651	ADD-INT_SNP	0.380873	0.0561372	10.9343
Idx_1123	art_NNRTI	19	49303740	rs56333767	A	G	0.809441	ADD-CONDTL	0.301342	0.0465318	10.0261
Idx_1123	art_NNRTI	19	49303740	rs56333767	A	G	0.809441	ADD-INT_SNP	0.381228	0.0553382	11.2506
Idx_1123	art_NNRTI	19	49303827	rs55732460	A	G	0.819214	ADD-CONDTL	0.307151	0.047351	10.0568
Idx_1123	art_NNRTI	19	49303827	rs55732460	A	G	0.819214	ADD-INT_SNP	0.385773	0.0561116	11.208
Idx_1123	art_NNRTI	19	49304059	rs4801775	C	T	0.819214	ADD-CONDTL	0.307151	0.047351	10.0568
Idx_1123	art_NNRTI	19	49304059	rs4801775	C	T	0.819214	ADD-INT_SNP	0.385773	0.0561116	11.208
Idx_1123	art_NNRTI	19	49304215	rs4801776	T	C	0.754808	ADD-CONDTL	0.239537	0.0419371	7.95166
Idx_1123	art_NNRTI	19	49304215	rs4801776	T	C	0.754808	ADD-INT_SNP	0.280931	0.050133	7.6782
Idx_1123	art_NNRTI	19	49304660	rs4802507	G	T	0.819214	ADD-CONDTL	0.307151	0.047351	10.0568
Idx_1123	art_NNRTI	19	49304660	rs4802507	G	T	0.819214	ADD-INT_SNP	0.385773	0.0561116	11.208
Idx_1123	art_NNRTI	19	49306276	rs62125920	G	A	0.819214	ADD-CONDTL	0.307151	0.047351	10.0568
Idx_1123	art_NNRTI	19	49306276	rs62125920	G	A	0.819214	ADD-INT_SNP	0.385773	0.0561116	11.208
Idx_1123	art_NNRTI	19	49307315	rs56380066	G	A	0.819214	ADD-CONDTL	0.307151	0.047351	10.0568
Idx_1123	art_NNRTI	19	49307315	rs56380066	G	A	0.819214	ADD-INT_SNP	0.385773	0.0561116	11.208
Idx_1123	art_NNRTI	19	49307939	rs11672905	A	G	0.819214	ADD-CONDTL	0.307151	0.047351	10.0568
Idx_1123	art_NNRTI	19	49307939	rs11672905	A	G	0.819214	ADD-INT_SNP	0.385773	0.0561116	11.208
Idx_1123	art_NNRTI	19	49313000	rs736170	C	T	0.819651	ADD-CONDTL	0.311337	0.0471918	10.378
Idx_1123	art_NNRTI	19	49313000	rs736170	C	T	0.819651	ADD-INT_SNP	0.391257	0.0558454	11.6106
Idx_1123	art_NNRTI	19	49314782	rs11665957	C	G	0.819651	ADD-CONDTL	0.311337	0.0471918	10.378
Idx_1123	art_NNRTI	19	49314782	rs11665957	C	G	0.819651	ADD-INT_SNP	0.391257	0.0558454	11.6106
Idx_1123	art_NNRTI	19	49317710	rs55975925	T	C	0.819651	ADD-CONDTL	0.313874	0.04733	10.4788
Idx_1123	art_NNRTI	19	49317710	rs55975925	T	C	0.819651	ADD-INT_SNP	0.390434	0.0558293	11.5713
Idx_1123	art_NNRTI	19	49317785	rs147097060	A	AAAAG	0.819214	ADD-CONDTL	0.31092	0.0471906	10.3526
Idx_1123	art_NNRTI	19	49317785	rs147097060	A	AAAAG	0.819214	ADD-INT_SNP	0.390452	0.0558302	11.5719
Idx_1123	art_NNRTI	19	49319004	rs56319547	A	C	0.819651	ADD-CONDTL	0.314267	0.0473313	10.5027
Idx_1123	art_NNRTI	19	49319004	rs56319547	A	C	0.819651	ADD-INT_SNP	0.39143	0.0558484	11.6191
Idx_1123	art_NNRTI	19	49321911	rs8110610	A	G	0.819651	ADD-CONDTL	0.310064	0.0475291	10.1636
Idx_1123	art_NNRTI	19	49321911	rs8110610	A	G	0.819651	ADD-INT_SNP	0.388769	0.0561037	11.3743
Idx_1123	art_NNRTI	19	49323935	rs61476702	C	T	0.591346	ADD-CONDTL	0.206799	0.0367298	7.74494
Idx_1123	art_NNRTI	19	49323935	rs61476702	C	T	0.591346	ADD-INT_SNP	0.273053	0.043455	9.48032
Idx_1123	art_NNRTI	19	49324401	rs10410853	C	G	0.594406	ADD-CONDTL	0.210965	0.0367241	8.03555
Idx_1123	art_NNRTI	19	49324401	rs10410853	C	G	0.594406	ADD-INT_SNP	0.277077	0.0432669	9.8197
Idx_1123	art_NNRTI	19	49325017	rs142533915	G	GGAT	0.818341	ADD-CONDTL	0.30711	0.0473365	10.06
Idx_1123	art_NNRTI	19	49325017	rs142533915	G	GGAT	0.818341	ADD-INT_SNP	0.387216	0.0560545	11.308
Idx_1123	art_NNRTI	19	49325859	rs375225174	C	G	0.819214	ADD-CONDTL	0.309536	0.0474996	10.1432
Idx_1123	art_NNRTI	19	49325859	rs375225174	C	G	0.819214	ADD-INT_SNP	0.387711	0.0560594	11.3332
Idx_1123	art_NNRTI	19	49326464	rs56318119	AC	A	0.819056	ADD-CONDTL	0.310383	0.047517	10.1879
Idx_1123	art_NNRTI	19	49326464	rs56318119	AC	A	0.819056	ADD-INT_SNP	0.389057	0.0560912	11.3948
Idx_1123	art_NNRTI	19	49329285	rs4802511	A	G	0.828234	ADD-CONDTL	0.288684	0.0480379	8.7303
Idx_1123	art_NNRTI	19	49329285	rs4802511	A	G	0.828234	ADD-INT_SNP	0.34879	0.0569349	9.04553
Idx_1123	art_NNRTI	19	49331116	19:49331116:C:CT	CT	C	0.826049	ADD-CONDTL	0.284977	0.0479006	8.56989
Idx_1123	art_NNRTI	19	49331116	19:49331116:C:CT	CT	C	0.826049	ADD-INT_SNP	0.341479	0.0571067	8.65052
Idx_1123	art_NNRTI	19	49334479	rs11667120	A	T	0.831294	ADD-CONDTL	0.282413	0.0482992	8.30098
Idx_1123	art_NNRTI	19	49334479	rs11667120	A	T	0.831294	ADD-INT_SNP	0.330793	0.0574985	8.05729
Idx_1123	art_NNRTI	19	49334991	rs62127966	T	C	0.83042	ADD-CONDTL	0.2877	0.048379	8.56313
Idx_1123	art_NNRTI	19	49334991	rs62127966	T	C	0.83042	ADD-INT_SNP	0.335401	0.0576752	8.21817
Idx_1123	art_Other	19	49095463	rs3786750	C	G	0.803322	ADD-CONDTL	-0.256028	0.0456995	7.67495
Idx_1123	art_Other	19	49095463	rs3786750	C	G	0.803322	ADD-INT_SNP	-0.272501	0.0497477	7.36554
Idx_1123	art_Other	19	49096065	rs2302948	T	C	0.80201	ADD-CONDTL	-0.261423	0.0454701	8.04772
Idx_1123	art_Other	19	49096065	rs2302948	T	C	0.80201	ADD-INT_SNP	-0.27254	0.0495231	7.42857
Idx_1123	art_Other	19	49096292	rs3859437	G	A	0.73208	ADD-CONDTL	-0.234981	0.0414123	7.85589
Idx_1123	art_Other	19	49096292	rs3859437	G	A	0.73208	ADD-INT_SNP	-0.265539	0.0452593	8.35303
Idx_1123	art_Other	19	49096898	rs113948185	A	T	0.708042	ADD-CONDTL	-0.245721	0.0405671	8.85838
Idx_1123	art_Other	19	49096898	rs113948185	A	T	0.708042	ADD-INT_SNP	-0.260352	0.0445187	8.30358
Idx_1123	art_Other	19	49098750	rs12460535	A	G	0.636715	ADD-CONDTL	-0.28525	0.0404749	11.7398
Idx_1123	art_Other	19	49098750	rs12460535	A	G	0.636715	ADD-INT_SNP	-0.283429	0.0446373	9.66582
Idx_1123	art_Other	19	49099381	rs2665586	A	G	0.862319	ADD-CONDTL	-0.318973	0.0553981	8.06957
Idx_1123	art_Other	19	49099665	rs3843745	G	C	0.479964	ADD-CONDTL	0.393255	0.0374068	25.1231
Idx_1123	art_Other	19	49099665	rs3843745	G	C	0.479964	ADD-INT_SNP	0.406696	0.0413044	22.1481
Idx_1123	art_Other	19	49099727	rs3859438	G	C	0.48041	ADD-CONDTL	0.395323	0.0374139	25.3691
Idx_1123	art_Other	19	49099727	rs3859438	G	C	0.48041	ADD-INT_SNP	0.409077	0.0413025	22.3998
Idx_1123	art_Other	19	49100663	rs8103525	C	T	0.849275	ADD-CONDTL	-0.294749	0.0531863	7.52386
Idx_1123	art_Other	19	49100703	rs7408540	T	C	0.855556	ADD-CONDTL	-0.296452	0.0542872	7.32425
Idx_1123	art_Other	19	49101956	rs4149455	T	C	0.67264	ADD-CONDTL	-0.266524	0.0392865	10.9326
Idx_1123	art_Other	19	49101956	rs4149455	T	C	0.67264	ADD-INT_SNP	-0.28956	0.0430165	10.7746
Idx_1123	art_Other	19	49102399	rs1132054	C	T	0.543188	ADD-CONDTL	-0.35674	0.0372547	20.995
Idx_1123	art_Other	19	49102399	rs1132054	C	T	0.543188	ADD-INT_SNP	-0.367896	0.0407953	18.7181
Idx_1123	art_Other	19	49102782	rs10410524	A	G	0.673077	ADD-CONDTL	-0.268239	0.0391645	11.1288
Idx_1123	art_Other	19	49102782	rs10410524	A	G	0.673077	ADD-INT_SNP	-0.292296	0.042872	11.0344
Idx_1123	art_Other	19	49103447	rs411482	T	C	0.628228	ADD-CONDTL	0.559031	0.0379719	48.3333
Idx_1123	art_Other	19	49103447	rs411482	T	C	0.628228	ADD-INT_SNP	0.588223	0.0423862	43.0631
Idx_1123	art_Other	19	49104308	rs1236093	T	C	0.625111	ADD-CONDTL	0.553865	0.0379461	47.5267
Idx_1123	art_Other	19	49104308	rs1236093	T	C	0.625111	ADD-INT_SNP	0.585482	0.0423766	42.6911
Idx_1123	art_Other	19	49114236	rs454715	T	G	0.619768	ADD-CONDTL	0.565697	0.0378402	49.8051
Idx_1123	art_Other	19	49114236	rs454715	T	G	0.619768	ADD-INT_SNP	0.592673	0.0421225	44.2375
Idx_1123	art_Other	19	49115918	rs57043212	C	CAA	0.786463	ADD-CONDTL	-0.253367	0.0435915	8.21031
Idx_1123	art_Other	19	49116076	rs2617801	C	G	0.62333	ADD-CONDTL	0.565727	0.0381109	49.1201
Idx_1123	art_Other	19	49116076	rs2617801	C	G	0.62333	ADD-INT_SNP	0.591761	0.0423769	43.5889
Idx_1123	art_Other	19	49116359	rs447802	C	T	0.718094	ADD-CONDTL	-0.275919	0.0416744	10.4471
Idx_1123	art_Other	19	49116359	rs447802	C	T	0.718094	ADD-INT_SNP	-0.282836	0.044886	9.52967
Idx_1123	art_Other	19	49116438	rs376524	G	A	0.7869	ADD-CONDTL	-0.253495	0.0435601	8.22878
Idx_1123	art_Other	19	49116760	rs443527	G	C	0.718531	ADD-CONDTL	-0.276166	0.0416723	10.4655
Idx_1123	art_Other	19	49116760	rs443527	G	C	0.718531	ADD-INT_SNP	-0.283014	0.0448814	9.54263
Idx_1123	art_Other	19	49117104	rs433852	T	C	0.787336	ADD-CONDTL	-0.256389	0.0436916	8.35588
Idx_1123	art_Other	19	49117247	rs374886	A	G	0.62244	ADD-CONDTL	0.564451	0.0380869	48.964
Idx_1123	art_Other	19	49117247	rs374886	A	G	0.62244	ADD-INT_SNP	0.589792	0.0423305	43.399
Idx_1123	art_Other	19	49120774	19:49120774:T:G	G	T	0.714598	ADD-CONDTL	-0.268936	0.0414001	10.0837
Idx_1123	art_Other	19	49120774	19:49120774:T:G	G	T	0.714598	ADD-INT_SNP	-0.279631	0.044715	9.39681
Idx_1123	art_Other	19	49122248	rs3094287	C	T	0.714161	ADD-CONDTL	-0.266777	0.0411372	10.052
Idx_1123	art_Other	19	49122248	rs3094287	C	T	0.714161	ADD-INT_SNP	-0.277272	0.0444134	9.36724
Idx_1123	art_Other	19	49125515	rs201559091	C	CA	0.80187	ADD-CONDTL	-0.272735	0.0468686	8.22805
Idx_1123	art_Other	19	49127490	rs386243	T	C	0.719843	ADD-CONDTL	-0.266684	0.041362	9.94433
Idx_1123	art_Other	19	49127490	rs386243	T	C	0.719843	ADD-INT_SNP	-0.27613	0.044751	9.16669
Idx_1123	art_Other	19	49130070	rs71335811	T	TC	0.710664	ADD-CONDTL	-0.253188	0.0412231	9.08858
Idx_1123	art_Other	19	49130070	rs71335811	T	TC	0.710664	ADD-INT_SNP	-0.259892	0.0444108	8.31364
Idx_1123	art_Other	19	49131764	rs34630951	AAG	A	0.709353	ADD-CONDTL	-0.252972	0.0412278	9.07239
Idx_1123	art_Other	19	49131764	rs34630951	AAG	A	0.709353	ADD-INT_SNP	-0.259534	0.0444068	8.29395
Idx_1123	art_Other	19	49136515	rs550455	C	T	0.713724	ADD-CONDTL	-0.280694	0.041651	10.7979
Idx_1123	art_Other	19	49136515	rs550455	C	T	0.713724	ADD-INT_SNP	-0.285954	0.0448345	9.74613
Idx_1123	art_Other	19	49137897	rs67000082	G	GC	0.713287	ADD-CONDTL	-0.280037	0.0416656	10.7437
Idx_1123	art_Other	19	49137897	rs67000082	G	GC	0.713287	ADD-INT_SNP	-0.284806	0.0448813	9.65498
Idx_1123	art_Other	19	49138286	rs386551	G	C	0.711976	ADD-CONDTL	-0.287824	0.041685	11.2985
Idx_1123	art_Other	19	49138286	rs386551	G	C	0.711976	ADD-INT_SNP	-0.293768	0.0448868	10.2245
Idx_1123	art_Other	19	49140809	rs8102492	A	C	0.792576	ADD-CONDTL	-0.256687	0.0438309	8.32486
Idx_1123	art_Other	19	49140809	rs8102492	A	C	0.792576	ADD-INT_SNP	-0.258412	0.0473029	7.32944
Idx_1123	art_Other	19	49141406	rs137896889	AAGAC	A	0.716783	ADD-CONDTL	-0.276391	0.041438	10.5921
Idx_1123	art_Other	19	49141406	rs137896889	AAGAC	A	0.716783	ADD-INT_SNP	-0.283852	0.0447416	9.65074
Idx_1123	art_Other	19	49144241	rs55720021	G	T	0.721154	ADD-CONDTL	-0.270539	0.0413317	10.2271
Idx_1123	art_Other	19	49144241	rs55720021	G	T	0.721154	ADD-INT_SNP	-0.275144	0.0445919	9.16635
Idx_1123	art_Other	19	49144245	rs11428934	T	TG	0.715472	ADD-CONDTL	-0.270164	0.041377	10.18
Idx_1123	art_Other	19	49144245	rs11428934	T	TG	0.715472	ADD-INT_SNP	-0.278502	0.0446068	9.36863
Idx_1123	art_Other	19	49145513	rs4365394	C	T	0.71722	ADD-CONDTL	-0.278919	0.0415294	10.7292
Idx_1123	art_Other	19	49145513	rs4365394	C	T	0.71722	ADD-INT_SNP	-0.286719	0.0448452	9.7902
Idx_1123	art_Other	19	49145868	rs56408500	T	TAGG	0.621104	ADD-CONDTL	0.57093	0.038073	50.1059
Idx_1123	art_Other	19	49145868	rs56408500	T	TAGG	0.621104	ADD-INT_SNP	0.606	0.0425184	45.365
Idx_1123	art_Other	19	49148781	rs10426317	C	T	0.718094	ADD-CONDTL	-0.277246	0.041529	10.6097
Idx_1123	art_Other	19	49148781	rs10426317	C	T	0.718094	ADD-INT_SNP	-0.284301	0.0447156	9.68947
Idx_1123	art_Other	19	49152955	rs8111500	A	G	0.603295	ADD-CONDTL	-0.339826	0.0370321	19.3514
Idx_1123	art_Other	19	49152955	rs8111500	A	G	0.603295	ADD-INT_SNP	-0.354662	0.0413751	16.9922
Idx_1123	art_Other	19	49153824	rs12973839	A	C	0.528495	ADD-CONDTL	0.467415	0.0373037	35.291
Idx_1123	art_Other	19	49153824	rs12973839	A	C	0.528495	ADD-INT_SNP	0.472912	0.041225	29.7364
Idx_1123	art_Other	19	49153928	rs73055560	G	A	0.664737	ADD-CONDTL	-0.362844	0.038744	20.1196
Idx_1123	art_Other	19	49153928	rs73055560	G	A	0.664737	ADD-INT_SNP	-0.3631	0.0426858	16.7459
Idx_1123	art_Other	19	49154275	rs35917314	CA	C	0.528495	ADD-CONDTL	0.467415	0.0373037	35.291
Idx_1123	art_Other	19	49154275	rs35917314	CA	C	0.528495	ADD-INT_SNP	0.472912	0.041225	29.7364
Idx_1123	art_Other	19	49155256	rs10412111	A	G	0.664737	ADD-CONDTL	-0.362844	0.038744	20.1196
Idx_1123	art_Other	19	49155256	rs10412111	A	G	0.664737	ADD-INT_SNP	-0.3631	0.0426858	16.7459
Idx_1123	art_Other	19	49155758	rs414299	T	C	0.502226	ADD-CONDTL	0.446086	0.0363183	33.9499
Idx_1123	art_Other	19	49155758	rs414299	T	C	0.502226	ADD-INT_SNP	0.455362	0.0403411	28.8217
Idx_1123	art_Other	19	49157135	rs62130318	A	G	0.668744	ADD-CONDTL	-0.370831	0.0390351	20.6777
Idx_1123	art_Other	19	49157135	rs62130318	A	G	0.668744	ADD-INT_SNP	-0.373791	0.0429684	17.476
Idx_1123	art_Other	19	49157255	rs62130319	T	C	0.668744	ADD-CONDTL	-0.370831	0.0390351	20.6777
Idx_1123	art_Other	19	49157255	rs62130319	T	C	0.668744	ADD-INT_SNP	-0.373791	0.0429684	17.476
Idx_1123	art_Other	19	49157438	rs2353017	T	G	0.526269	ADD-CONDTL	0.475195	0.0373549	36.3453
Idx_1123	art_Other	19	49157438	rs2353017	T	G	0.526269	ADD-INT_SNP	0.482862	0.0412997	30.852
Idx_1123	art_Other	19	49158138	rs8103121	G	A	0.67008	ADD-CONDTL	-0.373776	0.0391492	20.8765
Idx_1123	art_Other	19	49158138	rs8103121	G	A	0.67008	ADD-INT_SNP	-0.37767	0.0431379	17.6899
Idx_1123	art_Other	19	49158532	rs112593985	G	A	0.593054	ADD-CONDTL	0.570741	0.0376611	51.1513
Idx_1123	art_Other	19	49158532	rs112593985	G	A	0.593054	ADD-INT_SNP	0.60618	0.0420252	46.4384
Idx_1123	art_Other	19	49159866	rs371907636	T	TTTTG	0.67008	ADD-CONDTL	-0.373776	0.0391492	20.8765
Idx_1123	art_Other	19	49159866	rs371907636	T	TTTTG	0.67008	ADD-INT_SNP	-0.37767	0.0431379	17.6899
Idx_1123	art_Other	19	49160255	rs2892233	A	G	0.670971	ADD-CONDTL	-0.371669	0.039239	20.5611
Idx_1123	art_Other	19	49160255	rs2892233	A	G	0.670971	ADD-INT_SNP	-0.374932	0.0432482	17.3618
Idx_1123	art_Other	19	49162024	rs71179030	A	AT	0.513953	ADD-CONDTL	0.47849	0.037232	37.0743
Idx_1123	art_Other	19	49162024	rs71179030	A	AT	0.513953	ADD-INT_SNP	0.493227	0.0414349	31.9459
Idx_1123	art_Other	19	49162498	rs113040517	G	C	0.713713	ADD-CONDTL	-0.293622	0.0422308	11.446
Idx_1123	art_Other	19	49162498	rs113040517	G	C	0.713713	ADD-INT_SNP	-0.302786	0.045429	10.5774
Idx_1123	art_Other	19	49162501	rs62130338	G	A	0.731523	ADD-CONDTL	-0.291826	0.0420743	11.3942
Idx_1123	art_Other	19	49162501	rs62130338	G	A	0.731523	ADD-INT_SNP	-0.306148	0.0453564	10.8297
Idx_1123	art_Other	19	49164219	rs8106430	A	G	0.860262	ADD-CONDTL	-0.346368	0.0512853	10.8414
Idx_1123	art_Other	19	49164219	rs8106430	A	G	0.860262	ADD-INT_SNP	-0.326232	0.0560517	8.23076
Idx_1123	art_Other	19	49164740	rs281391	T	C	0.760018	ADD-CONDTL	-0.400309	0.0438126	19.1918
Idx_1123	art_Other	19	49164740	rs281391	T	C	0.760018	ADD-INT_SNP	-0.385683	0.0473441	15.426
Idx_1123	art_Other	19	49164952	rs281392	A	G	0.650725	ADD-CONDTL	-0.464164	0.040905	29.1167
Idx_1123	art_Other	19	49164952	rs281392	A	G	0.650725	ADD-INT_SNP	-0.450586	0.0450129	22.8616
Idx_1123	art_Other	19	49166875	rs371690	G	A	0.651208	ADD-CONDTL	-0.455635	0.0409528	28.0273
Idx_1123	art_Other	19	49166875	rs371690	G	A	0.651208	ADD-INT_SNP	-0.44086	0.0450627	21.8766
Idx_1123	art_Other	19	49168182	rs373002	T	C	0.602404	ADD-CONDTL	-0.46168	0.0389032	31.7576
Idx_1123	art_Other	19	49168182	rs373002	T	C	0.602404	ADD-INT_SNP	-0.460952	0.0425725	26.5931
Idx_1123	art_Other	19	49168230	rs448198	C	T	0.653623	ADD-CONDTL	-0.455109	0.0411192	27.7465
Idx_1123	art_Other	19	49168230	rs448198	C	T	0.653623	ADD-INT_SNP	-0.439981	0.0451693	21.6943
Idx_1123	art_Other	19	49168557	rs73581799	G	A	0.728406	ADD-CONDTL	-0.379732	0.0422996	18.5563
Idx_1123	art_Other	19	49168557	rs73581799	G	A	0.728406	ADD-INT_SNP	-0.355999	0.0461705	13.9021
Idx_1123	art_Other	19	49168737	rs9676755	A	G	0.728406	ADD-CONDTL	-0.379732	0.0422996	18.5563
Idx_1123	art_Other	19	49168737	rs9676755	A	G	0.728406	ADD-INT_SNP	-0.355999	0.0461705	13.9021
Idx_1123	art_Other	19	49168942	rs8111874	A	G	0.589938	ADD-CONDTL	0.625226	0.0371781	62.7376
Idx_1123	art_Other	19	49168942	rs8111874	A	G	0.589938	ADD-INT_SNP	0.665438	0.04166	56.706
Idx_1123	art_Other	19	49169216	rs60455062	T	TG	0.82736	ADD-CONDTL	-0.32806	0.0495117	10.4621
Idx_1123	art_Other	19	49169216	rs60455062	T	TG	0.82736	ADD-INT_SNP	-0.307506	0.0538654	7.94388
Idx_1123	art_Other	19	49170068	rs67824186	G	A	0.622222	ADD-CONDTL	-0.462841	0.0406222	29.3478
Idx_1123	art_Other	19	49170068	rs67824186	G	A	0.622222	ADD-INT_SNP	-0.451989	0.0446684	23.3409
Idx_1123	art_Other	19	49170468	rs66514709	A	C	0.864192	ADD-CONDTL	-0.335576	0.0518043	10.0311
Idx_1123	art_Other	19	49170468	rs66514709	A	C	0.864192	ADD-INT_SNP	-0.312603	0.0566713	7.46009
Idx_1123	art_Other	19	49171306	rs12462111	T	C	0.588157	ADD-CONDTL	0.619691	0.0370998	61.9071
Idx_1123	art_Other	19	49171306	rs12462111	T	C	0.588157	ADD-INT_SNP	0.658867	0.0415753	55.8353
Idx_1123	art_Other	19	49171593	rs10414737	C	T	0.826923	ADD-CONDTL	-0.31898	0.0491798	10.0548
Idx_1123	art_Other	19	49171593	rs10414737	C	T	0.826923	ADD-INT_SNP	-0.309522	0.0534944	8.14234
Idx_1123	art_Other	19	49174735	rs11880281	G	A	0.732858	ADD-CONDTL	-0.382701	0.042231	18.8928
Idx_1123	art_Other	19	49174735	rs11880281	G	A	0.732858	ADD-INT_SNP	-0.359543	0.0460935	14.2093
Idx_1123	art_Other	19	49175351	19:49175351:C:T	C	T	0.650725	ADD-CONDTL	-0.451107	0.0412846	27.0662
Idx_1123	art_Other	19	49175351	19:49175351:C:T	C	T	0.650725	ADD-INT_SNP	-0.434579	0.0451934	21.1646
Idx_1123	art_Other	19	49175899	rs10558614	C	CTT	0.834061	ADD-CONDTL	-0.330445	0.049931	10.4389
Idx_1123	art_Other	19	49175899	rs10558614	C	CTT	0.834061	ADD-INT_SNP	-0.309915	0.0541483	7.98139
Idx_1123	art_Other	19	49176954	rs7254623	T	C	0.849782	ADD-CONDTL	-0.332243	0.0492527	10.8173
Idx_1123	art_Other	19	49176954	rs7254623	T	C	0.849782	ADD-INT_SNP	-0.306283	0.054083	7.82807
Idx_1123	art_Other	19	49177030	rs281398	T	C	0.827074	ADD-CONDTL	-0.331228	0.0493708	10.7078
Idx_1123	art_Other	19	49177030	rs281398	T	C	0.827074	ADD-INT_SNP	-0.307415	0.0534989	8.03964
Idx_1123	art_Other	19	49177262	rs10418036	A	G	0.829694	ADD-CONDTL	-0.329827	0.0494196	10.604
Idx_1123	art_Other	19	49177262	rs10418036	A	G	0.829694	ADD-INT_SNP	-0.30603	0.0536809	7.92383
Idx_1123	art_Other	19	49177696	rs34427684	AG	A	0.591787	ADD-CONDTL	-0.447184	0.0391433	29.4999
Idx_1123	art_Other	19	49177696	rs34427684	AG	A	0.591787	ADD-INT_SNP	-0.452057	0.0437897	24.2576
Idx_1123	art_Other	19	49178048	rs281401	G	T	0.817308	ADD-CONDTL	-0.326616	0.0490205	10.5709
Idx_1123	art_Other	19	49178048	rs281401	G	T	0.817308	ADD-INT_SNP	-0.310315	0.0532208	8.25812
Idx_1123	art_Other	19	49179481	rs281402	T	C	0.818619	ADD-CONDTL	-0.320713	0.0490998	10.1873
Idx_1123	art_Other	19	49179481	rs281402	T	C	0.818619	ADD-INT_SNP	-0.302489	0.0533037	7.85748
Idx_1123	art_Other	19	49180328	rs281404	G	A	0.818182	ADD-CONDTL	-0.325244	0.0490543	10.4749
Idx_1123	art_Other	19	49180328	rs281404	G	A	0.818182	ADD-INT_SNP	-0.308003	0.0532467	8.13817
Idx_1123	art_Other	19	49181945	rs73583718	G	A	0.818182	ADD-CONDTL	-0.325244	0.0490543	10.4749
Idx_1123	art_Other	19	49181945	rs73583718	G	A	0.818182	ADD-INT_SNP	-0.308003	0.0532467	8.13817
Idx_1123	art_Other	19	49182278	rs67515376	G	A	0.818182	ADD-CONDTL	-0.325244	0.0490543	10.4749
Idx_1123	art_Other	19	49182278	rs67515376	G	A	0.818182	ADD-INT_SNP	-0.308003	0.0532467	8.13817
Idx_1123	art_Other	19	49183284	rs3826838	A	G	0.860262	ADD-CONDTL	-0.351885	0.05152	11.0712
Idx_1123	art_Other	19	49183284	rs3826838	A	G	0.860262	ADD-INT_SNP	-0.333767	0.0567221	8.39807
Idx_1123	art_Other	19	49183705	rs3826846	G	A	0.642029	ADD-CONDTL	-0.470791	0.0410391	29.7377
Idx_1123	art_Other	19	49183705	rs3826846	G	A	0.642029	ADD-INT_SNP	-0.454962	0.0453349	22.9733
Idx_1123	art_Other	19	49184178	rs8101298	G	C	0.858952	ADD-CONDTL	-0.355134	0.0511928	11.3979
Idx_1123	art_Other	19	49184178	rs8101298	G	C	0.858952	ADD-INT_SNP	-0.336489	0.0563559	8.6269
Idx_1123	art_Other	19	49185950	rs28362812	A	G	0.856769	ADD-CONDTL	-0.354086	0.0510018	11.4146
Idx_1123	art_Other	19	49185950	rs28362812	A	G	0.856769	ADD-INT_SNP	-0.336771	0.0560821	8.71813
Idx_1123	art_Other	19	49186141	rs67681054	G	C	0.849345	ADD-CONDTL	-0.339698	0.0499803	10.9702
Idx_1123	art_Other	19	49186141	rs67681054	G	C	0.849345	ADD-INT_SNP	-0.320923	0.054859	8.30833
Idx_1123	art_Other	19	49186385	rs370572829	C	CAA	0.857642	ADD-CONDTL	-0.352819	0.0510389	11.323
Idx_1123	art_Other	19	49186385	rs370572829	C	CAA	0.857642	ADD-INT_SNP	-0.335517	0.0560586	8.66506
Idx_1123	art_Other	19	49186717	rs10421500	C	T	0.830568	ADD-CONDTL	-0.309381	0.0491416	9.51429
Idx_1123	art_Other	19	49186769	rs28746168	G	C	0.857642	ADD-CONDTL	-0.352831	0.0510467	11.3205
Idx_1123	art_Other	19	49186769	rs28746168	G	C	0.857642	ADD-INT_SNP	-0.335865	0.0561221	8.66355
Idx_1123	art_Other	19	49187235	rs57893495	G	C	0.854585	ADD-CONDTL	-0.352723	0.0505424	11.5261
Idx_1123	art_Other	19	49187235	rs57893495	G	C	0.854585	ADD-INT_SNP	-0.336202	0.0554775	8.8665
Idx_1123	art_Other	19	49187267	rs111953330	A	G	0.854585	ADD-CONDTL	-0.352723	0.0505424	11.5261
Idx_1123	art_Other	19	49187267	rs111953330	A	G	0.854585	ADD-INT_SNP	-0.336202	0.0554775	8.8665
Idx_1123	art_Other	19	49187324	rs112557324	T	G	0.854585	ADD-CONDTL	-0.352723	0.0505424	11.5261
Idx_1123	art_Other	19	49187324	rs112557324	T	G	0.854585	ADD-INT_SNP	-0.336202	0.0554775	8.8665
Idx_1123	art_Other	19	49187541	rs7260497	T	C	0.854585	ADD-CONDTL	-0.352723	0.0505424	11.5261
Idx_1123	art_Other	19	49187541	rs7260497	T	C	0.854585	ADD-INT_SNP	-0.336202	0.0554775	8.8665
Idx_1123	art_Other	19	49187611	rs7245536	A	G	0.855459	ADD-CONDTL	-0.359994	0.0506377	11.9329
Idx_1123	art_Other	19	49187611	rs7245536	A	G	0.855459	ADD-INT_SNP	-0.339636	0.0555574	9.01042
Idx_1123	art_Other	19	49187669	rs2098709	G	A	0.621256	ADD-CONDTL	-0.475985	0.0405759	31.0521
Idx_1123	art_Other	19	49187669	rs2098709	G	A	0.621256	ADD-INT_SNP	-0.459576	0.0449258	23.8357
Idx_1123	art_Other	19	49187961	rs6509400	A	C	0.851528	ADD-CONDTL	-0.336953	0.0503559	10.6556
Idx_1123	art_Other	19	49187961	rs6509400	A	C	0.851528	ADD-INT_SNP	-0.319498	0.0552906	8.12289
Idx_1123	art_Other	19	49201217	rs368565	C	T	0.480427	ADD-CONDTL	0.56093	0.0359793	54.0723
Idx_1123	art_Other	19	49201217	rs368565	C	T	0.480427	ADD-INT_SNP	0.600642	0.0407429	48.4621
Idx_1123	art_Other	19	49202449	rs28746180	TTTTTG	T	0.866812	ADD-CONDTL	-0.372522	0.0524701	11.903
Idx_1123	art_Other	19	49202449	rs28746180	TTTTTG	T	0.866812	ADD-INT_SNP	-0.33954	0.0569622	8.6003
Idx_1123	art_Other	19	49202859	rs16982241	A	G	0.858079	ADD-CONDTL	-0.383307	0.0515732	12.9717
Idx_1123	art_Other	19	49202859	rs16982241	A	G	0.858079	ADD-INT_SNP	-0.343124	0.0558671	9.08832
Idx_1123	art_Other	19	49203588	rs199795265	TA	T	0.858515	ADD-CONDTL	-0.39491	0.0518832	13.5672
Idx_1123	art_Other	19	49203588	rs199795265	TA	T	0.858515	ADD-INT_SNP	-0.351868	0.0562882	9.39
Idx_1123	art_Other	19	49203590	rs80016036	T	A	0.755425	ADD-CONDTL	-0.370743	0.042741	17.3803
Idx_1123	art_Other	19	49203590	rs80016036	T	A	0.755425	ADD-INT_SNP	-0.347589	0.0468945	12.9056
Idx_1123	art_Other	19	49203660	rs111299903	T	C	0.845415	ADD-CONDTL	-0.379448	0.0504309	13.2751
Idx_1123	art_Other	19	49203660	rs111299903	T	C	0.845415	ADD-INT_SNP	-0.34159	0.0545578	9.41753
Idx_1123	art_Other	19	49203733	rs111311275	G	A	0.844978	ADD-CONDTL	-0.378573	0.0503898	13.2378
Idx_1123	art_Other	19	49203733	rs111311275	G	A	0.844978	ADD-INT_SNP	-0.340635	0.0545064	9.38522
Idx_1123	art_Other	19	49203739	rs137975940	G	A	0.844978	ADD-CONDTL	-0.378573	0.0503898	13.2378
Idx_1123	art_Other	19	49203739	rs137975940	G	A	0.844978	ADD-INT_SNP	-0.340635	0.0545064	9.38522
Idx_1123	art_Other	19	49203790	rs78430926	A	G	0.842358	ADD-CONDTL	-0.378488	0.0501749	13.3392
Idx_1123	art_Other	19	49203790	rs78430926	A	G	0.842358	ADD-INT_SNP	-0.341291	0.0542146	9.5128
Idx_1123	art_Other	19	49203829	rs35106244	T	C	0.588602	ADD-CONDTL	0.678598	0.0372021	73.6114
Idx_1123	art_Other	19	49203829	rs35106244	T	C	0.588602	ADD-INT_SNP	0.734501	0.0420048	67.7381
Idx_1123	art_Other	19	49203878	rs58935689	A	G	0.842795	ADD-CONDTL	-0.363311	0.0501555	12.3599
Idx_1123	art_Other	19	49203878	rs58935689	A	G	0.842795	ADD-INT_SNP	-0.318994	0.0539354	8.47733
Idx_1123	art_Other	19	49203992	rs60686256	A	G	0.854585	ADD-CONDTL	-0.392483	0.0514567	13.6208
Idx_1123	art_Other	19	49203992	rs60686256	A	G	0.854585	ADD-INT_SNP	-0.347934	0.055889	9.31857
Idx_1123	art_Other	19	49204021	rs57940795	C	A	0.843231	ADD-CONDTL	-0.389872	0.0502463	14.0683
Idx_1123	art_Other	19	49204021	rs57940795	C	A	0.843231	ADD-INT_SNP	-0.353634	0.0543647	10.1092
Idx_1123	art_Other	19	49204056	rs61524388	C	CA	0.848035	ADD-CONDTL	-0.389804	0.0503112	14.0294
Idx_1123	art_Other	19	49204056	rs61524388	C	CA	0.848035	ADD-INT_SNP	-0.35518	0.0544282	10.1694
Idx_1123	art_Other	19	49204394	19:49204394:A:G	G	A	0.859389	ADD-CONDTL	-0.402956	0.0519123	14.0786
Idx_1123	art_Other	19	49204394	19:49204394:A:G	G	A	0.859389	ADD-INT_SNP	-0.360485	0.0566778	9.69588
Idx_1123	art_Other	19	49206108	rs679574	G	C	0.536032	ADD-CONDTL	0.711463	0.0360934	85.7672
Idx_1123	art_Other	19	49206108	rs679574	G	C	0.536032	ADD-INT_SNP	0.781889	0.0412659	79.3349
Idx_1123	art_Other	19	49206145	rs516316	C	G	0.536032	ADD-CONDTL	0.711463	0.0360934	85.7672
Idx_1123	art_Other	19	49206145	rs516316	C	G	0.536032	ADD-INT_SNP	0.781889	0.0412659	79.3349
Idx_1123	art_Other	19	49206172	rs516246	T	C	0.540925	ADD-CONDTL	0.69531	0.0357813	83.3849
Idx_1123	art_Other	19	49206172	rs516246	T	C	0.540925	ADD-INT_SNP	0.765011	0.0409049	77.3231
Idx_1123	art_Other	19	49206417	rs492602	G	A	0.532028	ADD-CONDTL	0.718566	0.0362195	86.8644
Idx_1123	art_Other	19	49206417	rs492602	G	A	0.532028	ADD-INT_SNP	0.791894	0.0414943	80.4682
Idx_1123	art_Other	19	49206462	rs681343	T	C	0.532918	ADD-CONDTL	0.718657	0.0362272	86.8499
Idx_1123	art_Other	19	49206462	rs681343	T	C	0.532918	ADD-INT_SNP	0.792781	0.0415571	80.4059
Idx_1123	art_Other	19	49206603	rs281377	T	C	0.547598	ADD-CONDTL	-0.643435	0.0367032	68.0785
Idx_1123	art_Other	19	49206603	rs281377	T	C	0.547598	ADD-INT_SNP	-0.699007	0.0418633	61.8632
Idx_1123	art_Other	19	49206674	rs601338	A	G	0.534698	ADD-CONDTL	0.714038	0.0361792	85.9764
Idx_1123	art_Other	19	49206674	rs601338	A	G	0.534698	ADD-INT_SNP	0.778974	0.0413658	78.3787
Idx_1123	art_Other	19	49206985	rs602662	A	G	0.508897	ADD-CONDTL	0.697836	0.0362888	81.6833
Idx_1123	art_Other	19	49206985	rs602662	A	G	0.508897	ADD-INT_SNP	0.766026	0.0414701	75.458
Idx_1123	art_Other	19	49207206	rs485186	G	A	0.506673	ADD-CONDTL	0.703354	0.0362609	83.0875
Idx_1123	art_Other	19	49207206	rs485186	G	A	0.506673	ADD-INT_SNP	0.771225	0.0414696	76.4718
Idx_1123	art_Other	19	49207255	rs485073	G	A	0.505783	ADD-CONDTL	0.705107	0.0362545	83.5255
Idx_1123	art_Other	19	49207255	rs485073	G	A	0.505783	ADD-INT_SNP	0.773126	0.0414533	76.9031
Idx_1123	art_Other	19	49207257	rs603985	C	T	0.506673	ADD-CONDTL	0.703354	0.0362609	83.0875
Idx_1123	art_Other	19	49207257	rs603985	C	T	0.506673	ADD-INT_SNP	0.771225	0.0414696	76.4718
Idx_1123	art_Other	19	49207554	rs571689	T	C	0.500445	ADD-CONDTL	0.703043	0.0362664	82.9901
Idx_1123	art_Other	19	49207554	rs571689	T	C	0.500445	ADD-INT_SNP	0.768889	0.0415411	75.7587
Idx_1123	art_Other	19	49207651	rs570794	C	T	0.500445	ADD-CONDTL	0.703043	0.0362664	82.9901
Idx_1123	art_Other	19	49207651	rs570794	C	T	0.500445	ADD-INT_SNP	0.768889	0.0415411	75.7587
Idx_1123	art_Other	19	49207792	rs2251034	A	G	0.512456	ADD-CONDTL	0.708411	0.0361612	84.7287
Idx_1123	art_Other	19	49207792	rs2251034	A	G	0.512456	ADD-INT_SNP	0.768816	0.0413041	76.6027
Idx_1123	art_Other	19	49208344	rs28362844	A	AC	0.501335	ADD-CONDTL	0.709567	0.0361797	84.9156
Idx_1123	art_Other	19	49208344	rs28362844	A	AC	0.501335	ADD-INT_SNP	0.77378	0.0414595	77.0087
Idx_1123	art_Other	19	49208501	rs507855	G	A	0.502224	ADD-CONDTL	0.704436	0.0361152	84.0039
Idx_1123	art_Other	19	49208501	rs507855	G	A	0.502224	ADD-INT_SNP	0.76684	0.0413636	75.9998
Idx_1123	art_Other	19	49208543	rs507766	C	T	0.502224	ADD-CONDTL	0.704436	0.0361152	84.0039
Idx_1123	art_Other	19	49208543	rs507766	C	T	0.502224	ADD-INT_SNP	0.76684	0.0413636	75.9998
Idx_1123	art_Other	19	49208564	rs507711	T	C	0.502224	ADD-CONDTL	0.704436	0.0361152	84.0039
Idx_1123	art_Other	19	49208564	rs507711	T	C	0.502224	ADD-INT_SNP	0.76684	0.0413636	75.9998
Idx_1123	art_Other	19	49208629	rs506897	C	G	0.502224	ADD-CONDTL	0.704436	0.0361152	84.0039
Idx_1123	art_Other	19	49208629	rs506897	C	G	0.502224	ADD-INT_SNP	0.76684	0.0413636	75.9998
Idx_1123	art_Other	19	49208865	rs504963	A	G	0.504448	ADD-CONDTL	0.702648	0.0362239	83.0904
Idx_1123	art_Other	19	49208865	rs504963	A	G	0.504448	ADD-INT_SNP	0.765062	0.0414503	75.3418
Idx_1123	art_Other	19	49208978	rs632111	G	A	0.516459	ADD-CONDTL	0.702306	0.0362178	83.038
Idx_1123	art_Other	19	49208978	rs632111	G	A	0.516459	ADD-INT_SNP	0.763302	0.0413629	75.3131
Idx_1123	art_Other	19	49209010	rs503279	C	T	0.501335	ADD-CONDTL	0.705192	0.0361195	84.1621
Idx_1123	art_Other	19	49209010	rs503279	C	T	0.501335	ADD-INT_SNP	0.767144	0.0413512	76.1039
Idx_1123	art_Other	19	49209226	rs633372	A	G	0.512456	ADD-CONDTL	0.705368	0.0361651	83.994
Idx_1123	art_Other	19	49209226	rs633372	A	G	0.512456	ADD-INT_SNP	0.76428	0.041297	75.7411
Idx_1123	art_Other	19	49209318	rs2638280	A	G	0.512456	ADD-CONDTL	0.705368	0.0361651	83.994
Idx_1123	art_Other	19	49209318	rs2638280	A	G	0.512456	ADD-INT_SNP	0.76428	0.041297	75.7411
Idx_1123	art_Other	19	49209325	rs2548458	T	C	0.512456	ADD-CONDTL	0.705368	0.0361651	83.994
Idx_1123	art_Other	19	49209325	rs2548458	T	C	0.512456	ADD-INT_SNP	0.76428	0.041297	75.7411
Idx_1123	art_Other	19	49209339	rs2548459	C	T	0.512456	ADD-CONDTL	0.705368	0.0361651	83.994
Idx_1123	art_Other	19	49209339	rs2548459	C	T	0.512456	ADD-INT_SNP	0.76428	0.041297	75.7411
Idx_1123	art_Other	19	49209464	rs692854	A	C	0.503559	ADD-CONDTL	0.707645	0.0363086	83.8722
Idx_1123	art_Other	19	49209464	rs692854	A	C	0.503559	ADD-INT_SNP	0.766173	0.0414842	75.436
Idx_1123	art_Other	19	49209543	19:49209543:CAA:C	C	CAA	0.511121	ADD-CONDTL	0.704881	0.0362392	83.5419
Idx_1123	art_Other	19	49209543	19:49209543:CAA:C	C	CAA	0.511121	ADD-INT_SNP	0.762795	0.0413975	75.091
Idx_1123	art_Other	19	49209560	rs1688264	G	T	0.514235	ADD-CONDTL	0.70536	0.0363201	83.2869
Idx_1123	art_Other	19	49209560	rs1688264	G	T	0.514235	ADD-INT_SNP	0.759839	0.0413732	74.6053
Idx_1123	art_Other	19	49209566	rs1704773	G	A	0.514235	ADD-CONDTL	0.70536	0.0363201	83.2869
Idx_1123	art_Other	19	49209566	rs1704773	G	A	0.514235	ADD-INT_SNP	0.759839	0.0413732	74.6053
Idx_1123	art_Other	19	49209851	rs646327	G	A	0.502669	ADD-CONDTL	0.703982	0.0363089	83.017
Idx_1123	art_Other	19	49209851	rs646327	G	A	0.502669	ADD-INT_SNP	0.759661	0.0414511	74.2949
Idx_1123	art_Other	19	49210869	rs2638281	A	G	0.575623	ADD-CONDTL	-0.646128	0.0374669	65.916
Idx_1123	art_Other	19	49210869	rs2638281	A	G	0.575623	ADD-INT_SNP	-0.673057	0.0421559	56.6559
Idx_1123	art_Other	19	49211154	rs78736419	G	A	0.574354	ADD-CONDTL	0.653967	0.0376184	66.9639
Idx_1123	art_Other	19	49211154	rs78736419	G	A	0.574354	ADD-INT_SNP	0.688788	0.0424576	58.4597
Idx_1123	art_Other	19	49211158	rs36195416	G	A	0.574354	ADD-CONDTL	0.653967	0.0376184	66.9639
Idx_1123	art_Other	19	49211158	rs36195416	G	A	0.574354	ADD-INT_SNP	0.688788	0.0424576	58.4597
Idx_1123	art_Other	19	49211969	rs676388	C	T	0.501779	ADD-CONDTL	0.68746	0.0362869	79.3148
Idx_1123	art_Other	19	49211969	rs676388	C	T	0.501779	ADD-INT_SNP	0.733283	0.0412751	69.8854
Idx_1123	art_Other	19	49213284	rs584768	A	G	0.511566	ADD-CONDTL	0.684002	0.0361859	78.9628
Idx_1123	art_Other	19	49213284	rs584768	A	G	0.511566	ADD-INT_SNP	0.726212	0.0410226	69.3985
Idx_1123	art_Other	19	49213504	rs2452170	A	G	0.511566	ADD-CONDTL	0.684002	0.0361859	78.9628
Idx_1123	art_Other	19	49213504	rs2452170	A	G	0.511566	ADD-INT_SNP	0.726212	0.0410226	69.3985
Idx_1123	art_Other	19	49213531	rs28894750	T	A	0.50089	ADD-CONDTL	0.68649	0.0362872	79.093
Idx_1123	art_Other	19	49213531	rs28894750	T	A	0.50089	ADD-INT_SNP	0.732717	0.0412951	69.7126
Idx_1123	art_Other	19	49213833	rs2638282	A	G	0.511566	ADD-CONDTL	0.677636	0.0362882	77.0915
Idx_1123	art_Other	19	49213833	rs2638282	A	G	0.511566	ADD-INT_SNP	0.71864	0.0411811	67.4685
Idx_1123	art_Other	19	49213853	rs35728097	A	AT	0.551601	ADD-CONDTL	-0.597634	0.0365477	59.3772
Idx_1123	art_Other	19	49213853	rs35728097	A	AT	0.551601	ADD-INT_SNP	-0.631141	0.0414042	51.7396
Idx_1123	art_Other	19	49214066	rs281378	A	G	0.650356	ADD-CONDTL	-0.544898	0.0385199	44.7033
Idx_1123	art_Other	19	49214066	rs281378	A	G	0.650356	ADD-INT_SNP	-0.55786	0.0430343	37.7034
Idx_1123	art_Other	19	49214274	rs281379	A	G	0.532028	ADD-CONDTL	0.682961	0.0368118	76.1111
Idx_1123	art_Other	19	49214274	rs281379	A	G	0.532028	ADD-INT_SNP	0.725251	0.0418127	66.6688
Idx_1123	art_Other	19	49214470	rs281380	C	T	0.630568	ADD-CONDTL	-0.518239	0.0372604	43.2503
Idx_1123	art_Other	19	49214470	rs281380	C	T	0.630568	ADD-INT_SNP	-0.536015	0.0419304	36.6926
Idx_1123	art_Other	19	49214748	rs281381	C	T	0.655459	ADD-CONDTL	-0.47709	0.0379566	35.507
Idx_1123	art_Other	19	49214748	rs281381	C	T	0.655459	ADD-INT_SNP	-0.493421	0.0425053	30.428
Idx_1123	art_Other	19	49215095	rs4002471	T	C	0.509795	ADD-CONDTL	0.616395	0.0368967	61.9259
Idx_1123	art_Other	19	49215095	rs4002471	T	C	0.509795	ADD-INT_SNP	0.649397	0.0416722	54.0254
Idx_1123	art_Other	19	49215194	rs5828359	AGGGTTTCACC	A	0.828584	ADD-CONDTL	-0.305108	0.0493984	9.18344
Idx_1123	art_Other	19	49215235	rs281382	G	A	0.83081	ADD-CONDTL	-0.299528	0.0498087	8.74114
Idx_1123	art_Other	19	49215302	rs281383	C	T	0.83081	ADD-CONDTL	-0.299528	0.0498087	8.74114
Idx_1123	art_Other	19	49216224	rs204248	C	G	0.662445	ADD-CONDTL	-0.498568	0.0383736	37.8696
Idx_1123	art_Other	19	49216224	rs204248	C	G	0.662445	ADD-INT_SNP	-0.515301	0.0428693	32.556
Idx_1123	art_Other	19	49217261	rs281385	A	G	0.849065	ADD-CONDTL	-0.313818	0.0508131	9.18193
Idx_1123	art_Other	19	49217261	rs281385	A	G	0.849065	ADD-INT_SNP	-0.30214	0.0551297	7.3726
Idx_1123	art_Other	19	49217305	rs281386	G	A	0.652838	ADD-CONDTL	-0.471772	0.0380984	34.4908
Idx_1123	art_Other	19	49217305	rs281386	G	A	0.652838	ADD-INT_SNP	-0.485049	0.0426114	29.2944
Idx_1123	art_Other	19	49218060	rs35866622	T	C	0.560107	ADD-CONDTL	0.681523	0.0371101	74.6006
Idx_1123	art_Other	19	49218060	rs35866622	T	C	0.560107	ADD-INT_SNP	0.728811	0.0421147	66.3682
Idx_1123	art_Other	19	49218111	rs33988101	T	G	0.50935	ADD-CONDTL	0.613662	0.0369989	61.055
Idx_1123	art_Other	19	49218111	rs33988101	T	G	0.50935	ADD-INT_SNP	0.643436	0.041716	52.9488
Idx_1123	art_Other	19	49218430	rs12978750	G	A	0.508905	ADD-CONDTL	0.613315	0.0369698	61.0816
Idx_1123	art_Other	19	49218430	rs12978750	G	A	0.508905	ADD-INT_SNP	0.642674	0.0416667	52.9485
Idx_1123	art_Other	19	49218437	rs12978752	C	A	0.508905	ADD-CONDTL	0.613315	0.0369698	61.0816
Idx_1123	art_Other	19	49218437	rs12978752	C	A	0.508905	ADD-INT_SNP	0.642674	0.0416667	52.9485
Idx_1123	art_Other	19	49218602	rs12979278	T	C	0.506233	ADD-CONDTL	0.608641	0.0367995	60.7189
Idx_1123	art_Other	19	49218602	rs12979278	T	C	0.506233	ADD-INT_SNP	0.636354	0.0414176	52.5468
Idx_1123	art_Other	19	49219459	rs660745	C	T	0.486643	ADD-CONDTL	0.59338	0.0362366	59.541
Idx_1123	art_Other	19	49219459	rs660745	C	T	0.486643	ADD-INT_SNP	0.621345	0.0409255	51.3344
Idx_1123	art_Other	19	49220323	rs11672900	G	A	0.510686	ADD-CONDTL	0.612336	0.036851	61.2764
Idx_1123	art_Other	19	49220323	rs11672900	G	A	0.510686	ADD-INT_SNP	0.642362	0.0415634	53.156
Idx_1123	art_Other	19	49220791	rs34694985	C	CT	0.608829	ADD-CONDTL	-0.483644	0.0365122	39.3231
Idx_1123	art_Other	19	49220791	rs34694985	C	CT	0.608829	ADD-INT_SNP	-0.497962	0.0409297	33.3279
Idx_1123	art_Other	19	49221672	rs4302147	A	T	0.602404	ADD-CONDTL	0.681127	0.037753	72.0374
Idx_1123	art_Other	19	49221672	rs4302147	A	T	0.602404	ADD-INT_SNP	0.714721	0.0424234	62.9597
Idx_1123	art_Other	19	49222483	rs281395	G	C	0.636245	ADD-CONDTL	-0.481192	0.0377273	36.5312
Idx_1123	art_Other	19	49222483	rs281395	G	C	0.636245	ADD-INT_SNP	-0.482546	0.0416206	30.3542
Idx_1123	art_Other	19	49223019	rs281394	G	C	0.653275	ADD-CONDTL	-0.500699	0.0382982	38.3321
Idx_1123	art_Other	19	49223019	rs281394	G	C	0.653275	ADD-INT_SNP	-0.508467	0.0423999	32.4084
Idx_1123	art_Other	19	49223570	rs546308	G	A	0.582369	ADD-CONDTL	-0.543626	0.0370207	48.0906
Idx_1123	art_Other	19	49223570	rs546308	G	A	0.582369	ADD-INT_SNP	-0.546296	0.0410559	39.6713
Idx_1123	art_Other	19	49223633	rs629504	C	G	0.583704	ADD-CONDTL	-0.549468	0.0370862	48.9374
Idx_1123	art_Other	19	49223633	rs629504	C	G	0.583704	ADD-INT_SNP	-0.553829	0.041151	40.5612
Idx_1123	art_Other	19	49224389	rs3859439	T	C	0.58415	ADD-CONDTL	-0.550901	0.037052	49.2764
Idx_1123	art_Other	19	49224389	rs3859439	T	C	0.58415	ADD-INT_SNP	-0.555759	0.04111	40.9169
Idx_1123	art_Other	19	49224484	rs281393	T	C	0.648601	ADD-CONDTL	-0.492886	0.037978	37.7888
Idx_1123	art_Other	19	49224484	rs281393	T	C	0.648601	ADD-INT_SNP	-0.493868	0.0420196	31.1679
Idx_1123	art_Other	19	49224966	rs519757	A	C	0.583704	ADD-CONDTL	-0.553298	0.037162	49.4092
Idx_1123	art_Other	19	49224966	rs519757	A	C	0.583704	ADD-INT_SNP	-0.5586	0.0411776	41.1936
Idx_1123	art_Other	19	49225766	rs11882796	T	A	0.518357	ADD-CONDTL	0.601108	0.0363672	60.6431
Idx_1123	art_Other	19	49225766	rs11882796	T	A	0.518357	ADD-INT_SNP	0.634667	0.0412049	52.8043
Idx_1123	art_Other	19	49227043	rs11666792	A	G	0.520979	ADD-CONDTL	0.607747	0.0365607	61.3229
Idx_1123	art_Other	19	49227043	rs11666792	A	G	0.520979	ADD-INT_SNP	0.643295	0.0415613	53.3128
Idx_1123	art_Other	19	49227256	rs12979891	T	C	0.524038	ADD-CONDTL	0.618157	0.0364753	63.6954
Idx_1123	art_Other	19	49227256	rs12979891	T	C	0.524038	ADD-INT_SNP	0.656237	0.0414141	55.8225
Idx_1123	art_Other	19	49227443	rs11878908	T	C	0.520105	ADD-CONDTL	0.610845	0.0365297	62.0419
Idx_1123	art_Other	19	49227443	rs11878908	T	C	0.520105	ADD-INT_SNP	0.645094	0.0415436	53.65
Idx_1123	art_Other	19	49228272	rs2287921	C	T	0.520105	ADD-CONDTL	0.610845	0.0365297	62.0419
Idx_1123	art_Other	19	49228272	rs2287921	C	T	0.520105	ADD-INT_SNP	0.645094	0.0415436	53.65
Idx_1123	art_Other	19	49229323	rs479486	G	A	0.528846	ADD-CONDTL	-0.596304	0.0368336	58.2205
Idx_1123	art_Other	19	49229323	rs479486	G	A	0.528846	ADD-INT_SNP	-0.626565	0.0417217	50.2502
Idx_1123	art_Other	19	49229525	rs8112983	C	T	0.515297	ADD-CONDTL	0.598436	0.0362709	60.4287
Idx_1123	art_Other	19	49229525	rs8112983	C	T	0.515297	ADD-INT_SNP	0.626665	0.0412139	51.4859
Idx_1123	art_Other	19	49232029	rs147766034	GCAAA	G	0.581189	ADD-CONDTL	-0.530937	0.0374141	44.9812
Idx_1123	art_Other	19	49232029	rs147766034	GCAAA	G	0.581189	ADD-INT_SNP	-0.558902	0.0423887	38.9713
Idx_1123	art_Other	19	49232226	rs2287922	A	G	0.522727	ADD-CONDTL	0.609675	0.0365683	61.6803
Idx_1123	art_Other	19	49232226	rs2287922	A	G	0.522727	ADD-INT_SNP	0.6442	0.0415115	53.5855
Idx_1123	art_Other	19	49233335	rs281407	A	G	0.67701	ADD-CONDTL	-0.407135	0.0392403	24.4938
Idx_1123	art_Other	19	49233335	rs281407	A	G	0.67701	ADD-INT_SNP	-0.389457	0.0439548	18.0984
Idx_1123	art_Other	19	49233406	rs281408	A	C	0.567745	ADD-CONDTL	-0.503654	0.0374307	40.5447
Idx_1123	art_Other	19	49233406	rs281408	A	C	0.567745	ADD-INT_SNP	-0.520722	0.0420671	34.4657
Idx_1123	art_Other	19	49234299	rs412712	T	A	0.565559	ADD-CONDTL	-0.497743	0.0374172	39.6501
Idx_1123	art_Other	19	49234299	rs412712	T	A	0.565559	ADD-INT_SNP	-0.513943	0.0420673	33.5992
Idx_1123	art_Other	19	49236102	rs439523	C	T	0.494755	ADD-CONDTL	0.562517	0.0368388	51.9147
Idx_1123	art_Other	19	49236102	rs439523	C	T	0.494755	ADD-INT_SNP	0.511135	0.0360392	44.9312
Idx_1123	art_Other	19	49237062	rs34801352	CA	C	0.51486	ADD-CONDTL	0.540709	0.0366654	48.4933
Idx_1123	art_Other	19	49237062	rs34801352	CA	C	0.51486	ADD-INT_SNP	0.560027	0.0411667	41.4205
Idx_1123	art_Other	19	49237547	rs12979144	A	G	0.565122	ADD-CONDTL	-0.49872	0.0375062	39.6181
Idx_1123	art_Other	19	49237547	rs12979144	A	G	0.565122	ADD-INT_SNP	-0.513193	0.0420947	33.4617
Idx_1123	art_Other	19	49237552	rs12978499	C	A	0.565122	ADD-CONDTL	-0.49872	0.0375062	39.6181
Idx_1123	art_Other	19	49237552	rs12978499	C	A	0.565122	ADD-INT_SNP	-0.513193	0.0420947	33.4617
Idx_1123	art_Other	19	49239026	rs418464	C	T	0.553322	ADD-CONDTL	0.565826	0.0367011	52.9012
Idx_1123	art_Other	19	49239026	rs418464	C	T	0.553322	ADD-INT_SNP	0.582782	0.0412071	44.684
Idx_1123	art_Other	19	49239200	rs1231281	A	G	0.545892	ADD-CONDTL	0.557079	0.0364129	52.1095
Idx_1123	art_Other	19	49239200	rs1231281	A	G	0.545892	ADD-INT_SNP	0.56839	0.0407989	43.3896
Idx_1123	art_Other	19	49241006	rs12981072	G	C	0.55201	ADD-CONDTL	-0.483143	0.0374114	37.4273
Idx_1123	art_Other	19	49241006	rs12981072	G	C	0.55201	ADD-INT_SNP	-0.493196	0.0417242	31.5139
Idx_1123	art_Other	19	49241014	rs380743	A	G	0.55201	ADD-CONDTL	0.554486	0.0365984	51.1243
Idx_1123	art_Other	19	49241014	rs380743	A	G	0.55201	ADD-INT_SNP	0.568487	0.0410859	42.8143
Idx_1123	art_Other	19	49241015	rs427248	T	C	0.55201	ADD-CONDTL	0.554486	0.0365984	51.1243
Idx_1123	art_Other	19	49241015	rs427248	T	C	0.55201	ADD-INT_SNP	0.568487	0.0410859	42.8143
Idx_1123	art_Other	19	49241400	rs56066508	T	C	0.551136	ADD-CONDTL	-0.481101	0.0373404	37.2577
Idx_1123	art_Other	19	49241400	rs56066508	T	C	0.551136	ADD-INT_SNP	-0.490602	0.0416174	31.3486
Idx_1123	art_Other	19	49241976	rs973579	G	A	0.552885	ADD-CONDTL	0.557958	0.0366782	51.5325
Idx_1123	art_Other	19	49241976	rs973579	G	A	0.552885	ADD-INT_SNP	0.573131	0.0411895	43.2862
Idx_1123	art_Other	19	49244219	rs2307018	A	C	0.553322	ADD-CONDTL	-0.476882	0.0372225	36.8504
Idx_1123	art_Other	19	49244219	rs2307018	A	C	0.553322	ADD-INT_SNP	-0.484577	0.0414299	30.8758
Idx_1123	art_Other	19	49244220	rs2307019	A	G	0.553322	ADD-CONDTL	-0.476882	0.0372225	36.8504
Idx_1123	art_Other	19	49244220	rs2307019	A	G	0.553322	ADD-INT_SNP	-0.484577	0.0414299	30.8758
Idx_1123	art_Other	19	49246866	rs838147	A	G	0.542395	ADD-CONDTL	0.553328	0.0364719	51.2617
Idx_1123	art_Other	19	49246866	rs838147	A	G	0.542395	ADD-INT_SNP	0.568344	0.040921	43.1304
Idx_1123	art_Other	19	49247086	rs12462324	G	A	0.555944	ADD-CONDTL	-0.483359	0.0375248	37.24
Idx_1123	art_Other	19	49247086	rs12462324	G	A	0.555944	ADD-INT_SNP	-0.491766	0.0418175	31.2015
Idx_1123	art_Other	19	49247124	rs12460295	G	T	0.555944	ADD-CONDTL	-0.483359	0.0375248	37.24
Idx_1123	art_Other	19	49247124	rs12460295	G	T	0.555944	ADD-INT_SNP	-0.491766	0.0418175	31.2015
Idx_1123	art_Other	19	49247601	rs11672046	T	C	0.555944	ADD-CONDTL	-0.483359	0.0375248	37.24
Idx_1123	art_Other	19	49247601	rs11672046	T	C	0.555944	ADD-INT_SNP	-0.491766	0.0418175	31.2015
Idx_1123	art_Other	19	49247693	rs8108136	T	C	0.555944	ADD-CONDTL	-0.483359	0.0375248	37.24
Idx_1123	art_Other	19	49247693	rs8108136	T	C	0.555944	ADD-INT_SNP	-0.491766	0.0418175	31.2015
Idx_1123	art_Other	19	49247786	rs8108468	A	G	0.555507	ADD-CONDTL	-0.483113	0.037521	37.2104
Idx_1123	art_Other	19	49247786	rs8108468	A	G	0.555507	ADD-INT_SNP	-0.491593	0.0418227	31.1728
Idx_1123	art_Other	19	49247900	rs8111288	A	G	0.555507	ADD-CONDTL	-0.483113	0.037521	37.2104
Idx_1123	art_Other	19	49247900	rs8111288	A	G	0.555507	ADD-INT_SNP	-0.491593	0.0418227	31.1728
Idx_1123	art_Other	19	49247963	rs8111399	T	G	0.555507	ADD-CONDTL	-0.483113	0.037521	37.2104
Idx_1123	art_Other	19	49247963	rs8111399	T	G	0.555507	ADD-INT_SNP	-0.491593	0.0418227	31.1728
Idx_1123	art_Other	19	49247998	rs11381763	GC	G	0.556381	ADD-CONDTL	-0.485161	0.0376199	37.3265
Idx_1123	art_Other	19	49247998	rs11381763	GC	G	0.556381	ADD-INT_SNP	-0.494629	0.0419736	31.3275
Idx_1123	art_Other	19	49247999	rs56098615	A	T	0.556381	ADD-CONDTL	-0.485161	0.0376199	37.3265
Idx_1123	art_Other	19	49247999	rs56098615	A	T	0.556381	ADD-INT_SNP	-0.494629	0.0419736	31.3275
Idx_1123	art_Other	19	49248022	rs8111208	C	A	0.555507	ADD-CONDTL	-0.483113	0.037521	37.2104
Idx_1123	art_Other	19	49248022	rs8111208	C	A	0.555507	ADD-INT_SNP	-0.491593	0.0418227	31.1728
Idx_1123	art_Other	19	49248052	rs838146	C	T	0.549825	ADD-CONDTL	0.555406	0.0366645	51.1096
Idx_1123	art_Other	19	49248052	rs838146	C	T	0.549825	ADD-INT_SNP	0.568786	0.0411334	42.7616
Idx_1123	art_Other	19	49248120	rs11083948	G	A	0.555507	ADD-CONDTL	-0.483113	0.037521	37.2104
Idx_1123	art_Other	19	49248120	rs11083948	G	A	0.555507	ADD-INT_SNP	-0.491593	0.0418227	31.1728
Idx_1123	art_Other	19	49248255	rs12611201	A	G	0.555507	ADD-CONDTL	-0.483113	0.037521	37.2104
Idx_1123	art_Other	19	49248255	rs12611201	A	G	0.555507	ADD-INT_SNP	-0.491593	0.0418227	31.1728
Idx_1123	art_Other	19	49248295	rs12611203	A	G	0.555507	ADD-CONDTL	-0.483113	0.037521	37.2104
Idx_1123	art_Other	19	49248295	rs12611203	A	G	0.555507	ADD-INT_SNP	-0.491593	0.0418227	31.1728
Idx_1123	art_Other	19	49248331	rs12611211	A	G	0.555507	ADD-CONDTL	-0.483113	0.037521	37.2104
Idx_1123	art_Other	19	49248331	rs12611211	A	G	0.555507	ADD-INT_SNP	-0.491593	0.0418227	31.1728
Idx_1123	art_Other	19	49248640	rs12982115	G	A	0.555944	ADD-CONDTL	-0.483359	0.0375248	37.24
Idx_1123	art_Other	19	49248640	rs12982115	G	A	0.555944	ADD-INT_SNP	-0.491766	0.0418175	31.2015
Idx_1123	art_Other	19	49248730	rs838145	G	A	0.591719	ADD-CONDTL	0.620115	0.0376241	60.3051
Idx_1123	art_Other	19	49248730	rs838145	G	A	0.591719	ADD-INT_SNP	0.646551	0.0421801	52.3058
Idx_1123	art_Other	19	49249443	rs12975033	T	A	0.55507	ADD-CONDTL	-0.48177	0.037436	37.1731
Idx_1123	art_Other	19	49249443	rs12975033	T	A	0.55507	ADD-INT_SNP	-0.490079	0.0417057	31.1556
Idx_1123	art_Other	19	49249698	rs12975781	T	C	0.582168	ADD-CONDTL	-0.442698	0.0375459	31.3614
Idx_1123	art_Other	19	49249698	rs12975781	T	C	0.582168	ADD-INT_SNP	-0.454731	0.0415657	27.1298
Idx_1123	art_Other	19	49249795	rs8102032	T	C	0.553759	ADD-CONDTL	-0.481143	0.0373756	37.1958
Idx_1123	art_Other	19	49249795	rs8102032	T	C	0.553759	ADD-INT_SNP	-0.488436	0.0415999	31.1062
Idx_1123	art_Other	19	49249814	rs8104897	A	C	0.554196	ADD-CONDTL	-0.479394	0.0373733	36.9376
Idx_1123	art_Other	19	49249814	rs8104897	A	C	0.554196	ADD-INT_SNP	-0.486615	0.0416053	30.8741
Idx_1123	art_Other	19	49249888	rs8105137	A	G	0.553759	ADD-CONDTL	-0.481143	0.0373756	37.1958
Idx_1123	art_Other	19	49249888	rs8105137	A	G	0.553759	ADD-INT_SNP	-0.488436	0.0415999	31.1062
Idx_1123	art_Other	19	49250197	rs8106205	C	T	0.536276	ADD-CONDTL	-0.49008	0.0367567	39.8278
Idx_1123	art_Other	19	49250197	rs8106205	C	T	0.536276	ADD-INT_SNP	-0.501039	0.0411706	33.3468
Idx_1123	art_Other	19	49250239	rs838144	C	T	0.543269	ADD-CONDTL	0.549986	0.0363733	50.9263
Idx_1123	art_Other	19	49250239	rs838144	C	T	0.543269	ADD-INT_SNP	0.558248	0.0407011	42.088
Idx_1123	art_Other	19	49250538	rs11667321	G	A	0.536276	ADD-CONDTL	-0.493057	0.0368382	40.1273
Idx_1123	art_Other	19	49250538	rs11667321	G	A	0.536276	ADD-INT_SNP	-0.501485	0.0411718	33.4025
Idx_1123	art_Other	19	49250633	rs28400015	A	G	0.555507	ADD-CONDTL	-0.480224	0.0374568	36.9013
Idx_1123	art_Other	19	49250633	rs28400015	A	G	0.555507	ADD-INT_SNP	-0.487768	0.0417243	30.8449
Idx_1123	art_Other	19	49250657	rs28400014	G	C	0.527535	ADD-CONDTL	-0.498816	0.0367611	41.2145
Idx_1123	art_Other	19	49250657	rs28400014	G	C	0.527535	ADD-INT_SNP	-0.506343	0.0411018	34.1466
Idx_1123	art_Other	19	49251212	rs142312167	C	A	0.782343	ADD-CONDTL	-0.307342	0.0445301	11.2897
Idx_1123	art_Other	19	49251212	rs142312167	C	A	0.782343	ADD-INT_SNP	-0.280018	0.0493668	7.85086
Idx_1123	art_Other	19	49251215	rs138341463	A	C	0.782343	ADD-CONDTL	-0.307342	0.0445301	11.2897
Idx_1123	art_Other	19	49251215	rs138341463	A	C	0.782343	ADD-INT_SNP	-0.280018	0.0493668	7.85086
Idx_1123	art_Other	19	49252151	rs838142	G	A	0.696349	ADD-CONDTL	-0.326136	0.0395056	15.82
Idx_1123	art_Other	19	49252151	rs838142	G	A	0.696349	ADD-INT_SNP	-0.30525	0.043686	11.5527
Idx_1123	art_Other	19	49252237	rs28400012	T	C	0.795455	ADD-CONDTL	-0.298689	0.0454514	10.303
Idx_1123	art_Other	19	49252237	rs28400012	T	C	0.795455	ADD-INT_SNP	-0.276301	0.0504472	7.36399
Idx_1123	art_Other	19	49252574	rs147449567	TA	T	0.535839	ADD-CONDTL	0.541231	0.036519	48.967
Idx_1123	art_Other	19	49252574	rs147449567	TA	T	0.535839	ADD-INT_SNP	0.555087	0.041041	40.9543
Idx_1123	art_Other	19	49252575	rs838141	T	A	0.709261	ADD-CONDTL	-0.321971	0.0406857	14.602
Idx_1123	art_Other	19	49252575	rs838141	T	A	0.709261	ADD-INT_SNP	-0.303399	0.0448591	10.8703
Idx_1123	art_Other	19	49252576	rs28745909	T	A	0.806381	ADD-CONDTL	-0.288025	0.0469118	9.08263
Idx_1123	art_Other	19	49252679	rs12327653	C	T	0.745192	ADD-CONDTL	-0.378163	0.0421114	18.5677
Idx_1123	art_Other	19	49252679	rs12327653	C	T	0.745192	ADD-INT_SNP	-0.391505	0.0472287	15.9444
Idx_1123	art_Other	19	49252698	rs838140	T	C	0.70979	ADD-CONDTL	-0.321485	0.040318	14.8126
Idx_1123	art_Other	19	49252698	rs838140	T	C	0.70979	ADD-INT_SNP	-0.300807	0.0445607	10.8317
Idx_1123	art_Other	19	49252871	rs150453456	C	CAAA	0.792395	ADD-CONDTL	-0.255434	0.0453798	7.7412
Idx_1123	art_Other	19	49252989	rs12611028	T	C	0.799825	ADD-CONDTL	-0.284336	0.0461204	9.15213
Idx_1123	art_Other	19	49253261	rs4021	G	A	0.687444	ADD-CONDTL	-0.34421	0.0395686	17.4754
Idx_1123	art_Other	19	49253261	rs4021	G	A	0.687444	ADD-INT_SNP	-0.323469	0.0437873	12.8243
Idx_1123	art_Other	19	49253389	rs4015	T	C	0.763549	ADD-CONDTL	-0.263211	0.0434836	8.84744
Idx_1123	art_Other	19	49254955	rs8103840	T	C	0.516028	ADD-CONDTL	-0.493472	0.0365196	40.8797
Idx_1123	art_Other	19	49254955	rs8103840	T	C	0.516028	ADD-INT_SNP	-0.498453	0.0408963	33.4446
Idx_1123	art_Other	19	49256388	rs838136	C	T	0.675865	ADD-CONDTL	-0.333772	0.0405842	15.7066
Idx_1123	art_Other	19	49256388	rs838136	C	T	0.675865	ADD-INT_SNP	-0.307174	0.0451053	11.011
Idx_1123	art_Other	19	49257141	rs28745907	G	T	0.796077	ADD-CONDTL	-0.309713	0.0473814	10.2011
Idx_1123	art_Other	19	49301882	rs35104437	C	CCTTT	0.819651	ADD-CONDTL	0.30362	0.0473636	9.83824
Idx_1123	art_Other	19	49302286	rs4802505	G	A	0.819214	ADD-CONDTL	0.299613	0.0472902	9.6264
Idx_1123	art_Other	19	49302323	rs4802506	C	T	0.819651	ADD-CONDTL	0.30362	0.0473636	9.83824
Idx_1123	art_Other	19	49303070	rs11548193	C	G	0.819651	ADD-CONDTL	0.30362	0.0473636	9.83824
Idx_1123	art_Other	19	49303740	rs56333767	A	G	0.809441	ADD-CONDTL	0.301342	0.0465318	10.0261
Idx_1123	art_Other	19	49303827	rs55732460	A	G	0.819214	ADD-CONDTL	0.307151	0.047351	10.0568
Idx_1123	art_Other	19	49304059	rs4801775	C	T	0.819214	ADD-CONDTL	0.307151	0.047351	10.0568
Idx_1123	art_Other	19	49304215	rs4801776	T	C	0.754808	ADD-CONDTL	0.239537	0.0419371	7.95166
Idx_1123	art_Other	19	49304660	rs4802507	G	T	0.819214	ADD-CONDTL	0.307151	0.047351	10.0568
Idx_1123	art_Other	19	49306276	rs62125920	G	A	0.819214	ADD-CONDTL	0.307151	0.047351	10.0568
Idx_1123	art_Other	19	49307315	rs56380066	G	A	0.819214	ADD-CONDTL	0.307151	0.047351	10.0568
Idx_1123	art_Other	19	49307939	rs11672905	A	G	0.819214	ADD-CONDTL	0.307151	0.047351	10.0568
Idx_1123	art_Other	19	49313000	rs736170	C	T	0.819651	ADD-CONDTL	0.311337	0.0471918	10.378
Idx_1123	art_Other	19	49314782	rs11665957	C	G	0.819651	ADD-CONDTL	0.311337	0.0471918	10.378
Idx_1123	art_Other	19	49317710	rs55975925	T	C	0.819651	ADD-CONDTL	0.313874	0.04733	10.4788
Idx_1123	art_Other	19	49317785	rs147097060	A	AAAAG	0.819214	ADD-CONDTL	0.31092	0.0471906	10.3526
Idx_1123	art_Other	19	49319004	rs56319547	A	C	0.819651	ADD-CONDTL	0.314267	0.0473313	10.5027
Idx_1123	art_Other	19	49321911	rs8110610	A	G	0.819651	ADD-CONDTL	0.310064	0.0475291	10.1636
Idx_1123	art_Other	19	49323935	rs61476702	C	T	0.591346	ADD-CONDTL	0.206799	0.0367298	7.74494
Idx_1123	art_Other	19	49324401	rs10410853	C	G	0.594406	ADD-CONDTL	0.210965	0.0367241	8.03555
Idx_1123	art_Other	19	49325017	rs142533915	G	GGAT	0.818341	ADD-CONDTL	0.30711	0.0473365	10.06
Idx_1123	art_Other	19	49325859	rs375225174	C	G	0.819214	ADD-CONDTL	0.309536	0.0474996	10.1432
Idx_1123	art_Other	19	49326464	rs56318119	AC	A	0.819056	ADD-CONDTL	0.310383	0.047517	10.1879
Idx_1123	art_Other	19	49329285	rs4802511	A	G	0.828234	ADD-CONDTL	0.288684	0.0480379	8.7303
Idx_1123	art_Other	19	49331116	19:49331116:C:CT	CT	C	0.826049	ADD-CONDTL	0.284977	0.0479006	8.56989
Idx_1123	art_Other	19	49334479	rs11667120	A	T	0.831294	ADD-CONDTL	0.282413	0.0482992	8.30098
Idx_1123	art_Other	19	49334991	rs62127966	T	C	0.83042	ADD-CONDTL	0.2877	0.048379	8.56313
Idx_1123	art_PI	12	18029240	rs59666844	G	GA	0.824454	ADD-INT_SNP	0.285625	0.0517489	7.4684
Idx_1123	art_PI	12	18031825	rs11519181	T	G	0.834934	ADD-INT_SNP	0.297514	0.05258	7.8157
Idx_1123	art_PI	12	18031989	rs79016901	T	C	0.828821	ADD-INT_SNP	0.303119	0.0513697	8.44143
Idx_1123	art_PI	19	49095463	rs3786750	C	G	0.803322	ADD-CONDTL	-0.256028	0.0456995	7.67495
Idx_1123	art_PI	19	49096065	rs2302948	T	C	0.80201	ADD-CONDTL	-0.261423	0.0454701	8.04772
Idx_1123	art_PI	19	49096292	rs3859437	G	A	0.73208	ADD-CONDTL	-0.234981	0.0414123	7.85589
Idx_1123	art_PI	19	49096898	rs113948185	A	T	0.708042	ADD-CONDTL	-0.245721	0.0405671	8.85838
Idx_1123	art_PI	19	49098750	rs12460535	A	G	0.636715	ADD-CONDTL	-0.28525	0.0404749	11.7398
Idx_1123	art_PI	19	49098750	rs12460535	A	G	0.636715	ADD-INT_SNP	-0.289716	0.0443275	10.1988
Idx_1123	art_PI	19	49099381	rs2665586	A	G	0.862319	ADD-CONDTL	-0.318973	0.0553981	8.06957
Idx_1123	art_PI	19	49099665	rs3843745	G	C	0.479964	ADD-CONDTL	0.393255	0.0374068	25.1231
Idx_1123	art_PI	19	49099665	rs3843745	G	C	0.479964	ADD-INT_SNP	0.40491	0.0416684	21.595
Idx_1123	art_PI	19	49099727	rs3859438	G	C	0.48041	ADD-CONDTL	0.395323	0.0374139	25.3691
Idx_1123	art_PI	19	49099727	rs3859438	G	C	0.48041	ADD-INT_SNP	0.407238	0.041658	21.8444
Idx_1123	art_PI	19	49100663	rs8103525	C	T	0.849275	ADD-CONDTL	-0.294749	0.0531863	7.52386
Idx_1123	art_PI	19	49100703	rs7408540	T	C	0.855556	ADD-CONDTL	-0.296452	0.0542872	7.32425
Idx_1123	art_PI	19	49101956	rs4149455	T	C	0.67264	ADD-CONDTL	-0.266524	0.0392865	10.9326
Idx_1123	art_PI	19	49101956	rs4149455	T	C	0.67264	ADD-INT_SNP	-0.274483	0.0440413	9.33786
Idx_1123	art_PI	19	49102399	rs1132054	C	T	0.543188	ADD-CONDTL	-0.35674	0.0372547	20.995
Idx_1123	art_PI	19	49102399	rs1132054	C	T	0.543188	ADD-INT_SNP	-0.368252	0.0415299	18.1247
Idx_1123	art_PI	19	49102782	rs10410524	A	G	0.673077	ADD-CONDTL	-0.268239	0.0391645	11.1288
Idx_1123	art_PI	19	49102782	rs10410524	A	G	0.673077	ADD-INT_SNP	-0.27468	0.0438423	9.429
Idx_1123	art_PI	19	49103447	rs411482	T	C	0.628228	ADD-CONDTL	0.559031	0.0379719	48.3333
Idx_1123	art_PI	19	49103447	rs411482	T	C	0.628228	ADD-INT_SNP	0.578123	0.0422415	41.9105
Idx_1123	art_PI	19	49104308	rs1236093	T	C	0.625111	ADD-CONDTL	0.553865	0.0379461	47.5267
Idx_1123	art_PI	19	49104308	rs1236093	T	C	0.625111	ADD-INT_SNP	0.569568	0.04218	40.825
Idx_1123	art_PI	19	49114236	rs454715	T	G	0.619768	ADD-CONDTL	0.565697	0.0378402	49.8051
Idx_1123	art_PI	19	49114236	rs454715	T	G	0.619768	ADD-INT_SNP	0.584659	0.0421315	43.0589
Idx_1123	art_PI	19	49114479	rs2617802	G	T	0.7869	ADD-INT_SNP	-0.273314	0.0497744	7.39845
Idx_1123	art_PI	19	49115918	rs57043212	C	CAA	0.786463	ADD-CONDTL	-0.253367	0.0435915	8.21031
Idx_1123	art_PI	19	49115918	rs57043212	C	CAA	0.786463	ADD-INT_SNP	-0.28388	0.0498083	7.92014
Idx_1123	art_PI	19	49116076	rs2617801	C	G	0.62333	ADD-CONDTL	0.565727	0.0381109	49.1201
Idx_1123	art_PI	19	49116076	rs2617801	C	G	0.62333	ADD-INT_SNP	0.586154	0.042478	42.5878
Idx_1123	art_PI	19	49116359	rs447802	C	T	0.718094	ADD-CONDTL	-0.275919	0.0416744	10.4471
Idx_1123	art_PI	19	49116359	rs447802	C	T	0.718094	ADD-INT_SNP	-0.286103	0.0464204	9.14724
Idx_1123	art_PI	19	49116438	rs376524	G	A	0.7869	ADD-CONDTL	-0.253495	0.0435601	8.22878
Idx_1123	art_PI	19	49116438	rs376524	G	A	0.7869	ADD-INT_SNP	-0.283683	0.0498078	7.91019
Idx_1123	art_PI	19	49116760	rs443527	G	C	0.718531	ADD-CONDTL	-0.276166	0.0416723	10.4655
Idx_1123	art_PI	19	49116760	rs443527	G	C	0.718531	ADD-INT_SNP	-0.286125	0.0464203	9.14862
Idx_1123	art_PI	19	49117104	rs433852	T	C	0.787336	ADD-CONDTL	-0.256389	0.0436916	8.35588
Idx_1123	art_PI	19	49117104	rs433852	T	C	0.787336	ADD-INT_SNP	-0.287432	0.0499843	8.05058
Idx_1123	art_PI	19	49117247	rs374886	A	G	0.62244	ADD-CONDTL	0.564451	0.0380869	48.964
Idx_1123	art_PI	19	49117247	rs374886	A	G	0.62244	ADD-INT_SNP	0.584228	0.0424312	42.4062
Idx_1123	art_PI	19	49120774	19:49120774:T:G	G	T	0.714598	ADD-CONDTL	-0.268936	0.0414001	10.0837
Idx_1123	art_PI	19	49120774	19:49120774:T:G	G	T	0.714598	ADD-INT_SNP	-0.279147	0.0460847	8.85868
Idx_1123	art_PI	19	49122248	rs3094287	C	T	0.714161	ADD-CONDTL	-0.266777	0.0411372	10.052
Idx_1123	art_PI	19	49122248	rs3094287	C	T	0.714161	ADD-INT_SNP	-0.275138	0.0457805	8.73146
Idx_1123	art_PI	19	49125515	rs201559091	C	CA	0.80187	ADD-CONDTL	-0.272735	0.0468686	8.22805
Idx_1123	art_PI	19	49127490	rs386243	T	C	0.719843	ADD-CONDTL	-0.266684	0.041362	9.94433
Idx_1123	art_PI	19	49127490	rs386243	T	C	0.719843	ADD-INT_SNP	-0.276633	0.046127	8.69736
Idx_1123	art_PI	19	49130070	rs71335811	T	TC	0.710664	ADD-CONDTL	-0.253188	0.0412231	9.08858
Idx_1123	art_PI	19	49130070	rs71335811	T	TC	0.710664	ADD-INT_SNP	-0.266648	0.0458167	8.23
Idx_1123	art_PI	19	49131764	rs34630951	AAG	A	0.709353	ADD-CONDTL	-0.252972	0.0412278	9.07239
Idx_1123	art_PI	19	49131764	rs34630951	AAG	A	0.709353	ADD-INT_SNP	-0.268247	0.0458218	8.31923
Idx_1123	art_PI	19	49136515	rs550455	C	T	0.713724	ADD-CONDTL	-0.280694	0.041651	10.7979
Idx_1123	art_PI	19	49136515	rs550455	C	T	0.713724	ADD-INT_SNP	-0.290104	0.0462099	9.46464
Idx_1123	art_PI	19	49137897	rs67000082	G	GC	0.713287	ADD-CONDTL	-0.280037	0.0416656	10.7437
Idx_1123	art_PI	19	49137897	rs67000082	G	GC	0.713287	ADD-INT_SNP	-0.291104	0.0462065	9.52649
Idx_1123	art_PI	19	49138286	rs386551	G	C	0.711976	ADD-CONDTL	-0.287824	0.041685	11.2985
Idx_1123	art_PI	19	49138286	rs386551	G	C	0.711976	ADD-INT_SNP	-0.30034	0.0461933	10.1004
Idx_1123	art_PI	19	49140809	rs8102492	A	C	0.792576	ADD-CONDTL	-0.256687	0.0438309	8.32486
Idx_1123	art_PI	19	49140809	rs8102492	A	C	0.792576	ADD-INT_SNP	-0.290614	0.050173	8.1583
Idx_1123	art_PI	19	49141406	rs137896889	AAGAC	A	0.716783	ADD-CONDTL	-0.276391	0.041438	10.5921
Idx_1123	art_PI	19	49141406	rs137896889	AAGAC	A	0.716783	ADD-INT_SNP	-0.288595	0.0460678	9.4273
Idx_1123	art_PI	19	49144241	rs55720021	G	T	0.721154	ADD-CONDTL	-0.270539	0.0413317	10.2271
Idx_1123	art_PI	19	49144241	rs55720021	G	T	0.721154	ADD-INT_SNP	-0.282222	0.045932	9.09529
Idx_1123	art_PI	19	49144245	rs11428934	T	TG	0.715472	ADD-CONDTL	-0.270164	0.041377	10.18
Idx_1123	art_PI	19	49144245	rs11428934	T	TG	0.715472	ADD-INT_SNP	-0.281033	0.0459267	9.02659
Idx_1123	art_PI	19	49145513	rs4365394	C	T	0.71722	ADD-CONDTL	-0.278919	0.0415294	10.7292
Idx_1123	art_PI	19	49145513	rs4365394	C	T	0.71722	ADD-INT_SNP	-0.291872	0.0461955	9.57735
Idx_1123	art_PI	19	49145868	rs56408500	T	TAGG	0.621104	ADD-CONDTL	0.57093	0.038073	50.1059
Idx_1123	art_PI	19	49145868	rs56408500	T	TAGG	0.621104	ADD-INT_SNP	0.587638	0.0422759	43.1987
Idx_1123	art_PI	19	49148781	rs10426317	C	T	0.718094	ADD-CONDTL	-0.277246	0.041529	10.6097
Idx_1123	art_PI	19	49148781	rs10426317	C	T	0.718094	ADD-INT_SNP	-0.288148	0.0461254	9.37853
Idx_1123	art_PI	19	49152955	rs8111500	A	G	0.603295	ADD-CONDTL	-0.339826	0.0370321	19.3514
Idx_1123	art_PI	19	49152955	rs8111500	A	G	0.603295	ADD-INT_SNP	-0.335954	0.0411896	15.4616
Idx_1123	art_PI	19	49153824	rs12973839	A	C	0.528495	ADD-CONDTL	0.467415	0.0373037	35.291
Idx_1123	art_PI	19	49153824	rs12973839	A	C	0.528495	ADD-INT_SNP	0.473346	0.0415635	29.3214
Idx_1123	art_PI	19	49153928	rs73055560	G	A	0.664737	ADD-CONDTL	-0.362844	0.038744	20.1196
Idx_1123	art_PI	19	49153928	rs73055560	G	A	0.664737	ADD-INT_SNP	-0.370922	0.0431715	17.0675
Idx_1123	art_PI	19	49154275	rs35917314	CA	C	0.528495	ADD-CONDTL	0.467415	0.0373037	35.291
Idx_1123	art_PI	19	49154275	rs35917314	CA	C	0.528495	ADD-INT_SNP	0.473346	0.0415635	29.3214
Idx_1123	art_PI	19	49155256	rs10412111	A	G	0.664737	ADD-CONDTL	-0.362844	0.038744	20.1196
Idx_1123	art_PI	19	49155256	rs10412111	A	G	0.664737	ADD-INT_SNP	-0.370922	0.0431715	17.0675
Idx_1123	art_PI	19	49155758	rs414299	T	C	0.502226	ADD-CONDTL	0.446086	0.0363183	33.9499
Idx_1123	art_PI	19	49155758	rs414299	T	C	0.502226	ADD-INT_SNP	0.456835	0.0408572	28.2979
Idx_1123	art_PI	19	49157135	rs62130318	A	G	0.668744	ADD-CONDTL	-0.370831	0.0390351	20.6777
Idx_1123	art_PI	19	49157135	rs62130318	A	G	0.668744	ADD-INT_SNP	-0.379808	0.0435174	17.5853
Idx_1123	art_PI	19	49157255	rs62130319	T	C	0.668744	ADD-CONDTL	-0.370831	0.0390351	20.6777
Idx_1123	art_PI	19	49157255	rs62130319	T	C	0.668744	ADD-INT_SNP	-0.379808	0.0435174	17.5853
Idx_1123	art_PI	19	49157438	rs2353017	T	G	0.526269	ADD-CONDTL	0.475195	0.0373549	36.3453
Idx_1123	art_PI	19	49157438	rs2353017	T	G	0.526269	ADD-INT_SNP	0.483334	0.0416373	30.4265
Idx_1123	art_PI	19	49158138	rs8103121	G	A	0.67008	ADD-CONDTL	-0.373776	0.0391492	20.8765
Idx_1123	art_PI	19	49158138	rs8103121	G	A	0.67008	ADD-INT_SNP	-0.38384	0.0435952	17.8819
Idx_1123	art_PI	19	49158532	rs112593985	G	A	0.593054	ADD-CONDTL	0.570741	0.0376611	51.1513
Idx_1123	art_PI	19	49158532	rs112593985	G	A	0.593054	ADD-INT_SNP	0.60705	0.0425181	45.5193
Idx_1123	art_PI	19	49159866	rs371907636	T	TTTTG	0.67008	ADD-CONDTL	-0.373776	0.0391492	20.8765
Idx_1123	art_PI	19	49159866	rs371907636	T	TTTTG	0.67008	ADD-INT_SNP	-0.38384	0.0435952	17.8819
Idx_1123	art_PI	19	49160255	rs2892233	A	G	0.670971	ADD-CONDTL	-0.371669	0.039239	20.5611
Idx_1123	art_PI	19	49160255	rs2892233	A	G	0.670971	ADD-INT_SNP	-0.381026	0.0437005	17.5519
Idx_1123	art_PI	19	49162024	rs71179030	A	AT	0.513953	ADD-CONDTL	0.47849	0.037232	37.0743
Idx_1123	art_PI	19	49162024	rs71179030	A	AT	0.513953	ADD-INT_SNP	0.492264	0.0420196	30.972
Idx_1123	art_PI	19	49162498	rs113040517	G	C	0.713713	ADD-CONDTL	-0.293622	0.0422308	11.446
Idx_1123	art_PI	19	49162498	rs113040517	G	C	0.713713	ADD-INT_SNP	-0.310154	0.046784	10.4726
Idx_1123	art_PI	19	49162501	rs62130338	G	A	0.731523	ADD-CONDTL	-0.291826	0.0420743	11.3942
Idx_1123	art_PI	19	49162501	rs62130338	G	A	0.731523	ADD-INT_SNP	-0.303316	0.046893	10.0038
Idx_1123	art_PI	19	49164219	rs8106430	A	G	0.860262	ADD-CONDTL	-0.346368	0.0512853	10.8414
Idx_1123	art_PI	19	49164219	rs8106430	A	G	0.860262	ADD-INT_SNP	-0.33315	0.0580496	8.02136
Idx_1123	art_PI	19	49164740	rs281391	T	C	0.760018	ADD-CONDTL	-0.400309	0.0438126	19.1918
Idx_1123	art_PI	19	49164740	rs281391	T	C	0.760018	ADD-INT_SNP	-0.401641	0.0488323	15.7092
Idx_1123	art_PI	19	49164952	rs281392	A	G	0.650725	ADD-CONDTL	-0.464164	0.040905	29.1167
Idx_1123	art_PI	19	49164952	rs281392	A	G	0.650725	ADD-INT_SNP	-0.478146	0.0448352	25.8263
Idx_1123	art_PI	19	49166875	rs371690	G	A	0.651208	ADD-CONDTL	-0.455635	0.0409528	28.0273
Idx_1123	art_PI	19	49166875	rs371690	G	A	0.651208	ADD-INT_SNP	-0.46828	0.0448928	24.7476
Idx_1123	art_PI	19	49168182	rs373002	T	C	0.602404	ADD-CONDTL	-0.46168	0.0389032	31.7576
Idx_1123	art_PI	19	49168182	rs373002	T	C	0.602404	ADD-INT_SNP	-0.469038	0.0430048	26.97
Idx_1123	art_PI	19	49168230	rs448198	C	T	0.653623	ADD-CONDTL	-0.455109	0.0411192	27.7465
Idx_1123	art_PI	19	49168230	rs448198	C	T	0.653623	ADD-INT_SNP	-0.465873	0.0449801	24.4116
Idx_1123	art_PI	19	49168557	rs73581799	G	A	0.728406	ADD-CONDTL	-0.379732	0.0422996	18.5563
Idx_1123	art_PI	19	49168557	rs73581799	G	A	0.728406	ADD-INT_SNP	-0.373884	0.0462137	15.2255
Idx_1123	art_PI	19	49168737	rs9676755	A	G	0.728406	ADD-CONDTL	-0.379732	0.0422996	18.5563
Idx_1123	art_PI	19	49168737	rs9676755	A	G	0.728406	ADD-INT_SNP	-0.373884	0.0462137	15.2255
Idx_1123	art_PI	19	49168942	rs8111874	A	G	0.589938	ADD-CONDTL	0.625226	0.0371781	62.7376
Idx_1123	art_PI	19	49168942	rs8111874	A	G	0.589938	ADD-INT_SNP	0.666525	0.0420707	55.8036
Idx_1123	art_PI	19	49169216	rs60455062	T	TG	0.82736	ADD-CONDTL	-0.32806	0.0495117	10.4621
Idx_1123	art_PI	19	49169216	rs60455062	T	TG	0.82736	ADD-INT_SNP	-0.312345	0.0548859	7.89809
Idx_1123	art_PI	19	49170068	rs67824186	G	A	0.622222	ADD-CONDTL	-0.462841	0.0406222	29.3478
Idx_1123	art_PI	19	49170068	rs67824186	G	A	0.622222	ADD-INT_SNP	-0.477453	0.0445257	26.1007
Idx_1123	art_PI	19	49170468	rs66514709	A	C	0.864192	ADD-CONDTL	-0.335576	0.0518043	10.0311
Idx_1123	art_PI	19	49171306	rs12462111	T	C	0.588157	ADD-CONDTL	0.619691	0.0370998	61.9071
Idx_1123	art_PI	19	49171306	rs12462111	T	C	0.588157	ADD-INT_SNP	0.665144	0.0420846	55.5412
Idx_1123	art_PI	19	49171593	rs10414737	C	T	0.826923	ADD-CONDTL	-0.31898	0.0491798	10.0548
Idx_1123	art_PI	19	49171593	rs10414737	C	T	0.826923	ADD-INT_SNP	-0.302802	0.0545898	7.53633
Idx_1123	art_PI	19	49174735	rs11880281	G	A	0.732858	ADD-CONDTL	-0.382701	0.042231	18.8928
Idx_1123	art_PI	19	49174735	rs11880281	G	A	0.732858	ADD-INT_SNP	-0.378252	0.0462254	15.5569
Idx_1123	art_PI	19	49175351	19:49175351:C:T	C	T	0.650725	ADD-CONDTL	-0.451107	0.0412846	27.0662
Idx_1123	art_PI	19	49175351	19:49175351:C:T	C	T	0.650725	ADD-INT_SNP	-0.469202	0.0451897	24.528
Idx_1123	art_PI	19	49175899	rs10558614	C	CTT	0.834061	ADD-CONDTL	-0.330445	0.049931	10.4389
Idx_1123	art_PI	19	49175899	rs10558614	C	CTT	0.834061	ADD-INT_SNP	-0.319848	0.0556482	8.04345
Idx_1123	art_PI	19	49176954	rs7254623	T	C	0.849782	ADD-CONDTL	-0.332243	0.0492527	10.8173
Idx_1123	art_PI	19	49176954	rs7254623	T	C	0.849782	ADD-INT_SNP	-0.312091	0.055817	7.64717
Idx_1123	art_PI	19	49177030	rs281398	T	C	0.827074	ADD-CONDTL	-0.331228	0.0493708	10.7078
Idx_1123	art_PI	19	49177030	rs281398	T	C	0.827074	ADD-INT_SNP	-0.318277	0.0548707	8.17964
Idx_1123	art_PI	19	49177262	rs10418036	A	G	0.829694	ADD-CONDTL	-0.329827	0.0494196	10.604
Idx_1123	art_PI	19	49177262	rs10418036	A	G	0.829694	ADD-INT_SNP	-0.317642	0.0552006	8.06052
Idx_1123	art_PI	19	49177696	rs34427684	AG	A	0.591787	ADD-CONDTL	-0.447184	0.0391433	29.4999
Idx_1123	art_PI	19	49177696	rs34427684	AG	A	0.591787	ADD-INT_SNP	-0.468363	0.04304	26.8527
Idx_1123	art_PI	19	49178048	rs281401	G	T	0.817308	ADD-CONDTL	-0.326616	0.0490205	10.5709
Idx_1123	art_PI	19	49178048	rs281401	G	T	0.817308	ADD-INT_SNP	-0.313467	0.0542502	8.12198
Idx_1123	art_PI	19	49179481	rs281402	T	C	0.818619	ADD-CONDTL	-0.320713	0.0490998	10.1873
Idx_1123	art_PI	19	49179481	rs281402	T	C	0.818619	ADD-INT_SNP	-0.305882	0.0543394	7.74195
Idx_1123	art_PI	19	49180328	rs281404	G	A	0.818182	ADD-CONDTL	-0.325244	0.0490543	10.4749
Idx_1123	art_PI	19	49180328	rs281404	G	A	0.818182	ADD-INT_SNP	-0.311575	0.0542841	8.02301
Idx_1123	art_PI	19	49181945	rs73583718	G	A	0.818182	ADD-CONDTL	-0.325244	0.0490543	10.4749
Idx_1123	art_PI	19	49181945	rs73583718	G	A	0.818182	ADD-INT_SNP	-0.311575	0.0542841	8.02301
Idx_1123	art_PI	19	49182278	rs67515376	G	A	0.818182	ADD-CONDTL	-0.325244	0.0490543	10.4749
Idx_1123	art_PI	19	49182278	rs67515376	G	A	0.818182	ADD-INT_SNP	-0.311575	0.0542841	8.02301
Idx_1123	art_PI	19	49183284	rs3826838	A	G	0.860262	ADD-CONDTL	-0.351885	0.05152	11.0712
Idx_1123	art_PI	19	49183284	rs3826838	A	G	0.860262	ADD-INT_SNP	-0.328502	0.0578779	7.85993
Idx_1123	art_PI	19	49183705	rs3826846	G	A	0.642029	ADD-CONDTL	-0.470791	0.0410391	29.7377
Idx_1123	art_PI	19	49183705	rs3826846	G	A	0.642029	ADD-INT_SNP	-0.503482	0.0453316	27.9338
Idx_1123	art_PI	19	49184178	rs8101298	G	C	0.858952	ADD-CONDTL	-0.355134	0.0511928	11.3979
Idx_1123	art_PI	19	49184178	rs8101298	G	C	0.858952	ADD-INT_SNP	-0.333529	0.057428	8.19856
Idx_1123	art_PI	19	49185950	rs28362812	A	G	0.856769	ADD-CONDTL	-0.354086	0.0510018	11.4146
Idx_1123	art_PI	19	49185950	rs28362812	A	G	0.856769	ADD-INT_SNP	-0.33071	0.0572205	8.12554
Idx_1123	art_PI	19	49186141	rs67681054	G	C	0.849345	ADD-CONDTL	-0.339698	0.0499803	10.9702
Idx_1123	art_PI	19	49186141	rs67681054	G	C	0.849345	ADD-INT_SNP	-0.315321	0.0562262	7.68913
Idx_1123	art_PI	19	49186385	rs370572829	C	CAA	0.857642	ADD-CONDTL	-0.352819	0.0510389	11.323
Idx_1123	art_PI	19	49186385	rs370572829	C	CAA	0.857642	ADD-INT_SNP	-0.328873	0.0573253	8.01598
Idx_1123	art_PI	19	49186717	rs10421500	C	T	0.830568	ADD-CONDTL	-0.309381	0.0491416	9.51429
Idx_1123	art_PI	19	49186769	rs28746168	G	C	0.857642	ADD-CONDTL	-0.352831	0.0510467	11.3205
Idx_1123	art_PI	19	49186769	rs28746168	G	C	0.857642	ADD-INT_SNP	-0.328709	0.0572715	8.02244
Idx_1123	art_PI	19	49187235	rs57893495	G	C	0.854585	ADD-CONDTL	-0.352723	0.0505424	11.5261
Idx_1123	art_PI	19	49187235	rs57893495	G	C	0.854585	ADD-INT_SNP	-0.329328	0.0566178	8.22166
Idx_1123	art_PI	19	49187267	rs111953330	A	G	0.854585	ADD-CONDTL	-0.352723	0.0505424	11.5261
Idx_1123	art_PI	19	49187267	rs111953330	A	G	0.854585	ADD-INT_SNP	-0.329328	0.0566178	8.22166
Idx_1123	art_PI	19	49187324	rs112557324	T	G	0.854585	ADD-CONDTL	-0.352723	0.0505424	11.5261
Idx_1123	art_PI	19	49187324	rs112557324	T	G	0.854585	ADD-INT_SNP	-0.329328	0.0566178	8.22166
Idx_1123	art_PI	19	49187541	rs7260497	T	C	0.854585	ADD-CONDTL	-0.352723	0.0505424	11.5261
Idx_1123	art_PI	19	49187541	rs7260497	T	C	0.854585	ADD-INT_SNP	-0.329328	0.0566178	8.22166
Idx_1123	art_PI	19	49187611	rs7245536	A	G	0.855459	ADD-CONDTL	-0.359994	0.0506377	11.9329
Idx_1123	art_PI	19	49187611	rs7245536	A	G	0.855459	ADD-INT_SNP	-0.338362	0.0567437	8.60614
Idx_1123	art_PI	19	49187669	rs2098709	G	A	0.621256	ADD-CONDTL	-0.475985	0.0405759	31.0521
Idx_1123	art_PI	19	49187669	rs2098709	G	A	0.621256	ADD-INT_SNP	-0.503037	0.0448655	28.4491
Idx_1123	art_PI	19	49187961	rs6509400	A	C	0.851528	ADD-CONDTL	-0.336953	0.0503559	10.6556
Idx_1123	art_PI	19	49187961	rs6509400	A	C	0.851528	ADD-INT_SNP	-0.308388	0.0563568	7.3518
Idx_1123	art_PI	19	49201217	rs368565	C	T	0.480427	ADD-CONDTL	0.56093	0.0359793	54.0723
Idx_1123	art_PI	19	49201217	rs368565	C	T	0.480427	ADD-INT_SNP	0.608687	0.041072	48.9634
Idx_1123	art_PI	19	49202449	rs28746180	TTTTTG	T	0.866812	ADD-CONDTL	-0.372522	0.0524701	11.903
Idx_1123	art_PI	19	49202449	rs28746180	TTTTTG	T	0.866812	ADD-INT_SNP	-0.363545	0.0596602	8.95701
Idx_1123	art_PI	19	49202859	rs16982241	A	G	0.858079	ADD-CONDTL	-0.383307	0.0515732	12.9717
Idx_1123	art_PI	19	49202859	rs16982241	A	G	0.858079	ADD-INT_SNP	-0.391736	0.0586905	10.6057
Idx_1123	art_PI	19	49203588	rs199795265	TA	T	0.858515	ADD-CONDTL	-0.39491	0.0518832	13.5672
Idx_1123	art_PI	19	49203588	rs199795265	TA	T	0.858515	ADD-INT_SNP	-0.398817	0.0589951	10.8607
Idx_1123	art_PI	19	49203590	rs80016036	T	A	0.755425	ADD-CONDTL	-0.370743	0.042741	17.3803
Idx_1123	art_PI	19	49203590	rs80016036	T	A	0.755425	ADD-INT_SNP	-0.348154	0.0481399	12.3229
Idx_1123	art_PI	19	49203660	rs111299903	T	C	0.845415	ADD-CONDTL	-0.379448	0.0504309	13.2751
Idx_1123	art_PI	19	49203660	rs111299903	T	C	0.845415	ADD-INT_SNP	-0.374746	0.0569532	10.3272
Idx_1123	art_PI	19	49203733	rs111311275	G	A	0.844978	ADD-CONDTL	-0.378573	0.0503898	13.2378
Idx_1123	art_PI	19	49203733	rs111311275	G	A	0.844978	ADD-INT_SNP	-0.374632	0.0569527	10.3215
Idx_1123	art_PI	19	49203739	rs137975940	G	A	0.844978	ADD-CONDTL	-0.378573	0.0503898	13.2378
Idx_1123	art_PI	19	49203739	rs137975940	G	A	0.844978	ADD-INT_SNP	-0.374632	0.0569527	10.3215
Idx_1123	art_PI	19	49203790	rs78430926	A	G	0.842358	ADD-CONDTL	-0.378488	0.0501749	13.3392
Idx_1123	art_PI	19	49203790	rs78430926	A	G	0.842358	ADD-INT_SNP	-0.36953	0.0566835	10.1506
Idx_1123	art_PI	19	49203829	rs35106244	T	C	0.588602	ADD-CONDTL	0.678598	0.0372021	73.6114
Idx_1123	art_PI	19	49203829	rs35106244	T	C	0.588602	ADD-INT_SNP	0.733723	0.0424122	66.326
Idx_1123	art_PI	19	49203878	rs58935689	A	G	0.842795	ADD-CONDTL	-0.363311	0.0501555	12.3599
Idx_1123	art_PI	19	49203878	rs58935689	A	G	0.842795	ADD-INT_SNP	-0.36144	0.0566031	9.76747
Idx_1123	art_PI	19	49203992	rs60686256	A	G	0.854585	ADD-CONDTL	-0.392483	0.0514567	13.6208
Idx_1123	art_PI	19	49203992	rs60686256	A	G	0.854585	ADD-INT_SNP	-0.397755	0.0586151	10.9379
Idx_1123	art_PI	19	49204021	rs57940795	C	A	0.843231	ADD-CONDTL	-0.389872	0.0502463	14.0683
Idx_1123	art_PI	19	49204021	rs57940795	C	A	0.843231	ADD-INT_SNP	-0.382695	0.0567909	10.7963
Idx_1123	art_PI	19	49204056	rs61524388	C	CA	0.848035	ADD-CONDTL	-0.389804	0.0503112	14.0294
Idx_1123	art_PI	19	49204056	rs61524388	C	CA	0.848035	ADD-INT_SNP	-0.39594	0.0569863	11.4311
Idx_1123	art_PI	19	49204394	19:49204394:A:G	G	A	0.859389	ADD-CONDTL	-0.402956	0.0519123	14.0786
Idx_1123	art_PI	19	49204394	19:49204394:A:G	G	A	0.859389	ADD-INT_SNP	-0.417043	0.0592404	11.7156
Idx_1123	art_PI	19	49206108	rs679574	G	C	0.536032	ADD-CONDTL	0.711463	0.0360934	85.7672
Idx_1123	art_PI	19	49206108	rs679574	G	C	0.536032	ADD-INT_SNP	0.790541	0.041707	79.3932
Idx_1123	art_PI	19	49206145	rs516316	C	G	0.536032	ADD-CONDTL	0.711463	0.0360934	85.7672
Idx_1123	art_PI	19	49206145	rs516316	C	G	0.536032	ADD-INT_SNP	0.790541	0.041707	79.3932
Idx_1123	art_PI	19	49206172	rs516246	T	C	0.540925	ADD-CONDTL	0.69531	0.0357813	83.3849
Idx_1123	art_PI	19	49206172	rs516246	T	C	0.540925	ADD-INT_SNP	0.774188	0.0413134	77.6267
Idx_1123	art_PI	19	49206417	rs492602	G	A	0.532028	ADD-CONDTL	0.718566	0.0362195	86.8644
Idx_1123	art_PI	19	49206417	rs492602	G	A	0.532028	ADD-INT_SNP	0.792644	0.0416823	79.9031
Idx_1123	art_PI	19	49206462	rs681343	T	C	0.532918	ADD-CONDTL	0.718657	0.0362272	86.8499
Idx_1123	art_PI	19	49206462	rs681343	T	C	0.532918	ADD-INT_SNP	0.793379	0.0417028	79.9718
Idx_1123	art_PI	19	49206603	rs281377	T	C	0.547598	ADD-CONDTL	-0.643435	0.0367032	68.0785
Idx_1123	art_PI	19	49206603	rs281377	T	C	0.547598	ADD-INT_SNP	-0.699937	0.0420988	61.3457
Idx_1123	art_PI	19	49206674	rs601338	A	G	0.534698	ADD-CONDTL	0.714038	0.0361792	85.9764
Idx_1123	art_PI	19	49206674	rs601338	A	G	0.534698	ADD-INT_SNP	0.779147	0.0414486	78.1048
Idx_1123	art_PI	19	49206985	rs602662	A	G	0.508897	ADD-CONDTL	0.697836	0.0362888	81.6833
Idx_1123	art_PI	19	49206985	rs602662	A	G	0.508897	ADD-INT_SNP	0.771107	0.0416414	75.8286
Idx_1123	art_PI	19	49207206	rs485186	G	A	0.506673	ADD-CONDTL	0.703354	0.0362609	83.0875
Idx_1123	art_PI	19	49207206	rs485186	G	A	0.506673	ADD-INT_SNP	0.781129	0.0416658	77.6925
Idx_1123	art_PI	19	49207255	rs485073	G	A	0.505783	ADD-CONDTL	0.705107	0.0362545	83.5255
Idx_1123	art_PI	19	49207255	rs485073	G	A	0.505783	ADD-INT_SNP	0.780929	0.0416648	77.657
Idx_1123	art_PI	19	49207257	rs603985	C	T	0.506673	ADD-CONDTL	0.703354	0.0362609	83.0875
Idx_1123	art_PI	19	49207257	rs603985	C	T	0.506673	ADD-INT_SNP	0.781129	0.0416658	77.6925
Idx_1123	art_PI	19	49207554	rs571689	T	C	0.500445	ADD-CONDTL	0.703043	0.0362664	82.9901
Idx_1123	art_PI	19	49207554	rs571689	T	C	0.500445	ADD-INT_SNP	0.780922	0.0416045	77.8774
Idx_1123	art_PI	19	49207651	rs570794	C	T	0.500445	ADD-CONDTL	0.703043	0.0362664	82.9901
Idx_1123	art_PI	19	49207651	rs570794	C	T	0.500445	ADD-INT_SNP	0.780922	0.0416045	77.8774
Idx_1123	art_PI	19	49207792	rs2251034	A	G	0.512456	ADD-CONDTL	0.708411	0.0361612	84.7287
Idx_1123	art_PI	19	49207792	rs2251034	A	G	0.512456	ADD-INT_SNP	0.782296	0.0414022	78.9021
Idx_1123	art_PI	19	49208344	rs28362844	A	AC	0.501335	ADD-CONDTL	0.709567	0.0361797	84.9156
Idx_1123	art_PI	19	49208344	rs28362844	A	AC	0.501335	ADD-INT_SNP	0.784547	0.0414153	79.3004
Idx_1123	art_PI	19	49208501	rs507855	G	A	0.502224	ADD-CONDTL	0.704436	0.0361152	84.0039
Idx_1123	art_PI	19	49208501	rs507855	G	A	0.502224	ADD-INT_SNP	0.780463	0.0413714	78.6534
Idx_1123	art_PI	19	49208543	rs507766	C	T	0.502224	ADD-CONDTL	0.704436	0.0361152	84.0039
Idx_1123	art_PI	19	49208543	rs507766	C	T	0.502224	ADD-INT_SNP	0.780463	0.0413714	78.6534
Idx_1123	art_PI	19	49208564	rs507711	T	C	0.502224	ADD-CONDTL	0.704436	0.0361152	84.0039
Idx_1123	art_PI	19	49208564	rs507711	T	C	0.502224	ADD-INT_SNP	0.780463	0.0413714	78.6534
Idx_1123	art_PI	19	49208629	rs506897	C	G	0.502224	ADD-CONDTL	0.704436	0.0361152	84.0039
Idx_1123	art_PI	19	49208629	rs506897	C	G	0.502224	ADD-INT_SNP	0.780463	0.0413714	78.6534
Idx_1123	art_PI	19	49208865	rs504963	A	G	0.504448	ADD-CONDTL	0.702648	0.0362239	83.0904
Idx_1123	art_PI	19	49208865	rs504963	A	G	0.504448	ADD-INT_SNP	0.778789	0.0414397	78.067
Idx_1123	art_PI	19	49208978	rs632111	G	A	0.516459	ADD-CONDTL	0.702306	0.0362178	83.038
Idx_1123	art_PI	19	49208978	rs632111	G	A	0.516459	ADD-INT_SNP	0.778236	0.04146	77.8828
Idx_1123	art_PI	19	49209010	rs503279	C	T	0.501335	ADD-CONDTL	0.705192	0.0361195	84.1621
Idx_1123	art_PI	19	49209010	rs503279	C	T	0.501335	ADD-INT_SNP	0.78092	0.0413684	78.7555
Idx_1123	art_PI	19	49209226	rs633372	A	G	0.512456	ADD-CONDTL	0.705368	0.0361651	83.994
Idx_1123	art_PI	19	49209226	rs633372	A	G	0.512456	ADD-INT_SNP	0.78067	0.0414483	78.4072
Idx_1123	art_PI	19	49209318	rs2638280	A	G	0.512456	ADD-CONDTL	0.705368	0.0361651	83.994
Idx_1123	art_PI	19	49209318	rs2638280	A	G	0.512456	ADD-INT_SNP	0.78067	0.0414483	78.4072
Idx_1123	art_PI	19	49209325	rs2548458	T	C	0.512456	ADD-CONDTL	0.705368	0.0361651	83.994
Idx_1123	art_PI	19	49209325	rs2548458	T	C	0.512456	ADD-INT_SNP	0.78067	0.0414483	78.4072
Idx_1123	art_PI	19	49209339	rs2548459	C	T	0.512456	ADD-CONDTL	0.705368	0.0361651	83.994
Idx_1123	art_PI	19	49209339	rs2548459	C	T	0.512456	ADD-INT_SNP	0.78067	0.0414483	78.4072
Idx_1123	art_PI	19	49209464	rs692854	A	C	0.503559	ADD-CONDTL	0.707645	0.0363086	83.8722
Idx_1123	art_PI	19	49209464	rs692854	A	C	0.503559	ADD-INT_SNP	0.782341	0.0414517	78.7255
Idx_1123	art_PI	19	49209543	19:49209543:CAA:C	C	CAA	0.511121	ADD-CONDTL	0.704881	0.0362392	83.5419
Idx_1123	art_PI	19	49209543	19:49209543:CAA:C	C	CAA	0.511121	ADD-INT_SNP	0.779084	0.0415362	77.7681
Idx_1123	art_PI	19	49209560	rs1688264	G	T	0.514235	ADD-CONDTL	0.70536	0.0363201	83.2869
Idx_1123	art_PI	19	49209560	rs1688264	G	T	0.514235	ADD-INT_SNP	0.778824	0.0414867	77.8999
Idx_1123	art_PI	19	49209566	rs1704773	G	A	0.514235	ADD-CONDTL	0.70536	0.0363201	83.2869
Idx_1123	art_PI	19	49209566	rs1704773	G	A	0.514235	ADD-INT_SNP	0.778824	0.0414867	77.8999
Idx_1123	art_PI	19	49209851	rs646327	G	A	0.502669	ADD-CONDTL	0.703982	0.0363089	83.017
Idx_1123	art_PI	19	49209851	rs646327	G	A	0.502669	ADD-INT_SNP	0.775776	0.0414122	77.5746
Idx_1123	art_PI	19	49210869	rs2638281	A	G	0.575623	ADD-CONDTL	-0.646128	0.0374669	65.916
Idx_1123	art_PI	19	49210869	rs2638281	A	G	0.575623	ADD-INT_SNP	-0.703814	0.0425177	60.8202
Idx_1123	art_PI	19	49211154	rs78736419	G	A	0.574354	ADD-CONDTL	0.653967	0.0376184	66.9639
Idx_1123	art_PI	19	49211154	rs78736419	G	A	0.574354	ADD-INT_SNP	0.702406	0.0422263	61.4055
Idx_1123	art_PI	19	49211158	rs36195416	G	A	0.574354	ADD-CONDTL	0.653967	0.0376184	66.9639
Idx_1123	art_PI	19	49211158	rs36195416	G	A	0.574354	ADD-INT_SNP	0.702406	0.0422263	61.4055
Idx_1123	art_PI	19	49211969	rs676388	C	T	0.501779	ADD-CONDTL	0.68746	0.0362869	79.3148
Idx_1123	art_PI	19	49211969	rs676388	C	T	0.501779	ADD-INT_SNP	0.751676	0.0412853	73.3418
Idx_1123	art_PI	19	49213284	rs584768	A	G	0.511566	ADD-CONDTL	0.684002	0.0361859	78.9628
Idx_1123	art_PI	19	49213284	rs584768	A	G	0.511566	ADD-INT_SNP	0.744076	0.0411448	72.373
Idx_1123	art_PI	19	49213504	rs2452170	A	G	0.511566	ADD-CONDTL	0.684002	0.0361859	78.9628
Idx_1123	art_PI	19	49213504	rs2452170	A	G	0.511566	ADD-INT_SNP	0.744076	0.0411448	72.373
Idx_1123	art_PI	19	49213531	rs28894750	T	A	0.50089	ADD-CONDTL	0.68649	0.0362872	79.093
Idx_1123	art_PI	19	49213531	rs28894750	T	A	0.50089	ADD-INT_SNP	0.748914	0.041247	72.9451
Idx_1123	art_PI	19	49213833	rs2638282	A	G	0.511566	ADD-CONDTL	0.677636	0.0362882	77.0915
Idx_1123	art_PI	19	49213833	rs2638282	A	G	0.511566	ADD-INT_SNP	0.734533	0.0412491	70.2069
Idx_1123	art_PI	19	49213853	rs35728097	A	AT	0.551601	ADD-CONDTL	-0.597634	0.0365477	59.3772
Idx_1123	art_PI	19	49213853	rs35728097	A	AT	0.551601	ADD-INT_SNP	-0.63815	0.0417281	52.0703
Idx_1123	art_PI	19	49214066	rs281378	A	G	0.650356	ADD-CONDTL	-0.544898	0.0385199	44.7033
Idx_1123	art_PI	19	49214066	rs281378	A	G	0.650356	ADD-INT_SNP	-0.583353	0.0436936	39.9323
Idx_1123	art_PI	19	49214274	rs281379	A	G	0.532028	ADD-CONDTL	0.682961	0.0368118	76.1111
Idx_1123	art_PI	19	49214274	rs281379	A	G	0.532028	ADD-INT_SNP	0.750465	0.0415839	72.0795
Idx_1123	art_PI	19	49214470	rs281380	C	T	0.630568	ADD-CONDTL	-0.518239	0.0372604	43.2503
Idx_1123	art_PI	19	49214470	rs281380	C	T	0.630568	ADD-INT_SNP	-0.571538	0.0424347	40.6212
Idx_1123	art_PI	19	49214748	rs281381	C	T	0.655459	ADD-CONDTL	-0.47709	0.0379566	35.507
Idx_1123	art_PI	19	49214748	rs281381	C	T	0.655459	ADD-INT_SNP	-0.526452	0.0430832	33.6112
Idx_1123	art_PI	19	49215095	rs4002471	T	C	0.509795	ADD-CONDTL	0.616395	0.0368967	61.9259
Idx_1123	art_PI	19	49215095	rs4002471	T	C	0.509795	ADD-INT_SNP	0.67688	0.0414968	59.0882
Idx_1123	art_PI	19	49215194	rs5828359	AGGGTTTCACC	A	0.828584	ADD-CONDTL	-0.305108	0.0493984	9.18344
Idx_1123	art_PI	19	49215194	rs5828359	AGGGTTTCACC	A	0.828584	ADD-INT_SNP	-0.344999	0.0554407	9.3114
Idx_1123	art_PI	19	49215235	rs281382	G	A	0.83081	ADD-CONDTL	-0.299528	0.0498087	8.74114
Idx_1123	art_PI	19	49215235	rs281382	G	A	0.83081	ADD-INT_SNP	-0.337452	0.0557907	8.83513
Idx_1123	art_PI	19	49215302	rs281383	C	T	0.83081	ADD-CONDTL	-0.299528	0.0498087	8.74114
Idx_1123	art_PI	19	49215302	rs281383	C	T	0.83081	ADD-INT_SNP	-0.337452	0.0557907	8.83513
Idx_1123	art_PI	19	49216224	rs204248	C	G	0.662445	ADD-CONDTL	-0.498568	0.0383736	37.8696
Idx_1123	art_PI	19	49216224	rs204248	C	G	0.662445	ADD-INT_SNP	-0.544248	0.0435781	35.067
Idx_1123	art_PI	19	49217261	rs281385	A	G	0.849065	ADD-CONDTL	-0.313818	0.0508131	9.18193
Idx_1123	art_PI	19	49217261	rs281385	A	G	0.849065	ADD-INT_SNP	-0.356462	0.0574394	9.26445
Idx_1123	art_PI	19	49217305	rs281386	G	A	0.652838	ADD-CONDTL	-0.471772	0.0380984	34.4908
Idx_1123	art_PI	19	49217305	rs281386	G	A	0.652838	ADD-INT_SNP	-0.516684	0.0431635	32.2943
Idx_1123	art_PI	19	49218060	rs35866622	T	C	0.560107	ADD-CONDTL	0.681523	0.0371101	74.6006
Idx_1123	art_PI	19	49218060	rs35866622	T	C	0.560107	ADD-INT_SNP	0.73931	0.0416612	69.731
Idx_1123	art_PI	19	49218111	rs33988101	T	G	0.50935	ADD-CONDTL	0.613662	0.0369989	61.055
Idx_1123	art_PI	19	49218111	rs33988101	T	G	0.50935	ADD-INT_SNP	0.671347	0.041561	57.9679
Idx_1123	art_PI	19	49218430	rs12978750	G	A	0.508905	ADD-CONDTL	0.613315	0.0369698	61.0816
Idx_1123	art_PI	19	49218430	rs12978750	G	A	0.508905	ADD-INT_SNP	0.670526	0.0415121	57.9626
Idx_1123	art_PI	19	49218437	rs12978752	C	A	0.508905	ADD-CONDTL	0.613315	0.0369698	61.0816
Idx_1123	art_PI	19	49218437	rs12978752	C	A	0.508905	ADD-INT_SNP	0.670526	0.0415121	57.9626
Idx_1123	art_PI	19	49218602	rs12979278	T	C	0.506233	ADD-CONDTL	0.608641	0.0367995	60.7189
Idx_1123	art_PI	19	49218602	rs12979278	T	C	0.506233	ADD-INT_SNP	0.667184	0.0413187	57.9257
Idx_1123	art_PI	19	49219459	rs660745	C	T	0.486643	ADD-CONDTL	0.59338	0.0362366	59.541
Idx_1123	art_PI	19	49219459	rs660745	C	T	0.486643	ADD-INT_SNP	0.656786	0.0413695	56.0324
Idx_1123	art_PI	19	49220323	rs11672900	G	A	0.510686	ADD-CONDTL	0.612336	0.036851	61.2764
Idx_1123	art_PI	19	49220323	rs11672900	G	A	0.510686	ADD-INT_SNP	0.67422	0.0414812	58.6767
Idx_1123	art_PI	19	49220791	rs34694985	C	CT	0.608829	ADD-CONDTL	-0.483644	0.0365122	39.3231
Idx_1123	art_PI	19	49220791	rs34694985	C	CT	0.608829	ADD-INT_SNP	-0.52834	0.0415537	36.3094
Idx_1123	art_PI	19	49221672	rs4302147	A	T	0.602404	ADD-CONDTL	0.681127	0.037753	72.0374
Idx_1123	art_PI	19	49221672	rs4302147	A	T	0.602404	ADD-INT_SNP	0.724088	0.0422325	65.1662
Idx_1123	art_PI	19	49222483	rs281395	G	C	0.636245	ADD-CONDTL	-0.481192	0.0377273	36.5312
Idx_1123	art_PI	19	49222483	rs281395	G	C	0.636245	ADD-INT_SNP	-0.529462	0.0430134	34.0927
Idx_1123	art_PI	19	49223019	rs281394	G	C	0.653275	ADD-CONDTL	-0.500699	0.0382982	38.3321
Idx_1123	art_PI	19	49223019	rs281394	G	C	0.653275	ADD-INT_SNP	-0.540058	0.0435382	34.6058
Idx_1123	art_PI	19	49223570	rs546308	G	A	0.582369	ADD-CONDTL	-0.543626	0.0370207	48.0906
Idx_1123	art_PI	19	49223570	rs546308	G	A	0.582369	ADD-INT_SNP	-0.602175	0.0418199	46.2815
Idx_1123	art_PI	19	49223633	rs629504	C	G	0.583704	ADD-CONDTL	-0.549468	0.0370862	48.9374
Idx_1123	art_PI	19	49223633	rs629504	C	G	0.583704	ADD-INT_SNP	-0.607639	0.0419353	46.8528
Idx_1123	art_PI	19	49224389	rs3859439	T	C	0.58415	ADD-CONDTL	-0.550901	0.037052	49.2764
Idx_1123	art_PI	19	49224389	rs3859439	T	C	0.58415	ADD-INT_SNP	-0.609515	0.0418916	47.2323
Idx_1123	art_PI	19	49224484	rs281393	T	C	0.648601	ADD-CONDTL	-0.492886	0.037978	37.7888
Idx_1123	art_PI	19	49224484	rs281393	T	C	0.648601	ADD-INT_SNP	-0.537342	0.0431931	34.8025
Idx_1123	art_PI	19	49224966	rs519757	A	C	0.583704	ADD-CONDTL	-0.553298	0.037162	49.4092
Idx_1123	art_PI	19	49224966	rs519757	A	C	0.583704	ADD-INT_SNP	-0.610649	0.0420687	47.015
Idx_1123	art_PI	19	49225766	rs11882796	T	A	0.518357	ADD-CONDTL	0.601108	0.0363672	60.6431
Idx_1123	art_PI	19	49225766	rs11882796	T	A	0.518357	ADD-INT_SNP	0.676479	0.0413705	59.3738
Idx_1123	art_PI	19	49227043	rs11666792	A	G	0.520979	ADD-CONDTL	0.607747	0.0365607	61.3229
Idx_1123	art_PI	19	49227043	rs11666792	A	G	0.520979	ADD-INT_SNP	0.682853	0.0416561	59.6658
Idx_1123	art_PI	19	49227256	rs12979891	T	C	0.524038	ADD-CONDTL	0.618157	0.0364753	63.6954
Idx_1123	art_PI	19	49227256	rs12979891	T	C	0.524038	ADD-INT_SNP	0.693675	0.0415446	61.8615
Idx_1123	art_PI	19	49227443	rs11878908	T	C	0.520105	ADD-CONDTL	0.610845	0.0365297	62.0419
Idx_1123	art_PI	19	49227443	rs11878908	T	C	0.520105	ADD-INT_SNP	0.686204	0.0415868	60.4393
Idx_1123	art_PI	19	49228272	rs2287921	C	T	0.520105	ADD-CONDTL	0.610845	0.0365297	62.0419
Idx_1123	art_PI	19	49228272	rs2287921	C	T	0.520105	ADD-INT_SNP	0.686204	0.0415868	60.4393
Idx_1123	art_PI	19	49229323	rs479486	G	A	0.528846	ADD-CONDTL	-0.596304	0.0368336	58.2205
Idx_1123	art_PI	19	49229323	rs479486	G	A	0.528846	ADD-INT_SNP	-0.666809	0.0421806	55.5652
Idx_1123	art_PI	19	49229525	rs8112983	C	T	0.515297	ADD-CONDTL	0.598436	0.0362709	60.4287
Idx_1123	art_PI	19	49229525	rs8112983	C	T	0.515297	ADD-INT_SNP	0.670393	0.0412893	58.5552
Idx_1123	art_PI	19	49232029	rs147766034	GCAAA	G	0.581189	ADD-CONDTL	-0.530937	0.0374141	44.9812
Idx_1123	art_PI	19	49232029	rs147766034	GCAAA	G	0.581189	ADD-INT_SNP	-0.572444	0.0430056	39.6989
Idx_1123	art_PI	19	49232226	rs2287922	A	G	0.522727	ADD-CONDTL	0.609675	0.0365683	61.6803
Idx_1123	art_PI	19	49232226	rs2287922	A	G	0.522727	ADD-INT_SNP	0.687318	0.0415826	60.6442
Idx_1123	art_PI	19	49233335	rs281407	A	G	0.67701	ADD-CONDTL	-0.407135	0.0392403	24.4938
Idx_1123	art_PI	19	49233335	rs281407	A	G	0.67701	ADD-INT_SNP	-0.416241	0.0444888	20.0823
Idx_1123	art_PI	19	49233406	rs281408	A	C	0.567745	ADD-CONDTL	-0.503654	0.0374307	40.5447
Idx_1123	art_PI	19	49233406	rs281408	A	C	0.567745	ADD-INT_SNP	-0.537057	0.0427211	35.5172
Idx_1123	art_PI	19	49234299	rs412712	T	A	0.565559	ADD-CONDTL	-0.497743	0.0374172	39.6501
Idx_1123	art_PI	19	49234299	rs412712	T	A	0.565559	ADD-INT_SNP	-0.53021	0.0427519	34.5938
Idx_1123	art_PI	19	49236102	rs439523	C	T	0.494755	ADD-CONDTL	0.562517	0.0368388	51.9147
Idx_1123	art_PI	19	49236102	rs439523	C	T	0.494755	ADD-INT_SNP	0.539308	0.0344004	54.6656
Idx_1123	art_PI	19	49237062	rs34801352	CA	C	0.51486	ADD-CONDTL	0.540709	0.0366654	48.4933
Idx_1123	art_PI	19	49237062	rs34801352	CA	C	0.51486	ADD-INT_SNP	0.593201	0.041206	46.261
Idx_1123	art_PI	19	49237547	rs12979144	A	G	0.565122	ADD-CONDTL	-0.49872	0.0375062	39.6181
Idx_1123	art_PI	19	49237547	rs12979144	A	G	0.565122	ADD-INT_SNP	-0.534357	0.0428684	34.9363
Idx_1123	art_PI	19	49237552	rs12978499	C	A	0.565122	ADD-CONDTL	-0.49872	0.0375062	39.6181
Idx_1123	art_PI	19	49237552	rs12978499	C	A	0.565122	ADD-INT_SNP	-0.534357	0.0428684	34.9363
Idx_1123	art_PI	19	49239026	rs418464	C	T	0.553322	ADD-CONDTL	0.565826	0.0367011	52.9012
Idx_1123	art_PI	19	49239026	rs418464	C	T	0.553322	ADD-INT_SNP	0.631662	0.0415876	51.3765
Idx_1123	art_PI	19	49239200	rs1231281	A	G	0.545892	ADD-CONDTL	0.557079	0.0364129	52.1095
Idx_1123	art_PI	19	49239200	rs1231281	A	G	0.545892	ADD-INT_SNP	0.61737	0.0413104	49.7729
Idx_1123	art_PI	19	49241006	rs12981072	G	C	0.55201	ADD-CONDTL	-0.483143	0.0374114	37.4273
Idx_1123	art_PI	19	49241006	rs12981072	G	C	0.55201	ADD-INT_SNP	-0.510214	0.0425257	32.4378
Idx_1123	art_PI	19	49241014	rs380743	A	G	0.55201	ADD-CONDTL	0.554486	0.0365984	51.1243
Idx_1123	art_PI	19	49241014	rs380743	A	G	0.55201	ADD-INT_SNP	0.614996	0.0414518	49.0696
Idx_1123	art_PI	19	49241015	rs427248	T	C	0.55201	ADD-CONDTL	0.554486	0.0365984	51.1243
Idx_1123	art_PI	19	49241015	rs427248	T	C	0.55201	ADD-INT_SNP	0.614996	0.0414518	49.0696
Idx_1123	art_PI	19	49241400	rs56066508	T	C	0.551136	ADD-CONDTL	-0.481101	0.0373404	37.2577
Idx_1123	art_PI	19	49241400	rs56066508	T	C	0.551136	ADD-INT_SNP	-0.507529	0.0424224	32.2592
Idx_1123	art_PI	19	49241976	rs973579	G	A	0.552885	ADD-CONDTL	0.557958	0.0366782	51.5325
Idx_1123	art_PI	19	49241976	rs973579	G	A	0.552885	ADD-INT_SNP	0.622127	0.041584	49.8776
Idx_1123	art_PI	19	49244219	rs2307018	A	C	0.553322	ADD-CONDTL	-0.476882	0.0372225	36.8504
Idx_1123	art_PI	19	49244219	rs2307018	A	C	0.553322	ADD-INT_SNP	-0.500742	0.0422514	31.6749
Idx_1123	art_PI	19	49244220	rs2307019	A	G	0.553322	ADD-CONDTL	-0.476882	0.0372225	36.8504
Idx_1123	art_PI	19	49244220	rs2307019	A	G	0.553322	ADD-INT_SNP	-0.500742	0.0422514	31.6749
Idx_1123	art_PI	19	49246866	rs838147	A	G	0.542395	ADD-CONDTL	0.553328	0.0364719	51.2617
Idx_1123	art_PI	19	49246866	rs838147	A	G	0.542395	ADD-INT_SNP	0.614682	0.0412903	49.3965
Idx_1123	art_PI	19	49247086	rs12462324	G	A	0.555944	ADD-CONDTL	-0.483359	0.0375248	37.24
Idx_1123	art_PI	19	49247086	rs12462324	G	A	0.555944	ADD-INT_SNP	-0.508997	0.0425634	32.2322
Idx_1123	art_PI	19	49247124	rs12460295	G	T	0.555944	ADD-CONDTL	-0.483359	0.0375248	37.24
Idx_1123	art_PI	19	49247124	rs12460295	G	T	0.555944	ADD-INT_SNP	-0.508997	0.0425634	32.2322
Idx_1123	art_PI	19	49247601	rs11672046	T	C	0.555944	ADD-CONDTL	-0.483359	0.0375248	37.24
Idx_1123	art_PI	19	49247601	rs11672046	T	C	0.555944	ADD-INT_SNP	-0.508997	0.0425634	32.2322
Idx_1123	art_PI	19	49247693	rs8108136	T	C	0.555944	ADD-CONDTL	-0.483359	0.0375248	37.24
Idx_1123	art_PI	19	49247693	rs8108136	T	C	0.555944	ADD-INT_SNP	-0.508997	0.0425634	32.2322
Idx_1123	art_PI	19	49247786	rs8108468	A	G	0.555507	ADD-CONDTL	-0.483113	0.037521	37.2104
Idx_1123	art_PI	19	49247786	rs8108468	A	G	0.555507	ADD-INT_SNP	-0.508531	0.0425612	32.1785
Idx_1123	art_PI	19	49247900	rs8111288	A	G	0.555507	ADD-CONDTL	-0.483113	0.037521	37.2104
Idx_1123	art_PI	19	49247900	rs8111288	A	G	0.555507	ADD-INT_SNP	-0.508531	0.0425612	32.1785
Idx_1123	art_PI	19	49247963	rs8111399	T	G	0.555507	ADD-CONDTL	-0.483113	0.037521	37.2104
Idx_1123	art_PI	19	49247963	rs8111399	T	G	0.555507	ADD-INT_SNP	-0.508531	0.0425612	32.1785
Idx_1123	art_PI	19	49247998	rs11381763	GC	G	0.556381	ADD-CONDTL	-0.485161	0.0376199	37.3265
Idx_1123	art_PI	19	49247998	rs11381763	GC	G	0.556381	ADD-INT_SNP	-0.511747	0.042718	32.3428
Idx_1123	art_PI	19	49247999	rs56098615	A	T	0.556381	ADD-CONDTL	-0.485161	0.0376199	37.3265
Idx_1123	art_PI	19	49247999	rs56098615	A	T	0.556381	ADD-INT_SNP	-0.511747	0.042718	32.3428
Idx_1123	art_PI	19	49248022	rs8111208	C	A	0.555507	ADD-CONDTL	-0.483113	0.037521	37.2104
Idx_1123	art_PI	19	49248022	rs8111208	C	A	0.555507	ADD-INT_SNP	-0.508531	0.0425612	32.1785
Idx_1123	art_PI	19	49248052	rs838146	C	T	0.549825	ADD-CONDTL	0.555406	0.0366645	51.1096
Idx_1123	art_PI	19	49248052	rs838146	C	T	0.549825	ADD-INT_SNP	0.62125	0.0415018	49.9332
Idx_1123	art_PI	19	49248120	rs11083948	G	A	0.555507	ADD-CONDTL	-0.483113	0.037521	37.2104
Idx_1123	art_PI	19	49248120	rs11083948	G	A	0.555507	ADD-INT_SNP	-0.508531	0.0425612	32.1785
Idx_1123	art_PI	19	49248255	rs12611201	A	G	0.555507	ADD-CONDTL	-0.483113	0.037521	37.2104
Idx_1123	art_PI	19	49248255	rs12611201	A	G	0.555507	ADD-INT_SNP	-0.508531	0.0425612	32.1785
Idx_1123	art_PI	19	49248295	rs12611203	A	G	0.555507	ADD-CONDTL	-0.483113	0.037521	37.2104
Idx_1123	art_PI	19	49248295	rs12611203	A	G	0.555507	ADD-INT_SNP	-0.508531	0.0425612	32.1785
Idx_1123	art_PI	19	49248331	rs12611211	A	G	0.555507	ADD-CONDTL	-0.483113	0.037521	37.2104
Idx_1123	art_PI	19	49248331	rs12611211	A	G	0.555507	ADD-INT_SNP	-0.508531	0.0425612	32.1785
Idx_1123	art_PI	19	49248640	rs12982115	G	A	0.555944	ADD-CONDTL	-0.483359	0.0375248	37.24
[truncated: 56,179 more rows]
