# Supplementary material for: Genome-wide association study of untargeted plasma metabolomic profiles identifies host genetic regulation in people with HIV
Source: HGG Adv. 2026 Jun 17;7(4):100635. doi: 10.1016/j.xhgg.2026.100635 (PMC13355647; doi:10.1016/j.xhgg.2026.100635)
Supplement: Data S2. Tables S8 and S9 [file mmc8.xlsx]

## Sheet: S8
Supplementary Table S8 Comparison with other landmark metabolomics GWAS
	Sample size	N detected metabolites	N metabolites with associations	N labeled metabolites	Uniquely matched with at least one HMDB
Chen et al., 2023	8299	1091	647	871	659
Schlosser et al., 2023	4960	1296	485	1005	644
Yin et al., 2022	6136	1544	803	1240	699
Hysi et al., 2022	8809	722	478	613	371
Lotta et al., 2021	86507	174	141	174	151
Long et al., 2017	1920	644	246	491	341
Shin et al., 2014	7824	468	171	311	252

## Sheet: S9
Supplementary Table S9 : Cross-study naming harmonization of metabolites and their genetic association replication in the SHCS cohort
Metabolite ID	HMDB ID	Harmonized names	Shin et al., 2014 (original names)	Long et al., 2017 (original names)	Lotta et al., 2021 (original names)	Hysi et al., 2022 (original names)	Yin et al., 2022 (original names)	Chen et al, 2023 (orignal names)	Schlosser et al.,2023 (original names)	SHCS cohort putative metabolite label(s)	Replicated in SHCS?
Idx_397	HMDB0000094	Citric acid	citrate	citrate		citrate	citrate	citrate	citrate	(Iso)Citrate	no
Idx_136	HMDB0000172	L-Leucine|L-Isoleucine	isoleucine	isoleucine	Isoleucine	isoleucine	isoleucine	isoleucine	isoleucine	Chen et al, 2023+F4 (orignal names)	no
Idx_211	HMDB0029432	(S)C(S)S-S-Methylcysteine sulfoxide					S-methylcysteine sulfoxide	S-methylcysteine sulfoxide	S-methylcysteine sulfoxide	(S)C(S)S-S-Methylcysteine sulfoxide	no
Idx_488	HMDB0002123	1,3,7-Trimethyluric acid	1,3,7-trimethylurate	1,3,7-trimethylurate		1,3,7-trimethylurate	1,3,7-trimethylurate	1,3,7-trimethylurate	1,3,7-trimethylurate	1,3,7-Trimethyluric acid	no
Idx_415	HMDB0001857	1,3-Dimethyluric acid		1,3-dimethylurate		1,3-dimethylurate	1,3-dimethylurate	1,3-dimethylurate	1,3-dimethylurate	1,3-Dimethyluric acid	no
Idx_1720	HMDB0061690	LysoPI(20:4(5Z,8Z,11Z,14Z)/0:0)	1-arachidonoylglycerophosphoinositol*						1-stearoyl-GPI (18:0)	1-Arachidonoylglycerophosphoinositol	no
Idx_262	HMDB0001297	Norcotinine							norcotinine	1-Ethyl-2-benzimidazolinone	no
Idx_1616	HMDB0010386	LysoPC(18:2(9Z,12Z)/0:0)	1-linoleoylglycerophosphocholine	1-linoleoyl-GPC (18:2)		1-linoleoyl-GPC (18:2)	1-linoleoyl-GPC (18:2)	1-linoleoyl-GPC (18:2)	1-linoleoyl-GPC (18:2)	1-Linoleoylglycerophosphocholine | LysoPC(18:2(9Z,12Z))	no
Idx_159	HMDB0000699	1-Methylnicotinamide		1-methylnicotinamide		1-methylnicotinamide	1-methylnicotinamide	1-methylnicotinamide	1-methylnicotinamide	1-Methylnicotinamide	no
Idx_1702	HMDB0061693	LysoPI(18:1(9Z)/0:0)						1-oleoyl-GPI (18:1)		1-Oleoylglycerophosphoinositol	no
Idx_873	HMDB0013622	10Z-Nonadecenoic acid	10-nonadecenoate (19:1n9)	10-nonadecenoate (19:1n9)		10-nonadecenoate (19:1n9)	10-nonadecenoate (19:1n9)	10-nonadecenoate (19:1n9)	10-nonadecenoate (19:1n9)	10Z-Nonadecenoic acid	no
Idx_1525	HMDB0010351	11-beta-Hydroxyandrosterone-3-glucuronide						11beta-hydroxyandrosterone glucuronide		11-beta-Hydroxyandrosterone-3-glucuronide	no
Idx_774	HMDB0006294	16-Hydroxyhexadecanoic acid				16-hydroxypalmitate			16-hydroxypalmitate	16-Hydroxy hexadecanoic acid	no
Idx_1103	HMDB0061660	2(R)-hydroxydocosanoic acid							2-hydroxybehenate	2(R)-hydroxydocosanoic acid	no
Idx_459	HMDB0013816	2,4-Di-tert-butylphenol						2,4-di-tert-butylphenol		2,4-Di-tert-butylphenol	no
Idx_593	HMDB0041646	2,4-Dihydroxyacetophenone 5-sulfate						methyl-4-hydroxybenzoate sulfate		2,4-Dihydroxyacetophenone 5-sulfate	no
Idx_662	HMDB0062547	2-Hydroxyacetaminophen sulfate	2-hydroxyacetaminophen sulfate*				2-hydroxyacetaminophen sulfate			2-Hydroxyacetaminophen sulfate	no
Idx_650	HMDB0002261	2-Hydroxymyristic acid							2-hydroxymyristate	2-Hydroxymyristic acid	no
Idx_727	HMDB0062550	2-Methoxyacetaminophen sulfate	2-methoxyacetaminophen sulfate*				2-methoxyacetaminophen sulfate			2-Methoxyacetaminophen sulfate	no
Idx_655	HMDB0000378	2-Methylbutyroylcarnitine	2-methylbutyroylcarnitine						2-methylbutyrylcarnitine (C5)	2-Methylbutyroylcarnitine	no
Idx_243	HMDB0000339	2-Methylbutyrylglycine		2-methylbutyrylglycine						2-Methylbutyrylglycine	no
Idx_185	HMDB0001552	2-Keto-glutaramic acid					alpha-ketoglutaramate	alpha-ketoglutaramate*	alpha-ketoglutaramate*	2-Oxoglutaramate	no
Idx_189	HMDB0001161	4-Trimethylammoniobutanoic acid		deoxycarnitine		deoxycarnitine	deoxycarnitine	deoxycarnitine	deoxycarnitine	3-Dehydroxycarnitine	no
Idx_383	HMDB0002203	3-Hydroxycapric acid		3-hydroxydecanoate		3-hydroxydecanoate	3-hydroxydecanoate	3-hydroxydecanoate	3-hydroxydecanoate	3-Hydroxycapric acid	no
Idx_661	HMDB0000413	3-Hydroxydodecanedioic acid					3-hydroxydodecanedioate	3-hydroxydodecanedioate*	3-hydroxydodecanedioate*	3-Hydroxydodecanedioic acid	no
Idx_521	HMDB0000387	3-Hydroxydodecanoic acid				3-hydroxylaurate	3-hydroxylaurate	3-hydroxylaurate	3-hydroxylaurate	3-Hydroxydodecanoic acid	no
Idx_530	HMDB0000350	3-Hydroxysebacic acid		3-hydroxysebacate			3-hydroxysebacate	3-hydroxysebacate	3-hydroxysebacate	3-Hydroxysebacic acid	no
Idx_496	HMDB0001434	3-O-Methyl-a-methyldopa|3-Methoxytyrosine	3-methoxytyrosine	3-methoxytyrosine		3-methoxytyrosine	3-methoxytyrosine	3-methoxytyrosine	3-methoxytyrosine	3-Methoxytyrosine	no
Idx_233	HMDB0000459	3-Methylcrotonylglycine							3-methylcrotonylglycine	3-Methylcrotonylglycine	no
Idx_186	HMDB0029737	Indole-3-carboxaldehyde				3-formylindole (X - 16071)	3-formylindole	3-formylindole	3-formylindole	3-Methyleneoxindole	no
Idx_330	HMDB0000402	2-Isopropylmalic acid		2-isopropylmalate					2-isopropylmalate	3-Propylmalate	no
Idx_656	HMDB0094710	3-[3-(Sulfooxy)phenyl]propanoic acid						3-(3-hydroxyphenyl)propionate sulfate	3-(3-hydroxyphenyl)propionate sulfate	3-[3-(Sulfooxy)phenyl]propanoic acid	no
Idx_1004	HMDB0061636	3-hydroxydecanoyl carnitine					3-hydroxydecanoylcarnitine	3-hydroxydecanoylcarnitine	3-hydroxydecanoylcarnitine	3-hydroxydecanoyl carnitine	no
Idx_900	HMDB0061634	3-hydroxyoctanoyl carnitine						3-hydroxyoctanoylcarnitine (2) | 3-hydroxyoctanoylcarnitine (1)		3-hydroxyoctanoyl carnitine	no
Idx_1221	HMDB0062544	16alpha-Hydroxy DHEA 3-sulfate						16a-hydroxy DHEA 3-sulfate		3b,16a-Dihydroxyandrostenone sulfate	no
Idx_1176	HMDB0000308	3b-Hydroxy-5-cholenoic acid					3b-hydroxy-5-cholenoic acid	3b-hydroxy-5-cholenoic acid		3b-Hydroxy-5-cholenoic acid	no
Idx_187	HMDB0003681	4-Acetamidobutanoic acid|Isobutyrylglycine	4-acetamidobutanoate	4-acetamidobutanoate		4-acetamidobutanoate	4-acetamidobutanoate	4-acetamidobutanoate	4-acetamidobutanoate	4-Acetamidobutanoate	no
Idx_344	HMDB0000707	4-Hydroxyphenylpyruvic acid				4-hydroxyphenylpyruvate	4-hydroxyphenylpyruvate	4-hydroxyphenylpyruvate	4-hydroxyphenylpyruvate	4-Hydroxyphenylpyruvic acid	no
Idx_130	HMDB0000695	Ketoleucine|2-Methyl-3-ketovaleric acid	4-methyl-2-oxopentanoate			4-methyl-2-oxopentanoate	4-methyl-2-oxopentanoate	4-methyl-2-oxopentanoate	4-methyl-2-oxopentanoate	4-Methyl-2-oxopentanoate	no
Idx_357	HMDB0000017	4-Pyridoxic acid	pyridoxate	pyridoxate		pyridoxate	pyridoxate	pyridoxate	pyridoxate	4-Pyridoxate	no
Idx_433	HMDB0062775	4-Vinylphenol sulfate	4-vinylphenol sulfate	4-vinylphenol sulfate		4-vinylphenol sulfate	4-vinylphenol sulfate	4-vinylphenol sulfate	4-vinylphenol sulfate	4-Vinylphenol sulfate	no
Idx_444	HMDB0062551	4-Ethylphenylsulfate	4-ethylphenylsulfate			4-ethylphenylsulfate	4-ethylphenylsulfate	4-ethylphenylsulfate		4-ethylphenylsulfate	no
Idx_658	HMDB0000497	5,6-Dihydrouridine				5,6-dihydrouridine (X - 11429)	5,6-dihydrouridine	5,6-dihydrouridine	5,6-dihydrouridine	5,6-Dihydrouridine	no
Idx_426	HMDB0004400	5-Acetylamino-6-amino-3-methyluracil		5-acetylamino-6-amino-3-methyluracil		5-acetylamino-6-amino-3-methyluracil	5-acetylamino-6-amino-3-methyluracil	5-acetylamino-6-amino-3-methyluracil	5-acetylamino-6-amino-3-methyluracil	5-Acetylamino-6-amino-3-methyluracil	no
Idx_561	HMDB0011105	5-Acetylamino-6-formylamino-3-methyluracil		5-acetylamino-6-formylamino-3-methyluracil		5-acetylamino-6-formylamino-3-methyluracil	5-acetylamino-6-formylamino-3-methyluracil	5-acetylamino-6-formylamino-3-methyluracil	5-acetylamino-6-formylamino-3-methyluracil	5-Acetylamino-6-formylamino-3-methyluracil	yes
Idx_134	HMDB0000725	5-Aminolevulinic acid|4-Hydroxyproline	trans-4-hydroxyproline	trans-4-hydroxyproline	trans-Hydroxyproline	trans-4-hydroxyproline	trans-4-hydroxyproline	trans-4-hydroxyproline	trans-4-hydroxyproline	5-Aminolevulinic acid	no
Idx_540	HMDB0000472	5-Hydroxy-L-tryptophan		5-hydroxytryptophan						5-Hydroxy-L-tryptophan	no
Idx_395	HMDB0000763	5-Hydroxytryptophol|5-Hydroxyindoleacetic acid		5-hydroxyindoleacetate			5-hydroxyindoleacetate			5-Hydroxyindoleacetic acid	no
Idx_1439	HMDB0094682	5alpha-Androstan-3alpha,17beta-diol disulfate					5alpha-androstan-3alpha,17beta-diol disulfate	5alpha-androstan-3alpha,17beta-diol disulfate		5alpha-Androstan-3alpha,17beta-diol disulfate	no
Idx_1298	HMDB0000391	7-Ketodeoxycholic acid					7-ketodeoxycholate			7-Ketodeoxycholic acid	no
Idx_1348	HMDB0006280	7-a,25-Dihydroxycholesterol						4-oxo-retinoic acid		7-a,25-Dihydroxycholesterol	no
Idx_913	HMDB0002925	Dihomo-gamma-linolenic acid						dihomo-linolenate (20:3n3 or n6)		8,11,14-Eicosatrienoic acid	no
Idx_1034	HMDB0013208	9-Hexadecenoylcholine					palmitoloelycholine			9-Hexadecenoylcholine	no
Idx_1368	HMDB0001341	ADP|Adenosine 3',5'-diphosphate					adenosine 5'-diphosphate (ADP)	adenosine 5'-diphosphate (ADP)		ADP	no
Idx_1064	HMDB0000045	Adenosine 2'-phosphate|Adenosine monophosphate|Ampicillin|3'-AMP|Amprenavir				adenosine 5'-monophosphate (AMP)	adenosine 5'-monophosphate (AMP)	adenosine 5'-monophosphate (AMP)	adenosine 5'-monophosphate (AMP)	AMP	no
Idx_266	HMDB0033585	Acesulfame					acesulfame			Acesulfame	no
Idx_986	HMDB0010316	Acetaminophen glucuronide	p-acetamidophenylglucuronide							Acetaminophen glucuronide	no
Idx_212	HMDB0001859	Acetaminophen	4-acetamidophenol				4-acetamidophenol		4-acetamidophenol	Acetaminophen | Butalbital	no
Idx_421	HMDB0032055	N-Acetylhistidine		N-acetylhistidine		N-acetylhistidine	N-acetylhistidine	N-acetylhistidine	N-acetylhistidine	Acetyl-His	no
Idx_316	HMDB0000701	Hexanoylglycine		hexanoylglycine			hexanoylglycine	hexanoylglycine	hexanoylglycine	Acetyl-Leu	no
Idx_473	HMDB0000512	N-Acetyl-L-phenylalanine		N-acetylphenylalanine		N-acetylphenylalanine	N-acetylphenylalanine	N-acetylphenylalanine	N-acetylphenylalanine	Acetyl-Phe	no
Idx_753	HMDB0012881	Acetylcarnosine		N-acetylcarnosine		N-acetylcarnosine	N-acetylcarnosine	N-acetylcarnosine	N-acetylcarnosine	Acetylcarnosine	no
Idx_319	HMDB0003357	N2-Acetylornithine	N-acetylornithine		Acetylornithine		N-alpha-acetylornithine	N-alpha-acetylornithine	N-alpha-acetylornithine	Acetylornithine	yes
Idx_153	HMDB0000034	Adenine				adenine	adenine			Adenine	no
Idx_30	HMDB0000161	(alpha-D-mannosyl)7-beta-D-mannosyl-diacetylchitobiosyl-L-asparagine, isoform A (protein)|beta-Alanine|D-Alanine|L-Alanine	alanine	alanine	Alanine	alanine	alanine	alanine	alanine	Alanine	no
Idx_237	HMDB0000462	Allantoin	allantoin			allantoin	allantoin	allantoin	allantoin	Allantoin	no
Idx_799	HMDB0001388	alpha-Linolenic acid							linolenate [alpha or gamma; (18:3n3 or 6)]	Alpha-Linolenic acid	no
Idx_257	HMDB0000510	2-Aminoadipic acid|Aminoadipic acid		2-aminoadipate	alpha-Aminoadipic acid	2-aminoadipate	2-aminoadipate		2-aminoadipate	Aminoadipate	no
Idx_51	HMDB0000092	Dimethylglycine		dimethylglycine		dimethylglycine	dimethylglycine	dimethylglycine	dimethylglycine	Aminobutanoic acid (ABA)	no
Idx_61	HMDB0001169	4-Aminophenol					4-aminophenol sulfate (2)			Aminophenol	no
Idx_1160	HMDB0002759	Androsterone sulfate	androsterone sulfate | epiandrosterone sulfate	androsterone sulfate | epiandrosterone sulfate		androsterone sulfate | epiandrosterone sulfate	androsterone sulfate | epiandrosterone sulfate	androsterone sulfate | epiandrosterone sulfate	androsterone sulfate | epiandrosterone sulfate	Androsterone sulfate	no
Idx_158	HMDB0000875	2-Aminobenzoic acid|Trigonelline	trigonelline (N'-methylnicotinate)	trigonelline (N'-methylnicotinate)		trigonelline (N'-methylnicotinate)	trigonelline (N'-methylnicotinate)	trigonelline (N'-methylnicotinate)	trigonelline (N'-methylnicotinate)	Anthranilate	no
Idx_905	HMDB0001043	Arachidonic acid						arachidonate (20:4n6)	arachidonate (20:4n6)	Arachidonic acid	yes
Idx_320	HMDB0000517	Arginine hydrochloride|L-Arginine|DL-Arginine	arginine	arginine	Arginine	arginine	arginine	arginine	arginine	Arginine	no
Idx_57	HMDB0006115	Benzaldehyde				benzoate	benzoate			Aromatic aldehyde | Benzoate	no
Idx_328	HMDB0000044	Ascorbic acid|3,4-Dihydroxy-5-[(S)-1,2-dihydroxyethyl]furan-2(5H)-one	ascorbate (Vitamin C)							Ascorbate	no
Idx_704	HMDB0060649	Ascorbic acid 2-sulfate					ascorbic acid 2-sulfate	ascorbic acid 2-sulfate	ascorbic acid 2-sulfate	Ascorbic acid-2-sulfate	no
Idx_139	HMDB0000168	DL-Asparagine|Ureidopropionic acid|L-Asparagine	asparagine		Asparagine	asparagine	asparagine	asparagine	asparagine	Asparagine	no
Idx_143	HMDB0000191	L-Aspartic acid	aspartate	aspartate	Aspartate	aspartate	aspartate	aspartate	aspartate	Aspartate	no
Idx_88	HMDB0000532	Acetylglycine	N-acetylglycine	N-acetylglycine		N-acetylglycine	N-acetylglycine	N-acetylglycine	N-acetylglycine	Aspartate semialdehyde	no
Idx_1015	HMDB0000489	Aspartylglycosamine					N-acetylglucosaminylasparagine	N-acetylglucosaminylasparagine	N-acetylglucosaminylasparagine	Aspartylglycosamine	no
Idx_382	HMDB0000784	Azelaic acid				azelate (nonanedioate)			azelate (C9-DC)	Azelaic acid	no
Idx_101	HMDB0004461	Benzamide	benzoate			benzoate	benzoate			Benzamide | Benzoate	no
Idx_103	HMDB0013676	Benzamide|Benzoic acid|3,5-Dihydroxybenzoic acid|Benzaldehyde|benzoate|2,6-Dihydroxybenzoic acid	benzoate			2,6-dihydroxybenzoic acid (X - 09789) | benzoate	2,6-dihydroxybenzoic acid | benzoate	2,6-dihydroxybenzoic acid | benzoate	2,6-dihydroxybenzoic acid	Benzoate	no
Idx_323	HMDB0000812	Berteroin|N-Acetyl-L-aspartic acid		N-acetylaspartate (NAA)		N-acetylaspartate (NAA)	N-acetylaspartate (NAA)	N-acetylaspartate (NAA)	N-acetylaspartate (NAA)	Berteroin	no
Idx_90	HMDB0000883	Betaine|L-Valine	valine	valine	Valine	valine	valine	valine	valine	Betaine	no
Idx_1678	HMDB0000054	Bilirubin|(4E,15E)-Bilirubin	bilirubin (Z,Z)	bilirubin (Z,Z)		bilirubin (Z,Z)	bilirubin (Z,Z)	bilirubin (Z,Z)	bilirubin (Z,Z) | bilirubin (E,Z or Z,E)* | bilirubin (E,E)*	Bilirubin	no
Idx_1676	HMDB0001008	Biliverdin	biliverdin	biliverdin		biliverdin	biliverdin	biliverdin	biliverdin	Biliverdin	no
Idx_303	HMDB0004980	cis-4-Decenoic acid						cis-4-decenoate (10:1n6)*	cis-4-decenoate (10:1n6)*	C10:1	no
Idx_427	HMDB0000529	5Z-Dodecenoic acid						5-dodecenoate (12:1n7)	5-dodecenoate (12:1n7)	C12:1	no
Idx_578	HMDB0000806	Myristic acid						myristate (14:0)	myristate (14:0)	C14:0	no
Idx_1623	HMDB0004949	Cer(d18:1/16:0)						N-palmitoyl-sphingosine (d18:1/16:0)	N-palmitoyl-sphingosine (d18:1/16:0)	C16 Cer	no
Idx_693	HMDB0000477	7Z,10Z-Hexadecadienoic acid						hexadecadienoate (16:2n6)	hexadecadienoate (16:2n6)	C16:2	no
Idx_1656	HMDB0004950	Cer(d18:1/18:0)						N-stearoyl-sphingosine (d18:1/18:0)*	N-stearoyl-sphingosine (d18:1/18:0)*	C18 Cer	no
Idx_806	HMDB0000673	Linoleic acid							linoleate (18:2n6)	C18:2	no
Idx_882	HMDB0000772	Nonadecanoic acid						nonadecanoate (19:0)	nonadecanoate (19:0)	C19:0	no
Idx_931	HMDB0002231	11Z-Eicosenoic acid						eicosenoate (20:1)	eicosenoate (20:1)	C20:1	no
Idx_1008	HMDB0002226	Adrenic acid						adrenate (22:4n6)	adrenate (22:4n6)	C22:4	no
Idx_1002	HMDB0001976	Docosapentaenoic acid (22n-6)						docosapentaenoate (n6 DPA; 22:5n6)	docosapentaenoate (n6 DPA; 22:5n6)	C22:5	no
Idx_992	HMDB0002183	Docosahexaenoic acid					docosahexaenoylcholine	docosahexaenoylcholine	docosahexaenoate (DHA; 22:6n3)	C22:6	no
Idx_1101	HMDB0002007	Tetracosahexaenoic acid							nisinate (24:6n3)	C24:6	no
Idx_29	HMDB0000039	Butyric acid						butyrate/isobutyrate (4:0)	butyrate/isobutyrate (4:0)	C4:0 (Butyric acid)	no
Idx_231	HMDB0004362	4-Hydroxynonenal							4-hydroxynonenal	C9:1	no
Idx_325	HMDB0002201	Calystegine B2|N-Carboxyethyl-g-aminobutyric acid					carboxyethyl-GABA	carboxyethyl-GABA	carboxyethyl-GABA	Calystegin B2	no
Idx_606	HMDB0014704	Carbamazepine	carbamazepine*				carbamazepine			Carbamazepine	no
Idx_258	HMDB0000062	L-Carnitine	carnitine	carnitine	Carnitine	carnitine	carnitine	carnitine	carnitine	Carnitine	no
Idx_1494	HMDB0002522	Chenodeoxycholic acid sulfate					chenodeoxycholic acid sulfate (1) | chenodeoxycholic acid sulfate (2)			Chenodeoxycholic acid sulfate	no
Idx_1306	HMDB0000619	Cholic acid|3alpha,7alpha,12beta-Trihydroxy-5beta-cholanoic acid	cholate	cholate		cholate	cholate	cholate	cholate	Cholate	no
Idx_1484	HMDB0000653	Cholesterol sulfate							cholesterol sulfate	Cholesterol sulfate	no
Idx_1679	HMDB0002577	Cholic acid glucuronide					cholic acid glucuronide	cholic acid glucuronide		Cholic acid glucuronide	no
Idx_1482	HMDB0000138	Glycocholic acid|L-Glutamic acid	glycocholate	glycocholate		glycocholate	glycocholate	glycocholate	glycocholate	Cholylglycine	no
Idx_326	HMDB0000904	Citrulline	citrulline	citrulline	Citrulline	citrulline	citrulline	citrulline	citrulline	Citrulline	no
Idx_1125	HMDB0000063	Cortisol	cortisol	cortisol		cortisol	cortisol	cortisol	cortisol	Cortisol	no
Idx_273	HMDB0000205	Coumarinic acid|Phenylpyruvic acid				phenylpyruvate	phenylpyruvate	phenylpyruvate	phenylpyruvate	Coumarate	no
Idx_75	HMDB0000562	Creatinine	creatinine	creatinine	Creatinine	creatinine	creatinine	creatinine	creatinine	Creatinine	no
Idx_994	HMDB0000058	Cyclic AMP					adenosine 3',5'-cyclic monophosphate (cAMP)	adenosine 3',5'-cyclic monophosphate (cAMP)		Cyclic AMP	no
Idx_100	HMDB0000574	L-Cysteine|DL-Cysteine	cysteine			cysteine	cysteine	cysteine	cysteine	Cys	no
Idx_1364	HMDB0000656	Cysteineglutathione disulfide|Cysteine-glutathione disulfide	cysteine-glutathione disulfide			cysteine-glutathione disulfide	cysteine-glutathione disulfide	cysteine-glutathione disulfide	cysteine-glutathione disulfide	Cysteineglutathione disulfide	no
Idx_141	HMDB0000317	D-Leucic acid|2-Hydroxy-3-methylpentanoic acid		2-hydroxy-3-methylvalerate		2-hydroxy-3-methylvalerate	2-hydroxy-3-methylvalerate	2-hydroxy-3-methylvalerate	2-hydroxy-3-methylvalerate	D-2-Hydroxyisocaproate	no
Idx_56	HMDB0000139	L-Glutamic acid|Glyceric acid	glycerate	glycerate		glycerate	glycerate	glycerate	glycerate	D-Glyceric acid	no
Idx_244	HMDB0000991	DL-2-Aminooctanoic acid	X-12510--2-aminooctanoic acid	2-aminooctanoate		2-aminooctanoate	2-aminooctanoate	2-aminooctanoate	2-aminooctanoate	DL-2-Aminooctanoic acid	no
Idx_313	HMDB0000511	Capric acid						caprate (10:0)	caprate (10:0)	Decanoic acid (FA10:0)	no
Idx_1149	HMDB0001032	Dehydroepiandrosterone sulfate	dehydroisoandrosterone sulfate (DHEA-S)	dehydroisoandrosterone sulfate (DHEA-S)		dehydroisoandrosterone sulfate (DHEA-S)	dehydroepiandrosterone sulfate (DHEA-S)	dehydroepiandrosterone sulfate (DHEA-S)	dehydroepiandrosterone sulfate (DHEA-S)	Dehydroepiandrosterone sulfate	no
Idx_79	HMDB0000453	delta-Hexanolactone		5-hydroxyhexanoate			5-hydroxyhexanoate	5-hydroxyhexanoate		Delta-Hexanolactone	no
Idx_685	HMDB0000050	Deoxyadenosine|Adenosine	adenosine	adenosine			adenosine			Deoxyadenosine | Adenosine	no
Idx_1432	HMDB0000631	Deoxycholic acid glycine conjugate	glycodeoxycholate				glycodeoxycholate	glycodeoxycholate	glycodeoxycholate	Deoxycholic acid glycine conjugate	no
Idx_124	HMDB0000079	Dihydrothymine		5,6-dihydrothymine		5,6-dihydrothymine	5,6-dihydrothymine	5,6-dihydrothymine	5,6-dihydrothymine	Dihydrothymine	no
Idx_448	HMDB0001539	Asymmetric dimethylarginine							dimethylarginine (SDMA + ADMA)	Dimethyl-Arg	no
Idx_1014	HMDB0002823	Docosatrienoic acid						docosatrienoate (22:3n6)* | docosatrienoate (22:3n3)		Docosatrienoic acid	no
Idx_587	HMDB0000623	Dodecanedioic acid|Traumatic acid	dodecanedioate	dodecanedioate		dodecanedioate		dodecanedioate (C12-DC)	dodecanedioate (C12-DC)	Dodecanedioic acid	no
Idx_587	HMDB0000933	Dodecanedioic acid|Traumatic acid	dodecanedioate	dodecanedioate		dodecanedioate		dodecenedioate (C12:1-DC)*		Dodecanedioic acid | Traumatic acid	no
Idx_440	HMDB0000638	Dodecanoic acid						laurate (12:0)	laurate (12:0)	Dodecanoic acid (FA12:0)	no
Idx_920	HMDB0005060	Eicosadienoic acid	dihomo-linoleate (20:2n6)			dihomo-linoleate (20:2n6)	dihomo-linoleate (20:2n6)	dihomo-linoleate (20:2n6)	dihomo-linoleate (20:2n6)	Eicosadienoic acid	no
Idx_897	HMDB0001999	Eicosapentaenoic acid						eicosapentaenoate (EPA; 20:5n3)	eicosapentaenoate (EPA; 20:5n3)	Eicosapentaenoic acid	no
Idx_1183	HMDB0014722	Enalapril|(2S)-1-((2S)-2-(((1R)-1-(Ethoxycarbonyl)-3-phenylpropyl)amino)propanoyl)pyrrolidine-2-carboxylic acid					enalapril		enalaprilat* | enalapril	Enalapril	no
Idx_1023	HMDB0002068	Erucic acid						erucate (22:1n9)	erucate (22:1n9)	Erucic acid	no
Idx_478	HMDB0029968	Ethyl beta-D-glucopyranoside						ethyl alpha-glucopyranoside | ethyl beta-glucopyranoside	ethyl alpha-glucopyranoside | ethyl beta-glucopyranoside	Ethyl beta-D-glucopyranoside	no
Idx_545	HMDB0010325	Ethyl glucuronide					ethyl glucuronide		ethyl glucuronide	Ethyl glucuronide	no
Idx_132	HMDB0000666	Ethyl isovalerate|Heptanoic acid							heptanoate (7:0)	Ethyl isovalerate	no
Idx_778	HMDB0029200	Ferulic acid 4-O-sulfate					ferulic acid 4-sulfate	ferulic acid 4-sulfate	ferulic acid 4-sulfate	Ferulic acid 4-sulfate	no
Idx_318	HMDB0000854	Formiminoglutamic acid					formiminoglutamate	formiminoglutamate	formiminoglutamate	Formimino-Glu	no
Idx_82	HMDB0000131	Fumaric acid|Glycerol	glycerol	fumarate | glycerol		glucuronate | fumarate | glycerol	glucuronate | fumarate | glycerol	glucuronate | glycerol	fumarate | glycerol | glucuronate	Fumarate	no
Idx_306	HMDB0005015	Gabapentin					gabapentin			Gabapentin	no
Idx_1342	HMDB0001492	gamma-Tocopherol	gamma-tocopherol							Gamma-Tocopherol	no
Idx_221	HMDB0000152	Gentisic acid|Gentisuric acid				gentisate	gentisate	gentisate	gentisate	Gentisic acid	no
Idx_1535	HMDB0014367	Glimepiride					Glimepiride			Glimepiride	no
Idx_197	HMDB0003339	DL-Glutamate|L-Glutamic acid|D-Glutamic acid	glutamate	glutamate	Glutamate	glutamate	glutamate	glutamate	glutamate	Glutamate	no
Idx_197	HMDB0000148	DL-Glutamate|L-Glutamic acid|D-Glutamic acid	glycocholate | glycerate | glutamate	glycocholate | glycerate | glutamate	Glutamate	glycocholate | glycerate | glutamate	glycocholate | glycerate | glutamate	glycocholate | glycerate | glutamate	glutamate | glycerate | glycocholate	Glutamate | Cholylglycine | D-Glyceric acid	no
Idx_193	HMDB0000641	L-Glutamine|D-Glutamine	glutamine	glutamine	Glutamine	glutamine	glutamine	glutamine	glutamine	Glutamine	no
Idx_138	HMDB0000576	Glutaric acid|Monoethyl malonic acid		ethylmalonate		ethylmalonate	ethylmalonate	ethylmalonate	ethylmalonate	Glutarate	no
Idx_307	HMDB0000126	Glycerol 3-phosphate|Glycerophosphoric acid	glycerol 3-phosphate (G3P)	glycerol 3-phosphate			glycerol 3-phosphate	glycerol 3-phosphate	glycerol 3-phosphate	Glycerol 3-phosphate	no
Idx_513	HMDB0000114	Glycerylphosphorylethanolamine|sn-glycero-3-Phosphoethanolamine				glycerophosphoethanolamine	glycerophosphoethanolamine	glycerophosphoethanolamine	glycerophosphoethanolamine	Glycerylphosphorylethanolamine	no
Idx_15	HMDB0000123	Glycine	glycine	glycine	Glycine	glycine	glycine	glycine	glycine	Glycine	no
Idx_555	HMDB0000560	Goshuyic acid		5,8-tetradecadienoate				tetradecadienoate (14:2)*	tetradecadienoate (14:2)*	Goshuyic acid	no
Idx_764	HMDB0002259	Heptadecanoyl carnitine|Heptadecanoic acid|Heptadecanoyl CoA						margarate (17:0)	margarate (17:0)	Heptadecanoic acid	no
Idx_835	HMDB0000672	hexadecanedioate|Hexadecanedioic acid|Hexadecanedioic acid mono-L-carnitine ester	hexadecanedioate	hexadecanedioate		hexadecanedioate		hexadecanedioate (C16-DC)	hexadecanedioate (C16-DC)	Hexadecanedioic acid	no
Idx_85	HMDB0000756	Hexanoylcarnitine|Caproic acid	hexanoylcarnitine	hexanoylcarnitine	Hexanoylcarnitine	hexanoylcarnitine		hexanoylcarnitine (C6)	hexanoylcarnitine (C6)	Hexanoic acid	no
Idx_345	HMDB0242534	D-Galactose|D-Glucose|D-Gulose|(2R,3R,4R,5R)-2,3,4,5,6-Pentahydroxyhexanal	glucose	glucose	Hexose	glucose	glucose	glucose	glucose	Hexose	no
Idx_405	HMDB0000127	Aldehydo-L-iduronate|D-Glucuronic acid				glucuronate	glucuronate	glucuronate	glucuronate	Hexuronate	no
Idx_342	HMDB0000714	Hippuric acid	hippurate	hippurate		hippurate	hippurate	hippurate	hippurate	Hippurate	no
Idx_68	HMDB0000870	Histamine					histamine			Histamine	no
Idx_225	HMDB0000177	L-Histidine	histidine	histidine	Histidine	histidine	histidine	histidine	histidine	Histidine	no
Idx_352	HMDB0000118	Homovanillic acid					homovanillate (HVA)	homovanillate (HVA)		Homovanillic acid	no
Idx_308	HMDB0001212	Hydantoin-5-propionic acid		hydantoin-5-propionic acid		hydantoin-5-propionic acid	hydantoin-5-propionate	hydantoin-5-propionate	hydantoin-5-propionate	Hydantoin-5-propionic acid	no
Idx_874	HMDB0001928	Hydrochlorothiazide					hydrochlorothiazide		hydrochlorothiazide	Hydrochlorothiazide | Chlorothiazide	no
Idx_41	HMDB0001429	Phosphate	phosphate			phosphate	phosphate	phosphate	phosphate	Hydrogen phosphate	no
Idx_264	HMDB0000450	5-Hydroxylysine		5-hydroxylysine		5-hydroxylysine	5-hydroxylysine	5-hydroxylysine	5-hydroxylysine	Hydroxy-Lys	no
Idx_261	HMDB0000321	2-Hydroxyadipic acid					2-hydroxyadipate			Hydroxyadipate	no
Idx_53	HMDB0000008	2-Hydroxybutyric acid	2-hydroxybutyrate (AHB)							Hydroxybutanoic acid	no
Idx_596	HMDB0013125	Hydroxypropionylcarnitine			Hydroxypropionylcarnitine					Hydroxypropionylcarnitine	no
Idx_52	HMDB0000691	Hydroxypyruvic acid|Malonic acid		malonate						Hydroxypyruvate	no
Idx_155	HMDB0000157	Hypoxanthine|1-Pentanesulfenothioic acid|Threonic acid	hypoxanthine	hypoxanthine		hypoxanthine	hypoxanthine		hypoxanthine	Hypoxanthine	no
Idx_470	HMDB0001925	Ibuprofen	ibuprofen				ibuprofen			Ibuprofen	no
Idx_324	HMDB0000197	Indoleacetic acid	indoleacetate | cystine | lactate	N6-acetyllysine | lactate		indoleacetate | N6-acetyllysine | cystine | lactate	indoleacetate | N6-acetyllysine | cystine | lactate	indoleacetate | N6-acetyllysine | cystine | lactate	N6-acetyllysine | indoleacetate | lactate | cystine	Indole-3-acetate | L-Cystine | Lactate	no
Idx_386	HMDB0002302	Indole-3-propionic acid	indolepropionate	indolepropionate		indolepropionate	indolepropionate	indolepropionate	indolepropionate	Indole-3-propionic acid	no
Idx_376	HMDB0000734	Indoleacrylic acid					indoleacrylate			Indoleacrylic acid	no
Idx_463	HMDB0000671	Indolelactic acid	indolelactate	indolelactate		indolelactate	indolelactate	indolelactate	indolelactate	Indolelactic acid	no
Idx_922	HMDB0010319	Indoxyl glucuronide					indoxyl glucuronide			Indoxyl glucuronide	no
Idx_505	HMDB0000682	Indoxyl sulfate	3-indoxyl sulfate	3-indoxyl sulfate		3-indoxyl sulfate	3-indoxyl sulfate	3-indoxyl sulfate	3-indoxyl sulfate	Indoxyl sulfate	no
Idx_750	HMDB0000195	Inosine|3-Deoxy-D-glycero-D-galacto-2-nonulosonic acid	inosine	inosine			inosine	inosine	inosine	Inosine	no
Idx_588	HMDB0028920	Isoleucyl-Valine		isoleucylvaline						Isoleucyl-Valine	yes
Idx_83	HMDB0000019	alpha-Ketoisovaleric acid	3-methyl-2-oxobutyrate			3-methyl-2-oxobutyrate	3-methyl-2-oxobutyrate	3-methyl-2-oxobutyrate	3-methyl-2-oxobutyrate	Ketovaline	no
Idx_451	HMDB0000201	L-Acetylcarnitine	acetylcarnitine	acetylcarnitine	Acetylcarnitine	acetylcarnitine		acetylcarnitine (C2)	acetylcarnitine (C2)	L-Acetylcarnitine	no
Idx_875	HMDB0000709	L-Cysteinylglycine disulfide						cysteinylglycine disulfide*	cysteinylglycine disulfide*	L-Cysteinylglycine disulfide	no
Idx_622	HMDB0000192	Indoleacetic acid|L-Cystine|Cystine	cystine			cystine	cystine	cystine	cystine	L-Cystine	no
Idx_32	HMDB0000190	Indoleacetic acid|D-Lactic acid|L-Lactic acid	lactate	lactate		lactate	lactate	lactate	lactate	Lactate	no
Idx_798	HMDB0013243	Leucylphenylalanine|LF		Leucylphenylalanine						Leucyl-phenylalanine	yes
Idx_301	HMDB0015333	Levetiracetam|Etiracetam					levetiracetam			Levetiracetam	no
Idx_802	HMDB0062656	Linoleamide							linoleamide (18:2n6)	Linoleamide	no
Idx_195	HMDB0000182	L-Lysine hydrochloride|L-Lysine	lysine	lysine	Lysine	lysine	lysine	lysine	lysine	Lysine	no
Idx_1545	HMDB0010382	LysoPC(16:0/0:0)|LysoPC(0:0/16:0)	1-palmitoylglycerophosphocholine		lysoPC a C16:0	1-palmitoyl-GPC (16:0)	1-palmitoyl-GPC (16:0)	1-palmitoyl-GPC (16:0)	1-palmitoyl-GPC (16:0)	LysoPC(16:0)	no
Idx_1541	HMDB0010383	LysoPC(16:1(9Z)/0:0)	1-palmitoleoylglycerophosphocholine*		lysoPC a C16:1			2-palmitoleoyl-GPC (16:1)* | 1-palmitoleoyl-GPC (16:1)*	1-palmitoleoyl-GPC (16:1)*	LysoPC(16:1(9Z)/0:0)	no
Idx_1602	HMDB0011149	LysoPC(O-18:0/0:0)|LysoPC(18:0/0:0)|LysoPC(0:0/18:0)		1-stearyl-GPC (O-18:0)*		1-stearyl-GPC (O-18:0)*	1-stearyl-GPC (O-18:0)			LysoPC(18:0)	no
Idx_1602	HMDB0010384	LysoPC(O-18:0/0:0)|LysoPC(18:0/0:0)|LysoPC(0:0/18:0)	1-stearoylglycerophosphocholine		lysoPC a C18:0			1-stearoyl-GPC (18:0)	1-stearoyl-GPC (18:0)	LysoPC(18:0) | 1-Stearoylglycerophosphocholine	no
Idx_1598	HMDB0002815	LysoPC(0:0/18:1(9Z))|LysoPC(18:1(9Z)/0:0)	1-oleoylglycerophosphocholine		lysoPC a C18:1			1-oleoyl-GPC (18:1)	1-oleoyl-GPC (18:1)	LysoPC(18:1(9Z))	no
Idx_1092	HMDB0011538	MG(0:0/18:2(9Z,12Z)/0:0)						2-linoleoylglycerol (18:2)	2-linoleoylglycerol (18:2)	MG(0:0/18:2(9Z,12Z)/0:0)	no
Idx_146	HMDB0000156	Malic acid|3,3-Dimethyl-1,2-dithiolane	malate	malate		malate	malate	malate	malate	Malate	no
Idx_1691	HMDB0001898	Mesobilirubinogen					I-urobilinogen			Mesobilirubinogen	no
Idx_293	HMDB0000001	1-Methylhistidine		1-methylhistidine		1-methylhistidine	1-methylhistidine	1-methylhistidine	1-methylhistidine	Methyl-His	no
Idx_253	HMDB0002038	N(6)-Methyllysine						N6-methyllysine	N6-methyllysine	Methyl-Lys	yes
Idx_1680	HMDB0014614	Montelukast					montelukast			Montelukast	no
Idx_959	HMDB0014826	Mycophenolate mofetil|Mycophenolic acid					mycophenolic acid		mycophenolic acid	Mycophenolic acid	no
Idx_364	HMDB0061384	N-(3-acetamidopropyl)pyrrolidin-2-one					acisoga	acisoga	acisoga	N-(3-acetamidopropyl)pyrrolidin-2-one	no
Idx_903	HMDB0001067	N-Acetylaspartylglutamic acid					N-acetyl-aspartyl-glutamate (NAAG)	N-acetyl-aspartyl-glutamate (NAAG)	N-acetyl-aspartyl-glutamate (NAAG)	N-Acetylaspartylglutamic acid	no
Idx_542	HMDB0000212	N-Acetylgalactosamine						N-acetylglucosamine/N-acetylgalactosamine		N-Acetylgalactosamine	no
Idx_380	HMDB0006029	N-Acetylglutamine		N-acetylglutamine		N-acetylglutamine	N-acetylglutamine	N-acetylglutamine	N-acetylglutamine	N-Acetylglutamine	no
Idx_923	HMDB0000230	3h-Sialic acid|N-Acetylneuraminic acid|N-Acetyl-a-neuraminic acid		N-acetylneuraminate		N-acetylneuraminate	N-acetylneuraminate	N-acetylneuraminate	N-acetylneuraminate	N-Acetylneuraminic acid	no
Idx_133	HMDB0002064	N-Acetylputrescine		N-acetylputrescine		N-acetylputrescine	N-acetylputrescine	N-acetylputrescine	N-acetylputrescine	N-Acetylputrescine	no
Idx_980	HMDB0002088	Oleoylethanolamide		oleoyl ethanolamide		oleoyl ethanolamide	oleoyl ethanolamide	oleoyl ethanolamide	oleoyl ethanolamide	N-Oleoylethanolamine	no
Idx_1611	HMDB0002409	N-[(3a,5b,7b)-7-hydroxy-24-oxo-3-(sulfooxy)cholan-24-yl]-Glycine						glycoursodeoxycholic acid sulfate | glycochenodeoxycholate 3-sulfate		N-[(3a,5b,7b)-7-hydroxy-24-oxo-3-(sulfooxy)cholan-24-yl]-Glycine	no
Idx_524	HMDB0000856	N-alpha-Acetyl-L-citrulline						N-acetylcitrulline	N-acetylcitrulline	N-a-Acetylcitrulline	yes
Idx_659	HMDB0013713	N-Acetyl-D-tryptophan|N-Acetyltryptophan					N-acetyltryptophan		N-acetyltryptophan	N-acetyltryptophan	no
Idx_1796	HMDB0010168	SM(d18:0/16:0)		palmitoyl dihydrosphingomyelin (d18:0/16:0)*		palmitoyl dihydrosphingomyelin (d18:0/16:0)*	palmitoyl dihydrosphingomyelin (d18:0/16:0)	palmitoyl dihydrosphingomyelin (d18:0/16:0)*	palmitoyl dihydrosphingomyelin (d18:0/16:0)*	N-hexadecanoylsphinganine-1-phosphocholine	no
Idx_585	HMDB0001923	Naproxen	naproxen				naproxen			Naproxen	no
Idx_322	HMDB0013287	Ne,Ne dimethyllysine						N6,N6-dimethyllysine	N6,N6-dimethyllysine	Ne,Ne dimethyllysine	yes
Idx_107	HMDB0003269	Nicotinuric acid|Nicotinic acid					nicotinurate (nicotinoylglycine)			Nicotinate	no
Idx_706	HMDB0006809	Nicotinic acid ribonucleoside					nicotinate ribonucleoside			Nicotinate D-ribonucleoside	no
Idx_516	HMDB0013989	O-Desmethylnaproxen					desmethylnaproxen			O-Desmethylnaproxen	no
Idx_452	HMDB0060013	O-methoxycatechol-O-sulphate				O-methylcatechol sulfate		guaiacol sulfate	guaiacol sulfate	O-methoxycatechol-O-sulphate	no
Idx_941	HMDB0000782	Octadecanedioic acid|Octadecendioic acid	octadecanedioate	octadecanedioate				octadecanedioate (C18-DC)	octadecanedioate (C18-DC)	Octadecanedioic acid	no
Idx_184	HMDB0000482	octanoate|Caprylic acid|Potassium octanoate						caprylate (8:0)	caprylate (8:0)	Octanoic acid	no
Idx_808	HMDB0002117	9-Octadecenamide|Oleamide	oleamide						oleamide	Oleamide	no
Idx_1053	HMDB0001913	Omeprazole					omeprazole		omeprazole	Omeprazole	no
Idx_142	HMDB0000214	D-Ornithine|Ornithine	ornithine	ornithine	Ornithine	ornithine	ornithine	ornithine	ornithine	Ornithine	no
Idx_841	HMDB0000788	Orotidine		orotidine		orotidine	orotidine	orotidine	orotidine	Orotidine	no
Idx_31	HMDB0002329	Oxaluric acid|Oxalic acid|Charantin|Oxalic acid dibutyl ester|Magnesium oxalate		oxalate (ethanedioate)		oxalate (ethanedioate)	oxalate (ethanedioate)	oxalate (ethanedioate)	oxalate (ethanedioate)	Oxalic acid	no
Idx_49	HMDB0000005	2-Ketobutyric acid				alpha-ketobutyrate	alpha-ketobutyrate	alpha-ketobutyrate	alpha-ketobutyrate	Oxobutanoic acid	no
Idx_190	HMDB0000208	Oxoglutaric acid|Di-2-propenyl disulfide, 9CI	alpha-ketoglutarate			alpha-ketoglutarate	alpha-ketoglutarate	alpha-ketoglutarate	alpha-ketoglutarate	Oxoglutarate	no
Idx_126	HMDB0000267	Pyroglutamic acid	5-oxoproline	5-oxoproline		5-oxoproline	5-oxoproline	5-oxoproline	5-oxoproline	Oxoproline	no
Idx_1833	HMDB0007880	PC(14:0/20:2(11Z,14Z))			PC aa C34:2					PC(14:0/20:2(11Z,14Z))	no
Idx_1803	HMDB0007897	PC(14:0/P-18:1(11Z))			PC aa C32:1					PC(14:0/P-18:1(11Z))	no
Idx_1804	HMDB0008927	PC(15:0/16:1(9Z))|PE(16:0/18:1(9Z))						1-palmitoyl-2-oleoyl-GPE (16:0/18:1)	1-palmitoyl-2-oleoyl-GPE (16:0/18:1)	PC(15:0/16:1(9Z))	no
Idx_1825	HMDB0007940	PC(15:0/18:2(9Z,12Z))|PE(18:0/18:2(9Z,12Z))		1-pentadecanoyl-2-linoleoyl-GPC (15:0/18:2)*			1-pentadecanoyl-2-linoleoyl-GPC (15:0/18:2)			PC(15:0/18:2(9Z,12Z))	no
Idx_1822	HMDB0008937	PC(15:0/18:4(6Z,9Z,12Z,15Z))|PE(16:0/20:4(5Z,8Z,11Z,14Z))		1-palmitoyl-2-arachidonoyl-GPE (16:0/20:4)*		1-palmitoyl-2-arachidonoyl-GPE (16:0/20:4)*	1-palmitoyl-2-arachidonoyl-GPE (16:0/20:4)	1-palmitoyl-2-arachidonoyl-GPE (16:0/20:4)*	1-palmitoyl-2-arachidonoyl-GPE (16:0/20:4)*	PC(15:0/18:4(6Z,9Z,12Z,15Z))	no
Idx_1842	HMDB0009003	PC(15:0/20:4(5Z,8Z,11Z,14Z))|PE(18:0/20:4(5Z,8Z,11Z,14Z))		1-stearoyl-2-arachidonoyl-GPE (18:0/20:4)		1-stearoyl-2-arachidonoyl-GPE (18:0/20:4)	1-stearoyl-2-arachidonoyl-GPE (18:0/20:4)	1-stearoyl-2-arachidonoyl-GPE (18:0/20:4)	1-stearoyl-2-arachidonoyl-GPE (18:0/20:4)	PC(15:0/20:4(5Z,8Z,11Z,14Z))	no
Idx_1857	HMDB0009012	PC(15:0/22:6(4Z,7Z,10Z,13Z,16Z,19Z))|PE(18:0/22:6(4Z,7Z,10Z,13Z,16Z,19Z))		1-stearoyl-2-docosahexaenoyl-GPE (18:0/22:6)*		1-stearoyl-2-docosahexaenoyl-GPE (18:0/22:6)*	1-stearoyl-2-docosahexaenoyl-GPE (18:0/22:6)	1-stearoyl-2-docosahexaenoyl-GPE (18:0/22:6)*	1-stearoyl-2-docosahexaenoyl-GPE (18:0/22:6)*	PC(15:0/22:6(4Z,7Z,10Z,13Z,16Z,19Z))	no
Idx_1818	HMDB0000564	PC(16:0/16:0)			PC aa C32:0			1,2-dipalmitoyl-GPC (16:0/16:0)	1,2-dipalmitoyl-GPC (16:0/16:0)	PC(16:0/16:0)	no
Idx_1802	HMDB0008928	PE(14:0/20:2(11Z,14Z))|PE(16:0/18:2(9Z,12Z))		1-palmitoyl-2-linoleoyl-GPE (16:0/18:2)		1-palmitoyl-2-linoleoyl-GPE (16:0/18:2)	1-palmitoyl-2-linoleoyl-GPE (16:0/18:2)	1-palmitoyl-2-linoleoyl-GPE (16:0/18:2)	1-palmitoyl-2-linoleoyl-GPE (16:0/18:2)	PE(14:0/20:2(11Z,14Z))	no
Idx_1763	HMDB0008852	PE(14:0/P-18:1(11Z))							glycerophosphoethanolamine	PE(14:0/P-18:1(11Z))	no
Idx_1839	HMDB0008946	PE(16:0/22:6(4Z,7Z,10Z,13Z,16Z,19Z))		1-palmitoyl-2-docosahexaenoyl-GPE (16:0/22:6)*		1-palmitoyl-2-docosahexaenoyl-GPE (16:0/22:6)*	1-palmitoyl-2-docosahexaenoyl-GPE (16:0/22:6)	1-palmitoyl-2-docosahexaenoyl-GPE (16:0/22:6)*	1-palmitoyl-2-docosahexaenoyl-GPE (16:0/22:6)*	PE(16:0/22:6(4Z,7Z,10Z,13Z,16Z,19Z))	no
Idx_1830	HMDB0005779	PE(P-18:0/20:4(5Z,8Z,11Z,14Z))|Hydroxyclomipramine						1-(1-enyl-stearoyl)-2-arachidonoyl-GPE (P-18:0/20:4)*	1-(1-enyl-stearoyl)-2-arachidonoyl-GPE (P-18:0/20:4)*	PE(O-18:1(1Z)/20:4(5Z,8Z,11Z,14Z))	no
Idx_1400	HMDB0011152	LysoPE(P-16:0/0:0)						1-(1-enyl-palmitoyl)-GPE (P-16:0)*	1-(1-enyl-palmitoyl)-GPE (P-16:0)*	PE(P-16:0e/0:0)	no
Idx_1880	HMDB0009784	PI(16:0/18:2(9Z,12Z))						1-palmitoyl-2-linoleoyl-GPI (16:0/18:2)	1-palmitoyl-2-linoleoyl-GPI (16:0/18:2)	PI(16:0/18:2(9Z,12Z))	no
Idx_1893	HMDB0009789	PI(16:0/20:4(5Z,8Z,11Z,14Z))						1-palmitoyl-2-arachidonoyl-GPI (16:0/20:4)*	1-palmitoyl-2-arachidonoyl-GPI (16:0/20:4)*	PI(16:0/20:4(5Z,8Z,11Z,14Z))	no
Idx_1855	HMDB0010163	PS(18:0/18:1(9Z))						1-stearoyl-2-oleoyl-GPS (18:0/18:1)	1-stearoyl-2-oleoyl-GPS (18:0/18:1)	PS(18:0/18:1(9Z))	no
Idx_703	HMDB0012273	Palmitic amide							palmitamide (16:0)	Palmitic amide	no
Idx_938	HMDB0013034	Palmitoylglycine		N-palmitoyl glycine		N-palmitoylglycine	N-palmitoylglycine	N-palmitoylglycine	N-palmitoylglycine	Palmitoylglycine	no
Idx_536	HMDB0000210	Pantothenic acid	pantothenate	pantothenate		pantothenate	pantothenate	pantothenate	pantothenate	Pantothenic acid	no
Idx_465	HMDB0004231	Panthenol|Pantothenol							dexpanthenol	Pantothenol	no
Idx_590	HMDB0059911	Paracetamol sulfate	4-acetaminophen sulfate				4-acetaminophen sulfate	4-acetaminophen sulfate	4-acetaminophen sulfate	Paracetamol sulfate	no
Idx_279	HMDB0001886	3-Methylxanthine|S-Propyl 1-propanesulfinothioate|7-Methylxanthine	3-methylxanthine	3-methylxanthine		3-methylxanthine	3-methylxanthine	3-methylxanthine	3-methylxanthine	Pentonic acid	no
Idx_317	HMDB0060015	Phenol sulphate	phenol sulfate	phenol sulfate		phenol sulfate	phenol sulfate	phenol sulfate	phenol sulfate	Phenol sulfate	no
Idx_156	HMDB0000209	Phenyl acetate|Phenylacetic acid	phenylacetate	phenylacetate			phenylacetate	phenylacetate	phenylacetate	Phenyl acetate	no
Idx_277	HMDB0000159	D-Phenylalanine|L-Phenylalanine|Phenyl-Alanine	phenylalanine		Phenylalanine	phenylalanine	phenylalanine	phenylalanine	phenylalanine	Phenylalanine	no
Idx_371	HMDB0000807	3-Phosphoglyceric acid|2-Phosphoglyceric acid				3-phosphoglycerate	3-phosphoglycerate	3-phosphoglycerate	3-phosphoglycerate	Phosphoglycerate	no
Idx_249	HMDB0000555	Pimelic acid|3-Methyladipic acid		3-methyladipate			3-methyladipate	3-methyladipate	3-methyladipate	Pimelate	no
Idx_127	HMDB0000070	L-Pipecolic acid|Pipecolic acid	pipecolate			pipecolate	pipecolate	pipecolate	pipecolate	Pipecolate	no
Idx_1550	HMDB0010318	3-alpha,20-alpha-Dihydroxy-5-beta-pregnane 3-glucuronide|Pregnanediol 3-O-glucuronide		pregnanediol-3-glucuronide		pregnanediol-3-glucuronide	pregnanediol-3-glucuronide	pregnanediol-3-glucuronide	pregnanediol-3-glucuronide	Pregnanediol-3-glucuronide	no
Idx_1260	HMDB0000774	Pregnenolone sulfate|3beta-Hydroxypregn-5-en-20-one sulfate		pregnenolone sulfate		pregnenolone sulfate	pregnenolone sulfate	pregnenolone sulfate	pregnenolone sulfate	Pregnenolone sulfate	no
Idx_81	HMDB0000162	D-Proline|L-Proline	proline	proline	Proline	proline	proline	proline	proline	Proline	no
Idx_574	HMDB0006695	L-Prolyl-4-hydroxy-L-prolin|Prolylhydroxyproline	pro-hydroxy-pro	pro-hydroxy-pro		pro-hydroxy-pro	pro-hydroxy-pro	pro-hydroxy-pro	pro-hydroxy-pro	Prolylhydroxyproline	no
Idx_286	HMDB0001545	Pyridoxal						pyridoxal		Pyridoxal	no
Idx_389	HMDB0059724	Pyrocatechol sulfate	catechol sulfate			catechol sulfate | 2-aminophenol sulfate	catechol sulfate | 2-aminophenol sulfate	catechol sulfate | 2-aminophenol sulfate	catechol sulfate | 2-aminophenol sulfate	Pyrocatechol sulfate	no
Idx_27	HMDB0000243	Pyruvic acid	pyruvate			pyruvate	pyruvate	pyruvate	pyruvate	Pyruvate	no
Idx_1215	HMDB0005021	Quetiapine					quetiapine			Quetiapine	no
Idx_398	HMDB0003072	Quinic acid|Quinaldine	quinate	quinate		quinate	quinate	quinate	quinate	Quinic acid	no
Idx_215	HMDB0000508	Ribitol|L-Arabitol		ribitol		ribitol	ribitol	ribitol	ribitol	Ribitol	no
Idx_1817	HMDB0012087	SM(d18:0/18:0)						sphingomyelin (d18:0/18:0, d19:0/17:0)*		SM(d18:0/18:0)	no
Idx_1767	HMDB0012097	SM(d18:1/14:0)						sphingomyelin (d18:1/14:0, d16:1/16:0)*	sphingomyelin (d18:1/14:0, d16:1/16:0)*	SM(d18:1/14:0)	no
Idx_1835	HMDB0012102	SM(d18:1/20:0)						sphingomyelin (d18:1/20:0, d16:1/22:0)*	sphingomyelin (d18:1/20:0, d16:1/22:0)*	SM(d18:1/20:0)	no
Idx_1852	HMDB0012104	SM(d18:1/22:1(13Z))						sphingomyelin (d18:1/22:1, d18:2/22:0, d16:1/24:1)*	sphingomyelin (d18:1/22:1, d18:2/22:0, d16:1/24:1)*	SM(d18:1/22:1(13Z))	no
Idx_356	HMDB0029723	Saccharin sodium|Saccharin	saccharin				saccharin		saccharin	Saccharin	no
Idx_412	HMDB0000840	Salicyluric acid	salicylate | 2-hydroxyhippurate (salicylurate)			salicylate | 2-hydroxyhippurate (salicylurate)	salicylate | 2-hydroxyhippurate (salicylurate)	salicylate | 2-hydroxyhippurate (salicylurate)	2-hydroxyhippurate (salicylurate) | salicylate	Salicyluric acid	no
Idx_1162	HMDB0240252	Salicyluric beta-D-glucuronide	salicyluric glucuronide*				salicyluric glucuronide	salicyluric glucuronide*	salicyluric glucuronide*	Salicyluric beta-D-glucuronide	no
Idx_446	HMDB0000792	Sebacic acid	sebacate (decanedioate)					sebacate (C10-DC)	sebacate (C10-DC)	Sebacic acid	no
Idx_54	HMDB0000187	L-Serine	serine	serine	Serine	serine	serine	serine	serine	Serine	no
Idx_1192	HMDB0000277	Sphingosine 1-phosphate				sphingosine 1-phosphate	sphingosine 1-phosphate	sphingosine 1-phosphate	sphingosine 1-phosphate	Sphingosine 1-phosphate	no
Idx_91	HMDB0000254	Succinic acid|Methylmalonic acid		succinate		succinate	succinate	succinate	succinate	Succinate	no
Idx_44	HMDB0240653	Succinimide|(R)-Dihydromaleimide				succinimide		succinimide		Succinimide	no
Idx_40	HMDB0001448	Sulfate|Galegine		sulfate*		sulfate of piperine metabolite C16H19NO3 (2)* (X - 11452)	sulfate	sulfate*	sulfate*	Sulfate	no
Idx_441	HMDB0000731	Cysteine-S-sulfate				cysteine s-sulfate	cysteine s-sulfate	cysteine s-sulfate	cysteine s-sulfate	Sulfo-Cys	no
Idx_1240	HMDB0014958	Tadalafil					tadalafil			Tadalafil	no
Idx_206	HMDB0000956	Tartaric acid|2-Methyl-2-(methyldithio)propanal|Calcium tartrate|D-Tartaric acid|3-carboxy-2,3-dihydroxypropanoate		tartarate			tartarate	tartarate	tartarate	Tartaric acid	no
Idx_112	HMDB0000251	Taurine			Taurine	taurine	taurine	taurine	taurine	Taurine	no
Idx_1585	HMDB0000036	Taurocholic acid	taurocholate	taurocholate		taurocholate	taurocholate	taurocholate	taurocholate	Taurocholic acid	no
Idx_1556	HMDB0000874	Tauroursodeoxycholic acid					tauroursodeoxycholate		tauroursodeoxycholate	Tauroursodeoxycholic acid	no
Idx_717	HMDB0000872	Tetradecanedioic acid	tetradecanedioate	tetradecanedioate		tetradecanedioate		tetradecanedioate (C14-DC)	tetradecanedioate (C14-DC)	Tetradecanedioic acid	no
Idx_98	HMDB0000337	(S)-3,4-Dihydroxybutyric acid						3,4-dihydroxybutyrate		Tetrose	no
Idx_96	HMDB0000167	L-Threonine	threonine	threonine	Threonine	threonine	threonine	threonine	threonine	Threonine	no
Idx_117	HMDB0000262	Thymine					thymine			Thymine	no
Idx_584	HMDB0062720	Thymol Sulfate	thymol sulfate			thymol sulfate	thymol sulfate	thymol sulfate	thymol sulfate	Thymol Sulfate	no
Idx_639	HMDB0002366	Tiglylcarnitine	tiglyl carnitine	tiglylcarnitine		tiglylcarnitine		tiglylcarnitine (C5:1-DC)	tiglylcarnitine (C5:1-DC)	Tiglylcarnitine	no
Idx_1024	HMDB0005034	Topiramate					topiramate			Topiramate	no
Idx_456	HMDB0000929	L-Tryptophan|D-Tryptophan	tryptophan	tryptophan	Tryptophan	tryptophan	tryptophan	tryptophan	tryptophan	Tryptophan	no
Idx_348	HMDB0000158	L-Tyrosine	tyrosine	tyrosine	Tyrosine	tyrosine	tyrosine	tyrosine	tyrosine	Tyrosine	no
Idx_519	HMDB0000888	Undecanedioic acid							undecanedioate (C11-DC)	Undecanedioic acid	no
Idx_71	HMDB0000300	Uracil				uracil	uracil		uracil	Uracil	no
Idx_288	HMDB0000289	Uric acid	urate	urate		urate	urate	urate	urate	Urate	no
Idx_644	HMDB0000296	Uridine	uridine	uridine		uridine	uridine	uridine	uridine	Uridine	no
Idx_960	HMDB0000901	Valproic acid glucuronide					valproate | valproic acid glucuronide			Valproic acid glucuronide	no
Idx_1393	HMDB0014323	Valsartan					valsartan		valsartan	Valsartan	no
Idx_499	HMDB0000913	Vanillactic acid					vanillactate	vanillactate	vanillactate	Vanillactic acid	no
Idx_664	HMDB0041788	Vanillic acid 4-O-sulfate						vanillic alcohol sulfate		Vanillic acid 4-sulfate	no
Idx_425	HMDB0000291	Methoxyhydroxymandelic Acid|Vanillylmandelic acid|vanillyl mandelic acid|vanillyl mandelate		vanillylmandelate (VMA)		vanillylmandelate (VMA)	vanillylmandelate (VMA)	vanillylmandelate (VMA)	vanillylmandelate (VMA)	Vanillylmandelic acid	no
Idx_836	HMDB0000305	11-cis-Retinol|Vitamin A		retinol (Vitamin A)		retinol (Vitamin A)	retinol (Vitamin A)	retinol (Vitamin A)	retinol (Vitamin A)	Vitamin A	no
Idx_213	HMDB0000292	Xanthine	X-11422--xanthine	xanthine		xanthine	xanthine	xanthine	xanthine	Xanthine	no
Idx_820	HMDB0000299	Xanthosine					xanthosine			Xanthosine	no
Idx_461	HMDB0000881	Xanthurenic acid		xanthurenate		xanthurenate	xanthurenate	xanthurenate	xanthurenate	Xanthurenic acid	no
Idx_1451	HMDB0062445	alpha-CEHC glucuronide					alpha-CEHC glucuronide			alpha-CEHC glucuronide	no
Idx_817	HMDB0060994	alpha-Hydroxymetoprolol					alpha-hydroxymetoprolol		alpha-hydroxymetoprolol	alpha-Hydroxymetoprolol	no
Idx_1379	HMDB0001893	alpha-Tocopherol acetate|alpha-Tocopherol|alpha-Tocopherol succinate|(3alpha,5alpha,22R,23R)-Cholestane-3,22,23-triol	alpha-tocopherol			alpha-tocopherol	alpha-tocopherol	alpha-tocopherol	alpha-tocopherol	alpha-Tocopherol	no
Idx_787	HMDB0011737	gamma-Glutamylglutamic acid	gamma-glutamylglutamate	gamma-glutamylglutamate		gamma-glutamylglutamate	gamma-glutamylglutamate	gamma-glutamylglutamate	gamma-glutamylglutamate	gamma-Glutamylglutamic acid	no
Idx_821	HMDB0011686	p-Cresol glucuronide		p-cresol-glucuronide*		p-cresol-glucuronide*	p-cresol glucuronide	p-cresol glucuronide*	p-cresol glucuronide*	p-Cresol glucuronide	no
Idx_214	HMDB0000020	p-Hydroxyphenylacetic acid	4-hydroxyphenylacetate				4-hydroxyphenylacetate	4-hydroxyphenylacetate	4-hydroxyphenylacetate	p-Hydroxyphenylacetic acid	no
