# Supplementary material for: Genome-wide association study of untargeted plasma metabolomic profiles identifies host genetic regulation in people with HIV
Source: HGG Adv. 2026 Jun 17;7(4):100635. doi: 10.1016/j.xhgg.2026.100635 (PMC13355647; doi:10.1016/j.xhgg.2026.100635)
Supplement: Table S10. eQTL analyses linking GWAS loci to tissue-specific gene expression [file mmc9.xlsx]

## Sheet: S10
Supplementary Table S10 Summary of eQTL analysis
Metabolite ID	Putative metabolite label(s)	ensembl id	nsnps	PP.H0.abf	PP.H1.abf	PP.H2.abf	PP.H3.abf	PP.H4.abf	qtl_id	cred_set	symbol	description	Metabolite Formula	putative superpathway
Idx_1123	2-(3,4-dimethoxyphenyl)-5,7,8-trihydroxy-3-methoxy-3,4-dihydro-2H-1-benzopyran-4-one	ENSG00000104818	2314	5.61038e-78	6.59542e-78	0.038318	0.0441281	0.917554	CEDAR_B-cell_CD19_microarray	rs681343, rs492602, rs601338, rs2251034, rs679574, rs516316, rs485073, rs503279, rs633372, rs485186, rs603985, rs2548459	CGB2	chorionic gonadotropin subunit beta 2	C18H18O8	Other
Idx_1123	2-(3,4-dimethoxyphenyl)-5,7,8-trihydroxy-3-methoxy-3,4-dihydro-2H-1-benzopyran-4-one	ENSG00000105538	2117	2.06311e-78	6.32617e-78	0.0140907	0.042263	0.943646	GTEx_V8_Heart_Atrial_Appendage_ge	rs681343, rs492602, rs601338, rs516316, rs679574, rs2251034, rs485073, rs503279, rs485186	RASIP1	Ras interacting protein 1	C18H18O8	Other
Idx_1123	2-(3,4-dimethoxyphenyl)-5,7,8-trihydroxy-3-methoxy-3,4-dihydro-2H-1-benzopyran-4-one	ENSG00000142233	2107	4.58879e-83	1.06837e-78	3.13407e-07	0.00630307	0.993697	Lepik_2017_blood_ge	rs681343, rs492602, rs601338, rs516316	NTN5	netrin 5	C18H18O8	Other
Idx_1123	2-(3,4-dimethoxyphenyl)-5,7,8-trihydroxy-3-methoxy-3,4-dihydro-2H-1-benzopyran-4-one	ENSG00000142233	2102	1.25407e-81	1.09182e-78	8.56506e-06	0.00646342	0.993528	GTEx_blood_ge	rs681343, rs492602, rs601338, rs516316	NTN5	netrin 5	C18H18O8	Other
Idx_1123	2-(3,4-dimethoxyphenyl)-5,7,8-trihydroxy-3-methoxy-3,4-dihydro-2H-1-benzopyran-4-one	ENSG00000142233	2117	4.91538e-82	1.09792e-78	3.35712e-06	0.00650511	0.993492	GTEx_V8_Brain_Nucleus_accumbens_basal_ganglia_ge	rs681343, rs492602, rs601338, rs516316	NTN5	netrin 5	C18H18O8	Other
Idx_1123	2-(3,4-dimethoxyphenyl)-5,7,8-trihydroxy-3-methoxy-3,4-dihydro-2H-1-benzopyran-4-one	ENSG00000142233	2102	3.27538e-91	1.13241e-78	2.23703e-15	0.0067409	0.993259	GTEx_thyroid_ge	rs681343, rs492602, rs601338, rs516316	NTN5	netrin 5	C18H18O8	Other
Idx_1123	2-(3,4-dimethoxyphenyl)-5,7,8-trihydroxy-3-methoxy-3,4-dihydro-2H-1-benzopyran-4-one	ENSG00000142233	2117	1.60895e-100	1.19012e-78	1.09889e-24	0.00713545	0.992865	GTEx_V8_Thyroid_ge	rs681343, rs492602, rs601338, rs516316	NTN5	netrin 5	C18H18O8	Other
Idx_1123	2-(3,4-dimethoxyphenyl)-5,7,8-trihydroxy-3-methoxy-3,4-dihydro-2H-1-benzopyran-4-one	ENSG00000142233	2312	8.43233e-81	1.77143e-78	5.75914e-05	0.0111097	0.988833	TwinsUK_blood_ge	rs681343, rs492602, rs601338, rs516316, rs679574	NTN5	netrin 5	C18H18O8	Other
Idx_1123	2-(3,4-dimethoxyphenyl)-5,7,8-trihydroxy-3-methoxy-3,4-dihydro-2H-1-benzopyran-4-one	ENSG00000142233	2102	7.83965e-82	1.89083e-78	5.35435e-06	0.011926	0.988069	GTEx_fibroblast_ge	rs681343, rs492602, rs601338, rs516316, rs679574	NTN5	netrin 5	C18H18O8	Other
Idx_1123	2-(3,4-dimethoxyphenyl)-5,7,8-trihydroxy-3-methoxy-3,4-dihydro-2H-1-benzopyran-4-one	ENSG00000142233	2102	2.08058e-81	2.62979e-78	1.421e-05	0.0169781	0.983008	GTEx_esophagus_muscularis_ge	rs681343, rs492602, rs601338, rs516316, rs679574	NTN5	netrin 5	C18H18O8	Other
Idx_1123	2-(3,4-dimethoxyphenyl)-5,7,8-trihydroxy-3-methoxy-3,4-dihydro-2H-1-benzopyran-4-one	ENSG00000142233	2101	5.5574e-79	2.21968e-78	0.00379561	0.014178	0.982026	GTEx_brain_putamen_ge	rs681343, rs492602, rs601338, rs516316, rs679574	NTN5	netrin 5	C18H18O8	Other
Idx_1123	2-(3,4-dimethoxyphenyl)-5,7,8-trihydroxy-3-methoxy-3,4-dihydro-2H-1-benzopyran-4-one	ENSG00000142233	2117	2.17142e-80	3.18924e-78	0.0001483	0.0208029	0.979049	GTEx_V8_Brain_Cerebellar_Hemisphere_ge	rs681343, rs492602, rs601338, rs516316, rs679574, rs2251034	NTN5	netrin 5	C18H18O8	Other
Idx_1123	2-(3,4-dimethoxyphenyl)-5,7,8-trihydroxy-3-methoxy-3,4-dihydro-2H-1-benzopyran-4-one	ENSG00000142233	2101	3.27422e-80	3.25644e-78	0.00022362	0.0212624	0.978514	GTEx_brain_cerebellar_hemisphere_ge	rs681343, rs492602, rs601338, rs516316, rs679574, rs2251034	NTN5	netrin 5	C18H18O8	Other
Idx_1123	2-(3,4-dimethoxyphenyl)-5,7,8-trihydroxy-3-methoxy-3,4-dihydro-2H-1-benzopyran-4-one	ENSG00000142233	2117	7.64636e-79	2.56984e-78	0.00522234	0.0165734	0.978204	GTEx_V8_Stomach_ge	rs681343, rs492602, rs601338, rs516316, rs679574, rs2251034	NTN5	netrin 5	C18H18O8	Other
Idx_1123	2-(3,4-dimethoxyphenyl)-5,7,8-trihydroxy-3-methoxy-3,4-dihydro-2H-1-benzopyran-4-one	ENSG00000142233	2117	1.18308e-79	3.32581e-78	0.00080803	0.0217373	0.977455	GTEx_V8_Colon_Sigmoid_ge	rs681343, rs492602, rs601338, rs516316, rs679574	NTN5	netrin 5	C18H18O8	Other
Idx_1123	2-(3,4-dimethoxyphenyl)-5,7,8-trihydroxy-3-methoxy-3,4-dihydro-2H-1-benzopyran-4-one	ENSG00000142233	2101	1.989e-79	3.92947e-78	0.00135846	0.0258648	0.972777	GTEx_brain_nucleus_accumbens_ge	rs681343, rs492602, rs601338, rs516316, rs679574	NTN5	netrin 5	C18H18O8	Other
Idx_1123	2-(3,4-dimethoxyphenyl)-5,7,8-trihydroxy-3-methoxy-3,4-dihydro-2H-1-benzopyran-4-one	ENSG00000142233	2101	6.79132e-79	3.83922e-78	0.00463836	0.0252511	0.970111	GTEx_prostate_ge	rs681343, rs492602, rs601338, rs516316, rs679574	NTN5	netrin 5	C18H18O8	Other
Idx_1123	2-(3,4-dimethoxyphenyl)-5,7,8-trihydroxy-3-methoxy-3,4-dihydro-2H-1-benzopyran-4-one	ENSG00000142233	2117	1.64844e-79	4.41736e-78	0.00112586	0.0292002	0.969674	GTEx_V8_Esophagus_Gastroesophageal_Junction_ge	rs681343, rs492602, rs601338, rs2251034, rs516316, rs679574, rs485073, rs633372, rs485186	NTN5	netrin 5	C18H18O8	Other
Idx_1123	2-(3,4-dimethoxyphenyl)-5,7,8-trihydroxy-3-methoxy-3,4-dihydro-2H-1-benzopyran-4-one	ENSG00000142233	2236	2.53456e-82	4.73017e-78	1.73106e-06	0.0313376	0.968661	Bossini-Castillo_2019_Treg_naive_ge	rs681343, rs492602, rs601338, rs2251034, rs516316, rs679574, rs503279, rs485073, rs633372, rs2548459	NTN5	netrin 5	C18H18O8	Other
Idx_1123	2-(3,4-dimethoxyphenyl)-5,7,8-trihydroxy-3-methoxy-3,4-dihydro-2H-1-benzopyran-4-one	ENSG00000142233	2117	9.13372e-79	3.98038e-78	0.00623818	0.0262178	0.967544	GTEx_V8_Brain_Putamen_basal_ganglia_ge	rs681343, rs492602, rs601338, rs516316, rs679574, rs2251034, rs485073	NTN5	netrin 5	C18H18O8	Other
Idx_1123	2-(3,4-dimethoxyphenyl)-5,7,8-trihydroxy-3-methoxy-3,4-dihydro-2H-1-benzopyran-4-one	ENSG00000142233	2117	1.19792e-82	5.12592e-78	8.18162e-07	0.0340433	0.965956	GTEx_V8_Esophagus_Muscularis_ge	rs681343, rs492602, rs601338, rs516316	NTN5	netrin 5	C18H18O8	Other
Idx_1123	2-(3,4-dimethoxyphenyl)-5,7,8-trihydroxy-3-methoxy-3,4-dihydro-2H-1-benzopyran-4-one	ENSG00000142233	2310	7.70051e-79	4.55695e-78	0.00525932	0.0301586	0.964582	CommonMind_DLPFC_naive_ge	rs681343, rs492602, rs601338, rs516316, rs679574, rs2251034, rs485073	NTN5	netrin 5	C18H18O8	Other
Idx_1123	2-(3,4-dimethoxyphenyl)-5,7,8-trihydroxy-3-methoxy-3,4-dihydro-2H-1-benzopyran-4-one	ENSG00000142233	2117	1.43034e-80	6.48159e-78	9.769e-05	0.0433116	0.956591	GTEx_V8_Colon_Transverse_ge	rs681343, rs492602, rs601338, rs516316, rs679574	NTN5	netrin 5	C18H18O8	Other
Idx_1123	2-(3,4-dimethoxyphenyl)-5,7,8-trihydroxy-3-methoxy-3,4-dihydro-2H-1-benzopyran-4-one	ENSG00000142233	2117	2.01163e-79	6.75506e-78	0.00137391	0.0451825	0.953444	GTEx_V8_Brain_Substantia_nigra_ge	rs681343, rs492602, rs601338, rs2251034, rs516316, rs679574, rs485073, rs485186, rs603985, rs633372, rs503279	NTN5	netrin 5	C18H18O8	Other
Idx_1123	2-(3,4-dimethoxyphenyl)-5,7,8-trihydroxy-3-methoxy-3,4-dihydro-2H-1-benzopyran-4-one	ENSG00000142233	2101	5.42356e-81	7.26668e-78	3.7042e-05	0.048679	0.951284	GTEx_brain_cerebellum_ge	rs681343, rs492602, rs601338, rs516316, rs679574, rs2251034	NTN5	netrin 5	C18H18O8	Other
Idx_1123	2-(3,4-dimethoxyphenyl)-5,7,8-trihydroxy-3-methoxy-3,4-dihydro-2H-1-benzopyran-4-one	ENSG00000142233	2117	5.3019e-80	7.2791e-78	0.00036211	0.0487642	0.950874	GTEx_V8_Brain_Hypothalamus_ge	rs681343, rs492602, rs601338, rs516316, rs679574	NTN5	netrin 5	C18H18O8	Other
Idx_1123	2-(3,4-dimethoxyphenyl)-5,7,8-trihydroxy-3-methoxy-3,4-dihydro-2H-1-benzopyran-4-one	ENSG00000142233	2101	4.73365e-78	7.03977e-78	0.0323301	0.04716	0.92051	GTEx_breast_ge	rs681343, rs492602, rs601338, rs516316, rs679574, rs2251034, rs503279, rs506897, rs507711, rs507766	NTN5	netrin 5	C18H18O8	Other
Idx_1123	2-(3,4-dimethoxyphenyl)-5,7,8-trihydroxy-3-methoxy-3,4-dihydro-2H-1-benzopyran-4-one	ENSG00000142233	2306	7.3078e-78	6.1779e-78	0.0499111	0.0412852	0.908804	Schmiedel_2018_Tfh_memory_ge	rs681343, rs492602, rs601338, rs2251034, rs679574, rs516316, rs485073, rs503279, rs633372, rs2548459	NTN5	netrin 5	C18H18O8	Other
Idx_1123	2-(3,4-dimethoxyphenyl)-5,7,8-trihydroxy-3-methoxy-3,4-dihydro-2H-1-benzopyran-4-one	ENSG00000176909	2102	2.75122e-80	2.14459e-78	0.0001879	0.0136611	0.986151	GTEx_brain_hippocampus_ge	rs681343, rs492602, rs601338, rs516316, rs679574	MAMSTR	MEF2 activating motif and SAP domain containing transcriptional regulator	C18H18O8	Other
Idx_1123	2-(3,4-dimethoxyphenyl)-5,7,8-trihydroxy-3-methoxy-3,4-dihydro-2H-1-benzopyran-4-one	ENSG00000176909	2026	9.5565e-94	4.48447e-78	6.52693e-18	0.0296578	0.970342	ROSMAP_brain_naive_ge	rs681343, rs601338, rs492602, rs2251034, rs679574, rs516316, rs503279, rs485073, rs633372, rs2638280, rs2548458	MAMSTR	MEF2 activating motif and SAP domain containing transcriptional regulator	C18H18O8	Other
Idx_1123	2-(3,4-dimethoxyphenyl)-5,7,8-trihydroxy-3-methoxy-3,4-dihydro-2H-1-benzopyran-4-one	ENSG00000176909	2117	1.35475e-78	3.52553e-78	0.00925274	0.0231112	0.967636	GTEx_V8_Colon_Sigmoid_ge	rs681343, rs492602, rs601338, rs516316, rs679574	MAMSTR	MEF2 activating motif and SAP domain containing transcriptional regulator	C18H18O8	Other
Idx_1123	2-(3,4-dimethoxyphenyl)-5,7,8-trihydroxy-3-methoxy-3,4-dihydro-2H-1-benzopyran-4-one	ENSG00000176909	2101	9.14628e-79	5.78233e-78	0.00624676	0.0385371	0.955216	GTEx_brain_anterior_cingulate_cortex_ge	rs681343, rs492602, rs601338, rs516316, rs679574, rs2251034	MAMSTR	MEF2 activating motif and SAP domain containing transcriptional regulator	C18H18O8	Other
Idx_1123	2-(3,4-dimethoxyphenyl)-5,7,8-trihydroxy-3-methoxy-3,4-dihydro-2H-1-benzopyran-4-one	ENSG00000176909	2117	7.0768e-80	6.89929e-78	0.00048333	0.0461677	0.953349	GTEx_V8_Brain_Hippocampus_ge	rs681343, rs492602, rs601338, rs2251034, rs516316, rs679574, rs485073, rs633372, rs485186, rs603985, rs2548458	MAMSTR	MEF2 activating motif and SAP domain containing transcriptional regulator	C18H18O8	Other
Idx_1123	2-(3,4-dimethoxyphenyl)-5,7,8-trihydroxy-3-methoxy-3,4-dihydro-2H-1-benzopyran-4-one	ENSG00000176909	2117	2.07947e-78	5.02459e-78	0.0142024	0.0333647	0.952433	GTEx_V8_Adrenal_Gland_ge	rs681343, rs492602, rs601338, rs516316, rs679574, rs2251034	MAMSTR	MEF2 activating motif and SAP domain containing transcriptional regulator	C18H18O8	Other
Idx_1123	2-(3,4-dimethoxyphenyl)-5,7,8-trihydroxy-3-methoxy-3,4-dihydro-2H-1-benzopyran-4-one	ENSG00000176909	2101	2.05037e-79	7.37263e-78	0.00140037	0.0494046	0.949195	GTEx_brain_putamen_ge	rs681343, rs492602, rs601338, rs516316, rs679574, rs2251034, rs485073	MAMSTR	MEF2 activating motif and SAP domain containing transcriptional regulator	C18H18O8	Other
Idx_1123	2-(3,4-dimethoxyphenyl)-5,7,8-trihydroxy-3-methoxy-3,4-dihydro-2H-1-benzopyran-4-one	ENSG00000176920	2311	2.38807e-87	7.48973e-79	1.63102e-11	0.00411948	0.995881	PhLiPS_iPSC_ge	rs681343, rs492602, rs601338, rs679574	FUT2	fucosyltransferase 2 (H blood group)	C18H18O8	Other
Idx_1123	2-(3,4-dimethoxyphenyl)-5,7,8-trihydroxy-3-methoxy-3,4-dihydro-2H-1-benzopyran-4-one	ENSG00000176920	2315	3.69321e-117	9.14239e-79	2.5224e-41	0.00524936	0.994751	CEDAR_transverse_colon_microarray	rs681343, rs492602, rs601338, rs516316	FUT2	fucosyltransferase 2 (H blood group)	C18H18O8	Other
Idx_1123	2-(3,4-dimethoxyphenyl)-5,7,8-trihydroxy-3-methoxy-3,4-dihydro-2H-1-benzopyran-4-one	ENSG00000176920	2315	7.449e-95	9.30074e-79	5.08755e-19	0.00535761	0.994642	CEDAR_ileum_microarray	rs681343, rs492602, rs601338, rs516316	FUT2	fucosyltransferase 2 (H blood group)	C18H18O8	Other
Idx_1123	2-(3,4-dimethoxyphenyl)-5,7,8-trihydroxy-3-methoxy-3,4-dihydro-2H-1-benzopyran-4-one	ENSG00000176920	2313	3.8014e-113	9.88372e-79	2.59629e-37	0.00575618	0.994244	TwinsUK_skin_ge	rs681343, rs492602, rs601338, rs516316	FUT2	fucosyltransferase 2 (H blood group)	C18H18O8	Other
Idx_1123	2-(3,4-dimethoxyphenyl)-5,7,8-trihydroxy-3-methoxy-3,4-dihydro-2H-1-benzopyran-4-one	ENSG00000176920	2117	1.65745e-176	9.98245e-79	1.13201e-100	0.00582367	0.994176	GTEx_V8_Pancreas_ge	rs681343, rs492602, rs601338, rs516316	FUT2	fucosyltransferase 2 (H blood group)	C18H18O8	Other
Idx_1123	2-(3,4-dimethoxyphenyl)-5,7,8-trihydroxy-3-methoxy-3,4-dihydro-2H-1-benzopyran-4-one	ENSG00000176920	2102	1.23911e-184	9.98245e-79	8.46294e-109	0.00582367	0.994176	GTEx_esophagus_mucosa_ge	rs681343, rs492602, rs601338, rs516316	FUT2	fucosyltransferase 2 (H blood group)	C18H18O8	Other
Idx_1123	2-(3,4-dimethoxyphenyl)-5,7,8-trihydroxy-3-methoxy-3,4-dihydro-2H-1-benzopyran-4-one	ENSG00000176920	2117	0	9.98245e-79	0	0.00582367	0.994176	GTEx_V8_Esophagus_Mucosa_ge	rs681343, rs492602, rs601338, rs516316	FUT2	fucosyltransferase 2 (H blood group)	C18H18O8	Other
Idx_1123	2-(3,4-dimethoxyphenyl)-5,7,8-trihydroxy-3-methoxy-3,4-dihydro-2H-1-benzopyran-4-one	ENSG00000176920	2117	2.14628e-135	9.98245e-79	1.46587e-59	0.00582367	0.994176	GTEx_V8_Skin_Not_Sun_Exposed_Suprapubic_ge	rs681343, rs492602, rs601338, rs516316	FUT2	fucosyltransferase 2 (H blood group)	C18H18O8	Other
Idx_1123	2-(3,4-dimethoxyphenyl)-5,7,8-trihydroxy-3-methoxy-3,4-dihydro-2H-1-benzopyran-4-one	ENSG00000176920	2117	4.16262e-115	9.98245e-79	2.843e-39	0.00582367	0.994176	GTEx_V8_Minor_Salivary_Gland_ge	rs681343, rs492602, rs601338, rs516316	FUT2	fucosyltransferase 2 (H blood group)	C18H18O8	Other
Idx_1123	2-(3,4-dimethoxyphenyl)-5,7,8-trihydroxy-3-methoxy-3,4-dihydro-2H-1-benzopyran-4-one	ENSG00000176920	2102	3.5631e-140	9.98245e-79	2.43354e-64	0.00582368	0.994176	GTEx_pancreas_ge	rs681343, rs492602, rs601338, rs516316	FUT2	fucosyltransferase 2 (H blood group)	C18H18O8	Other
Idx_1123	2-(3,4-dimethoxyphenyl)-5,7,8-trihydroxy-3-methoxy-3,4-dihydro-2H-1-benzopyran-4-one	ENSG00000176920	2117	1.26948e-120	9.98247e-79	8.67037e-45	0.00582369	0.994176	GTEx_V8_Skin_Sun_Exposed_Lower_leg_ge	rs681343, rs492602, rs601338, rs516316	FUT2	fucosyltransferase 2 (H blood group)	C18H18O8	Other
Idx_1123	2-(3,4-dimethoxyphenyl)-5,7,8-trihydroxy-3-methoxy-3,4-dihydro-2H-1-benzopyran-4-one	ENSG00000176920	2117	1.22167e-90	9.98515e-79	8.3438e-15	0.00582552	0.994174	GTEx_V8_Small_Intestine_Terminal_Ileum_ge	rs681343, rs492602, rs601338, rs516316	FUT2	fucosyltransferase 2 (H blood group)	C18H18O8	Other
Idx_1123	2-(3,4-dimethoxyphenyl)-5,7,8-trihydroxy-3-methoxy-3,4-dihydro-2H-1-benzopyran-4-one	ENSG00000176920	2101	4.46997e-96	9.98797e-79	3.05292e-20	0.00582745	0.994173	GTEx_minor_salivary_gland_ge	rs681343, rs492602, rs601338, rs516316	FUT2	fucosyltransferase 2 (H blood group)	C18H18O8	Other
Idx_1123	2-(3,4-dimethoxyphenyl)-5,7,8-trihydroxy-3-methoxy-3,4-dihydro-2H-1-benzopyran-4-one	ENSG00000176920	2101	1.80609e-100	1.00394e-78	1.23353e-24	0.00586261	0.994137	GTEx_skin_not_sun_exposed_ge	rs681343, rs492602, rs601338, rs516316	FUT2	fucosyltransferase 2 (H blood group)	C18H18O8	Other
Idx_1123	2-(3,4-dimethoxyphenyl)-5,7,8-trihydroxy-3-methoxy-3,4-dihydro-2H-1-benzopyran-4-one	ENSG00000176920	2266	9.86288e-89	1.01763e-78	6.73619e-13	0.00595621	0.994044	iPSCORE_iPSC_ge	rs601338	FUT2	fucosyltransferase 2 (H blood group)	C18H18O8	Other
Idx_1123	2-(3,4-dimethoxyphenyl)-5,7,8-trihydroxy-3-methoxy-3,4-dihydro-2H-1-benzopyran-4-one	ENSG00000176920	2102	7.27294e-90	1.07366e-78	4.9673e-14	0.00633924	0.993661	GTEx_colon_transverse_ge	rs681343, rs492602, rs601338, rs516316	FUT2	fucosyltransferase 2 (H blood group)	C18H18O8	Other
Idx_1123	2-(3,4-dimethoxyphenyl)-5,7,8-trihydroxy-3-methoxy-3,4-dihydro-2H-1-benzopyran-4-one	ENSG00000176920	2117	5.67751e-98	1.08686e-78	3.87765e-22	0.0064295	0.993571	GTEx_V8_Colon_Transverse_ge	rs681343, rs492602, rs601338, rs516316	FUT2	fucosyltransferase 2 (H blood group)	C18H18O8	Other
Idx_1123	2-(3,4-dimethoxyphenyl)-5,7,8-trihydroxy-3-methoxy-3,4-dihydro-2H-1-benzopyran-4-one	ENSG00000176920	2248	1.1751e-147	1.10124e-78	8.02571e-72	0.00652781	0.993472	HipSci_iPSC_ge	rs681343, rs492602, rs601338, rs516316	FUT2	fucosyltransferase 2 (H blood group)	C18H18O8	Other
Idx_1123	2-(3,4-dimethoxyphenyl)-5,7,8-trihydroxy-3-methoxy-3,4-dihydro-2H-1-benzopyran-4-one	ENSG00000176920	2117	8.30263e-82	1.11829e-78	5.67056e-06	0.0066444	0.99335	GTEx_V8_Cells_Cultured_fibroblasts_ge	rs681343, rs492602, rs601338, rs516316	FUT2	fucosyltransferase 2 (H blood group)	C18H18O8	Other
Idx_1123	2-(3,4-dimethoxyphenyl)-5,7,8-trihydroxy-3-methoxy-3,4-dihydro-2H-1-benzopyran-4-one	ENSG00000176920	2117	4.8208e-101	1.14733e-78	3.29253e-25	0.00684294	0.993157	GTEx_V8_Stomach_ge	rs681343, rs492602, rs601338, rs516316	FUT2	fucosyltransferase 2 (H blood group)	C18H18O8	Other
Idx_1123	2-(3,4-dimethoxyphenyl)-5,7,8-trihydroxy-3-methoxy-3,4-dihydro-2H-1-benzopyran-4-one	ENSG00000176920	2101	2.06966e-87	1.24152e-78	1.41354e-11	0.00748689	0.992513	GTEx_small_intestine_ge	rs681343, rs492602, rs601338, rs516316, rs679574	FUT2	fucosyltransferase 2 (H blood group)	C18H18O8	Other
Idx_1123	2-(3,4-dimethoxyphenyl)-5,7,8-trihydroxy-3-methoxy-3,4-dihydro-2H-1-benzopyran-4-one	ENSG00000176920	2102	4.57901e-92	1.71104e-78	3.12739e-16	0.0106968	0.989303	GTEx_stomach_ge	rs681343, rs492602, rs601338, rs516316, rs679574	FUT2	fucosyltransferase 2 (H blood group)	C18H18O8	Other
Idx_1123	2-(3,4-dimethoxyphenyl)-5,7,8-trihydroxy-3-methoxy-3,4-dihydro-2H-1-benzopyran-4-one	ENSG00000176920	2315	7.50843e-107	2.63627e-78	5.12813e-31	0.0170223	0.982978	CEDAR_rectum_microarray	rs681343, rs492602, rs601338, rs679574, rs516316, rs2251034	FUT2	fucosyltransferase 2 (H blood group)	C18H18O8	Other
Idx_1123	2-(3,4-dimethoxyphenyl)-5,7,8-trihydroxy-3-methoxy-3,4-dihydro-2H-1-benzopyran-4-one	ENSG00000176920	2102	3.81634e-79	2.68578e-78	0.0026065	0.0173634	0.98003	GTEx_fibroblast_ge	rs681343, rs492602, rs601338, rs516316, rs679574	FUT2	fucosyltransferase 2 (H blood group)	C18H18O8	Other
Idx_1123	2-(3,4-dimethoxyphenyl)-5,7,8-trihydroxy-3-methoxy-3,4-dihydro-2H-1-benzopyran-4-one	ENSG00000176920	2117	1.93718e-83	3.12053e-78	1.32306e-07	0.020333	0.979667	GTEx_V8_Brain_Caudate_basal_ganglia_ge	rs681343, rs492602, rs601338, rs516316, rs679574, rs2251034, rs503279	FUT2	fucosyltransferase 2 (H blood group)	C18H18O8	Other
Idx_1123	2-(3,4-dimethoxyphenyl)-5,7,8-trihydroxy-3-methoxy-3,4-dihydro-2H-1-benzopyran-4-one	ENSG00000176920	2101	3.74897e-80	4.30521e-78	0.00025605	0.0284326	0.971311	GTEx_brain_caudate_ge	rs681343, rs492602, rs601338, rs516316, rs679574, rs2251034, rs485073, rs503279	FUT2	fucosyltransferase 2 (H blood group)	C18H18O8	Other
Idx_1123	2-(3,4-dimethoxyphenyl)-5,7,8-trihydroxy-3-methoxy-3,4-dihydro-2H-1-benzopyran-4-one	ENSG00000176920	2117	3.16331e-78	5.89769e-78	0.0216049	0.0393412	0.939054	GTEx_V8_Breast_Mammary_Tissue_ge	rs681343, rs492602, rs601338, rs2251034, rs516316, rs679574, rs485073, rs633372	FUT2	fucosyltransferase 2 (H blood group)	C18H18O8	Other
Idx_1123	2-(3,4-dimethoxyphenyl)-5,7,8-trihydroxy-3-methoxy-3,4-dihydro-2H-1-benzopyran-4-one	ENSG00000232871	2117	1.24765e-80	1.0779e-78	8.52126e-05	0.00636833	0.993546	GTEx_V8_Pituitary_ge	rs681343, rs492602, rs601338, rs516316	SEC1P	secretory blood group 1, pseudogene	C18H18O8	Other
Idx_1340	Ethyl 7-epi-12-hydroxyjasmonate glucoside	ENSG00000087128	1794	1.01254e-07	4.12862e-08	0.0450255	0.0174215	0.937553	GTEx_V8_Testis_ge	rs969114, rs2603192, rs955909, rs1454247, rs976058, rs2603186, rs2603187, rs2708699, rs983745	TMPRSS11E	transmembrane serine protease 11E	C20H32O9	Lipid
Idx_1340	Ethyl 7-epi-12-hydroxyjasmonate glucoside	ENSG00000109181	1892	5.79591e-13	2.58146e-08	2.57732e-07	0.0104897	0.98951	CEDAR_rectum_microarray	rs969114, rs955909, rs2603192, rs976058, rs1454247, rs2708699, rs2603186, rs2603187	UGT2B10	UDP glucuronosyltransferase family 2 member B10	C20H32O9	Lipid
Idx_1340	Ethyl 7-epi-12-hydroxyjasmonate glucoside	ENSG00000109181	1892	8.38901e-26	3.54276e-08	3.73042e-20	0.0147687	0.985231	CEDAR_transverse_colon_microarray	rs976058, rs969114, rs2603186, rs2603187, rs2708699, rs1454247, rs955909, rs983745	UGT2B10	UDP glucuronosyltransferase family 2 member B10	C20H32O9	Lipid
Idx_1340	Ethyl 7-epi-12-hydroxyjasmonate glucoside	ENSG00000109181	1794	2.70063e-08	3.00497e-08	0.0120091	0.0123868	0.975604	GTEx_V8_Testis_ge	rs969114, rs955909, rs2603192, rs976058, rs1454247, rs1406701, rs2603186, rs2603187, rs2708699, rs1406702	UGT2B10	UDP glucuronosyltransferase family 2 member B10	C20H32O9	Lipid
Idx_1340	Ethyl 7-epi-12-hydroxyjasmonate glucoside	ENSG00000171234	1630	8.08938e-50	1.29135e-08	3.59718e-44	0.00474713	0.995253	CEDAR_transverse_colon_microarray	rs955909, rs969114	UGT2B7	UDP glucuronosyltransferase family 2 member B7	C20H32O9	Lipid
Idx_1340	Ethyl 7-epi-12-hydroxyjasmonate glucoside	ENSG00000171234	1630	2.28142e-21	2.50401e-08	1.0145e-15	0.0101449	0.989855	CEDAR_B-cell_CD19_microarray	rs969114, rs955909, rs2603192	UGT2B7	UDP glucuronosyltransferase family 2 member B7	C20H32O9	Lipid
Idx_1340	Ethyl 7-epi-12-hydroxyjasmonate glucoside	ENSG00000171234	1630	5.04441e-23	2.65977e-08	2.24314e-17	0.0108383	0.989162	CEDAR_ileum_microarray	rs969114, rs955909, rs2603192, rs1454247, rs2708699, rs2603186, rs2603187, rs976058	UGT2B7	UDP glucuronosyltransferase family 2 member B7	C20H32O9	Lipid
Idx_1340	Ethyl 7-epi-12-hydroxyjasmonate glucoside	ENSG00000171234	1630	7.23568e-09	2.52252e-08	0.00321755	0.0102306	0.986552	CEDAR_T-cell_CD8_microarray	rs955909, rs969114, rs2603192, rs1406701, rs1406702, rs1919903, rs1454247, rs2708699, rs2603186	UGT2B7	UDP glucuronosyltransferase family 2 member B7	C20H32O9	Lipid
Idx_1340	Ethyl 7-epi-12-hydroxyjasmonate glucoside	ENSG00000171234	1630	4.73508e-34	4.02498e-08	2.10559e-28	0.0169152	0.983085	Fairfax_2012_B-cell_CD19_microarray	rs2708699, rs969114, rs2603192, rs1454247, rs2603186, rs2603187	UGT2B7	UDP glucuronosyltransferase family 2 member B7	C20H32O9	Lipid
Idx_1340	Ethyl 7-epi-12-hydroxyjasmonate glucoside	ENSG00000171234	1630	1.45078e-31	4.05798e-08	6.45129e-26	0.017062	0.982938	CEDAR_rectum_microarray	rs1454247, rs2708699, rs976058, rs2603186, rs2603187, rs969114, rs983745	UGT2B7	UDP glucuronosyltransferase family 2 member B7	C20H32O9	Lipid
Idx_1340	Ethyl 7-epi-12-hydroxyjasmonate glucoside	ENSG00000196620	1794	3.77601e-11	2.47137e-08	1.6791e-05	0.00999963	0.989984	GTEx_V8_Testis_ge	rs969114, rs2603192, rs955909, rs1454247, rs983745, rs2603186, rs2603187, rs2708699	UGT2B15	UDP glucuronosyltransferase family 2 member B15	C20H32O9	Lipid
Idx_1340	Ethyl 7-epi-12-hydroxyjasmonate glucoside	ENSG00000196620	1789	2.36793e-08	3.32569e-08	0.0105296	0.0138129	0.975657	GTEx_testis_ge	rs2603192, rs969114, rs955909, rs1454247, rs2603186, rs2603187, rs2708699, rs983745, rs976058	UGT2B15	UDP glucuronosyltransferase family 2 member B15	C20H32O9	Lipid
Idx_1340	Ethyl 7-epi-12-hydroxyjasmonate glucoside	ENSG00000196620	1794	4.38941e-21	6.50682e-08	1.95187e-15	0.0279623	0.972038	GTEx_V8_Colon_Transverse_ge	rs1454247, rs2603186, rs2603187, rs2708699, rs2603192, rs983745	UGT2B15	UDP glucuronosyltransferase family 2 member B15	C20H32O9	Lipid
Idx_1340	Ethyl 7-epi-12-hydroxyjasmonate glucoside	ENSG00000197888	1794	7.47295e-15	1.43339e-08	3.32304e-09	0.00537932	0.994621	GTEx_V8_Spleen_ge	rs969114, rs2603192, rs976058, rs955909, rs1454247, rs2603187	UGT2B17	UDP glucuronosyltransferase family 2 member B17	C20H32O9	Lipid
Idx_1340	Ethyl 7-epi-12-hydroxyjasmonate glucoside	ENSG00000197888	1794	2.7485e-13	2.04626e-08	1.22219e-07	0.00810734	0.991893	GTEx_V8_Small_Intestine_Terminal_Ileum_ge	rs969114, rs976058, rs1454247, rs2603192, rs2603187, rs2708699, rs983745	UGT2B17	UDP glucuronosyltransferase family 2 member B17	C20H32O9	Lipid
Idx_1340	Ethyl 7-epi-12-hydroxyjasmonate glucoside	ENSG00000197888	1794	2.2654e-13	2.10372e-08	1.00737e-07	0.00836312	0.991637	GTEx_V8_Colon_Sigmoid_ge	rs969114, rs976058, rs955909, rs2603192, rs1454247, rs2603186, rs2603187, rs2708699	UGT2B17	UDP glucuronosyltransferase family 2 member B17	C20H32O9	Lipid
Idx_1340	Ethyl 7-epi-12-hydroxyjasmonate glucoside	ENSG00000197888	1789	1.61613e-14	2.37146e-08	7.18655e-09	0.00955488	0.990445	GTEx_spleen_ge	rs969114, rs955909, rs2603192, rs1454247, rs976058, rs2603187, rs2708699, rs2603186, rs1406701	UGT2B17	UDP glucuronosyltransferase family 2 member B17	C20H32O9	Lipid
Idx_1340	Ethyl 7-epi-12-hydroxyjasmonate glucoside	ENSG00000197888	1892	9.37933e-29	2.46864e-08	4.17079e-23	0.00998749	0.990012	Fairfax_2012_B-cell_CD19_microarray	rs969114, rs2708699, rs2603192, rs955909, rs1454247, rs2603186	UGT2B17	UDP glucuronosyltransferase family 2 member B17	C20H32O9	Lipid
Idx_1340	Ethyl 7-epi-12-hydroxyjasmonate glucoside	ENSG00000197888	1892	1.56046e-42	2.48314e-08	6.93903e-37	0.0100521	0.989948	CEDAR_transverse_colon_microarray	rs955909, rs976058, rs969114, rs1454247, rs2708699, rs2603186, rs2603187	UGT2B17	UDP glucuronosyltransferase family 2 member B17	C20H32O9	Lipid
Idx_1340	Ethyl 7-epi-12-hydroxyjasmonate glucoside	ENSG00000197888	1794	4.655e-09	2.39199e-08	0.00206997	0.00964832	0.988282	GTEx_V8_Pancreas_ge	rs969114, rs976058, rs955909, rs983745, rs1454247, rs2603186, rs2603187	UGT2B17	UDP glucuronosyltransferase family 2 member B17	C20H32O9	Lipid
Idx_1340	Ethyl 7-epi-12-hydroxyjasmonate glucoside	ENSG00000197888	1789	6.37448e-15	2.91258e-08	2.83458e-09	0.0119635	0.988036	GTEx_colon_sigmoid_ge	rs969114, rs976058, rs1454247, rs2603186, rs2603187, rs2708699, rs2603192, rs955909, rs983745	UGT2B17	UDP glucuronosyltransferase family 2 member B17	C20H32O9	Lipid
Idx_1340	Ethyl 7-epi-12-hydroxyjasmonate glucoside	ENSG00000197888	1789	1.55975e-16	3.08878e-08	6.93585e-11	0.0127478	0.987252	GTEx_small_intestine_ge	rs969114, rs976058, rs983745, rs1454247, rs2603187, rs2708699, rs2603186, rs2603192	UGT2B17	UDP glucuronosyltransferase family 2 member B17	C20H32O9	Lipid
Idx_1340	Ethyl 7-epi-12-hydroxyjasmonate glucoside	ENSG00000197888	1892	2.27265e-27	3.207e-08	1.0106e-21	0.0132741	0.986726	CEDAR_ileum_microarray	rs1454247, rs2708699, rs969114, rs2603192, rs955909, rs2603186, rs2603187, rs976058	UGT2B17	UDP glucuronosyltransferase family 2 member B17	C20H32O9	Lipid
Idx_1340	Ethyl 7-epi-12-hydroxyjasmonate glucoside	ENSG00000197888	1789	3.01665e-32	3.41893e-08	1.34143e-26	0.0142174	0.985783	GTEx_colon_transverse_ge	rs969114, rs976058, rs1454247, rs2603186, rs2603187, rs2708699, rs955909, rs2603192, rs983745	UGT2B17	UDP glucuronosyltransferase family 2 member B17	C20H32O9	Lipid
Idx_1340	Ethyl 7-epi-12-hydroxyjasmonate glucoside	ENSG00000197888	1794	1.14519e-29	3.82072e-08	5.09238e-24	0.0160059	0.983994	GTEx_V8_Colon_Transverse_ge	rs1454247, rs955909, rs2603186, rs2603187, rs2708699, rs983745, rs976058	UGT2B17	UDP glucuronosyltransferase family 2 member B17	C20H32O9	Lipid
Idx_1340	Ethyl 7-epi-12-hydroxyjasmonate glucoside	ENSG00000197888	1789	8.67244e-09	3.04139e-08	0.00385643	0.0125407	0.983603	GTEx_pancreas_ge	rs969114, rs976058, rs955909, rs983745, rs1454247, rs2603186, rs2603187, rs2708699	UGT2B17	UDP glucuronosyltransferase family 2 member B17	C20H32O9	Lipid
Idx_1340	Ethyl 7-epi-12-hydroxyjasmonate glucoside	ENSG00000197888	1789	9.40913e-10	3.81955e-08	0.0004184	0.0160011	0.98358	GTEx_breast_ge	rs1454247, rs969114, rs2603186, rs2603187, rs2708699, rs976058, rs2603192, rs955909	UGT2B17	UDP glucuronosyltransferase family 2 member B17	C20H32O9	Lipid
Idx_1340	Ethyl 7-epi-12-hydroxyjasmonate glucoside	ENSG00000197888	1789	2.42273e-09	3.69635e-08	0.00107733	0.0154533	0.983469	GTEx_stomach_ge	rs2603192, rs976058, rs955909, rs969114, rs1454247, rs2603186, rs2603187, rs2708699, rs983745	UGT2B17	UDP glucuronosyltransferase family 2 member B17	C20H32O9	Lipid
Idx_1340	Ethyl 7-epi-12-hydroxyjasmonate glucoside	ENSG00000197888	1794	3.1516e-12	4.02496e-08	1.40144e-06	0.016915	0.983084	GTEx_V8_Lung_ge	rs1454247, rs2603186, rs2603187, rs2708699, rs976058, rs969114, rs983745	UGT2B17	UDP glucuronosyltransferase family 2 member B17	C20H32O9	Lipid
Idx_1340	Ethyl 7-epi-12-hydroxyjasmonate glucoside	ENSG00000197888	1892	3.45162e-29	4.02792e-08	1.53486e-23	0.0169282	0.983072	CEDAR_rectum_microarray	rs1454247, rs976058, rs2708699, rs2603186, rs2603187, rs969114, rs983745	UGT2B17	UDP glucuronosyltransferase family 2 member B17	C20H32O9	Lipid
Idx_1340	Ethyl 7-epi-12-hydroxyjasmonate glucoside	ENSG00000197888	1892	5.10666e-09	3.80298e-08	0.00227082	0.0159292	0.9818	van_de_Bunt_2015_pancreatic_islet_ge	rs969114, rs1454247, rs955909, rs2708699, rs976058, rs2603192, rs2603186, rs2603187, rs983745, rs1406701, rs1406702	UGT2B17	UDP glucuronosyltransferase family 2 member B17	C20H32O9	Lipid
Idx_1340	Ethyl 7-epi-12-hydroxyjasmonate glucoside	ENSG00000197888	1795	7.01944e-45	4.57096e-08	3.12131e-39	0.0193449	0.980655	Lepik_2017_blood_ge	rs2708699, rs1454247, rs976058, rs2603186, rs2603187, rs983745	UGT2B17	UDP glucuronosyltransferase family 2 member B17	C20H32O9	Lipid
Idx_1340	Ethyl 7-epi-12-hydroxyjasmonate glucoside	ENSG00000197888	1794	1.84753e-08	3.54688e-08	0.00821553	0.0147952	0.976989	GTEx_V8_Esophagus_Mucosa_ge	rs969114, rs2603192, rs976058, rs955909, rs1454247, rs2603187, rs2708699, rs2603186, rs1406701	UGT2B17	UDP glucuronosyltransferase family 2 member B17	C20H32O9	Lipid
Idx_1340	Ethyl 7-epi-12-hydroxyjasmonate glucoside	ENSG00000197888	1794	4.52889e-08	5.41312e-08	0.0201389	0.0231141	0.956747	GTEx_V8_Vagina_ge	rs2603192, rs1454247, rs969114, rs2603186, rs2603187, rs2708699, rs955909, rs983745	UGT2B17	UDP glucuronosyltransferase family 2 member B17	C20H32O9	Lipid
Idx_1340	Ethyl 7-epi-12-hydroxyjasmonate glucoside	ENSG00000197888	1789	4.97898e-16	1.10123e-07	2.21403e-10	0.0480171	0.951983	GTEx_liver_ge	rs1454247, rs976058, rs2603186, rs2603187, rs2708699, rs983745	UGT2B17	UDP glucuronosyltransferase family 2 member B17	C20H32O9	Lipid
Idx_1340	Ethyl 7-epi-12-hydroxyjasmonate glucoside	ENSG00000213759	1303	1.08254e-10	2.55051e-08	4.81382e-05	0.010352	0.9896	Fairfax_2012_B-cell_CD19_microarray	rs969114, rs2603192, rs955909, rs2708699, rs1454247, rs2603186, rs2603187	UGT2B11	UDP glucuronosyltransferase family 2 member B11	C20H32O9	Lipid
Idx_1340	Ethyl 7-epi-12-hydroxyjasmonate glucoside	ENSG00000213759	1303	2.24669e-24	3.50723e-08	9.99056e-19	0.0146105	0.985389	CEDAR_rectum_microarray	rs969114, rs1454247, rs2708699, rs976058, rs2603186, rs2603187, rs955909, rs2603192	UGT2B11	UDP glucuronosyltransferase family 2 member B11	C20H32O9	Lipid
Idx_1340	Ethyl 7-epi-12-hydroxyjasmonate glucoside	ENSG00000213759	1303	3.48099e-16	3.9043e-08	1.54792e-10	0.016378	0.983622	CEDAR_ileum_microarray	rs1454247, rs2708699, rs976058, rs2603186, rs2603187, rs969114, rs983745, rs955909	UGT2B11	UDP glucuronosyltransferase family 2 member B11	C20H32O9	Lipid
Idx_1340	Ethyl 7-epi-12-hydroxyjasmonate glucoside	ENSG00000213759	1303	8.8041e-43	4.25623e-08	3.915e-37	0.0179445	0.982055	CEDAR_transverse_colon_microarray	rs976058, rs1454247, rs2708699, rs2603186, rs2603187, rs983745	UGT2B11	UDP glucuronosyltransferase family 2 member B11	C20H32O9	Lipid
Idx_1340	Ethyl 7-epi-12-hydroxyjasmonate glucoside	ENSG00000249472	1794	4.30753e-16	3.57709e-08	1.91546e-10	0.0149214	0.985079	GTEx_V8_Liver_ge	rs969114, rs1406701, rs1406702, rs1919903, rs976058, rs2603192		pseudogene similar to part of RAS guanyl releasing protein 2 (calcium and DAG-regulated) (RASGRP2)	C20H32O9	Lipid
Idx_1340	Ethyl 7-epi-12-hydroxyjasmonate glucoside	ENSG00000251074	1794	7.61428e-08	6.83986e-08	0.0338589	0.0294786	0.936662	GTEx_V8_Liver_ge	rs969114, rs955909, rs2603192, rs1406701, rs1406702, rs1919903, rs976058, rs1454247, rs2603186		UDP glucuronosyltransferase 2 family pseudogene	C20H32O9	Lipid
Idx_1340	Ethyl 7-epi-12-hydroxyjasmonate glucoside	ENSG00000251101	1794	2.17318e-13	6.6838e-08	9.66363e-08	0.02875	0.97125	GTEx_V8_Liver_ge	rs1406701, rs1406702, rs1919903, rs969114		UBX domain protein 2A (UBXN2A) pseudogene	C20H32O9	Lipid
Idx_1612	LysoPE(0:0/22:4(7Z,10Z,13Z,16Z))	ENSG00000134824	1616	1.05705e-11	1.4724e-10	0.00288965	0.0392928	0.957818	CAP_LCL_statin_ge	rs174567, rs174566, rs174578, rs174581, rs99780, rs174548, rs174560, rs174564, rs174580, rs174577	FADS2	fatty acid desaturase 2	C27H48NO7P	Lipid
Idx_1612	LysoPE(0:0/22:4(7Z,10Z,13Z,16Z))	ENSG00000134824	1616	5.35578e-11	1.3528e-10	0.014641	0.0360319	0.949327	CAP_LCL_naive_ge	rs174567, rs174566, rs99780, rs174578, rs174564, rs174581, rs174577, rs174580, rs1535, rs5792235, rs174560, rs174548	FADS2	fatty acid desaturase 2	C27H48NO7P	Lipid
Idx_1612	LysoPE(0:0/22:4(7Z,10Z,13Z,16Z))	ENSG00000134825	1613	3.19629e-14	9.75904e-11	8.73763e-06	0.0257038	0.974287	Bossini-Castillo_2019_Treg_naive_ge	rs174566, rs174567, rs99780, rs174578, rs174581, rs5792235, rs174577, rs174580, rs1535, rs174564, rs174576, rs174568, rs3834458	TMEM258	transmembrane protein 258	C27H48NO7P	Lipid
Idx_1612	LysoPE(0:0/22:4(7Z,10Z,13Z,16Z))	ENSG00000134825	1600	1.55044e-17	1.21414e-10	4.166e-09	0.0316553	0.968345	BLUEPRINT_T-cell_ge	rs174566, rs174578, rs174567, rs174581, rs99780, rs174577, rs174580, rs1535, rs5792235, rs174564, rs174576, rs174568, rs3834458, rs35473591, rs174562, rs174550, rs174545	TMEM258	transmembrane protein 258	C27H48NO7P	Lipid
Idx_1612	LysoPE(0:0/22:4(7Z,10Z,13Z,16Z))	ENSG00000134825	1503	4.9148e-11	1.34795e-10	0.0130993	0.0349745	0.951926	GTEx_V8_Brain_Putamen_basal_ganglia_ge	rs174566, rs174567, rs1535, rs5792235, rs174578, rs99780, rs174577, rs174564, rs174568, rs3834458, rs4246215, rs174581, rs174580, rs174560	TMEM258	transmembrane protein 258	C27H48NO7P	Lipid
Idx_1612	LysoPE(0:0/22:4(7Z,10Z,13Z,16Z))	ENSG00000134825	1613	1.8656e-11	1.73801e-10	0.00509995	0.0465632	0.948337	Schmiedel_2018_B-cell_naive_ge	rs174566, rs174567, rs1535, rs99780, rs5792235, rs174578, rs174581, rs174577, rs174580, rs174564, rs174568, rs3834458, rs35473591, rs174584, rs174562, rs174550, rs174546, rs174553, rs174547, rs174551, rs174554	TMEM258	transmembrane protein 258	C27H48NO7P	Lipid
Idx_1612	LysoPE(0:0/22:4(7Z,10Z,13Z,16Z))	ENSG00000149485	1613	8.87476e-20	8.19151e-11	2.42608e-11	0.0214144	0.978586	Schmiedel_2018_CD8_T-cell_naive_ge	rs174578, rs174581, rs174577, rs174580, rs174576, rs174564	FADS1	fatty acid desaturase 1	C27H48NO7P	Lipid
Idx_1612	LysoPE(0:0/22:4(7Z,10Z,13Z,16Z))	ENSG00000149485	1613	4.01707e-18	8.54269e-11	1.09814e-09	0.0223754	0.977625	Schmiedel_2018_Th1-17_memory_ge	rs174578, rs174581, rs174577, rs174580, rs174576, rs174564, rs174566	FADS1	fatty acid desaturase 1	C27H48NO7P	Lipid
Idx_1612	LysoPE(0:0/22:4(7Z,10Z,13Z,16Z))	ENSG00000149485	1613	1.4806e-14	8.73037e-11	4.04749e-06	0.022889	0.977107	Schmiedel_2018_B-cell_naive_ge	rs174578, rs174581, rs99780, rs174577, rs174580, rs174576, rs174566, rs174567	FADS1	fatty acid desaturase 1	C27H48NO7P	Lipid
Idx_1612	LysoPE(0:0/22:4(7Z,10Z,13Z,16Z))	ENSG00000149485	1503	3.36619e-13	1.0419e-10	8.97179e-05	0.0267964	0.973114	GTEx_V8_Brain_Hypothalamus_ge	rs99780, rs174566, rs174578, rs174567, rs174577, rs174581, rs174580, rs174564, rs1535, rs5792235, rs174576, rs174568, rs3834458, rs174584	FADS1	fatty acid desaturase 1	C27H48NO7P	Lipid
Idx_1612	LysoPE(0:0/22:4(7Z,10Z,13Z,16Z))	ENSG00000149485	1503	9.1594e-12	1.20372e-10	0.00244122	0.0311159	0.966443	GTEx_V8_Liver_ge	rs174578, rs174581, rs99780, rs174577, rs174580, rs174564, rs174566, rs174567, rs174576, rs174560, rs174548, rs1535, rs5792235	FADS1	fatty acid desaturase 1	C27H48NO7P	Lipid
Idx_1612	LysoPE(0:0/22:4(7Z,10Z,13Z,16Z))	ENSG00000149485	1503	8.81496e-15	1.42996e-10	2.34942e-06	0.0371495	0.962848	GTEx_V8_Colon_Sigmoid_ge	rs1535, rs5792235, rs174564, rs174566, rs174576, rs174567, rs102274, rs174578, rs35473591	FADS1	fatty acid desaturase 1	C27H48NO7P	Lipid
Idx_1612	LysoPE(0:0/22:4(7Z,10Z,13Z,16Z))	ENSG00000149485	1503	2.09772e-11	1.42035e-10	0.00559097	0.0368986	0.95751	GTEx_V8_Adipose_Visceral_Omentum_ge	rs174567, rs174566, rs174578, rs174581, rs174577, rs174580, rs5792235, rs1535, rs99780, rs174564, rs3834458, rs174568, rs174553, rs174576, rs35473591, rs102274, rs174562, rs174550, rs174554	FADS1	fatty acid desaturase 1	C27H48NO7P	Lipid
Idx_1612	LysoPE(0:0/22:4(7Z,10Z,13Z,16Z))	ENSG00000149485	1498	3.1156e-13	1.85843e-10	8.30389e-05	0.0485807	0.951336	GTEx_colon_sigmoid_ge	rs1535, rs5792235, rs174564, rs174566, rs174567, rs28456, rs174576, rs174578, rs99780, rs174581, rs174577, rs174568, rs3834458, rs102274, rs174580	FADS1	fatty acid desaturase 1	C27H48NO7P	Lipid
Idx_1612	LysoPE(0:0/22:4(7Z,10Z,13Z,16Z))	ENSG00000149485	1498	9.04279e-11	1.88574e-10	0.0241014	0.0493335	0.926565	GTEx_brain_hypothalamus_ge	rs174567, rs174581, rs174578, rs174566, rs174580, rs99780, rs174577, rs1535, rs5792235, rs174564, rs35473591, rs174568, rs3834458, rs174562, rs174550, rs174553, rs174554, rs174576, rs174545, rs174546, rs174547, rs174541	FADS1	fatty acid desaturase 1	C27H48NO7P	Lipid
Idx_1612	LysoPE(0:0/22:4(7Z,10Z,13Z,16Z))	ENSG00000167995	1503	1.69439e-10	1.86605e-10	0.0451599	0.0488291	0.906011	GTEx_V8_Esophagus_Muscularis_ge	rs174566, rs174567, rs5792235, rs1535, rs99780, rs174578, rs174568, rs3834458, rs174564, rs174581, rs35473591, rs4246215, rs174577, rs174562, rs174553, rs174580, rs174550, rs174554	BEST1	bestrophin 1	C27H48NO7P	Lipid
Idx_1612	LysoPE(0:0/22:4(7Z,10Z,13Z,16Z))	ENSG00000168496	1503	5.04346e-12	1.24229e-10	0.00134422	0.0321437	0.966512	GTEx_V8_Muscle_Skeletal_ge	rs174578, rs174566, rs174567, rs174577, rs174581, rs174580, rs99780, rs1535, rs174576, rs174564, rs174584, rs5792235, rs4246215, rs174568	FEN1	flap structure-specific endonuclease 1	C27H48NO7P	Lipid
Idx_1612	LysoPE(0:0/22:4(7Z,10Z,13Z,16Z))	ENSG00000168496	1498	6.85967e-11	1.50703e-10	0.0182828	0.0392238	0.942493	GTEx_muscle_ge	rs174578, rs174566, rs174577, rs174581, rs174580, rs174567, rs99780, rs1535, rs174576, rs5792235, rs4246215, rs174568, rs3834458, rs174584, rs174564	FEN1	flap structure-specific endonuclease 1	C27H48NO7P	Lipid
Idx_1612	LysoPE(0:0/22:4(7Z,10Z,13Z,16Z))	ENSG00000221968	1498	3.70256e-11	8.92162e-11	0.0098683	0.0228112	0.967321	GTEx_liver_ge	rs174566, rs174567, rs1535, rs5792235, rs99780, rs174578, rs174577, rs174581, rs174580, rs174560, rs174568	FADS3	fatty acid desaturase 3	C27H48NO7P	Lipid
Idx_1612	LysoPE(0:0/22:4(7Z,10Z,13Z,16Z))	ENSG00000221968	1503	2.55027e-12	1.24908e-10	0.00067972	0.0323242	0.966996	GTEx_V8_Liver_ge	rs174566, rs174567, rs174560, rs99780, rs174548, rs174578, rs174577, rs1535, rs174581	FADS3	fatty acid desaturase 3	C27H48NO7P	Lipid
Idx_1612	LysoPE(0:0/22:4(7Z,10Z,13Z,16Z))	ENSG00000221968	1613	1.51254e-12	1.4846e-10	0.00041348	0.0396242	0.959962	Schmiedel_2018_Tfh_memory_ge	rs174578, rs174581, rs174577, rs174580, rs174576, rs174568, rs3834458, rs4246215, rs99780, rs174566, rs174567, rs35473591, rs174562, rs174541, rs174550, rs174546, rs174547, rs174554	FADS3	fatty acid desaturase 3	C27H48NO7P	Lipid
Idx_1612	LysoPE(0:0/22:4(7Z,10Z,13Z,16Z))	ENSG00000221968	1614	2.09144e-11	1.841e-10	0.00571733	0.0493823	0.9449	TwinsUK_LCL_ge	rs174566, rs174567, rs99780, rs174578, rs174577, rs5792235, rs1535, rs174564, rs174581, rs174580, rs174568, rs3834458, rs4246215, rs174576, rs35473591, rs174560, rs174562, rs174541, rs174551, rs174553	FADS3	fatty acid desaturase 3	C27H48NO7P	Lipid
Idx_1612	LysoPE(0:0/22:4(7Z,10Z,13Z,16Z))	ENSG00000221968	1613	4.56817e-11	1.62349e-10	0.0124879	0.0434369	0.944075	Schmiedel_2018_Th17_memory_ge	rs174578, rs174581, rs174577, rs174580, rs174576, rs174566, rs174567, rs99780, rs174568, rs3834458, rs35473591, rs174564, rs1535, rs174562, rs5792235, rs174550	FADS3	fatty acid desaturase 3	C27H48NO7P	Lipid
Idx_1612	LysoPE(0:0/22:4(7Z,10Z,13Z,16Z))	ENSG00000221968	1503	1.04884e-10	1.37239e-10	0.0279545	0.0356414	0.936404	GTEx_V8_Muscle_Skeletal_ge	rs174578, rs174581, rs174580, rs174577, rs99780, rs174567, rs174576, rs174566, rs174584, rs5792235, rs1535, rs174564	FADS3	fatty acid desaturase 3	C27H48NO7P	Lipid
Idx_1612	LysoPE(0:0/22:4(7Z,10Z,13Z,16Z))	ENSG00000289268	1498	2.27024e-14	4.7768e-11	6.05079e-06	0.0117432	0.988251	GTEx_adrenal_gland_ge	rs174566, rs174567, rs174564, rs174578, rs174581, rs174577, rs1535		novel transcript	C27H48NO7P	Lipid
Idx_1612	LysoPE(0:0/22:4(7Z,10Z,13Z,16Z))	ENSG00000289268	1498	1.5953e-14	5.12232e-11	4.25191e-06	0.012665	0.987331	GTEx_heart_atrial_appendage_ge	rs99780, rs174567, rs174566, rs174578, rs174577, rs174581		novel transcript	C27H48NO7P	Lipid
Idx_1612	LysoPE(0:0/22:4(7Z,10Z,13Z,16Z))	ENSG00000289268	1498	1.28915e-13	6.5014e-11	3.43592e-05	0.0163443	0.983621	GTEx_fibroblast_ge	rs99780, rs174567, rs174566, rs174578, rs174581, rs174564, rs174577, rs174580, rs1535		novel transcript	C27H48NO7P	Lipid
Idx_1612	LysoPE(0:0/22:4(7Z,10Z,13Z,16Z))	ENSG00000289268	1611	2.72605e-19	9.27128e-11	7.45215e-11	0.0243691	0.975631	HipSci_iPSC_ge	rs174581, rs174580, rs174567, rs174578, rs174577, rs174564, rs174566		novel transcript	C27H48NO7P	Lipid
Idx_1612	LysoPE(0:0/22:4(7Z,10Z,13Z,16Z))	ENSG00000289268	1498	2.45825e-13	9.79066e-11	6.55188e-05	0.0251199	0.974815	GTEx_blood_ge	rs99780, rs174566, rs174567, rs174578, rs174577, rs174581, rs174580, rs174564, rs5792235, rs1535, rs3834458		novel transcript	C27H48NO7P	Lipid
Idx_1612	LysoPE(0:0/22:4(7Z,10Z,13Z,16Z))	ENSG00000289268	1611	1.53963e-10	1.70487e-10	0.0420887	0.0456935	0.912218	Nedelec_2016_macrophage_naive_ge	rs174566, rs174567, rs99780, rs1535, rs5792235, rs174564, rs174578, rs174581, rs174577, rs174568, rs3834458, rs174580, rs102274, rs35473591, rs174562		novel transcript	C27H48NO7P	Lipid
Idx_1642	Cyclopassifloic acid E	ENSG00000171903	2888	5.32682e-14	7.16857e-13	0.00185658	0.0240109	0.974133	GTEx_V8_Brain_Hippocampus_ge	rs2108622, rs55744319, rs62107762, rs12611275, rs62107766	CYP4F11	cytochrome P450 family 4 subfamily F member 11	C31H52O8	Lipid
Idx_1757	Ceramide (d18:1/25:0)	ENSG00000172296	2555	3.04203e-19	1.3602e-11	1.32465e-10	0.00492794	0.995072	GTEx_liver_ge	rs168622, rs364585, rs680379, rs1321940	SPTLC3	serine palmitoyltransferase long chain base subunit 3	C43H85NO3	Lipid
Idx_1757	Ceramide (d18:1/25:0)	ENSG00000172296	2562	4.92604e-27	1.55277e-11	2.14505e-18	0.00576732	0.994233	GTEx_V8_Liver_ge	rs680379, rs1321940, rs168622, rs364585	SPTLC3	serine palmitoyltransferase long chain base subunit 3	C43H85NO3	Lipid
Idx_1757	Ceramide (d18:1/25:0)	ENSG00000271426	2562	2.52644e-11	8.08451e-11	0.0110014	0.0342493	0.954749	GTEx_V8_Liver_ge	rs168622, rs364585, rs438568, rs680379, rs1321940, rs686548	CENATACP1	CENATAC pseudogene 1	C43H85NO3	Lipid
Idx_178	(E)-4-(Trimethylammonio)but-2-enoate	ENSG00000119943	1949	1.95028e-263	1.31442e-11	1.10003e-254	0.00642026	0.99358	GTEx_V8_Cells_Cultured_fibroblasts_ge	rs5787280	PYROXD2	pyridine nucleotide-disulphide oxidoreductase domain 2	C7H13NO2	Amino acid/Peptide
Idx_178	(E)-4-(Trimethylammonio)but-2-enoate	ENSG00000119943	1949	1.6049e-107	1.31442e-11	9.05223e-99	0.00642026	0.99358	GTEx_V8_Heart_Left_Ventricle_ge	rs5787280	PYROXD2	pyridine nucleotide-disulphide oxidoreductase domain 2	C7H13NO2	Amino acid/Peptide
Idx_178	(E)-4-(Trimethylammonio)but-2-enoate	ENSG00000119943	1949	1.16912e-77	1.31444e-11	6.59426e-69	0.00642038	0.99358	GTEx_V8_Adipose_Subcutaneous_ge	rs5787280	PYROXD2	pyridine nucleotide-disulphide oxidoreductase domain 2	C7H13NO2	Amino acid/Peptide
Idx_178	(E)-4-(Trimethylammonio)but-2-enoate	ENSG00000119943	1949	1.37027e-65	1.31447e-11	7.72882e-57	0.00642053	0.993579	GTEx_V8_Esophagus_Gastroesophageal_Junction_ge	rs5787280	PYROXD2	pyridine nucleotide-disulphide oxidoreductase domain 2	C7H13NO2	Amino acid/Peptide
Idx_178	(E)-4-(Trimethylammonio)but-2-enoate	ENSG00000119943	1945	1.2202e-100	1.3145e-11	6.88238e-92	0.00642069	0.993579	GTEx_fibroblast_ge	rs5787280	PYROXD2	pyridine nucleotide-disulphide oxidoreductase domain 2	C7H13NO2	Amino acid/Peptide
Idx_178	(E)-4-(Trimethylammonio)but-2-enoate	ENSG00000119943	1945	3.43456e-54	1.31486e-11	1.93722e-45	0.00642271	0.993577	GTEx_heart_left_ventricle_ge	rs5787280	PYROXD2	pyridine nucleotide-disulphide oxidoreductase domain 2	C7H13NO2	Amino acid/Peptide
Idx_178	(E)-4-(Trimethylammonio)but-2-enoate	ENSG00000119943	1949	7.16784e-58	1.32006e-11	4.04294e-49	0.00645208	0.993548	GTEx_V8_Breast_Mammary_Tissue_ge	rs5787280	PYROXD2	pyridine nucleotide-disulphide oxidoreductase domain 2	C7H13NO2	Amino acid/Peptide
Idx_178	(E)-4-(Trimethylammonio)but-2-enoate	ENSG00000119943	1945	1.12732e-38	1.3394e-11	6.35853e-30	0.00656126	0.993439	GTEx_esophagus_muscularis_ge	rs5787280	PYROXD2	pyridine nucleotide-disulphide oxidoreductase domain 2	C7H13NO2	Amino acid/Peptide
Idx_178	(E)-4-(Trimethylammonio)but-2-enoate	ENSG00000119943	1949	4.09847e-25	1.44347e-11	2.31169e-16	0.00714885	0.992851	GTEx_V8_Artery_Coronary_ge	rs5787280	PYROXD2	pyridine nucleotide-disulphide oxidoreductase domain 2	C7H13NO2	Amino acid/Peptide
Idx_178	(E)-4-(Trimethylammonio)but-2-enoate	ENSG00000119943	1949	7.47768e-56	1.542e-11	4.2177e-47	0.0077052	0.992295	GTEx_V8_Adipose_Visceral_Omentum_ge	rs5787280	PYROXD2	pyridine nucleotide-disulphide oxidoreductase domain 2	C7H13NO2	Amino acid/Peptide
Idx_178	(E)-4-(Trimethylammonio)but-2-enoate	ENSG00000119943	1945	1.68745e-25	2.49916e-11	9.51784e-17	0.0131093	0.986891	GTEx_adipose_visceral_ge	rs5787280, rs4488133, rs7072216, rs2147896	PYROXD2	pyridine nucleotide-disulphide oxidoreductase domain 2	C7H13NO2	Amino acid/Peptide
Idx_178	(E)-4-(Trimethylammonio)but-2-enoate	ENSG00000119943	1945	4.15129e-20	3.02475e-11	2.34148e-11	0.0160768	0.983923	GTEx_artery_coronary_ge	rs5787280, rs10883084, rs2182168, rs755126, rs7916469, rs2274247, rs2182169, rs1079179, rs7097824, rs6584192	PYROXD2	pyridine nucleotide-disulphide oxidoreductase domain 2	C7H13NO2	Amino acid/Peptide
Idx_178	(E)-4-(Trimethylammonio)but-2-enoate	ENSG00000119943	1949	3.42148e-133	3.21724e-11	1.92984e-124	0.0171636	0.982836	GTEx_V8_Artery_Tibial_ge	rs10883084, rs5787280, rs755126, rs7916469, rs2274247	PYROXD2	pyridine nucleotide-disulphide oxidoreductase domain 2	C7H13NO2	Amino acid/Peptide
Idx_178	(E)-4-(Trimethylammonio)but-2-enoate	ENSG00000119943	1949	1.01875e-19	3.28195e-11	5.74616e-11	0.017529	0.982471	GTEx_V8_Brain_Caudate_basal_ganglia_ge	rs5787280, rs59667296, rs7905265, rs10883083, rs4488133, rs7072216, rs2147896, rs10786415	PYROXD2	pyridine nucleotide-disulphide oxidoreductase domain 2	C7H13NO2	Amino acid/Peptide
Idx_178	(E)-4-(Trimethylammonio)but-2-enoate	ENSG00000119943	1949	4.19207e-29	3.41074e-11	2.36449e-20	0.0182562	0.981744	GTEx_V8_Ovary_ge	rs5787280, rs2182169, rs1079179, rs10883084, rs7097824, rs2182168, rs755126, rs7916469, rs2274247, rs6584192	PYROXD2	pyridine nucleotide-disulphide oxidoreductase domain 2	C7H13NO2	Amino acid/Peptide
Idx_178	(E)-4-(Trimethylammonio)but-2-enoate	ENSG00000119943	1945	1.47244e-25	3.42455e-11	8.30515e-17	0.0183341	0.981666	GTEx_artery_aorta_ge	rs5787280, rs10883084, rs2182168, rs755126, rs7916469, rs2274247, rs6584192, rs2182169, rs1079179, rs7097824	PYROXD2	pyridine nucleotide-disulphide oxidoreductase domain 2	C7H13NO2	Amino acid/Peptide
Idx_178	(E)-4-(Trimethylammonio)but-2-enoate	ENSG00000119943	1945	5.14319e-29	3.6258e-11	2.90096e-20	0.0194704	0.98053	GTEx_adipose_subcutaneous_ge	rs5787280, rs10883084, rs2182169, rs1079179, rs755126, rs7916469, rs7097824, rs2274247, rs2182168	PYROXD2	pyridine nucleotide-disulphide oxidoreductase domain 2	C7H13NO2	Amino acid/Peptide
Idx_178	(E)-4-(Trimethylammonio)but-2-enoate	ENSG00000119943	1949	2.14943e-38	3.69447e-11	1.21236e-29	0.0198581	0.980142	GTEx_V8_Adrenal_Gland_ge	rs2182169, rs1079179, rs10883084, rs7097824, rs2182168, rs755126, rs7916469, rs2274247	PYROXD2	pyridine nucleotide-disulphide oxidoreductase domain 2	C7H13NO2	Amino acid/Peptide
Idx_178	(E)-4-(Trimethylammonio)but-2-enoate	ENSG00000119943	1945	2.19142e-65	3.79916e-11	1.23605e-56	0.0204492	0.979551	GTEx_artery_tibial_ge	rs2182168, rs755126, rs7916469, rs2274247, rs10883084, rs5787280, rs2147895	PYROXD2	pyridine nucleotide-disulphide oxidoreductase domain 2	C7H13NO2	Amino acid/Peptide
Idx_178	(E)-4-(Trimethylammonio)but-2-enoate	ENSG00000119943	1945	9.01423e-34	3.95792e-11	5.08437e-25	0.0213455	0.978654	GTEx_esophagus_gej_ge	rs10883084, rs2182168, rs755126, rs7916469, rs2274247, rs2182169, rs1079179, rs6584192, rs7097824, rs5787280	PYROXD2	pyridine nucleotide-disulphide oxidoreductase domain 2	C7H13NO2	Amino acid/Peptide
Idx_178	(E)-4-(Trimethylammonio)but-2-enoate	ENSG00000119943	1945	2.02227e-21	3.99527e-11	1.14064e-12	0.0215564	0.978444	GTEx_adrenal_gland_ge	rs2182169, rs1079179, rs10883084, rs7097824, rs2182168, rs755126, rs7916469, rs2274247, rs2147895, rs6584192	PYROXD2	pyridine nucleotide-disulphide oxidoreductase domain 2	C7H13NO2	Amino acid/Peptide
Idx_178	(E)-4-(Trimethylammonio)but-2-enoate	ENSG00000119943	1949	3.40457e-66	4.08265e-11	1.92031e-57	0.0220498	0.97795	GTEx_V8_Artery_Aorta_ge	rs10883084, rs2182168, rs755126, rs7916469, rs2274247, rs2147895	PYROXD2	pyridine nucleotide-disulphide oxidoreductase domain 2	C7H13NO2	Amino acid/Peptide
Idx_178	(E)-4-(Trimethylammonio)but-2-enoate	ENSG00000119943	2063	7.46463e-21	4.12869e-11	4.2104e-12	0.0223101	0.97769	CEDAR_T-cell_CD4_microarray	rs5787280, rs7905265, rs10883083, rs10786414, rs2147896, rs2182169, rs1079179, rs7072216, rs4488133, rs10883084, rs7097824, rs2182168, rs755126, rs7916469, rs10786415, rs942814, rs59667296, rs2274247, rs4539242, rs6584192, rs2296438, rs4345897	PYROXD2	pyridine nucleotide-disulphide oxidoreductase domain 2	C7H13NO2	Amino acid/Peptide
Idx_178	(E)-4-(Trimethylammonio)but-2-enoate	ENSG00000119943	1949	2.61151e-17	4.16769e-11	1.47299e-08	0.0225299	0.97747	GTEx_V8_Brain_Frontal_Cortex_BA9_ge	rs2182169, rs1079179, rs10883084, rs7097824, rs2182168, rs755126, rs7916469, rs2274247, rs6584192, rs11189591, rs2147895	PYROXD2	pyridine nucleotide-disulphide oxidoreductase domain 2	C7H13NO2	Amino acid/Peptide
Idx_178	(E)-4-(Trimethylammonio)but-2-enoate	ENSG00000119943	1949	1.15116e-15	4.57737e-11	6.49298e-07	0.024843	0.975156	GTEx_V8_Vagina_ge	rs2182168, rs755126, rs7916469, rs2274247, rs2182169, rs1079179, rs10883084, rs7097824, rs6584192, rs2147895, rs5787280	PYROXD2	pyridine nucleotide-disulphide oxidoreductase domain 2	C7H13NO2	Amino acid/Peptide
Idx_178	(E)-4-(Trimethylammonio)but-2-enoate	ENSG00000119943	2060	1.01926e-36	4.89321e-11	5.74909e-28	0.0266266	0.973373	FUSION_adipose_naive_ge	rs1079179, rs2182169, rs10883084, rs2182168, rs755126, rs7916469, rs7097824, rs6584192, rs2296438, rs2182170, rs2147897, rs4345897, rs11189591, rs7082192	PYROXD2	pyridine nucleotide-disulphide oxidoreductase domain 2	C7H13NO2	Amino acid/Peptide
Idx_178	(E)-4-(Trimethylammonio)but-2-enoate	ENSG00000119943	2061	4.69394e-71	4.94473e-11	2.6476e-62	0.0269175	0.973082	TwinsUK_fat_ge	rs755126, rs7916469, rs2182169, rs1079179, rs2274247, rs10883084, rs7097824, rs2147897, rs2296438, rs2182170, rs2147895, rs4345897, rs11189591, rs7082192, rs6584192	PYROXD2	pyridine nucleotide-disulphide oxidoreductase domain 2	C7H13NO2	Amino acid/Peptide
Idx_178	(E)-4-(Trimethylammonio)but-2-enoate	ENSG00000119943	1949	3.84196e-26	5.0549e-11	2.16701e-17	0.0275391	0.972461	GTEx_V8_Brain_Amygdala_ge	rs6584192, rs2182169, rs1079179, rs10883084, rs7097824, rs2182168, rs755126, rs7916469, rs2274247, rs4488133, rs10883083, rs7072216, rs2147896, rs7905265, rs10786415, rs942814, rs4539242	PYROXD2	pyridine nucleotide-disulphide oxidoreductase domain 2	C7H13NO2	Amino acid/Peptide
Idx_178	(E)-4-(Trimethylammonio)but-2-enoate	ENSG00000119943	2062	2.61118e-35	5.12682e-11	1.47283e-26	0.0279456	0.972054	GENCORD_fibroblast_ge	rs4488133, rs5787280, rs7072216, rs7905265, rs10883083, rs2147896, rs942814, rs10786415, rs59667296, rs10786414, rs4539242, rs1079179, rs2182169, rs10883084, rs2182168, rs755126, rs7916469, rs7097824, rs2274247, rs11189591	PYROXD2	pyridine nucleotide-disulphide oxidoreductase domain 2	C7H13NO2	Amino acid/Peptide
Idx_178	(E)-4-(Trimethylammonio)but-2-enoate	ENSG00000119943	1945	3.78809e-13	5.22457e-11	0.00021366	0.0284973	0.971289	GTEx_brain_cortex_ge	rs2182169, rs1079179, rs10883084, rs7097824, rs755126, rs7916469, rs2274247, rs6584192, rs2182168, rs5787280, rs2296438, rs11189591, rs2147897, rs2182170, rs4345897, rs7905265, rs7082192, rs2147896, rs4488133, rs10883083, rs2147895	PYROXD2	pyridine nucleotide-disulphide oxidoreductase domain 2	C7H13NO2	Amino acid/Peptide
Idx_178	(E)-4-(Trimethylammonio)but-2-enoate	ENSG00000119943	1949	9.47001e-21	5.31808e-11	5.34145e-12	0.029025	0.970975	GTEx_V8_Brain_Nucleus_accumbens_basal_ganglia_ge	rs5787280, rs7905265, rs2147896, rs10786414, rs4539242, rs10883083, rs10786415, rs942814, rs59667296	PYROXD2	pyridine nucleotide-disulphide oxidoreductase domain 2	C7H13NO2	Amino acid/Peptide
Idx_178	(E)-4-(Trimethylammonio)but-2-enoate	ENSG00000119943	2063	4.08687e-48	5.53927e-11	2.30519e-39	0.0302744	0.969726	CEDAR_transverse_colon_microarray	rs2182169, rs1079179, rs10883084, rs7097824, rs2182168, rs755126, rs7916469, rs10883083, rs2274247, rs4345897, rs2147896, rs2296438, rs2147895, rs2147897, rs2182170, rs7082192, rs942814, rs10786415, rs59667296, rs4539242, rs6584192	PYROXD2	pyridine nucleotide-disulphide oxidoreductase domain 2	C7H13NO2	Amino acid/Peptide
Idx_178	(E)-4-(Trimethylammonio)but-2-enoate	ENSG00000119943	1945	7.7338e-12	4.7881e-11	0.00436216	0.0260371	0.969601	GTEx_brain_frontal_cortex_ge	rs2182169, rs1079179, rs10883084, rs7097824, rs5787280, rs2182168, rs755126, rs7916469, rs2274247, rs6584192, rs11189591, rs2296438, rs2147895, rs2147897, rs2182170, rs4345897, rs7905265, rs7082192	PYROXD2	pyridine nucleotide-disulphide oxidoreductase domain 2	C7H13NO2	Amino acid/Peptide
Idx_178	(E)-4-(Trimethylammonio)but-2-enoate	ENSG00000119943	1945	1.13948e-13	6.0418e-11	6.42712e-05	0.0331112	0.966824	GTEx_brain_anterior_cingulate_cortex_ge	rs5787280, rs7905265, rs4488133, rs10883083, rs7072216, rs2147896, rs10786415, rs942814, rs59667296, rs4539242, rs10786414, rs2182169, rs1079179, rs10883084, rs7097824, rs2182168, rs755126, rs7916469, rs6584192, rs2274247, rs2296438, rs2147897	PYROXD2	pyridine nucleotide-disulphide oxidoreductase domain 2	C7H13NO2	Amino acid/Peptide
Idx_178	(E)-4-(Trimethylammonio)but-2-enoate	ENSG00000119943	2063	8.58192e-19	6.18778e-11	4.84061e-10	0.0339359	0.966064	ROSMAP_brain_naive_ge	rs5787280, rs7905265, rs10883083, rs10786414, rs7072216, rs2147896, rs942814, rs10786415, rs59667296, rs4539242, rs4488133, rs2182169, rs1079179, rs10883084, rs7097824, rs2182168, rs755126, rs7916469, rs2274247	PYROXD2	pyridine nucleotide-disulphide oxidoreductase domain 2	C7H13NO2	Amino acid/Peptide
Idx_178	(E)-4-(Trimethylammonio)but-2-enoate	ENSG00000119943	1945	9.20643e-13	6.22165e-11	0.00051928	0.0341272	0.965354	GTEx_brain_spinal_cord_ge	rs5787280, rs2182169, rs1079179, rs10883084, rs7097824, rs2182168, rs755126, rs7916469, rs2274247, rs6584192, rs7905265, rs4488133, rs10883083, rs2296438, rs7072216, rs2147897, rs2182170, rs4345897, rs7082192, rs2147896, rs11189591, rs10786415	PYROXD2	pyridine nucleotide-disulphide oxidoreductase domain 2	C7H13NO2	Amino acid/Peptide
Idx_178	(E)-4-(Trimethylammonio)but-2-enoate	ENSG00000119943	1945	1.3124e-15	6.71031e-11	7.40242e-07	0.0368856	0.963114	GTEx_brain_amygdala_ge	rs5787280, rs2182169, rs1079179, rs6584192, rs10883084, rs7905265, rs7097824, rs2182168, rs755126, rs7916469, rs2274247, rs10786414, rs11189581, rs4488133, rs10883083, rs7072216, rs11189591, rs2296438, rs59667296, rs2147897, rs2182170, rs4345897	PYROXD2	pyridine nucleotide-disulphide oxidoreductase domain 2	C7H13NO2	Amino acid/Peptide
Idx_178	(E)-4-(Trimethylammonio)but-2-enoate	ENSG00000119943	1949	7.93893e-27	6.77915e-11	4.47786e-18	0.0372743	0.962726	GTEx_V8_Brain_Anterior_cingulate_cortex_BA24_ge	rs7905265, rs4488133, rs10883083, rs7072216, rs2147896, rs10786415, rs942814, rs4539242, rs5787280	PYROXD2	pyridine nucleotide-disulphide oxidoreductase domain 2	C7H13NO2	Amino acid/Peptide
Idx_178	(E)-4-(Trimethylammonio)but-2-enoate	ENSG00000119943	2063	2.40131e-15	6.94139e-11	1.35445e-06	0.0381909	0.961808	CEDAR_T-cell_CD8_microarray	rs5787280, rs2182169, rs1079179, rs10883084, rs7097824, rs2182168, rs755126, rs7916469, rs2274247, rs7905265, rs10883083, rs2296438, rs2182170, rs2147895, rs2147897, rs4345897, rs6584192, rs7082192, rs2147896, rs10786414, rs4488133, rs10786415, rs942814, rs59667296, rs11189591	PYROXD2	pyridine nucleotide-disulphide oxidoreductase domain 2	C7H13NO2	Amino acid/Peptide
Idx_178	(E)-4-(Trimethylammonio)but-2-enoate	ENSG00000119943	2062	3.36411e-27	7.08408e-11	1.89752e-18	0.0389965	0.961003	CommonMind_DLPFC_naive_ge	rs5787280, rs2182169, rs7905265, rs4488133, rs1079179, rs7072216, rs2147896, rs7097824, rs10883083, rs755126, rs7916469, rs2182168, rs2274247, rs10786414, rs6584192, rs10786415, rs942814, rs10883084, rs4539242	PYROXD2	pyridine nucleotide-disulphide oxidoreductase domain 2	C7H13NO2	Amino acid/Peptide
Idx_178	(E)-4-(Trimethylammonio)but-2-enoate	ENSG00000119943	2063	6.33561e-27	7.6604e-11	3.57358e-18	0.0422505	0.957749	Peng_2018_placenta_naive_ge	rs7905265, rs4488133, rs10883083, rs59667296, rs7072216, rs2147896, rs942814, rs10786415, rs10786414, rs4539242	PYROXD2	pyridine nucleotide-disulphide oxidoreductase domain 2	C7H13NO2	Amino acid/Peptide
Idx_178	(E)-4-(Trimethylammonio)but-2-enoate	ENSG00000119943	1945	4.64987e-12	7.40182e-11	0.0026227	0.0407925	0.956585	GTEx_brain_hippocampus_ge	rs2182169, rs1079179, rs10883084, rs7097824, rs2182168, rs755126, rs7916469, rs2274247, rs6584192, rs11189591, rs2147895, rs5787280, rs2296438, rs2147897, rs2182170, rs4345897, rs7905265, rs7082192, rs4488133, rs10883083, rs2147896	PYROXD2	pyridine nucleotide-disulphide oxidoreductase domain 2	C7H13NO2	Amino acid/Peptide
Idx_178	(E)-4-(Trimethylammonio)but-2-enoate	ENSG00000119943	1949	3.07131e-18	8.12573e-11	1.73234e-09	0.0448771	0.955123	GTEx_V8_Brain_Hypothalamus_ge	rs5787280, rs2147896, rs10883083, rs4488133, rs4539242, rs7072216, rs10786415, rs942814, rs7905265, rs59667296	PYROXD2	pyridine nucleotide-disulphide oxidoreductase domain 2	C7H13NO2	Amino acid/Peptide
Idx_178	(E)-4-(Trimethylammonio)but-2-enoate	ENSG00000119943	2063	2.28643e-15	8.26571e-11	1.28966e-06	0.0456682	0.95433	CEDAR_monocyte_CD14_microarray	rs5787280, rs10883083, rs7905265, rs2147896, rs7072216, rs2182169, rs1079179, rs4488133, rs10786415, rs942814, rs59667296, rs10883084, rs7097824, rs2182168, rs755126, rs7916469, rs10786414, rs2274247, rs4539242, rs6584192, rs2296438, rs2182170, rs4345897, rs2147897	PYROXD2	pyridine nucleotide-disulphide oxidoreductase domain 2	C7H13NO2	Amino acid/Peptide
Idx_178	(E)-4-(Trimethylammonio)but-2-enoate	ENSG00000119943	1949	9.44518e-28	8.98205e-11	5.32744e-19	0.0497119	0.950288	GTEx_V8_Brain_Cortex_ge	rs2147896, rs4539242, rs4488133, rs10883083, rs7905265, rs7072216, rs10786415, rs942814, rs2182169, rs1079179, rs10883084, rs942813, rs7097824, rs755126, rs7916469, rs2274247, rs6584192, rs59667296	PYROXD2	pyridine nucleotide-disulphide oxidoreductase domain 2	C7H13NO2	Amino acid/Peptide
Idx_178	(E)-4-(Trimethylammonio)but-2-enoate	ENSG00000119943	1945	3.64866e-11	8.71461e-11	0.0205798	0.0482225	0.931198	GTEx_brain_putamen_ge	rs5787280, rs2182169, rs1079179, rs7905265, rs10883084, rs7097824, rs2182168, rs755126, rs7916469, rs6584192, rs2274247, rs10786414, rs2147895, rs2147896, rs10883083, rs11189591, rs2296438, rs2147897, rs2182170, rs4345897, rs4488133, rs59667296	PYROXD2	pyridine nucleotide-disulphide oxidoreductase domain 2	C7H13NO2	Amino acid/Peptide
Idx_178	(E)-4-(Trimethylammonio)but-2-enoate	ENSG00000119943	1945	7.44402e-11	6.78704e-11	0.0419871	0.0373609	0.920652	GTEx_brain_nucleus_accumbens_ge	rs5787280, rs2182169, rs1079179, rs10883084, rs7905265, rs7097824, rs2182168, rs755126, rs7916469, rs6584192, rs2274247, rs10883083, rs2147896, rs4488133, rs59667296, rs10786414, rs2296438, rs7072216, rs2147897, rs2182170, rs4345897, rs10786415, rs942814, rs4539242, rs11189591	PYROXD2	pyridine nucleotide-disulphide oxidoreductase domain 2	C7H13NO2	Amino acid/Peptide
Idx_1807	PA(16:0/22:5(4Z,7Z,10Z,13Z,16Z))	ENSG00000134824	1610	2.89053e-26	6.04333e-12	1.49242e-16	0.0302327	0.969767	Quach_2016_monocyte_Pam3CSK4_ge	rs174568, rs3834458	FADS2	fatty acid desaturase 2	C41H71O8P	Lipid
Idx_1807	PA(16:0/22:5(4Z,7Z,10Z,13Z,16Z))	ENSG00000134824	1610	2.16003e-20	6.41644e-12	1.11525e-10	0.032161	0.967839	Quach_2016_monocyte_R848_ge	rs174568, rs3834458, rs102274, rs174554, rs35473591, rs174537, rs174562	FADS2	fatty acid desaturase 2	C41H71O8P	Lipid
Idx_1807	PA(16:0/22:5(4Z,7Z,10Z,13Z,16Z))	ENSG00000134824	1613	9.2627e-15	6.59454e-12	4.78245e-05	0.0330815	0.966871	Schmiedel_2018_CD8_T-cell_anti-CD3-CD28_ge	rs1535, rs174547, rs174550, rs174546, rs174553, rs174551, rs174545, rs174554, rs174562, rs5792235, rs35473591, rs174568, rs3834458, rs102274, rs174541, rs174537	FADS2	fatty acid desaturase 2	C41H71O8P	Lipid
Idx_1807	PA(16:0/22:5(4Z,7Z,10Z,13Z,16Z))	ENSG00000134824	1611	9.25219e-29	8.52984e-12	4.77702e-19	0.0430836	0.956916	Quach_2016_monocyte_LPS_ge	rs174568, rs3834458	FADS2	fatty acid desaturase 2	C41H71O8P	Lipid
Idx_1807	PA(16:0/22:5(4Z,7Z,10Z,13Z,16Z))	ENSG00000134825	1600	7.35498e-19	5.75964e-12	3.79722e-09	0.0287645	0.971236	BLUEPRINT_T-cell_ge	rs1535, rs5792235, rs174547, rs174550, rs174545, rs174546, rs174553, rs174551, rs174554, rs35473591, rs174562, rs174568, rs3834458, rs102274	TMEM258	transmembrane protein 258	C41H71O8P	Lipid
Idx_1807	PA(16:0/22:5(4Z,7Z,10Z,13Z,16Z))	ENSG00000134825	1498	3.25047e-14	6.71605e-12	0.00015977	0.0320427	0.967798	GTEx_skin_sun_exposed_ge	rs1535, rs5792235, rs174547, rs174550, rs174554, rs174545, rs174546, rs35473591, rs174568, rs3834458, rs174562, rs102274, rs174553, rs174537	TMEM258	transmembrane protein 258	C41H71O8P	Lipid
Idx_1807	PA(16:0/22:5(4Z,7Z,10Z,13Z,16Z))	ENSG00000134825	1503	3.84448e-13	6.58428e-12	0.00188962	0.0313961	0.966714	GTEx_V8_Heart_Atrial_Appendage_ge	rs1535, rs5792235, rs102274, rs174547, rs174550, rs174554, rs174545, rs174546, rs35473591, rs174568, rs3834458, rs174562, rs174553, rs174537, rs4246215, rs174536	TMEM258	transmembrane protein 258	C41H71O8P	Lipid
Idx_1807	PA(16:0/22:5(4Z,7Z,10Z,13Z,16Z))	ENSG00000134825	1613	6.65791e-13	6.20256e-12	0.00343756	0.0310591	0.965503	Schmiedel_2018_B-cell_naive_ge	rs1535, rs5792235, rs174547, rs174550, rs174546, rs174553, rs174551, rs174554, rs174545, rs35473591, rs174562, rs174568, rs3834458, rs102274, rs174541	TMEM258	transmembrane protein 258	C41H71O8P	Lipid
Idx_1807	PA(16:0/22:5(4Z,7Z,10Z,13Z,16Z))	ENSG00000134825	1614	6.14071e-15	7.08012e-12	3.17052e-05	0.0355911	0.964377	ROSMAP_brain_naive_ge	rs1535, rs5792235, rs174550, rs174551, rs174553, rs174554, rs174546, rs174545, rs174547, rs35473591, rs174562, rs102274, rs174568, rs3834458, rs174537, rs174541	TMEM258	transmembrane protein 258	C41H71O8P	Lipid
Idx_1807	PA(16:0/22:5(4Z,7Z,10Z,13Z,16Z))	ENSG00000134825	1613	2.33003e-15	7.11414e-12	1.20302e-05	0.0357669	0.964221	Bossini-Castillo_2019_Treg_naive_ge	rs5792235, rs1535, rs174547, rs174550, rs174546, rs174551, rs174553, rs174554, rs174545, rs35473591, rs174562, rs174568, rs3834458	TMEM258	transmembrane protein 258	C41H71O8P	Lipid
Idx_1807	PA(16:0/22:5(4Z,7Z,10Z,13Z,16Z))	ENSG00000134825	1614	8.76499e-13	6.54896e-12	0.00452547	0.0328504	0.962624	CEDAR_B-cell_CD19_microarray	rs1535, rs5792235, rs174541, rs4246215, rs174551, rs174553, rs174554, rs174547, rs174550, rs174545, rs174546, rs35473591, rs174562, rs174568, rs3834458, rs102274	TMEM258	transmembrane protein 258	C41H71O8P	Lipid
Idx_1807	PA(16:0/22:5(4Z,7Z,10Z,13Z,16Z))	ENSG00000134825	1614	8.31946e-15	7.54072e-12	4.29544e-05	0.0379717	0.961985	TwinsUK_LCL_ge	rs1535, rs5792235, rs174547, rs174550, rs174553, rs174554, rs174546, rs174545, rs174541, rs35473591, rs174562, rs174551, rs102274, rs4246215, rs174568, rs3834458	TMEM258	transmembrane protein 258	C41H71O8P	Lipid
Idx_1807	PA(16:0/22:5(4Z,7Z,10Z,13Z,16Z))	ENSG00000134825	1498	1.70696e-12	6.78606e-12	0.00838996	0.0323954	0.959215	GTEx_muscle_ge	rs1535, rs5792235, rs174553, rs3834458, rs174547, rs174550, rs174554, rs174545, rs174546, rs35473591, rs174562, rs174568, rs174541, rs102274	TMEM258	transmembrane protein 258	C41H71O8P	Lipid
Idx_1807	PA(16:0/22:5(4Z,7Z,10Z,13Z,16Z))	ENSG00000134825	1613	2.5748e-15	8.34046e-12	1.3294e-05	0.0421049	0.957882	Schmiedel_2018_CD4_T-cell_naive_ge	rs174547, rs174550, rs174546, rs174553, rs174551, rs174545, rs174554, rs174562, rs35473591, rs1535, rs174568, rs3834458, rs5792235	TMEM258	transmembrane protein 258	C41H71O8P	Lipid
Idx_1807	PA(16:0/22:5(4Z,7Z,10Z,13Z,16Z))	ENSG00000134825	1503	2.41265e-12	6.61702e-12	0.0118586	0.0315671	0.956574	GTEx_V8_Brain_Putamen_basal_ganglia_ge	rs1535, rs5792235, rs174568, rs3834458, rs4246215, rs174537, rs174547, rs174550, rs174553, rs174554, rs174545, rs174546, rs35473591, rs174562, rs174541	TMEM258	transmembrane protein 258	C41H71O8P	Lipid
Idx_1807	PA(16:0/22:5(4Z,7Z,10Z,13Z,16Z))	ENSG00000134825	1613	2.21891e-15	8.82951e-12	1.14565e-05	0.0446325	0.955356	Schmiedel_2018_Tfh_memory_ge	rs1535, rs174547, rs174550, rs174553, rs174551, rs174546, rs174545, rs174554, rs35473591, rs174562, rs5792235, rs174568, rs3834458, rs174541, rs102274	TMEM258	transmembrane protein 258	C41H71O8P	Lipid
Idx_1807	PA(16:0/22:5(4Z,7Z,10Z,13Z,16Z))	ENSG00000134825	1503	5.73427e-12	9.8355e-12	0.0281848	0.0474187	0.924396	GTEx_V8_Ovary_ge	rs5792235, rs174547, rs174550, rs174554, rs174545, rs174546, rs35473591, rs1535, rs174562, rs174553, rs174568, rs3834458, rs174541, rs4246215, rs102274	TMEM258	transmembrane protein 258	C41H71O8P	Lipid
Idx_1807	PA(16:0/22:5(4Z,7Z,10Z,13Z,16Z))	ENSG00000149485	1503	8.84475e-17	1.4348e-12	4.34734e-07	0.00605832	0.993941	GTEx_V8_Colon_Sigmoid_ge	rs1535, rs5792235, rs102274, rs174564	FADS1	fatty acid desaturase 1	C41H71O8P	Lipid
Idx_1807	PA(16:0/22:5(4Z,7Z,10Z,13Z,16Z))	ENSG00000149485	1498	3.94869e-15	2.35536e-12	1.94085e-05	0.0105876	0.989393	GTEx_colon_sigmoid_ge	rs1535, rs5792235, rs174564, rs102274, rs174547, rs174550	FADS1	fatty acid desaturase 1	C41H71O8P	Lipid
Idx_1807	PA(16:0/22:5(4Z,7Z,10Z,13Z,16Z))	ENSG00000149485	1503	1.60166e-13	3.83059e-12	0.00078724	0.0178466	0.981366	GTEx_V8_Esophagus_Gastroesophageal_Junction_ge	rs1535, rs5792235, rs174547, rs174550, rs174553, rs174554, rs174568, rs3834458, rs174545, rs174546, rs35473591, rs174562, rs102274	FADS1	fatty acid desaturase 1	C41H71O8P	Lipid
Idx_1807	PA(16:0/22:5(4Z,7Z,10Z,13Z,16Z))	ENSG00000149485	1498	3.16276e-27	5.28403e-12	1.55455e-17	0.0249968	0.975003	GTEx_brain_cerebellar_hemisphere_ge	rs174547, rs174550, rs174553, rs174554, rs174545, rs174546, rs174568, rs35473591, rs174562, rs102274, rs3834458	FADS1	fatty acid desaturase 1	C41H71O8P	Lipid
Idx_1807	PA(16:0/22:5(4Z,7Z,10Z,13Z,16Z))	ENSG00000149485	1613	1.1998e-23	5.34293e-12	6.1947e-14	0.0266128	0.973387	CommonMind_DLPFC_naive_ge	rs174568, rs3834458, rs174551, rs174547, rs174550, rs35473591, rs174546, rs174562, rs174553, rs174554, rs174545	FADS1	fatty acid desaturase 1	C41H71O8P	Lipid
Idx_1807	PA(16:0/22:5(4Z,7Z,10Z,13Z,16Z))	ENSG00000149485	1503	1.79258e-31	6.25037e-12	8.81082e-22	0.0297513	0.970249	GTEx_V8_Brain_Cerebellar_Hemisphere_ge	rs174547, rs174550, rs174553, rs174554, rs174545, rs174546, rs35473591, rs174562, rs174541, rs174568, rs102274	FADS1	fatty acid desaturase 1	C41H71O8P	Lipid
Idx_1807	PA(16:0/22:5(4Z,7Z,10Z,13Z,16Z))	ENSG00000149485	1614	4.51094e-16	6.35521e-12	2.32905e-06	0.0318446	0.968153	ROSMAP_brain_naive_ge	rs174541, rs4246215, rs5792235, rs1535, rs174547, rs174553, rs174554, rs174551, rs174550, rs174545, rs174546, rs35473591, rs174562, rs102274, rs174568, rs3834458	FADS1	fatty acid desaturase 1	C41H71O8P	Lipid
Idx_1807	PA(16:0/22:5(4Z,7Z,10Z,13Z,16Z))	ENSG00000149485	1498	4.54086e-15	7.17215e-12	2.23191e-05	0.0342866	0.965691	GTEx_thyroid_ge	rs1535, rs5792235, rs174541, rs4246215, rs102274, rs174553, rs174547, rs174550, rs174554, rs174545, rs174546, rs35473591, rs174562	FADS1	fatty acid desaturase 1	C41H71O8P	Lipid
Idx_1807	PA(16:0/22:5(4Z,7Z,10Z,13Z,16Z))	ENSG00000149485	1503	9.33364e-13	6.31975e-12	0.00458763	0.0300973	0.965315	GTEx_V8_Adipose_Visceral_Omentum_ge	rs1535, rs5792235, rs174553, rs174547, rs174550, rs174554, rs174545, rs174546, rs35473591, rs102274, rs174562, rs3834458, rs174568, rs174541	FADS1	fatty acid desaturase 1	C41H71O8P	Lipid
Idx_1807	PA(16:0/22:5(4Z,7Z,10Z,13Z,16Z))	ENSG00000149485	1503	2.63386e-14	8.15234e-12	0.00012946	0.0391093	0.960761	GTEx_V8_Brain_Hypothalamus_ge	rs1535, rs5792235, rs174568, rs3834458, rs174547, rs174550, rs174553, rs174554, rs174545, rs174546, rs35473591, rs174562, rs174537, rs4246215, rs102274, rs174541, rs174564	FADS1	fatty acid desaturase 1	C41H71O8P	Lipid
Idx_1807	PA(16:0/22:5(4Z,7Z,10Z,13Z,16Z))	ENSG00000149485	1613	1.17924e-25	7.97087e-12	6.08858e-16	0.0401948	0.959805	Schmiedel_2018_Tfh_memory_ge	rs174547, rs174550, rs174546, rs174562, rs174553, rs174545, rs174551, rs174554, rs35473591, rs174568, rs3834458	FADS1	fatty acid desaturase 1	C41H71O8P	Lipid
Idx_1807	PA(16:0/22:5(4Z,7Z,10Z,13Z,16Z))	ENSG00000149485	1498	1.32914e-12	7.38388e-12	0.00653295	0.0353348	0.958132	GTEx_esophagus_gej_ge	rs1535, rs5792235, rs174568, rs3834458, rs174547, rs174550, rs174553, rs174554, rs174545, rs174546, rs35473591, rs174562, rs174541, rs102274, rs4246215	FADS1	fatty acid desaturase 1	C41H71O8P	Lipid
Idx_1807	PA(16:0/22:5(4Z,7Z,10Z,13Z,16Z))	ENSG00000149485	1498	6.64705e-13	8.22187e-12	0.00326713	0.0394545	0.957278	GTEx_esophagus_muscularis_ge	rs5792235, rs1535, rs174553, rs174547, rs174550, rs174554, rs174545, rs174546, rs35473591, rs174562, rs174568, rs3834458, rs102274, rs174564	FADS1	fatty acid desaturase 1	C41H71O8P	Lipid
Idx_1807	PA(16:0/22:5(4Z,7Z,10Z,13Z,16Z))	ENSG00000149485	1498	3.19856e-12	6.67013e-12	0.0157215	0.0318323	0.952446	GTEx_brain_hypothalamus_ge	rs1535, rs5792235, rs174547, rs174550, rs174553, rs174554, rs174541, rs174545, rs174546, rs35473591, rs174562, rs102274, rs4246215, rs174568, rs3834458	FADS1	fatty acid desaturase 1	C41H71O8P	Lipid
Idx_1807	PA(16:0/22:5(4Z,7Z,10Z,13Z,16Z))	ENSG00000149485	1503	4.85699e-12	8.34134e-12	0.0238729	0.040063	0.936064	GTEx_V8_Artery_Aorta_ge	rs1535, rs174547, rs174550, rs174553, rs174554, rs174545, rs174546, rs35473591, rs174562, rs5792235, rs174541, rs4246215, rs174568, rs3834458, rs102274	FADS1	fatty acid desaturase 1	C41H71O8P	Lipid
Idx_1807	PA(16:0/22:5(4Z,7Z,10Z,13Z,16Z))	ENSG00000149485	1503	5.06622e-12	9.16881e-12	0.0249013	0.0441352	0.930964	GTEx_V8_Prostate_ge	rs1535, rs5792235, rs174547, rs174550, rs174553, rs174554, rs174545, rs174546, rs35473591, rs174562, rs102274, rs174568, rs3834458	FADS1	fatty acid desaturase 1	C41H71O8P	Lipid
Idx_1807	PA(16:0/22:5(4Z,7Z,10Z,13Z,16Z))	ENSG00000149485	1498	9.39666e-12	7.52946e-12	0.0461861	0.0360908	0.917723	GTEx_adipose_visceral_ge	rs1535, rs5792235, rs174547, rs174550, rs174554, rs174545, rs174546, rs35473591, rs102274, rs174562, rs174553, rs174568, rs3834458, rs174537, rs174541	FADS1	fatty acid desaturase 1	C41H71O8P	Lipid
Idx_1807	PA(16:0/22:5(4Z,7Z,10Z,13Z,16Z))	ENSG00000167995	1503	4.58352e-12	5.04788e-12	0.0225287	0.0238576	0.953614	GTEx_V8_Esophagus_Muscularis_ge	rs1535, rs5792235, rs174553, rs174547, rs174550, rs174554, rs174545, rs174546, rs35473591, rs174562, rs174541, rs174568, rs3834458, rs4246215	BEST1	bestrophin 1	C41H71O8P	Lipid
Idx_1807	PA(16:0/22:5(4Z,7Z,10Z,13Z,16Z))	ENSG00000221968	1498	2.65912e-12	6.40738e-12	0.01307	0.0305369	0.956393	GTEx_liver_ge	rs1535, rs5792235, rs174568, rs3834458, rs174547, rs174550, rs174553, rs174554, rs174545, rs174546, rs35473591, rs174566, rs174562, rs4246215	FADS3	fatty acid desaturase 3	C41H71O8P	Lipid
Idx_1807	PA(16:0/22:5(4Z,7Z,10Z,13Z,16Z))	ENSG00000221968	1614	1.01312e-12	8.91807e-12	0.00523086	0.0450954	0.949674	TwinsUK_LCL_ge	rs1535, rs5792235, rs4246215, rs174541, rs174551, rs174553, rs174554, rs35473591, rs174547, rs174550, rs174568, rs3834458, rs174562, rs174545, rs174546, rs102274	FADS3	fatty acid desaturase 3	C41H71O8P	Lipid
Idx_1807	PA(16:0/22:5(4Z,7Z,10Z,13Z,16Z))	ENSG00000289268	1614	5.725e-13	4.51151e-12	0.00295589	0.0223187	0.974725	GENCORD_fibroblast_ge	rs1535, rs5792235, rs174541, rs4246215, rs174547, rs174550, rs174551, rs174553, rs174554, rs174546, rs174545, rs35473591, rs174562, rs174568, rs3834458		novel transcript	C41H71O8P	Lipid
Idx_1807	PA(16:0/22:5(4Z,7Z,10Z,13Z,16Z))	ENSG00000289268	1498	4.25219e-15	8.94701e-12	2.09002e-05	0.0430191	0.95696	GTEx_adrenal_gland_ge	rs1535, rs5792235, rs174553, rs174566, rs174568, rs3834458, rs174547, rs174550, rs174554, rs174545, rs174546, rs174564, rs35473591, rs174562, rs174541, rs102274, rs4246215		novel transcript	C41H71O8P	Lipid
Idx_1807	PA(16:0/22:5(4Z,7Z,10Z,13Z,16Z))	ENSG00000289268	1498	1.85016e-14	9.33067e-12	9.09382e-05	0.0449068	0.955002	GTEx_fibroblast_ge	rs1535, rs5792235, rs174564, rs174547, rs174550, rs174554, rs174553, rs174545, rs174546, rs35473591, rs174562, rs102274, rs174567, rs3834458, rs174568, rs174541		novel transcript	C41H71O8P	Lipid
Idx_1807	PA(16:0/22:5(4Z,7Z,10Z,13Z,16Z))	ENSG00000289268	1611	7.2849e-12	8.06673e-12	0.0376128	0.0407278	0.921659	Nedelec_2016_macrophage_naive_ge	rs1535, rs5792235, rs174547, rs174550, rs174554, rs174553, rs174551, rs174546, rs174545, rs102274, rs35473591, rs174562, rs174568, rs3834458, rs174541, rs174537		novel transcript	C41H71O8P	Lipid
Idx_1856	Cellulose propionate	ENSG00000088926	2438	1.52473e-09	4.53138e-08	0.00144772	0.0420688	0.956483	GTEx_V8_Brain_Cortex_ge	rs4253311, rs1973612, rs4861708, rs4253271, rs4253272, rs3733402, rs1511801, rs3775298, rs4253238, rs4253252, rs4253254, rs4253255, rs142201367, rs1912826, rs4241815, rs4241816, rs4241817, rs4241818, rs4253248, rs11132382, rs2048, rs4862669, rs4253281, rs12331618, rs35984397, rs66530140, rs34970894	F11	coagulation factor XI	C36H54O19	Carbohydrate
Idx_1856	Cellulose propionate	ENSG00000088926	2432	1.47652e-08	3.93735e-08	0.0136608	0.0354775	0.950862	GTEx_brain_hippocampus_ge	rs4861708, rs3733402, rs1511801, rs3775298, rs4253238, rs142201367, rs4253311, rs4253281, rs1973612, rs4253271, rs4253272, rs4253252, rs4253254, rs4253255, rs1912826, rs4241815, rs4241816, rs4241817, rs4241818, rs4253248, rs12331618, rs11132382, rs2048, rs4862669, rs34970894	F11	coagulation factor XI	C36H54O19	Carbohydrate
Idx_1862	Vinaginsenoside R14	ENSG00000134824	1581	1.71193e-22	3.57578e-08	2.11231e-16	0.043164	0.956836	Quach_2016_monocyte_Pam3CSK4_ge	rs174568, rs3834458	FADS2	fatty acid desaturase 2	C41H70O15	Lipid
Idx_1862	Vinaginsenoside R14	ENSG00000134824	1581	1.23914e-16	3.68102e-08	1.52895e-10	0.0444638	0.955536	Quach_2016_monocyte_R848_ge	rs174568, rs3834458, rs102274, rs174537, rs11320420, rs174533, rs35473591, rs174554, rs174562	FADS2	fatty acid desaturase 2	C41H70O15	Lipid
Idx_1862	Vinaginsenoside R14	ENSG00000134824	1584	5.23837e-11	3.71163e-08	6.46352e-05	0.044842	0.955093	Schmiedel_2018_CD8_T-cell_anti-CD3-CD28_ge	rs174576, rs174546, rs174545, rs102274, rs35473591, rs174537, rs174550, rs174562, rs174553, rs174551, rs174554, rs174547, rs174568, rs174577, rs3834458, rs174580, rs174541, rs1535, rs174578, rs174535, rs5792235, rs174581, rs11320420, rs174533, rs174536, rs174564, rs99780, rs174557, rs174560	FADS2	fatty acid desaturase 2	C41H70O15	Lipid
Idx_1862	Vinaginsenoside R14	ENSG00000134825	1571	3.82395e-15	2.9939e-08	4.71492e-09	0.0359507	0.964049	BLUEPRINT_T-cell_ge	rs174576, rs99780, rs174577, rs1535, rs5792235, rs174580, rs174578, rs174537, rs102274, rs174545, rs174546, rs174550, rs35473591, rs174553, rs174581, rs174568, rs3834458, rs174547, rs174551, rs174554, rs174562, rs174567, rs174566, rs174533, rs174564	TMEM258	transmembrane protein 258	C41H70O15	Lipid
Idx_1862	Vinaginsenoside R14	ENSG00000134825	1584	1.06029e-11	3.22658e-08	1.30827e-05	0.038851	0.961136	Bossini-Castillo_2019_Treg_naive_ge	rs99780, rs5792235, rs174576, rs174577, rs1535, rs174580, rs174578, rs174567, rs174566, rs174581, rs174546, rs174545, rs35473591, rs174568, rs3834458, rs174550, rs174562, rs174551, rs174553, rs174554, rs174547, rs174584, rs174564, rs102274, rs174537, rs174548, rs174583, rs174560	TMEM258	transmembrane protein 258	C41H70O15	Lipid
Idx_1862	Vinaginsenoside R14	ENSG00000134825	1585	3.41828e-11	3.94101e-08	4.21774e-05	0.047675	0.952283	ROSMAP_brain_naive_ge	rs174576, rs99780, rs174546, rs174545, rs174550, rs174551, rs174553, rs174554, rs102274, rs174537, rs174547, rs5792235, rs1535, rs174577, rs35473591, rs174568, rs3834458, rs174562, rs174541, rs174580, rs174533, rs174578, rs174564, rs174581, rs4246215, rs174567, rs174536, rs174566, rs174530, rs174528, rs174535, rs174557, rs174583	TMEM258	transmembrane protein 258	C41H70O15	Lipid
Idx_1862	Vinaginsenoside R14	ENSG00000134825	1585	5.18511e-09	3.86968e-08	0.0063978	0.0468004	0.946802	CEDAR_B-cell_CD19_microarray	rs174541, rs102274, rs99780, rs174537, rs4246215, rs174545, rs35473591, rs174546, rs174568, rs3834458, rs174562, rs174551, rs174553, rs174554, rs174550, rs174547, rs5792235, rs174576, rs1535, rs174577, rs174533, rs174580, rs174578, rs174535, rs174536, rs174581	TMEM258	transmembrane protein 258	C41H70O15	Lipid
Idx_1862	Vinaginsenoside R14	ENSG00000149485	1584	2.6381e-17	2.39141e-08	3.2551e-11	0.0285356	0.971464	Schmiedel_2018_CD8_T-cell_naive_ge	rs174576, rs174577, rs174580, rs174578, rs174581, rs174546, rs174545, rs102274, rs35473591, rs174550, rs174537, rs174562, rs174568, rs174553, rs174547, rs174551, rs174554, rs3834458, rs174583, rs174560	FADS1	fatty acid desaturase 1	C41H70O15	Lipid
Idx_1862	Vinaginsenoside R14	ENSG00000149485	1584	4.13427e-12	2.4182e-08	5.10119e-06	0.0288665	0.971128	Schmiedel_2018_B-cell_naive_ge	rs99780, rs174576, rs174577, rs174580, rs174578, rs174528, rs174581, rs174574, rs174584, rs102275, rs174583, rs174541, rs174546, rs174545, rs35473591, rs174550, rs174553, rs174562, rs174551	FADS1	fatty acid desaturase 1	C41H70O15	Lipid
Idx_1862	Vinaginsenoside R14	ENSG00000149485	1478	8.36673e-11	2.5996e-08	9.97484e-05	0.0300226	0.969878	GTEx_V8_Brain_Hypothalamus_ge	rs99780, rs174576, rs174577, rs174537, rs174578, rs1535, rs5792235, rs174568, rs3834458, rs174580, rs102274, rs174584, rs174541, rs174564, rs174545, rs174546, rs35473591, rs174581, rs174550, rs174553, rs174554, rs174562, rs174566, rs174547, rs4246215, rs174567	FADS1	fatty acid desaturase 1	C41H70O15	Lipid
Idx_1862	Vinaginsenoside R14	ENSG00000149485	1478	1.61825e-12	2.62616e-08	1.92928e-06	0.0303395	0.969659	GTEx_V8_Colon_Sigmoid_ge	rs1535, rs5792235, rs174576, rs102274, rs174564, rs174537, rs174545, rs174546, rs35473591, rs174550, rs174553, rs174554, rs174562, rs174547, rs174536, rs174533	FADS1	fatty acid desaturase 1	C41H70O15	Lipid
Idx_1862	Vinaginsenoside R14	ENSG00000149485	1584	1.20703e-15	2.54969e-08	1.48933e-09	0.0304906	0.969509	Schmiedel_2018_Th1-17_memory_ge	rs174576, rs174577, rs174580, rs174578, rs174581, rs174564, rs174546, rs174583, rs11320420, rs174545, rs35473591, rs174550, rs174562, rs174568, rs174553, rs174547, rs174554, rs174551, rs3834458, rs102274	FADS1	fatty acid desaturase 1	C41H70O15	Lipid
Idx_1862	Vinaginsenoside R14	ENSG00000149485	1585	1.05185e-22	2.62709e-08	1.29785e-16	0.0314466	0.968553	Fairfax_2012_B-cell_CD19_microarray	rs174576, rs174560, rs174548, rs174557, rs174556, rs174561, rs174555	FADS1	fatty acid desaturase 1	C41H70O15	Lipid
Idx_1862	Vinaginsenoside R14	ENSG00000149485	1478	2.24976e-09	2.95716e-08	0.00268218	0.0342923	0.963025	GTEx_V8_Liver_ge	rs174576, rs99780, rs174577, rs174580, rs174578, rs174581, rs174548, rs174560, rs174564, rs174583, rs102274, rs5792235, rs1535, rs174537, rs174545, rs174546, rs35473591, rs174528, rs174550, rs174553, rs174554, rs174562, rs174584, rs174547, rs102275, rs174568, rs3834458, rs174556, rs174561, rs174549	FADS1	fatty acid desaturase 1	C41H70O15	Lipid
Idx_1862	Vinaginsenoside R14	ENSG00000149485	1585	2.32024e-12	3.26871e-08	2.8629e-06	0.0393713	0.960626	ROSMAP_brain_naive_ge	rs174541, rs4246215, rs99780, rs102274, rs174545, rs174546, rs174576, rs174537, rs5792235, rs174553, rs174554, rs174551, rs174550, rs174547, rs35473591, rs174577, rs174568, rs3834458, rs174562, rs1535, rs174578, rs174567, rs174533, rs174566, rs174564	FADS1	fatty acid desaturase 1	C41H70O15	Lipid
Idx_1862	Vinaginsenoside R14	ENSG00000149485	1473	2.13474e-23	3.57331e-08	2.54504e-17	0.0416427	0.958357	GTEx_brain_cerebellar_hemisphere_ge	rs102274, rs174568, rs174545, rs174546, rs35473591, rs174550, rs174553, rs174554, rs174562, rs174547, rs174537, rs3834458, rs174541	FADS1	fatty acid desaturase 1	C41H70O15	Lipid
Idx_1862	Vinaginsenoside R14	ENSG00000149485	1473	6.01968e-11	3.59235e-08	7.17668e-05	0.0418701	0.958058	GTEx_colon_sigmoid_ge	rs1535, rs5792235, rs174576, rs174564, rs28456, rs102274, rs174537, rs174541, rs174545, rs174546, rs35473591, rs174548, rs174560, rs174550, rs174553, rs174554, rs174562, rs174557, rs174547, rs174556, rs174561, rs174549, rs174533, rs174568, rs3834458, rs99780	FADS1	fatty acid desaturase 1	C41H70O15	Lipid
Idx_1862	Vinaginsenoside R14	ENSG00000149485	1478	1.48769e-09	3.56073e-08	0.00177363	0.0414944	0.956732	GTEx_V8_Esophagus_Gastroesophageal_Junction_ge	rs1535, rs5792235, rs102274, rs174537, rs174568, rs3834458, rs174545, rs174546, rs35473591, rs99780, rs174550, rs174553, rs174554, rs174562, rs174541, rs174547, rs4246215, rs174533, rs174535, rs174567, rs174536, rs102275, rs174564, rs174566, rs174574, rs174557	FADS1	fatty acid desaturase 1	C41H70O15	Lipid
Idx_1862	Vinaginsenoside R14	ENSG00000149485	1584	8.06356e-20	3.58706e-08	9.94946e-14	0.0433033	0.956697	CommonMind_DLPFC_naive_ge	rs174568, rs3834458, rs174551, rs174537, rs35473591, rs174546, rs174562, rs174545, rs174550, rs174547, rs174553, rs174554	FADS1	fatty acid desaturase 1	C41H70O15	Lipid
Idx_1862	Vinaginsenoside R14	ENSG00000149485	1478	1.16311e-27	4.03976e-08	1.38667e-21	0.0472094	0.952791	GTEx_V8_Brain_Cerebellar_Hemisphere_ge	rs174541, rs174545, rs174546, rs35473591, rs174550, rs174553, rs174554, rs174562, rs174547, rs102274, rs174568, rs174557, rs4246215, rs174556, rs174561, rs174549	FADS1	fatty acid desaturase 1	C41H70O15	Lipid
Idx_1862	Vinaginsenoside R14	ENSG00000149485	1478	5.46453e-09	3.69896e-08	0.00651483	0.0431488	0.950336	GTEx_V8_Adipose_Visceral_Omentum_ge	rs5792235, rs102274, rs1535, rs174577, rs99780, rs174553, rs174576, rs174580, rs174541, rs174578, rs174545, rs174546, rs35473591, rs3834458, rs174537, rs174550, rs174554, rs174562, rs174581, rs174547, rs174568, rs174567, rs174566, rs174548, rs4246215, rs174560, rs174564, rs174557, rs174584, rs174533, rs174549, rs174556	FADS1	fatty acid desaturase 1	C41H70O15	Lipid
Idx_1862	Vinaginsenoside R14	ENSG00000149485	1473	1.75193e-08	3.65928e-08	0.0208865	0.0426896	0.936424	GTEx_brain_hypothalamus_ge	rs174541, rs99780, rs102274, rs174545, rs174546, rs35473591, rs174580, rs174576, rs1535, rs174550, rs174553, rs174554, rs174562, rs5792235, rs174547, rs174577, rs174537, rs174581, rs174533, rs174568, rs3834458, rs174578, rs4246215, rs174567, rs174535, rs174564, rs174574	FADS1	fatty acid desaturase 1	C41H70O15	Lipid
Idx_1862	Vinaginsenoside R14	ENSG00000149485	1473	1.26557e-08	4.23619e-08	0.0150881	0.0495687	0.935343	GTEx_heart_left_ventricle_ge	rs174577, rs99780, rs174580, rs174578, rs102274, rs174537, rs174581, rs174535, rs174576, rs174541, rs174528, rs174545, rs174546, rs35473591, rs174550, rs174553, rs174554, rs174562, rs174584, rs174547, rs174548, rs174568, rs3834458, rs174560, rs174533, rs4246215, rs174574, rs102275, rs174536, rs174583, rs174557, rs1535, rs174564, rs5792235	FADS1	fatty acid desaturase 1	C41H70O15	Lipid
Idx_1862	Vinaginsenoside R14	ENSG00000168496	1478	1.57167e-09	3.87166e-08	0.00187376	0.0452051	0.952921	GTEx_V8_Muscle_Skeletal_ge	rs174576, rs174577, rs174578, rs174541, rs174580, rs99780, rs174537, rs4246215, rs174581, rs102274, rs1535, rs174584, rs174566, rs174568, rs174567, rs174583, rs5792235, rs3834458, rs174535, rs174545, rs174546, rs35473591, rs174564, rs174553, rs174550, rs174554, rs174562, rs174547	FEN1	flap structure-specific endonuclease 1	C41H70O15	Lipid
Idx_1862	Vinaginsenoside R14	ENSG00000168496	1473	1.85635e-08	4.07599e-08	0.0221315	0.0476639	0.930205	GTEx_muscle_ge	rs174576, rs174577, rs174578, rs99780, rs174580, rs174537, rs1535, rs174541, rs102274, rs174581, rs4246215, rs5792235, rs174568, rs3834458, rs174566, rs174545, rs174546, rs35473591, rs174560, rs174584, rs174553, rs174550, rs174554, rs174562, rs174547, rs174533, rs174548, rs174535, rs174567, rs174528	FEN1	flap structure-specific endonuclease 1	C41H70O15	Lipid
Idx_1862	Vinaginsenoside R14	ENSG00000221968	1584	3.32768e-10	3.25073e-08	0.0004106	0.0391496	0.96044	Schmiedel_2018_Tfh_memory_ge	rs174576, rs174577, rs174580, rs174578, rs174541, rs174581, rs4246215, rs174546, rs174545, rs35473591, rs174568, rs3834458, rs174550, rs174562, rs174554, rs174551, rs174553, rs174547, rs99780, rs102274, rs174537, rs174535, rs11320420, rs174528, rs174533, rs1535	FADS3	fatty acid desaturase 3	C41H70O15	Lipid
Idx_1862	Vinaginsenoside R14	ENSG00000221968	1584	1.11714e-08	3.96511e-08	0.0137842	0.0479864	0.938229	Schmiedel_2018_Th17_memory_ge	rs174576, rs174577, rs174580, rs174578, rs174581, rs174528, rs174546, rs174545, rs35473591, rs174541, rs174568, rs3834458, rs174550, rs174562, rs174554, rs174553, rs174551, rs174547, rs99780, rs102274, rs174537, rs174583, rs4246215, rs1535, rs5792235, rs174584, rs174574, rs11320420, rs174557	FADS3	fatty acid desaturase 3	C41H70O15	Lipid
Idx_1862	Vinaginsenoside R14	ENSG00000221968	1473	1.72525e-08	4.15535e-08	0.0205684	0.0486094	0.930822	GTEx_liver_ge	rs1535, rs99780, rs5792235, rs174566, rs174560, rs174567, rs174548, rs174537, rs174577, rs174568, rs3834458, rs174578, rs174576, rs102274, rs174584, rs174541, rs174545, rs174546, rs35473591, rs174580, rs174550, rs174553, rs174554, rs174562, rs174556, rs174561, rs174547, rs4246215, rs174535, rs174557, rs174555, rs174533, rs28456	FADS3	fatty acid desaturase 3	C41H70O15	Lipid
Idx_1862	Vinaginsenoside R14	ENSG00000221968	1478	2.83865e-08	3.70887e-08	0.0338425	0.0432944	0.922863	GTEx_V8_Muscle_Skeletal_ge	rs174576, rs99780, rs174580, rs174577, rs174578, rs174581, rs174584, rs102275, rs5792235, rs174583, rs1535, rs174574, rs174545, rs174546, rs35473591, rs174553, rs174550, rs174554, rs174562, rs174541, rs102274, rs174547, rs174568, rs174537, rs3834458, rs174567	FADS3	fatty acid desaturase 3	C41H70O15	Lipid
Idx_1862	Vinaginsenoside R14	ENSG00000289268	1473	4.74135e-12	1.52255e-08	5.65266e-06	0.017169	0.982825	GTEx_heart_atrial_appendage_ge	rs99780, rs174574, rs174567, rs174577, rs174566, rs174576, rs174578, rs174580		novel transcript	C41H70O15	Lipid
Idx_1862	Vinaginsenoside R14	ENSG00000289268	1473	4.57245e-11	2.30364e-08	5.45129e-05	0.0264907	0.973455	GTEx_fibroblast_ge	rs99780, rs174576, rs174577, rs174580, rs174564, rs174578, rs1535, rs5792235, rs174567, rs174581, rs174566, rs102274, rs174537, rs174545, rs174546, rs35473591, rs174584, rs174550, rs174554, rs174562, rs174541, rs174553		novel transcript	C41H70O15	Lipid
Idx_1862	Vinaginsenoside R14	ENSG00000289268	1473	6.74697e-11	2.6869e-08	8.04376e-05	0.0310645	0.968855	GTEx_blood_ge	rs99780, rs174577, rs174576, rs174574, rs174578, rs174580, rs3834458, rs174566, rs174567, rs174537, rs174568, rs5792235, rs1535, rs174581, rs174564, rs174584, rs102275, rs174560, rs174545, rs174546, rs35473591, rs102274, rs174550, rs174554, rs174562		novel transcript	C41H70O15	Lipid
Idx_1862	Vinaginsenoside R14	ENSG00000289268	1582	1.12419e-16	3.82002e-08	1.38712e-10	0.0461807	0.953819	HipSci_iPSC_ge	rs174580, rs174581, rs174576, rs174577, rs102275, rs174578, rs99780, rs174592, rs174567, rs174564, rs102274, rs35473591, rs174601, rs174562, rs174584, rs174574, rs174594, rs174583, rs174546, rs174545		novel transcript	C41H70O15	Lipid
Idx_1862	Vinaginsenoside R14	ENSG00000289268	1473	2.02486e-11	4.25698e-08	2.41404e-05	0.0498017	0.950174	GTEx_adrenal_gland_ge	rs174566, rs174567, rs174564, rs174553, rs174541, rs174568, rs3834458, rs102274, rs1535, rs174537, rs5792235, rs174545, rs174546, rs35473591, rs174550, rs174554, rs174562, rs174577, rs99780, rs174547, rs174580, rs4246215, rs174578, rs174581		novel transcript	C41H70O15	Lipid
Idx_1862	Vinaginsenoside R14	ENSG00000289268	1585	4.9382e-09	3.88611e-08	0.00609314	0.0470031	0.946904	GENCORD_fibroblast_ge	rs174541, rs1535, rs5792235, rs4246215, rs174546, rs174545, rs35473591, rs174568, rs3834458, rs174550, rs174562, rs174551, rs174553, rs174554, rs102274, rs174537, rs174547, rs99780, rs174576, rs174533, rs174577, rs174536, rs174535, rs174580		novel transcript	C41H70O15	Lipid
Idx_253	Methyl-Lys	ENSG00000119943	2104	1.07987e-99	2.14185e-75	4.30191e-27	0.0075401	0.99246	GENCORD_fibroblast_ge	rs4488133, rs7072216, rs2147896, rs4539242, rs942814, rs10786415, rs59667296	PYROXD2	pyridine nucleotide-disulphide oxidoreductase domain 2	C7H16N2O2	Amino acid/Peptide
Idx_253	Methyl-Lys	ENSG00000119943	1991	1.48687e-89	2.20187e-75	5.92329e-17	0.00777941	0.992221	GTEx_adipose_visceral_ge	rs4488133, rs7072216, rs2147896	PYROXD2	pyridine nucleotide-disulphide oxidoreductase domain 2	C7H16N2O2	Amino acid/Peptide
Idx_253	Methyl-Lys	ENSG00000119943	1995	2.80717e-91	2.42708e-75	1.1183e-18	0.0086775	0.991322	GTEx_V8_Brain_Anterior_cingulate_cortex_BA24_ge	rs7072216, rs4488133, rs2147896, rs4539242, rs10786415, rs942814, rs942813	PYROXD2	pyridine nucleotide-disulphide oxidoreductase domain 2	C7H16N2O2	Amino acid/Peptide
Idx_253	Methyl-Lys	ENSG00000119943	2105	2.31196e-91	2.83758e-75	9.21023e-19	0.0103144	0.989686	Peng_2018_placenta_naive_ge	rs7072216, rs4488133, rs2147896, rs4539242, rs59667296, rs942814, rs10786415, rs942813	PYROXD2	pyridine nucleotide-disulphide oxidoreductase domain 2	C7H16N2O2	Amino acid/Peptide
Idx_253	Methyl-Lys	ENSG00000119943	1995	3.14976e-92	3.02153e-75	1.25478e-19	0.011048	0.988952	GTEx_V8_Brain_Cortex_ge	rs2147896, rs4539242, rs942813, rs7072216, rs4488133, rs10786415	PYROXD2	pyridine nucleotide-disulphide oxidoreductase domain 2	C7H16N2O2	Amino acid/Peptide
Idx_253	Methyl-Lys	ENSG00000119943	1991	7.15405e-78	3.79127e-75	2.84998e-05	0.0141175	0.985854	GTEx_brain_anterior_cingulate_cortex_ge	rs7072216, rs4488133, rs2147896, rs4539242, rs10786415, rs942814, rs942813, rs59667296	PYROXD2	pyridine nucleotide-disulphide oxidoreductase domain 2	C7H16N2O2	Amino acid/Peptide
Idx_253	Methyl-Lys	ENSG00000119943	1995	7.00816e-85	3.93775e-75	2.79186e-12	0.0147016	0.985298	GTEx_V8_Brain_Nucleus_accumbens_basal_ganglia_ge	rs2147896, rs4539242, rs10786414, rs10786415, rs942814, rs7072216, rs4488133, rs942813, rs7905265	PYROXD2	pyridine nucleotide-disulphide oxidoreductase domain 2	C7H16N2O2	Amino acid/Peptide
Idx_253	Methyl-Lys	ENSG00000119943	1995	1.35008e-83	4.36605e-75	5.37836e-11	0.0164095	0.98359	GTEx_V8_Brain_Caudate_basal_ganglia_ge	rs7072216, rs4488133, rs59667296, rs2147896, rs4539242, rs10786415, rs942814, rs942813	PYROXD2	pyridine nucleotide-disulphide oxidoreductase domain 2	C7H16N2O2	Amino acid/Peptide
Idx_253	Methyl-Lys	ENSG00000119943	2104	2.6523e-91	5.59011e-75	1.0566e-18	0.0212908	0.978709	CommonMind_DLPFC_naive_ge	rs7072216, rs4488133, rs2147896, rs4539242, rs10786415, rs942814, rs59667296, rs10786414	PYROXD2	pyridine nucleotide-disulphide oxidoreductase domain 2	C7H16N2O2	Amino acid/Peptide
Idx_253	Methyl-Lys	ENSG00000119943	2105	1.07382e-84	5.92648e-75	4.27781e-12	0.0226321	0.977368	CEDAR_T-cell_CD4_microarray	rs7072216, rs2147896, rs4488133, rs4539242, rs10786415, rs942814, rs59667296, rs942813, rs10786414	PYROXD2	pyridine nucleotide-disulphide oxidoreductase domain 2	C7H16N2O2	Amino acid/Peptide
Idx_253	Methyl-Lys	ENSG00000119943	1995	4.70124e-90	6.29342e-75	1.87285e-17	0.0240953	0.975905	GTEx_V8_Brain_Amygdala_ge	rs7072216, rs4488133, rs2147896, rs4539242, rs10786415, rs942814, rs942813	PYROXD2	pyridine nucleotide-disulphide oxidoreductase domain 2	C7H16N2O2	Amino acid/Peptide
Idx_253	Methyl-Lys	ENSG00000119943	1991	1.73252e-80	6.57778e-75	6.90188e-08	0.0252293	0.974771	GTEx_brain_substantia_nigra_ge	rs7072216, rs4488133, rs2147896, rs4539242, rs10786415, rs942814, rs942813, rs59667296	PYROXD2	pyridine nucleotide-disulphide oxidoreductase domain 2	C7H16N2O2	Amino acid/Peptide
Idx_253	Methyl-Lys	ENSG00000119943	2105	9.2183e-83	6.65099e-75	3.67232e-10	0.0255213	0.974479	ROSMAP_brain_naive_ge	rs7072216, rs2147896, rs4539242, rs942814, rs10786415, rs4488133, rs59667296, rs10786414, rs942813	PYROXD2	pyridine nucleotide-disulphide oxidoreductase domain 2	C7H16N2O2	Amino acid/Peptide
Idx_253	Methyl-Lys	ENSG00000119943	2105	2.16393e-79	7.81649e-75	8.62051e-07	0.0301689	0.96983	CEDAR_monocyte_CD14_microarray	rs7072216, rs2147896, rs4488133, rs4539242, rs10786415, rs942814, rs59667296, rs942813	PYROXD2	pyridine nucleotide-disulphide oxidoreductase domain 2	C7H16N2O2	Amino acid/Peptide
Idx_253	Methyl-Lys	ENSG00000119943	2105	6.70672e-112	9.16156e-75	2.67177e-39	0.0355327	0.964467	CEDAR_transverse_colon_microarray	rs2147896, rs4539242, rs942814, rs10786415, rs7072216, rs59667296, rs4488133	PYROXD2	pyridine nucleotide-disulphide oxidoreductase domain 2	C7H16N2O2	Amino acid/Peptide
Idx_253	Methyl-Lys	ENSG00000119943	1995	3.56473e-82	9.46005e-75	1.42009e-09	0.036723	0.963277	GTEx_V8_Brain_Hypothalamus_ge	rs2147896, rs7072216, rs4488133, rs4539242, rs10786415, rs942814, rs942813	PYROXD2	pyridine nucleotide-disulphide oxidoreductase domain 2	C7H16N2O2	Amino acid/Peptide
Idx_253	Methyl-Lys	ENSG00000119943	1995	5.22806e-119	1.08488e-74	2.08271e-46	0.0422608	0.957739	GTEx_V8_Adipose_Visceral_Omentum_ge	rs2147896, rs4539242	PYROXD2	pyridine nucleotide-disulphide oxidoreductase domain 2	C7H16N2O2	Amino acid/Peptide
Idx_253	Methyl-Lys	ENSG00000119943	1991	1.19198e-74	1.09289e-74	0.0474853	0.0426279	0.909887	GTEx_brain_nucleus_accumbens_ge	rs7072216, rs2147896, rs4488133, rs4539242, rs10786415, rs942814, rs59667296, rs942813, rs10786414	PYROXD2	pyridine nucleotide-disulphide oxidoreductase domain 2	C7H16N2O2	Amino acid/Peptide
Idx_254	Propionylcholine	ENSG00000119943	1986	7.07504e-76	6.10615e-60	1.29797e-18	0.0102124	0.989788	GTEx_V8_Brain_Anterior_cingulate_cortex_BA24_ge	rs7072216, rs2147896, rs4488133, rs10786415, rs942814, rs7905265, rs4539242, rs10883083	PYROXD2	pyridine nucleotide-disulphide oxidoreductase domain 2	C8H18NO2	Other
Idx_254	Propionylcholine	ENSG00000119943	2105	5.11069e-76	6.27258e-60	9.37598e-19	0.0105181	0.989482	Peng_2018_placenta_naive_ge	rs7072216, rs2147896, rs59667296, rs4488133, rs942814, rs10786415, rs10786414, rs7905265, rs4539242	PYROXD2	pyridine nucleotide-disulphide oxidoreductase domain 2	C8H18NO2	Other
Idx_254	Propionylcholine	ENSG00000119943	1986	1.19345e-69	6.72657e-60	2.18948e-12	0.0113518	0.988648	GTEx_V8_Brain_Nucleus_accumbens_basal_ganglia_ge	rs2147896, rs10786414, rs4539242, rs7905265, rs10786415, rs942814, rs59667296	PYROXD2	pyridine nucleotide-disulphide oxidoreductase domain 2	C8H18NO2	Other
Idx_254	Propionylcholine	ENSG00000119943	2104	3.39558e-84	6.73492e-60	6.22947e-27	0.0113671	0.988633	GENCORD_fibroblast_ge	rs4488133, rs7072216, rs2147896, rs942814, rs10786415, rs10786414, rs59667296, rs7905265	PYROXD2	pyridine nucleotide-disulphide oxidoreductase domain 2	C8H18NO2	Other
Idx_254	Propionylcholine	ENSG00000119943	1986	8.20817e-77	7.8859e-60	1.50586e-19	0.0134808	0.986519	GTEx_V8_Brain_Cortex_ge	rs2147896, rs4539242, rs7072216, rs4488133, rs10786415, rs942814, rs942813	PYROXD2	pyridine nucleotide-disulphide oxidoreductase domain 2	C8H18NO2	Other
Idx_254	Propionylcholine	ENSG00000119943	1982	5.46491e-74	8.11197e-60	1.00258e-16	0.013896	0.986104	GTEx_adipose_visceral_ge	rs4488133, rs7072216, rs2147896, rs10786414, rs10786415, rs942814	PYROXD2	pyridine nucleotide-disulphide oxidoreductase domain 2	C8H18NO2	Other
Idx_254	Propionylcholine	ENSG00000119943	1986	2.70582e-68	8.75856e-60	4.96406e-11	0.0150834	0.984917	GTEx_V8_Brain_Caudate_basal_ganglia_ge	rs59667296, rs7072216, rs2147896, rs10786415, rs942814, rs4488133, rs7905265, rs4539242, rs10883083	PYROXD2	pyridine nucleotide-disulphide oxidoreductase domain 2	C8H18NO2	Other
Idx_254	Propionylcholine	ENSG00000119943	1982	1.65652e-62	8.79422e-60	3.03902e-05	0.0151489	0.984821	GTEx_brain_anterior_cingulate_cortex_ge	rs7072216, rs2147896, rs4488133, rs10786415, rs942814, rs59667296, rs7905265, rs10786414, rs4539242	PYROXD2	pyridine nucleotide-disulphide oxidoreductase domain 2	C8H18NO2	Other
Idx_254	Propionylcholine	ENSG00000119943	2105	2.07178e-69	1.14343e-59	3.80085e-12	0.0199971	0.980003	CEDAR_T-cell_CD4_microarray	rs2147896, rs7072216, rs10786414, rs10786415, rs942814, rs7905265, rs59667296, rs4488133, rs4539242	PYROXD2	pyridine nucleotide-disulphide oxidoreductase domain 2	C8H18NO2	Other
Idx_254	Propionylcholine	ENSG00000119943	2105	1.59156e-67	1.14831e-59	2.91984e-10	0.0200867	0.979913	ROSMAP_brain_naive_ge	rs7072216, rs10786414, rs2147896, rs7905265, rs942814, rs10786415, rs59667296, rs10883083, rs4539242	PYROXD2	pyridine nucleotide-disulphide oxidoreductase domain 2	C8H18NO2	Other
Idx_254	Propionylcholine	ENSG00000119943	2104	5.84415e-76	1.23174e-59	1.07216e-18	0.0216189	0.978381	CommonMind_DLPFC_naive_ge	rs7072216, rs2147896, rs10786414, rs4488133, rs10786415, rs942814, rs59667296, rs7905265, rs4539242	PYROXD2	pyridine nucleotide-disulphide oxidoreductase domain 2	C8H18NO2	Other
Idx_254	Propionylcholine	ENSG00000119943	1986	1.1409e-74	1.52415e-59	2.09307e-17	0.0269888	0.973011	GTEx_V8_Brain_Amygdala_ge	rs7072216, rs2147896, rs4488133, rs10786415, rs942814, rs10786414, rs4539242, rs10883083, rs7905265	PYROXD2	pyridine nucleotide-disulphide oxidoreductase domain 2	C8H18NO2	Other
Idx_254	Propionylcholine	ENSG00000119943	1982	4.02073e-65	1.52505e-59	7.37637e-08	0.0270054	0.972995	GTEx_brain_substantia_nigra_ge	rs7072216, rs2147896, rs4488133, rs10786415, rs942814, rs59667296, rs7905265, rs10786414, rs4539242	PYROXD2	pyridine nucleotide-disulphide oxidoreductase domain 2	C8H18NO2	Other
Idx_254	Propionylcholine	ENSG00000119943	2105	4.49599e-64	1.62403e-59	8.24827e-07	0.028823	0.971176	CEDAR_monocyte_CD14_microarray	rs2147896, rs7072216, rs10786415, rs942814, rs10786414, rs59667296, rs4488133, rs7905265, rs4539242	PYROXD2	pyridine nucleotide-disulphide oxidoreductase domain 2	C8H18NO2	Other
Idx_254	Propionylcholine	ENSG00000119943	2105	1.3419e-96	1.83307e-59	2.46182e-39	0.0326618	0.967338	CEDAR_transverse_colon_microarray	rs2147896, rs942814, rs10786415, rs59667296, rs4539242, rs7072216, rs10883083, rs4488133	PYROXD2	pyridine nucleotide-disulphide oxidoreductase domain 2	C8H18NO2	Other
Idx_254	Propionylcholine	ENSG00000119943	1986	9.33945e-104	1.94368e-59	1.7134e-46	0.0346931	0.965307	GTEx_V8_Adipose_Visceral_Omentum_ge	rs2147896	PYROXD2	pyridine nucleotide-disulphide oxidoreductase domain 2	C8H18NO2	Other
Idx_254	Propionylcholine	ENSG00000119943	1986	8.74155e-67	2.32289e-59	1.60371e-09	0.0416571	0.958343	GTEx_V8_Brain_Hypothalamus_ge	rs2147896, rs7072216, rs10786415, rs942814, rs4488133, rs4539242, rs10883083, rs59667296	PYROXD2	pyridine nucleotide-disulphide oxidoreductase domain 2	C8H18NO2	Other
Idx_254	Propionylcholine	ENSG00000119943	2105	8.90032e-64	2.56859e-59	1.63284e-06	0.0461691	0.953829	CEDAR_T-cell_CD8_microarray	rs2147896, rs7072216, rs10786414, rs10786415, rs942814, rs59667296, rs4488133, rs7905265, rs4539242, rs10883083	PYROXD2	pyridine nucleotide-disulphide oxidoreductase domain 2	C8H18NO2	Other
Idx_254	Propionylcholine	ENSG00000119943	1982	2.3941e-59	2.19511e-59	0.0439217	0.0393545	0.916724	GTEx_brain_nucleus_accumbens_ge	rs2147896, rs7072216, rs10786414, rs59667296, rs10786415, rs942814, rs7905265, rs4488133, rs4539242	PYROXD2	pyridine nucleotide-disulphide oxidoreductase domain 2	C8H18NO2	Other
Idx_319	Acetylornithine	ENSG00000144035	1929	1.69926e-30	1.31128e-19	4.11137e-13	0.0307573	0.969243	GTEx_V8_Artery_Tibial_ge	rs11893881, rs13384756	NAT8	N-acetyltransferase 8 (putative)	C7H14N2O3	Amino acid/Peptide
Idx_319	Acetylornithine	ENSG00000163016	1929	3.55173e-53	3.81107e-20	8.59343e-36	0.00822914	0.991771	GTEx_V8_Skin_Not_Sun_Exposed_Suprapubic_ge	rs13384756, rs11893881	ALMS1P1	ALMS1 pseudogene 1	C7H14N2O3	Amino acid/Peptide
Idx_319	Acetylornithine	ENSG00000163016	1929	9.93647e-33	5.3254e-20	2.40413e-15	0.0118967	0.988103	GTEx_V8_Stomach_ge	rs13384756, rs11893881, rs6756885	ALMS1P1	ALMS1 pseudogene 1	C7H14N2O3	Amino acid/Peptide
Idx_319	Acetylornithine	ENSG00000163016	1929	4.93682e-28	6.86375e-20	1.19447e-10	0.0156225	0.984378	GTEx_V8_Small_Intestine_Terminal_Ileum_ge	rs11893881, rs13384756	ALMS1P1	ALMS1 pseudogene 1	C7H14N2O3	Amino acid/Peptide
Idx_319	Acetylornithine	ENSG00000163016	1929	7.07265e-48	6.91954e-20	1.71123e-30	0.0157576	0.984242	GTEx_V8_Testis_ge	rs13384756, rs11893881, rs6546869	ALMS1P1	ALMS1 pseudogene 1	C7H14N2O3	Amino acid/Peptide
Idx_319	Acetylornithine	ENSG00000163016	1929	4.77202e-63	6.95818e-20	1.15459e-45	0.0158512	0.984149	GTEx_V8_Pituitary_ge	rs11893881	ALMS1P1	ALMS1 pseudogene 1	C7H14N2O3	Amino acid/Peptide
Idx_319	Acetylornithine	ENSG00000163016	1929	4.24624e-42	7.4573e-20	1.02738e-24	0.0170601	0.98294	GTEx_V8_Prostate_ge	rs11893881	ALMS1P1	ALMS1 pseudogene 1	C7H14N2O3	Amino acid/Peptide
Idx_319	Acetylornithine	ENSG00000163016	1929	4.12993e-25	1.04533e-19	9.99238e-08	0.0243163	0.975684	GTEx_V8_Minor_Salivary_Gland_ge	rs13384756, rs11893881, rs10168931, rs13408433, rs6546869, rs4547554, rs111540621, rs13431529, rs10182082	ALMS1P1	ALMS1 pseudogene 1	C7H14N2O3	Amino acid/Peptide
Idx_319	Acetylornithine	ENSG00000163016	1929	8.28994e-59	1.42265e-19	2.00576e-41	0.0334547	0.966545	GTEx_V8_Skin_Sun_Exposed_Lower_leg_ge	rs11893881, rs10189885, rs13384756, rs13538, rs6546869	ALMS1P1	ALMS1 pseudogene 1	C7H14N2O3	Amino acid/Peptide
Idx_319	Acetylornithine	ENSG00000163016	1929	4.75429e-27	1.74873e-19	1.1503e-09	0.041352	0.958648	GTEx_V8_Adrenal_Gland_ge	rs11893881, rs6756885, rs13384756, rs6740766, rs6708766, rs11674602, rs10169714, rs7583255, rs17009159, rs10198549, rs6146808, rs7558944, rs7580825, rs10185080, rs7582606, rs9653557	ALMS1P1	ALMS1 pseudogene 1	C7H14N2O3	Amino acid/Peptide
Idx_322	Ne,Ne dimethyllysine	ENSG00000119943	2100	1.06801e-55	2.11809e-31	1.02911e-26	0.0194288	0.980571	GENCORD_fibroblast_ge	rs4488133, rs7072216, rs2147896, rs59667296, rs942814, rs10786415, rs6584194, rs4539242, rs10883083, rs7905265	PYROXD2	pyridine nucleotide-disulphide oxidoreductase domain 2	C8H18N2O2	Amino acid/Peptide
Idx_322	Ne,Ne dimethyllysine	ENSG00000119943	1979	1.48754e-45	2.20824e-31	1.43335e-16	0.0202983	0.979702	GTEx_adipose_visceral_ge	rs4488133, rs7072216, rs6584194, rs2147896, rs5787280, rs10786415, rs942814	PYROXD2	pyridine nucleotide-disulphide oxidoreductase domain 2	C8H18N2O2	Amino acid/Peptide
Idx_322	Ne,Ne dimethyllysine	ENSG00000119943	1983	2.78109e-47	2.40007e-31	2.67979e-18	0.0221486	0.977851	GTEx_V8_Brain_Anterior_cingulate_cortex_BA24_ge	rs7072216, rs4488133, rs2147896, rs10786415, rs942814, rs4539242, rs7905265, rs10883083	PYROXD2	pyridine nucleotide-disulphide oxidoreductase domain 2	C8H18N2O2	Amino acid/Peptide
Idx_322	Ne,Ne dimethyllysine	ENSG00000119943	2101	2.03671e-47	2.49781e-31	1.96253e-18	0.0230915	0.976909	Peng_2018_placenta_naive_ge	rs7072216, rs4488133, rs59667296, rs2147896, rs942814, rs10786415, rs4539242, rs7905265, rs10883083, rs10786414	PYROXD2	pyridine nucleotide-disulphide oxidoreductase domain 2	C8H18N2O2	Amino acid/Peptide
Idx_322	Ne,Ne dimethyllysine	ENSG00000119943	2093	6.21955e-36	3.14843e-31	5.99302e-07	0.0293669	0.970632	Schmiedel_2018_monocyte_CD16_naive_ge	rs6584194	PYROXD2	pyridine nucleotide-disulphide oxidoreductase domain 2	C8H18N2O2	Amino acid/Peptide
Idx_322	Ne,Ne dimethyllysine	ENSG00000119943	1979	6.28642e-34	3.33782e-31	6.05745e-05	0.0311937	0.968746	GTEx_brain_anterior_cingulate_cortex_ge	rs7072216, rs4488133, rs2147896, rs10786415, rs942814, rs59667296, rs4539242, rs7905265, rs10883083, rs6584194	PYROXD2	pyridine nucleotide-disulphide oxidoreductase domain 2	C8H18N2O2	Amino acid/Peptide
Idx_322	Ne,Ne dimethyllysine	ENSG00000119943	1983	5.95048e-41	3.35399e-31	5.73375e-12	0.0313496	0.96865	GTEx_V8_Brain_Nucleus_accumbens_basal_ganglia_ge	rs2147896, rs4539242, rs10786414, rs7905265, rs59667296, rs10786415, rs942814, rs10883083, rs7072216	PYROXD2	pyridine nucleotide-disulphide oxidoreductase domain 2	C8H18N2O2	Amino acid/Peptide
Idx_322	Ne,Ne dimethyllysine	ENSG00000119943	1983	3.50419e-48	3.36589e-31	3.37656e-19	0.0314644	0.968536	GTEx_V8_Brain_Cortex_ge	rs2147896, rs4539242, rs7072216, rs4488133, rs10786415, rs942814, rs10883083, rs7905265	PYROXD2	pyridine nucleotide-disulphide oxidoreductase domain 2	C8H18N2O2	Amino acid/Peptide
Idx_322	Ne,Ne dimethyllysine	ENSG00000119943	1983	1.06095e-39	3.43494e-31	1.02231e-10	0.0321304	0.96787	GTEx_V8_Brain_Caudate_basal_ganglia_ge	rs59667296, rs7072216, rs4488133, rs2147896, rs10786415, rs942814, rs7905265, rs4539242, rs10883083	PYROXD2	pyridine nucleotide-disulphide oxidoreductase domain 2	C8H18N2O2	Amino acid/Peptide
Idx_322	Ne,Ne dimethyllysine	ENSG00000119943	2101	8.18102e-41	4.51652e-31	7.88304e-12	0.0425628	0.957437	CEDAR_T-cell_CD4_microarray	rs7072216, rs2147896, rs4488133, rs59667296, rs7905265, rs4539242, rs10786415, rs942814, rs10786414, rs6584194, rs10883083, rs2147895, rs5787280	PYROXD2	pyridine nucleotide-disulphide oxidoreductase domain 2	C8H18N2O2	Amino acid/Peptide
Idx_322	Ne,Ne dimethyllysine	ENSG00000119943	2101	6.62747e-39	4.78173e-31	6.38608e-10	0.0451208	0.954879	ROSMAP_brain_naive_ge	rs7072216, rs2147896, rs7905265, rs10786414, rs59667296, rs6584194, rs10883083, rs942814, rs10786415, rs4539242, rs4488133	PYROXD2	pyridine nucleotide-disulphide oxidoreductase domain 2	C8H18N2O2	Amino acid/Peptide
Idx_322	Ne,Ne dimethyllysine	ENSG00000119943	2101	1.34418e-35	4.85602e-31	1.29522e-06	0.0458374	0.954161	CEDAR_monocyte_CD14_microarray	rs6584194, rs7072216, rs2147896, rs4488133, rs59667296, rs10786415, rs942814, rs4539242, rs10883083, rs7905265, rs10786414	PYROXD2	pyridine nucleotide-disulphide oxidoreductase domain 2	C8H18N2O2	Amino acid/Peptide
Idx_322	Ne,Ne dimethyllysine	ENSG00000119943	2100	2.35133e-47	4.95443e-31	2.26569e-18	0.0467866	0.953213	CommonMind_DLPFC_naive_ge	rs7072216, rs4488133, rs2147896, rs4539242, rs10786415, rs942814, rs59667296, rs7905265, rs10786414, rs10883083	PYROXD2	pyridine nucleotide-disulphide oxidoreductase domain 2	C8H18N2O2	Amino acid/Peptide
Idx_390*	3-Dehydroquinate; 5-(Methylthio)-2-[(methylthio)methyl]-2-pentenal	ENSG00000093010	1703	3.92492e-10	1.01417e-08	0.00015193	0.00292873	0.996919	GTEx_V8_Skin_Sun_Exposed_Lower_leg_ge	rs4633, rs4680, rs165722	COMT	catechol-O-methyltransferase	C7H10O6	Other
Idx_390*	3-Dehydroquinate; 5-(Methylthio)-2-[(methylthio)methyl]-2-pentenal	ENSG00000093010	1703	3.92492e-10	1.01417e-08	0.00015193	0.00292873	0.996919	GTEx_V8_Skin_Sun_Exposed_Lower_leg_ge	rs4633, rs4680, rs165722	COMT	catechol-O-methyltransferase	C8H14OS2	Other
Idx_390*	3-Dehydroquinate; 5-(Methylthio)-2-[(methylthio)methyl]-2-pentenal	ENSG00000093010	1766	6.32932e-12	1.20916e-08	2.44996e-06	0.00368414	0.996313	CEDAR_rectum_microarray	rs4633, rs4680, rs165656	COMT	catechol-O-methyltransferase	C7H10O6	Other
Idx_390*	3-Dehydroquinate; 5-(Methylthio)-2-[(methylthio)methyl]-2-pentenal	ENSG00000093010	1766	6.32932e-12	1.20916e-08	2.44996e-06	0.00368414	0.996313	CEDAR_rectum_microarray	rs4633, rs4680, rs165656	COMT	catechol-O-methyltransferase	C8H14OS2	Other
Idx_390*	3-Dehydroquinate; 5-(Methylthio)-2-[(methylthio)methyl]-2-pentenal	ENSG00000093010	1766	3.1673e-13	1.3208e-08	1.226e-07	0.00411671	0.995883	CEDAR_transverse_colon_microarray	rs4633, rs4680, rs165656, rs165722	COMT	catechol-O-methyltransferase	C7H10O6	Other
Idx_390*	3-Dehydroquinate; 5-(Methylthio)-2-[(methylthio)methyl]-2-pentenal	ENSG00000093010	1766	3.1673e-13	1.3208e-08	1.226e-07	0.00411671	0.995883	CEDAR_transverse_colon_microarray	rs4633, rs4680, rs165656, rs165722	COMT	catechol-O-methyltransferase	C8H14OS2	Other
Idx_390*	3-Dehydroquinate; 5-(Methylthio)-2-[(methylthio)methyl]-2-pentenal	ENSG00000093010	1703	1.50516e-09	1.17626e-08	0.00058262	0.00355723	0.99586	GTEx_V8_Colon_Transverse_ge	rs4680, rs4633, rs165656	COMT	catechol-O-methyltransferase	C7H10O6	Other
Idx_390*	3-Dehydroquinate; 5-(Methylthio)-2-[(methylthio)methyl]-2-pentenal	ENSG00000093010	1703	1.50516e-09	1.17626e-08	0.00058262	0.00355723	0.99586	GTEx_V8_Colon_Transverse_ge	rs4680, rs4633, rs165656	COMT	catechol-O-methyltransferase	C8H14OS2	Other
Idx_390*	3-Dehydroquinate; 5-(Methylthio)-2-[(methylthio)methyl]-2-pentenal	ENSG00000093010	1703	2.02749e-13	1.6231e-08	7.84805e-08	0.005288	0.994712	GTEx_V8_Skin_Not_Sun_Exposed_Suprapubic_ge	rs4633, rs165722	COMT	catechol-O-methyltransferase	C7H10O6	Other
Idx_390*	3-Dehydroquinate; 5-(Methylthio)-2-[(methylthio)methyl]-2-pentenal	ENSG00000093010	1703	2.02749e-13	1.6231e-08	7.84805e-08	0.005288	0.994712	GTEx_V8_Skin_Not_Sun_Exposed_Suprapubic_ge	rs4633, rs165722	COMT	catechol-O-methyltransferase	C8H14OS2	Other
Idx_390*	3-Dehydroquinate; 5-(Methylthio)-2-[(methylthio)methyl]-2-pentenal	ENSG00000093010	1703	6.69601e-09	1.41665e-08	0.0025919	0.00449069	0.992917	GTEx_V8_Small_Intestine_Terminal_Ileum_ge	rs165656, rs4633, rs165722, rs4680	COMT	catechol-O-methyltransferase	C7H10O6	Other
Idx_390*	3-Dehydroquinate; 5-(Methylthio)-2-[(methylthio)methyl]-2-pentenal	ENSG00000093010	1703	6.69601e-09	1.41665e-08	0.0025919	0.00449069	0.992917	GTEx_V8_Small_Intestine_Terminal_Ileum_ge	rs165656, rs4633, rs165722, rs4680	COMT	catechol-O-methyltransferase	C8H14OS2	Other
Idx_390*	3-Dehydroquinate; 5-(Methylthio)-2-[(methylthio)methyl]-2-pentenal	ENSG00000093010	1766	3.70809e-09	3.8516e-08	0.00143533	0.0139242	0.98464	CEDAR_ileum_microarray	rs4633, rs165656, rs4680, rs165722	COMT	catechol-O-methyltransferase	C7H10O6	Other
Idx_390*	3-Dehydroquinate; 5-(Methylthio)-2-[(methylthio)methyl]-2-pentenal	ENSG00000093010	1766	3.70809e-09	3.8516e-08	0.00143533	0.0139242	0.98464	CEDAR_ileum_microarray	rs4633, rs165656, rs4680, rs165722	COMT	catechol-O-methyltransferase	C8H14OS2	Other
Idx_390*	3-Dehydroquinate; 5-(Methylthio)-2-[(methylthio)methyl]-2-pentenal	ENSG00000099889	1766	7.88437e-09	1.0883e-07	0.00305189	0.0411702	0.955778	Schmiedel_2018_NK-cell_naive_ge	rs4633, rs4680, rs165656	ARVCF	ARVCF delta catenin family member	C7H10O6	Other
Idx_390*	3-Dehydroquinate; 5-(Methylthio)-2-[(methylthio)methyl]-2-pentenal	ENSG00000099889	1766	7.88437e-09	1.0883e-07	0.00305189	0.0411702	0.955778	Schmiedel_2018_NK-cell_naive_ge	rs4633, rs4680, rs165656	ARVCF	ARVCF delta catenin family member	C8H14OS2	Other
Idx_524	N-a-Acetylcitrulline	ENSG00000144035	1935	5.8401e-39	1.14848e-24	1.03056e-16	0.0192858	0.980714	GTEx_V8_Skin_Sun_Exposed_Lower_leg_ge	rs6546869, rs10182082, rs10168931, rs13408433, rs6744398, rs111540621, rs4547554, rs10206899, rs10201159	NAT8	N-acetyltransferase 8 (putative)	C8H15N3O4	Amino acid/Peptide
Idx_524	N-a-Acetylcitrulline	ENSG00000144035	1927	2.02486e-30	1.36501e-24	3.57313e-08	0.0231105	0.97689	GTEx_nerve_tibial_ge	rs10168931, rs13408433, rs13431529, rs10182082, rs6744398, rs4547554, rs6546869, rs10201159, rs111540621, rs10189885, rs10206899, rs10178409	NAT8	N-acetyltransferase 8 (putative)	C8H15N3O4	Amino acid/Peptide
Idx_524	N-a-Acetylcitrulline	ENSG00000144035	1935	8.19787e-29	1.48346e-24	1.44662e-06	0.0252028	0.974796	GTEx_V8_Brain_Cortex_ge	rs10182082, rs6744398, rs6546869, rs10206899, rs13408433, rs10168931, rs111540621, rs4547554, rs10201159, rs10189885	NAT8	N-acetyltransferase 8 (putative)	C8H15N3O4	Amino acid/Peptide
Idx_524	N-a-Acetylcitrulline	ENSG00000144035	1935	5.88985e-35	1.54224e-24	1.03934e-12	0.0262409	0.973759	GTEx_V8_Skin_Not_Sun_Exposed_Suprapubic_ge	rs10182082, rs6744398, rs10206899, rs6546869, rs10168931, rs13431529, rs4547554, rs10201159, rs13408433, rs111540621	NAT8	N-acetyltransferase 8 (putative)	C8H15N3O4	Amino acid/Peptide
Idx_524	N-a-Acetylcitrulline	ENSG00000144035	1935	3.33048e-47	2.0936e-24	5.87706e-25	0.0359803	0.96402	GTEx_V8_Thyroid_ge	rs10168931, rs6546869, rs10182082, rs6744398, rs13431529, rs10189885, rs4547554, rs10201159, rs13408433, rs111540621, rs10178409, rs10206899, rs13409366	NAT8	N-acetyltransferase 8 (putative)	C8H15N3O4	Amino acid/Peptide
Idx_524	N-a-Acetylcitrulline	ENSG00000144035	1927	4.12097e-34	2.72905e-24	7.27198e-12	0.0472047	0.952795	GTEx_artery_tibial_ge	rs6546869, rs6744398, rs13408433, rs10168931, rs10182082, rs13431529, rs10206899, rs4547554, rs10201159, rs111540621, rs10189885, rs13409366	NAT8	N-acetyltransferase 8 (putative)	C8H15N3O4	Amino acid/Peptide
Idx_524	N-a-Acetylcitrulline	ENSG00000163016	1935	4.84516e-53	7.94875e-25	8.54989e-31	0.0130396	0.98696	GTEx_V8_Adipose_Subcutaneous_ge	rs6744398, rs10206899, rs10182082, rs6546869, rs10168931, rs13431529	ALMS1P1	ALMS1 pseudogene 1	C8H15N3O4	Amino acid/Peptide
Idx_524	N-a-Acetylcitrulline	ENSG00000163016	1935	7.95754e-45	8.97613e-25	1.40421e-22	0.0148544	0.985146	GTEx_V8_Brain_Cerebellar_Hemisphere_ge	rs6546869, rs13408433, rs10168931, rs13409366, rs6546854	ALMS1P1	ALMS1 pseudogene 1	C8H15N3O4	Amino acid/Peptide
Idx_524	N-a-Acetylcitrulline	ENSG00000163016	1935	3.27698e-72	1.14392e-24	5.78264e-50	0.0192052	0.980795	GTEx_V8_Nerve_Tibial_ge	rs10168931, rs13431529, rs4547554, rs10201159, rs13408433, rs10182082, rs6744398	ALMS1P1	ALMS1 pseudogene 1	C8H15N3O4	Amino acid/Peptide
Idx_524	N-a-Acetylcitrulline	ENSG00000163016	1935	3.80513e-27	1.33407e-24	6.71464e-05	0.022564	0.977369	GTEx_V8_Brain_Frontal_Cortex_BA9_ge	rs6546869, rs10182082, rs6744398, rs13408433, rs10168931, rs10206899, rs4547554, rs10201159, rs10189885, rs13431529, rs6546854	ALMS1P1	ALMS1 pseudogene 1	C8H15N3O4	Amino acid/Peptide
Idx_524	N-a-Acetylcitrulline	ENSG00000163016	1935	2.28732e-40	1.37068e-24	4.03627e-18	0.0232105	0.976789	GTEx_V8_Colon_Transverse_ge	rs6546869, rs13408433, rs10168931, rs10178409, rs13431529, rs111540621, rs4547554, rs10201159, rs10182082, rs6744398, rs10206899	ALMS1P1	ALMS1 pseudogene 1	C8H15N3O4	Amino acid/Peptide
Idx_524	N-a-Acetylcitrulline	ENSG00000163016	1935	6.96303e-30	1.76497e-24	1.22871e-07	0.0301753	0.969825	GTEx_V8_Minor_Salivary_Gland_ge	rs10182082, rs6744398, rs13408433, rs6546869, rs10168931, rs10206899, rs13431529, rs111540621, rs4547554, rs10201159, rs13409366, rs6546854, rs10189885	ALMS1P1	ALMS1 pseudogene 1	C8H15N3O4	Amino acid/Peptide
Idx_524	N-a-Acetylcitrulline	ENSG00000163016	1935	6.04786e-37	1.84315e-24	1.06722e-14	0.0315563	0.968444	GTEx_V8_Heart_Atrial_Appendage_ge	rs6744398, rs10182082, rs10168931, rs10206899, rs111540621, rs4547554, rs10201159, rs13408433, rs6546869, rs13431529, rs13409366	ALMS1P1	ALMS1 pseudogene 1	C8H15N3O4	Amino acid/Peptide
Idx_524	N-a-Acetylcitrulline	ENSG00000163016	1935	1.22393e-34	2.28509e-24	2.15978e-12	0.0393627	0.960637	GTEx_V8_Artery_Aorta_ge	rs6546869, rs10178409, rs10182082, rs6744398, rs111540621, rs10168931, rs13408433, rs13431529, rs4547554, rs10201159, rs10206899	ALMS1P1	ALMS1 pseudogene 1	C8H15N3O4	Amino acid/Peptide
Idx_524	N-a-Acetylcitrulline	ENSG00000163016	1935	6.33297e-31	2.35011e-24	1.11753e-08	0.0405112	0.959489	GTEx_V8_Heart_Left_Ventricle_ge	rs10182082, rs6744398, rs10168931, rs6546869, rs10206899, rs13408433, rs13431529, rs4547554, rs111540621, rs10201159, rs10189885	ALMS1P1	ALMS1 pseudogene 1	C8H15N3O4	Amino acid/Peptide
Idx_524	N-a-Acetylcitrulline	ENSG00000163016	1935	4.28116e-46	2.45516e-24	7.55464e-24	0.0423668	0.957633	GTEx_V8_Muscle_Skeletal_ge	rs13408433, rs13431529, rs10168931, rs4547554, rs10201159, rs10189885, rs6546869, rs6546854, rs111540621, rs10182082	ALMS1P1	ALMS1 pseudogene 1	C8H15N3O4	Amino acid/Peptide
Idx_524	N-a-Acetylcitrulline	ENSG00000163016	1935	1.16805e-86	2.47343e-24	2.06117e-64	0.0426895	0.957311	GTEx_V8_Thyroid_ge	rs10178409	ALMS1P1	ALMS1 pseudogene 1	C8H15N3O4	Amino acid/Peptide
Idx_524	N-a-Acetylcitrulline	ENSG00000163016	1935	2.74963e-52	2.70323e-24	4.85206e-30	0.0467486	0.953251	GTEx_V8_Testis_ge	rs6546869, rs10182082, rs6744398, rs13408433, rs10168931, rs13431529, rs6546857, rs111540621, rs10206899, rs4547554, rs10201159	ALMS1P1	ALMS1 pseudogene 1	C8H15N3O4	Amino acid/Peptide
Idx_524	N-a-Acetylcitrulline	ENSG00000163016	1935	1.61396e-63	2.78437e-24	2.84804e-41	0.0481819	0.951818	GTEx_V8_Skin_Sun_Exposed_Lower_leg_ge	rs10189885, rs6546869, rs10182082, rs6546854, rs10168931, rs13408433, rs13409366, rs4547554, rs10201159, rs13431529, rs13538	ALMS1P1	ALMS1 pseudogene 1	C8H15N3O4	Amino acid/Peptide
Idx_524	N-a-Acetylcitrulline	ENSG00000163016	1935	4.64147e-49	2.81487e-24	8.19046e-27	0.0487207	0.951279	GTEx_V8_Artery_Tibial_ge	rs6546869, rs6546854, rs10178409, rs13409366, rs10182082, rs10168931, rs13431529, rs7596773, rs13408433, rs4547554, rs10201159, rs6744398, rs7587577	ALMS1P1	ALMS1 pseudogene 1	C8H15N3O4	Amino acid/Peptide
Idx_540	5-Hydroxy-L-tryptophan	ENSG00000088926	2556	2.55556e-23	2.10555e-23	0.044996	0.0361538	0.91885	GTEx_small_intestine_ge	rs1912826, rs3836616, rs4241815, rs4241816, rs4241817, rs4241818, rs4253248, rs11132382, rs2048, rs34970894, rs4862669, rs12331618, rs4253271, rs4253272, rs4253252, rs4241819, rs4253254	F11	coagulation factor XI	C11H12N2O3	Xenobiotic
Idx_542	N-Acetylgalactosamine	ENSG00000088926	2505	4.23832e-17	1.25876e-15	0.00166932	0.0486285	0.949702	GTEx_V8_Brain_Cortex_ge	rs11132382, rs2048, rs4862669, rs4253311, rs4253271, rs4253272, rs34970894, rs12331618, rs3836616, rs1912826, rs4241815, rs4241816, rs4241817, rs4241818, rs4253248, rs4253252, rs4253254, rs4253255, rs4861708, rs35984397, rs1973612, rs1511801, rs3775298, rs4253238	F11	coagulation factor XI	C8H15NO6	Carbohydrate
Idx_542	N-Acetylgalactosamine	ENSG00000088926	2499	4.61019e-16	1.23398e-15	0.0180188	0.0472952	0.934686	GTEx_brain_hippocampus_ge	rs11132382, rs2048, rs4862669, rs4253271, rs4253272, rs34970894, rs12331618, rs1511801, rs3775298, rs4253238, rs4861708, rs3733402, rs1912826, rs4253311, rs4241815, rs4241816, rs4241817, rs4241818, rs4253248, rs4253252, rs4253254, rs4253255, rs142201367, rs3836616, rs35984397	F11	coagulation factor XI	C8H15NO6	Carbohydrate
Idx_542	N-Acetylgalactosamine	ENSG00000088926	2499	1.15944e-15	9.48623e-16	0.0453164	0.0361582	0.918525	GTEx_small_intestine_ge	rs11132382, rs2048, rs34970894, rs4862669, rs12331618, rs3836616, rs1912826, rs4241815, rs4241816, rs4241817, rs4241818, rs4253248, rs4253252, rs4253271, rs4253272, rs4253254, rs4253255, rs4241819, rs1511801, rs3775298	F11	coagulation factor XI	C8H15NO6	Carbohydrate
Idx_588	Isoleucyl-Valine	ENSG00000088926	2561	1.46e-18	1.20376e-18	0.0473745	0.0381454	0.91448	GTEx_small_intestine_ge	rs4253252, rs1912826, rs4241815, rs4241816, rs4241817, rs4241818, rs4253248, rs11132382, rs2048, rs34970894, rs4862669, rs12331618, rs4253282, rs3836616, rs4253254, rs4253255, rs4253271, rs4253272, rs35984397	F11	coagulation factor XI	C11H22N2O3	Amino acid/Peptide
Idx_645	threo-Syringoylglycerol	ENSG00000119943	2062	1.22505e-35	2.40526e-11	1.07436e-26	0.0201142	0.979886	GENCORD_fibroblast_ge	rs4488133, rs7072216, rs2147896, rs4539242, rs942813, rs942814, rs10786415, rs7905265, rs10883083, rs1079179, rs59667296, rs10786414, rs11189591, rs2182168, rs755126, rs7916469, rs2182169	PYROXD2	pyridine nucleotide-disulphide oxidoreductase domain 2	C11H16O6	Other
Idx_645	threo-Syringoylglycerol	ENSG00000119943	1949	3.02378e-27	2.58204e-11	2.65175e-18	0.0216652	0.978335	GTEx_V8_Brain_Anterior_cingulate_cortex_BA24_ge	rs4488133, rs7072216, rs2147896, rs4539242, rs942813, rs7905265, rs10786415, rs942814, rs10883083	PYROXD2	pyridine nucleotide-disulphide oxidoreductase domain 2	C11H16O6	Other
Idx_645	threo-Syringoylglycerol	ENSG00000119943	1949	2.71898e-28	2.58566e-11	2.38445e-19	0.021697	0.978303	GTEx_V8_Brain_Cortex_ge	rs2147896, rs4539242, rs942813, rs4488133, rs7072216, rs10786415, rs942814, rs10883083, rs1079179, rs7905265, rs2147895, rs755126, rs7916469	PYROXD2	pyridine nucleotide-disulphide oxidoreductase domain 2	C11H16O6	Other
Idx_645	threo-Syringoylglycerol	ENSG00000119943	1945	1.82766e-25	2.70682e-11	1.60279e-16	0.0227606	0.977239	GTEx_adipose_visceral_ge	rs4488133, rs7072216, rs2147896, rs5787280, rs942813, rs4539242, rs7905265	PYROXD2	pyridine nucleotide-disulphide oxidoreductase domain 2	C11H16O6	Other
Idx_645	threo-Syringoylglycerol	ENSG00000119943	2063	2.56821e-27	3.10523e-11	2.25231e-18	0.026259	0.973741	Peng_2018_placenta_naive_ge	rs4488133, rs7072216, rs2147896, rs4539242, rs942813, rs942814, rs10786415, rs7905265, rs59667296, rs10883083	PYROXD2	pyridine nucleotide-disulphide oxidoreductase domain 2	C11H16O6	Other
Idx_645	threo-Syringoylglycerol	ENSG00000119943	1945	1.59128e-21	3.14378e-11	1.39549e-12	0.0265964	0.973404	GTEx_adrenal_gland_ge	rs1079179, rs2147895, rs2182168, rs755126, rs7916469, rs2182169, rs7097824, rs10883084, rs2274247, rs11189591	PYROXD2	pyridine nucleotide-disulphide oxidoreductase domain 2	C11H16O6	Other
Idx_645	threo-Syringoylglycerol	ENSG00000119943	1949	2.43028e-26	3.19753e-11	2.13126e-17	0.0270682	0.972932	GTEx_V8_Brain_Amygdala_ge	rs6584192, rs4488133, rs7072216, rs1079179, rs2147896, rs4539242, rs2182168, rs755126, rs7916469, rs2182169, rs942813, rs7097824, rs10883084, rs10786415, rs942814, rs10883083, rs2274247	PYROXD2	pyridine nucleotide-disulphide oxidoreductase domain 2	C11H16O6	Other
Idx_645	threo-Syringoylglycerol	ENSG00000119943	1949	1.87369e-38	3.22054e-11	1.64316e-29	0.0272702	0.97273	GTEx_V8_Adrenal_Gland_ge	rs1079179, rs2182168, rs755126, rs7916469, rs2182169, rs7097824, rs10883084, rs2274247	PYROXD2	pyridine nucleotide-disulphide oxidoreductase domain 2	C11H16O6	Other
Idx_645	threo-Syringoylglycerol	ENSG00000119943	1949	2.71198e-66	3.25212e-11	2.37831e-57	0.0275474	0.972453	GTEx_V8_Artery_Aorta_ge	rs2147895, rs2182168, rs755126, rs7916469, rs10883084, rs2274247	PYROXD2	pyridine nucleotide-disulphide oxidoreductase domain 2	C11H16O6	Other
Idx_645	threo-Syringoylglycerol	ENSG00000119943	1949	5.91887e-21	3.32387e-11	5.19064e-12	0.0281773	0.971823	GTEx_V8_Brain_Nucleus_accumbens_basal_ganglia_ge	rs2147896, rs4539242, rs7905265, rs10786414, rs942813, rs10786415, rs942814, rs4488133, rs10883083, rs7072216	PYROXD2	pyridine nucleotide-disulphide oxidoreductase domain 2	C11H16O6	Other
Idx_645	threo-Syringoylglycerol	ENSG00000119943	1949	2.08659e-17	3.32998e-11	1.82986e-08	0.0282309	0.971769	GTEx_V8_Brain_Frontal_Cortex_BA9_ge	rs1079179, rs2147895, rs2182168, rs755126, rs7916469, rs2182169, rs7097824, rs6584192, rs10883084, rs2274247, rs11189591	PYROXD2	pyridine nucleotide-disulphide oxidoreductase domain 2	C11H16O6	Other
Idx_645	threo-Syringoylglycerol	ENSG00000119943	1945	7.60516e-34	3.33923e-11	6.66944e-25	0.0283121	0.971688	GTEx_esophagus_gej_ge	rs2182168, rs755126, rs7916469, rs2147895, rs10883084, rs2274247, rs1079179, rs6584192	PYROXD2	pyridine nucleotide-disulphide oxidoreductase domain 2	C11H16O6	Other
Idx_645	threo-Syringoylglycerol	ENSG00000119943	1949	8.48985e-16	3.37583e-11	7.44528e-07	0.0286334	0.971366	GTEx_V8_Vagina_ge	rs2147895, rs2182168, rs755126, rs7916469, rs1079179, rs2274247, rs2182169, rs7097824, rs6584192, rs10883084	PYROXD2	pyridine nucleotide-disulphide oxidoreductase domain 2	C11H16O6	Other
Idx_645	threo-Syringoylglycerol	ENSG00000119943	1945	6.38483e-14	3.38538e-11	5.59926e-05	0.0287173	0.971227	GTEx_brain_anterior_cingulate_cortex_ge	rs4488133, rs7072216, rs2147896, rs4539242, rs942813, rs7905265, rs10786415, rs942814, rs10883083, rs2147895, rs59667296, rs1079179, rs10786414, rs2182168, rs755126, rs7916469, rs2182169, rs6584192, rs11189581, rs7097824, rs5787280, rs10883084	PYROXD2	pyridine nucleotide-disulphide oxidoreductase domain 2	C11H16O6	Other
Idx_645	threo-Syringoylglycerol	ENSG00000119943	2063	2.51333e-48	3.40652e-11	2.20418e-39	0.028904	0.971096	CEDAR_transverse_colon_microarray	rs2147895, rs2147896, rs4539242, rs1079179, rs2182168, rs755126, rs7916469, rs2182169, rs7097824, rs942814, rs10786415, rs4345897, rs10883083, rs10883084, rs7072216, rs2147897, rs2182170, rs2274247, rs7082192, rs4488133, rs2296438	PYROXD2	pyridine nucleotide-disulphide oxidoreductase domain 2	C11H16O6	Other
Idx_645	threo-Syringoylglycerol	ENSG00000119943	1945	1.96984e-65	3.41501e-11	1.72748e-56	0.0289773	0.971023	GTEx_artery_tibial_ge	rs2182168, rs755126, rs7916469, rs2147895, rs2274247, rs10883084	PYROXD2	pyridine nucleotide-disulphide oxidoreductase domain 2	C11H16O6	Other
Idx_645	threo-Syringoylglycerol	ENSG00000119943	1945	4.85419e-20	3.53691e-11	4.25695e-11	0.0300474	0.969953	GTEx_artery_coronary_ge	rs2147895, rs1079179, rs2182168, rs755126, rs7916469, rs10883084, rs2182169, rs7097824, rs2274247, rs6584192	PYROXD2	pyridine nucleotide-disulphide oxidoreductase domain 2	C11H16O6	Other
Idx_645	threo-Syringoylglycerol	ENSG00000119943	2060	7.37122e-37	3.53874e-11	6.46452e-28	0.0300647	0.969935	FUSION_adipose_naive_ge	rs2147895, rs1079179, rs2182168, rs755126, rs7916469, rs2182169, rs7097824, rs6584192, rs10883084, rs11189591, rs2182170, rs2147897, rs4345897, rs7082192	PYROXD2	pyridine nucleotide-disulphide oxidoreductase domain 2	C11H16O6	Other
Idx_645	threo-Syringoylglycerol	ENSG00000119943	2061	3.38021e-71	3.56081e-11	2.96442e-62	0.0302584	0.969742	TwinsUK_fat_ge	rs2147895, rs1079179, rs755126, rs7916469, rs2182169, rs7097824, rs11189591, rs10883084, rs2147897, rs2274247, rs2182170, rs4345897, rs7082192, rs2182168	PYROXD2	pyridine nucleotide-disulphide oxidoreductase domain 2	C11H16O6	Other
Idx_645	threo-Syringoylglycerol	ENSG00000119943	1945	1.57411e-25	3.66099e-11	1.38043e-16	0.0311367	0.968863	GTEx_artery_aorta_ge	rs2182168, rs755126, rs7916469, rs1079179, rs10883084, rs6584192, rs2182169, rs2274247, rs7097824, rs2147895	PYROXD2	pyridine nucleotide-disulphide oxidoreductase domain 2	C11H16O6	Other
Idx_645	threo-Syringoylglycerol	ENSG00000119943	1945	5.22481e-29	3.68334e-11	4.58197e-20	0.0313329	0.968667	GTEx_adipose_subcutaneous_ge	rs1079179, rs755126, rs7916469, rs2182168, rs2182169, rs10883084, rs7097824, rs2274247, rs6584192	PYROXD2	pyridine nucleotide-disulphide oxidoreductase domain 2	C11H16O6	Other
Idx_645	threo-Syringoylglycerol	ENSG00000119943	2063	7.03168e-21	3.88923e-11	6.16675e-12	0.0331415	0.966859	CEDAR_T-cell_CD4_microarray	rs2147896, rs7072216, rs4539242, rs4488133, rs7905265, rs942813, rs10786415, rs942814, rs1079179, rs2147895, rs10883083, rs10786414, rs5787280, rs2182168, rs755126, rs7916469, rs2182169, rs7097824, rs59667296, rs10883084, rs6584192, rs11189591, rs4345897, rs2147897, rs2182170	PYROXD2	pyridine nucleotide-disulphide oxidoreductase domain 2	C11H16O6	Other
Idx_645	threo-Syringoylglycerol	ENSG00000119943	1945	2.86275e-13	3.94833e-11	0.00025105	0.0336593	0.96609	GTEx_brain_cortex_ge	rs1079179, rs755126, rs7916469, rs2182169, rs7097824, rs6584192, rs10883084, rs2147895, rs2147896, rs2274247, rs2182168, rs4488133, rs7072216, rs4539242, rs11189591, rs942813, rs2147897, rs2182170, rs4345897, rs7082192, rs2296438, rs7905265	PYROXD2	pyridine nucleotide-disulphide oxidoreductase domain 2	C11H16O6	Other
Idx_645	threo-Syringoylglycerol	ENSG00000119943	2062	2.03413e-27	4.28343e-11	1.78392e-18	0.036602	0.963398	CommonMind_DLPFC_naive_ge	rs7072216, rs4488133, rs2147896, rs4539242, rs1079179, rs2182169, rs10786415, rs942814, rs7905265, rs755126, rs7916469, rs2182168, rs7097824, rs10883083, rs6584192, rs10786414, rs942813, rs2274247, rs10883084	PYROXD2	pyridine nucleotide-disulphide oxidoreductase domain 2	C11H16O6	Other
Idx_645	threo-Syringoylglycerol	ENSG00000119943	1949	1.36844e-19	4.40846e-11	1.20007e-10	0.0376983	0.962302	GTEx_V8_Brain_Caudate_basal_ganglia_ge	rs4488133, rs7072216, rs2147896, rs59667296, rs4539242, rs7905265, rs10786415, rs942814, rs5787280, rs10883083, rs942813	PYROXD2	pyridine nucleotide-disulphide oxidoreductase domain 2	C11H16O6	Other
Idx_645	threo-Syringoylglycerol	ENSG00000119943	1949	4.79768e-133	4.51129e-11	4.20739e-124	0.0386009	0.961399	GTEx_V8_Artery_Tibial_ge	rs10883084, rs755126, rs7916469, rs2182168, rs2274247	PYROXD2	pyridine nucleotide-disulphide oxidoreductase domain 2	C11H16O6	Other
Idx_645	threo-Syringoylglycerol	ENSG00000119943	1949	5.58413e-29	4.54335e-11	4.89708e-20	0.0388824	0.961118	GTEx_V8_Ovary_ge	rs1079179, rs2182168, rs755126, rs7916469, rs2182169, rs7097824, rs6584192, rs10883084, rs2274247, rs2147895, rs5787280, rs4488133, rs7072216	PYROXD2	pyridine nucleotide-disulphide oxidoreductase domain 2	C11H16O6	Other
Idx_645	threo-Syringoylglycerol	ENSG00000119943	1945	6.38448e-12	3.95272e-11	0.00559895	0.0337032	0.960698	GTEx_brain_frontal_cortex_ge	rs1079179, rs2147895, rs2182168, rs755126, rs7916469, rs2182169, rs7097824, rs6584192, rs10883084, rs2274247, rs11189591, rs4488133, rs7072216, rs2147896, rs2147897, rs2182170, rs4345897, rs7082192, rs4539242, rs7905265, rs2296438	PYROXD2	pyridine nucleotide-disulphide oxidoreductase domain 2	C11H16O6	Other
Idx_645	threo-Syringoylglycerol	ENSG00000119943	2063	1.6574e-15	4.791e-11	1.45354e-06	0.0410579	0.958941	CEDAR_T-cell_CD8_microarray	rs2147895, rs1079179, rs2147896, rs4488133, rs2182168, rs755126, rs7916469, rs4539242, rs7072216, rs2182169, rs7097824, rs10883084, rs10786415, rs942814, rs7905265, rs2182170, rs2147897, rs4345897, rs10883083, rs2274247, rs7082192, rs11189591, rs6584192, rs2296438, rs59667296, rs10786414	PYROXD2	pyridine nucleotide-disulphide oxidoreductase domain 2	C11H16O6	Other
Idx_645	threo-Syringoylglycerol	ENSG00000119943	1945	9.57024e-16	4.89328e-11	8.39274e-07	0.0419542	0.958045	GTEx_brain_amygdala_ge	rs11189581, rs1079179, rs6584192, rs2182168, rs755126, rs7916469, rs2182169, rs7097824, rs7905265, rs7096654, rs10883084, rs4488133, rs7072216, rs2147895, rs2274247, rs2147896, rs10786414, rs10883082, rs4539242, rs10786415, rs942814, rs11189591, rs942813, rs10883083	PYROXD2	pyridine nucleotide-disulphide oxidoreductase domain 2	C11H16O6	Other
Idx_645	threo-Syringoylglycerol	ENSG00000119943	1945	1.40261e-16	5.27793e-11	1.23004e-07	0.0453308	0.954669	GTEx_brain_substantia_nigra_ge	rs4488133, rs7072216, rs2147896, rs4539242, rs942813, rs7905265, rs10786415, rs942814, rs2147895, rs10883083, rs1079179, rs59667296, rs2182168, rs755126, rs7916469, rs2182169, rs7097824, rs6584192, rs10883084, rs2147897, rs2182170, rs4345897	PYROXD2	pyridine nucleotide-disulphide oxidoreductase domain 2	C11H16O6	Other
Idx_645	threo-Syringoylglycerol	ENSG00000119943	2063	7.39724e-19	5.33359e-11	6.48734e-10	0.0458212	0.954179	ROSMAP_brain_naive_ge	rs7072216, rs2147896, rs7905265, rs4539242, rs10883083, rs942814, rs10786415, rs942813, rs10786414, rs4488133, rs59667296, rs2147895, rs5787280, rs1079179, rs2182168, rs755126, rs7916469, rs2182169, rs7097824, rs10883084	PYROXD2	pyridine nucleotide-disulphide oxidoreductase domain 2	C11H16O6	Other
Idx_645	threo-Syringoylglycerol	ENSG00000119943	1945	7.82543e-13	5.28838e-11	0.00068626	0.0454233	0.95389	GTEx_brain_spinal_cord_ge	rs1079179, rs2182168, rs755126, rs7916469, rs2182169, rs4488133, rs2147895, rs7072216, rs7097824, rs6584192, rs10883084, rs2147896, rs4539242, rs2274247, rs7905265, rs942813, rs10786415, rs942814, rs11189591, rs2147897, rs2182170, rs4345897, rs10883083, rs7082192	PYROXD2	pyridine nucleotide-disulphide oxidoreductase domain 2	C11H16O6	Other
Idx_645	threo-Syringoylglycerol	ENSG00000119943	1945	3.18599e-12	5.07157e-11	0.002794	0.0435222	0.953684	GTEx_brain_hippocampus_ge	rs2147895, rs1079179, rs2182168, rs755126, rs7916469, rs2182169, rs7097824, rs10883084, rs11189591, rs6584192, rs4488133, rs2147896, rs7072216, rs2274247, rs4539242, rs942813, rs2147897, rs2182170, rs4345897, rs7082192, rs10786415, rs942814	PYROXD2	pyridine nucleotide-disulphide oxidoreductase domain 2	C11H16O6	Other
Idx_645	threo-Syringoylglycerol	ENSG00000119943	2063	1.53599e-15	5.55279e-11	1.34706e-06	0.0477455	0.952253	CEDAR_monocyte_CD14_microarray	rs2147896, rs7072216, rs4539242, rs4488133, rs10786415, rs942814, rs2147895, rs1079179, rs10883083, rs7905265, rs942813, rs2182168, rs755126, rs7916469, rs59667296, rs2182169, rs7097824, rs10883084, rs10786414, rs6584192, rs11189591, rs2182170, rs4345897, rs2147897	PYROXD2	pyridine nucleotide-disulphide oxidoreductase domain 2	C11H16O6	Other
Idx_645	threo-Syringoylglycerol	ENSG00000119943	1945	5.16821e-11	4.71209e-11	0.0453233	0.040409	0.914268	GTEx_brain_nucleus_accumbens_ge	rs2147896, rs1079179, rs2147895, rs4539242, rs4488133, rs7072216, rs2182168, rs755126, rs7916469, rs2182169, rs6584192, rs7097824, rs7905265, rs10883084, rs942813, rs10786415, rs942814, rs2274247, rs10883083, rs11189591, rs59667296, rs2147897, rs2182170, rs4345897, rs7082192, rs10786414	PYROXD2	pyridine nucleotide-disulphide oxidoreductase domain 2	C11H16O6	Other
Idx_798	Leucyl-phenylalanine	ENSG00000088926	2433	1.92782e-08	5.14076e-08	0.0161332	0.0420793	0.941787	GTEx_brain_hippocampus_ge	rs142201367, rs3733402, rs4253271, rs4253272, rs1511801, rs3775298, rs4253238, rs35984397, rs4253282, rs4253252, rs4253254, rs4253255, rs4861708, rs12331618, rs11132382, rs2048, rs4862669, rs4253281, rs1912826, rs4241815, rs4241816, rs4241817, rs4241818, rs4253248, rs34970894	F11	coagulation factor XI	C15H22N2O3	Amino acid/Peptide
Idx_905	Arachidonic acid	ENSG00000134824	1615	2.38351e-12	1.69668e-09	6.95816e-05	0.0485798	0.951351	Schmiedel_2018_CD8_T-cell_anti-CD3-CD28_ge	rs1535, rs174546, rs174545, rs174550, rs174553, rs174547, rs174551, rs174554, rs174541, rs102274, rs35473591, rs4246215, rs174562, rs174536, rs5792235, rs174568, rs11320420, rs3834458, rs174566, rs174567, rs174564, rs174537	FADS2	fatty acid desaturase 2	C20H32O2	Lipid
Idx_905	Arachidonic acid	ENSG00000134825	1602	1.61724e-16	1.26657e-09	4.67672e-09	0.0356623	0.964338	BLUEPRINT_T-cell_ge	rs1535, rs174567, rs174545, rs174546, rs174566, rs174550, rs174553, rs174547, rs174551, rs174554, rs5792235, rs102274, rs174594, rs174592, rs174564, rs99780, rs35473591, rs174562, rs174568, rs174574, rs174578, rs3834458, rs174576, rs174581	TMEM258	transmembrane protein 258	C20H32O2	Lipid
Idx_905	Arachidonic acid	ENSG00000134825	1615	1.43765e-10	1.33908e-09	0.00419692	0.038134	0.957669	Schmiedel_2018_B-cell_naive_ge	rs1535, rs174566, rs174567, rs174546, rs174545, rs174550, rs174553, rs174551, rs174547, rs174554, rs174541, rs5792235, rs4246215, rs35473591, rs174562, rs174564, rs102274, rs174568, rs3834458, rs174594, rs174574, rs99780, rs174536, rs11320420	TMEM258	transmembrane protein 258	C20H32O2	Lipid
Idx_905	Arachidonic acid	ENSG00000134825	1615	4.99775e-13	1.52621e-09	1.45899e-05	0.043598	0.956387	Bossini-Castillo_2019_Treg_naive_ge	rs1535, rs174567, rs174566, rs5792235, rs99780, rs174546, rs174545, rs174550, rs174551, rs174553, rs174554, rs174547, rs174564, rs35473591, rs174578, rs174562, rs174568, rs3834458, rs174581, rs174576, rs5792239	TMEM258	transmembrane protein 258	C20H32O2	Lipid
Idx_905	Arachidonic acid	ENSG00000134825	1616	1.85586e-10	1.3867e-09	0.00541778	0.0395267	0.955055	CEDAR_B-cell_CD19_microarray	rs1535, rs174541, rs4246215, rs174545, rs174546, rs174551, rs174553, rs174554, rs174550, rs174547, rs102274, rs5792235, rs35473591, rs174566, rs174567, rs174562, rs174536, rs174568, rs3834458, rs174537	TMEM258	transmembrane protein 258	C20H32O2	Lipid
Idx_905	Arachidonic acid	ENSG00000134825	1505	4.48927e-10	1.23116e-09	0.0124556	0.0332043	0.95434	GTEx_V8_Brain_Putamen_basal_ganglia_ge	rs1535, rs174566, rs4246215, rs5792235, rs174541, rs174567, rs174564, rs174568, rs174594, rs3834458, rs174545, rs174546, rs174536, rs174550, rs174553, rs174554, rs174547, rs174537, rs174599, rs102274	TMEM258	transmembrane protein 258	C20H32O2	Lipid
Idx_905	Arachidonic acid	ENSG00000134825	1505	9.30688e-11	1.59412e-09	0.00258221	0.043275	0.954143	GTEx_V8_Heart_Atrial_Appendage_ge	rs1535, rs4246215, rs174541, rs174545, rs174546, rs174536, rs102274, rs174550, rs174554, rs174547, rs174553, rs35473591, rs5792235, rs174568, rs3834458, rs174537, rs174562	TMEM258	transmembrane protein 258	C20H32O2	Lipid
Idx_905	Arachidonic acid	ENSG00000134825	1616	1.7826e-12	1.61585e-09	5.20393e-05	0.0462175	0.95373	TwinsUK_LCL_ge	rs1535, rs174541, rs4246215, rs174546, rs174545, rs174550, rs174553, rs174554, rs174547, rs174551, rs174567, rs102274, rs174566, rs11320420, rs35473591, rs5792235, rs174562, rs174564, rs174536, rs174568, rs3834458	TMEM258	transmembrane protein 258	C20H32O2	Lipid
Idx_905	Arachidonic acid	ENSG00000134825	1616	1.45456e-12	1.67704e-09	4.24629e-05	0.0480058	0.951952	ROSMAP_brain_naive_ge	rs1535, rs174546, rs174545, rs174550, rs174551, rs174553, rs174554, rs174547, rs174541, rs4246215, rs5792235, rs174567, rs102274, rs174566, rs174564, rs174536, rs35473591, rs174562, rs99780, rs174537, rs174576, rs174568, rs3834458, rs174594	TMEM258	transmembrane protein 258	C20H32O2	Lipid
Idx_905	Arachidonic acid	ENSG00000134825	1500	8.52349e-12	1.76113e-09	0.00023649	0.0479111	0.951852	GTEx_skin_sun_exposed_ge	rs1535, rs174545, rs174546, rs174550, rs174554, rs174547, rs102274, rs4246215, rs174541, rs174553, rs174536, rs35473591, rs174568, rs3834458, rs174562, rs174537, rs5792235	TMEM258	transmembrane protein 258	C20H32O2	Lipid
Idx_905	Arachidonic acid	ENSG00000134825	1500	4.3323e-10	1.72238e-09	0.01202	0.0468465	0.941133	GTEx_muscle_ge	rs1535, rs174541, rs4246215, rs174545, rs174546, rs174553, rs174550, rs174554, rs174547, rs3834458, rs102274, rs35473591, rs5792235, rs174562, rs174568, rs174536	TMEM258	transmembrane protein 258	C20H32O2	Lipid
Idx_905	Arachidonic acid	ENSG00000134825	1505	5.19934e-10	1.67376e-09	0.0144257	0.0454989	0.940075	GTEx_V8_Skin_Not_Sun_Exposed_Suprapubic_ge	rs4246215, rs174541, rs1535, rs5792235, rs174545, rs174546, rs174553, rs174550, rs174554, rs174547, rs102274, rs99780, rs35473591, rs174536, rs174566	TMEM258	transmembrane protein 258	C20H32O2	Lipid
Idx_905	Arachidonic acid	ENSG00000149485	1505	1.6729e-14	2.71368e-10	4.6415e-07	0.0065357	0.993464	GTEx_V8_Colon_Sigmoid_ge	rs1535, rs5792235	FADS1	fatty acid desaturase 1	C20H32O2	Lipid
Idx_905	Arachidonic acid	ENSG00000149485	1500	7.73195e-13	4.61224e-10	2.14525e-05	0.0118086	0.98817	GTEx_colon_sigmoid_ge	rs1535, rs5792235, rs174564, rs174541, rs4246215, rs174545	FADS1	fatty acid desaturase 1	C20H32O2	Lipid
Idx_905	Arachidonic acid	ENSG00000149485	1505	3.76646e-11	9.00835e-10	0.00104501	0.0240189	0.974936	GTEx_V8_Esophagus_Gastroesophageal_Junction_ge	rs1535, rs5792235, rs174541, rs4246215, rs174545, rs174546, rs174550, rs174553, rs174554, rs174547, rs102274, rs174567, rs35473591, rs174568, rs3834458, rs174566, rs174562	FADS1	fatty acid desaturase 1	C20H32O2	Lipid
Idx_905	Arachidonic acid	ENSG00000149485	1616	6.78783e-14	9.56268e-10	1.98156e-06	0.0269432	0.973055	ROSMAP_brain_naive_ge	rs174541, rs4246215, rs1535, rs174545, rs174546, rs174567, rs174547, rs174553, rs174554, rs174551, rs174550, rs174566, rs5792235, rs102274, rs174564, rs99780, rs174536	FADS1	fatty acid desaturase 1	C20H32O2	Lipid
Idx_905	Arachidonic acid	ENSG00000149485	1500	7.23872e-13	1.14338e-09	2.0084e-05	0.030754	0.969226	GTEx_thyroid_ge	rs1535, rs174541, rs4246215, rs5792235, rs102274, rs174545, rs174546, rs174553, rs174550, rs174554, rs174547, rs174567, rs174566, rs35473591	FADS1	fatty acid desaturase 1	C20H32O2	Lipid
Idx_905	Arachidonic acid	ENSG00000149485	1505	1.85996e-10	1.25944e-09	0.00516049	0.0339827	0.960857	GTEx_V8_Adipose_Visceral_Omentum_ge	rs1535, rs174567, rs174594, rs174553, rs174541, rs174566, rs4246215, rs5792235, rs174545, rs174546, rs174550, rs174554, rs174547, rs102274, rs35473591, rs174592, rs174564, rs174562, rs3834458, rs174568, rs174578, rs99780, rs174581	FADS1	fatty acid desaturase 1	C20H32O2	Lipid
Idx_905	Arachidonic acid	ENSG00000149485	1505	4.9324e-12	1.52646e-09	0.00013685	0.0413934	0.95847	GTEx_V8_Brain_Hypothalamus_ge	rs1535, rs99780, rs4246215, rs174566, rs174541, rs174567, rs174564, rs174545, rs174546, rs174550, rs174553, rs174554, rs5792235, rs174547, rs174537, rs102274, rs174578, rs174536, rs174568, rs3834458, rs35473591, rs174562, rs174584, rs174576	FADS1	fatty acid desaturase 1	C20H32O2	Lipid
Idx_905	Arachidonic acid	ENSG00000149485	1505	4.77648e-29	1.66687e-09	1.32524e-21	0.045293	0.954707	GTEx_V8_Brain_Cerebellar_Hemisphere_ge	rs174541, rs174545, rs174546, rs174550, rs174553, rs174554, rs174547, rs4246215, rs35473591, rs174562, rs102274	FADS1	fatty acid desaturase 1	C20H32O2	Lipid
Idx_905	Arachidonic acid	ENSG00000149485	1500	1.00017e-24	1.67264e-09	2.77499e-17	0.0454533	0.954547	GTEx_brain_cerebellar_hemisphere_ge	rs174545, rs174546, rs174550, rs174553, rs174554, rs174547, rs102274, rs35473591, rs4246215, rs174568, rs174541, rs174562	FADS1	fatty acid desaturase 1	C20H32O2	Lipid
Idx_905	Arachidonic acid	ENSG00000149485	1500	3.04137e-10	1.68965e-09	0.00843835	0.0459341	0.945628	GTEx_esophagus_gej_ge	rs1535, rs174541, rs4246215, rs174545, rs174546, rs174550, rs174553, rs174554, rs5792235, rs174547, rs174564, rs102274, rs174567, rs174568, rs3834458, rs174566, rs35473591, rs174562, rs174536, rs174537	FADS1	fatty acid desaturase 1	C20H32O2	Lipid
Idx_905	Arachidonic acid	ENSG00000149485	1500	6.49863e-10	1.35522e-09	0.0180306	0.0366556	0.945314	GTEx_brain_hypothalamus_ge	rs1535, rs174541, rs4246215, rs174545, rs174546, rs174550, rs174553, rs174554, rs174567, rs174547, rs102274, rs174594, rs5792235, rs35473591, rs174566, rs174562, rs174564, rs99780, rs174568, rs3834458, rs174574, rs174536, rs174581	FADS1	fatty acid desaturase 1	C20H32O2	Lipid
Idx_905	Arachidonic acid	ENSG00000167995	1505	9.77916e-10	1.07711e-09	0.0271325	0.0289407	0.943927	GTEx_V8_Esophagus_Muscularis_ge	rs1535, rs174541, rs4246215, rs5792235, rs174566, rs174567, rs174553, rs174545, rs174546, rs174550, rs174554, rs174547, rs174536, rs102274, rs35473591, rs174562, rs174568	BEST1	bestrophin 1	C20H32O2	Lipid
Idx_905	Arachidonic acid	ENSG00000168496	1505	7.17821e-11	1.76809e-09	0.00199161	0.0481061	0.949902	GTEx_V8_Muscle_Skeletal_ge	rs1535, rs4246215, rs174541, rs174566, rs174567, rs174578, rs174564, rs102274, rs174545, rs174546, rs174553, rs174550, rs174554, rs5792235, rs174547, rs174536, rs174576, rs174583, rs174537, rs174581, rs174577, rs174584, rs99780	FEN1	flap structure-specific endonuclease 1	C20H32O2	Lipid
Idx_905	Arachidonic acid	ENSG00000221968	1500	4.4813e-10	1.07975e-09	0.0124335	0.0289993	0.958567	GTEx_liver_ge	rs1535, rs174566, rs174567, rs5792235, rs4246215, rs174541, rs99780, rs174545, rs174546, rs174550, rs174553, rs174554, rs174547, rs174568, rs3834458, rs174536, rs174564, rs102274, rs174560	FADS3	fatty acid desaturase 3	C20H32O2	Lipid
Idx_905	Arachidonic acid	ENSG00000221968	1616	1.84606e-10	1.62508e-09	0.00538917	0.0464927	0.948118	TwinsUK_LCL_ge	rs1535, rs4246215, rs174541, rs174566, rs174567, rs174551, rs174553, rs174554, rs174545, rs5792235, rs174546, rs174550, rs174547, rs174564, rs99780, rs35473591, rs174594, rs102274, rs174568, rs3834458, rs174562, rs174574, rs174536, rs11320420, rs174578	FADS3	fatty acid desaturase 3	C20H32O2	Lipid
Idx_905	Arachidonic acid	ENSG00000289268	1500	4.95605e-13	1.04292e-09	1.37506e-05	0.0279639	0.972022	GTEx_adrenal_gland_ge	rs174566, rs174567, rs1535, rs174564, rs174541, rs4246215, rs174553, rs174545, rs174546, rs174550, rs174554, rs174547, rs5792235, rs102274		novel transcript	C20H32O2	Lipid
Idx_905	Arachidonic acid	ENSG00000289268	1616	1.24304e-10	9.79385e-10	0.00362879	0.0276224	0.968749	GENCORD_fibroblast_ge	rs1535, rs174541, rs4246215, rs5792235, rs174546, rs174545, rs174550, rs174551, rs174553, rs174554, rs174547, rs35473591, rs102274, rs174562, rs174568, rs3834458		novel transcript	C20H32O2	Lipid
Idx_905	Arachidonic acid	ENSG00000289268	1500	2.56055e-12	1.29147e-09	7.10429e-05	0.0348672	0.965062	GTEx_fibroblast_ge	rs1535, rs174567, rs99780, rs174564, rs174566, rs5792235, rs174594, rs174578, rs174541, rs174581, rs4246215, rs174592, rs174545, rs174546, rs174550, rs174554, rs174553, rs174547, rs174576, rs174580		novel transcript	C20H32O2	Lipid
Idx_905	Arachidonic acid	ENSG00000289268	1500	5.45718e-13	1.75255e-09	1.5141e-05	0.0476725	0.952312	GTEx_heart_atrial_appendage_ge	rs99780, rs174567, rs174566, rs1535, rs174574, rs5792235, rs174584, rs174578		novel transcript	C20H32O2	Lipid
Idx_905	Arachidonic acid	ENSG00000289268	1613	1.36453e-09	1.51124e-09	0.0398347	0.0432006	0.916965	Nedelec_2016_macrophage_naive_ge	rs1535, rs174567, rs174566, rs5792235, rs174541, rs4246215, rs174546, rs174545, rs174550, rs174554, rs174553, rs174551, rs102274, rs174547, rs174574, rs99780, rs174564, rs174535, rs174536, rs35473591		novel transcript	C20H32O2	Lipid
Idx_968	Butyl (S)-3-hydroxybutyrate glucoside	ENSG00000119673	2473	4.58595e-15	7.31138e-15	0.0191366	0.0295581	0.951305	GTEx_blood_ge	rs11621868, rs55746412, rs62004881, rs72719670, rs62004878, rs62004879, rs111424562	ACOT2	acyl-CoA thioesterase 2	C14H26O8	Lipid
Idx_968	Butyl (S)-3-hydroxybutyrate glucoside	ENSG00000177465	2742	1.17159e-112	4.85882e-15	4.88956e-100	0.0192974	0.980703	FUSION_adipose_naive_ge	rs55746412, rs11621868, rs62004878, rs62004879, rs72719670, rs111424562, rs62004881	ACOT4	acyl-CoA thioesterase 4	C14H26O8	Lipid
Idx_968	Butyl (S)-3-hydroxybutyrate glucoside	ENSG00000177465	2473	2.70387e-17	5.13959e-15	0.00011283	0.0204674	0.97942	GTEx_liver_ge	rs62004881, rs11621868, rs55746412, rs62004878, rs62004879, rs111424562, rs72719670	ACOT4	acyl-CoA thioesterase 4	C14H26O8	Lipid
Idx_968	Butyl (S)-3-hydroxybutyrate glucoside	ENSG00000177465	2473	5.2687e-17	5.29128e-15	0.00021986	0.0211011	0.978679	GTEx_brain_nucleus_accumbens_ge	rs11621868, rs55746412, rs62004878, rs62004879, rs111424562, rs62004881, rs72719670	ACOT4	acyl-CoA thioesterase 4	C14H26O8	Lipid
Idx_968	Butyl (S)-3-hydroxybutyrate glucoside	ENSG00000177465	2742	5.16033e-30	6.62507e-15	2.15364e-17	0.0266761	0.973324	CommonMind_DLPFC_naive_ge	rs55746412, rs11621868, rs55910602, rs62004879, rs62004878, rs111424562, rs72719670	ACOT4	acyl-CoA thioesterase 4	C14H26O8	Lipid
Idx_968	Butyl (S)-3-hydroxybutyrate glucoside	ENSG00000177465	2473	1.03119e-15	5.66079e-15	0.00430303	0.0226487	0.973048	GTEx_brain_cerebellar_hemisphere_ge	rs11621868, rs55746412, rs62004878, rs62004879, rs111424562, rs62004881, rs72719670	ACOT4	acyl-CoA thioesterase 4	C14H26O8	Lipid
Idx_968	Butyl (S)-3-hydroxybutyrate glucoside	ENSG00000177465	2473	1.66876e-20	6.75104e-15	6.96353e-08	0.0271984	0.972802	GTEx_lung_ge	rs11621868, rs62004881, rs72719670, rs62004878, rs62004879, rs55746412, rs111424562	ACOT4	acyl-CoA thioesterase 4	C14H26O8	Lipid
Idx_968	Butyl (S)-3-hydroxybutyrate glucoside	ENSG00000177465	2473	6.52535e-16	6.63139e-15	0.00272294	0.0267013	0.970576	GTEx_esophagus_mucosa_ge	rs11621868, rs55746412, rs72719670, rs62004881, rs62004878, rs62004879, rs111424562	ACOT4	acyl-CoA thioesterase 4	C14H26O8	Lipid
Idx_968	Butyl (S)-3-hydroxybutyrate glucoside	ENSG00000177465	2746	8.87712e-22	7.29188e-15	3.70483e-09	0.0294618	0.970538	ROSMAP_brain_naive_ge	rs11621868, rs55746412, rs62004879, rs62004878, rs111424562, rs62004881, rs72719670, rs55910602	ACOT4	acyl-CoA thioesterase 4	C14H26O8	Lipid
Idx_968	Butyl (S)-3-hydroxybutyrate glucoside	ENSG00000177465	2473	2.3353e-16	8.95096e-15	0.00097449	0.0363885	0.962637	GTEx_adipose_visceral_ge	rs55746412, rs11621868, rs62004878, rs62004879, rs111424562, rs62004881, rs72719670	ACOT4	acyl-CoA thioesterase 4	C14H26O8	Lipid
Idx_968	Butyl (S)-3-hydroxybutyrate glucoside	ENSG00000177465	2473	7.52863e-17	9.53455e-15	0.00031416	0.0388256	0.96086	GTEx_skin_not_sun_exposed_ge	rs11621868, rs55746412, rs72719670, rs62004878, rs62004879, rs111424562, rs62004881	ACOT4	acyl-CoA thioesterase 4	C14H26O8	Lipid
Idx_968	Butyl (S)-3-hydroxybutyrate glucoside	ENSG00000177465	2473	1.81236e-19	9.72489e-15	7.56274e-07	0.0396203	0.960379	GTEx_testis_ge	rs62004881, rs72719670, rs11621868, rs55746412, rs62004878, rs62004879, rs111424562	ACOT4	acyl-CoA thioesterase 4	C14H26O8	Lipid
Idx_968	Butyl (S)-3-hydroxybutyrate glucoside	ENSG00000177465	2473	2.44853e-15	8.15092e-15	0.0102174	0.033056	0.956727	GTEx_brain_anterior_cingulate_cortex_ge	rs11621868, rs55746412, rs62004878, rs62004879, rs111424562, rs62004881, rs72719670	ACOT4	acyl-CoA thioesterase 4	C14H26O8	Lipid
Idx_968	Butyl (S)-3-hydroxybutyrate glucoside	ENSG00000177465	2473	1.00311e-14	7.91116e-15	0.0418584	0.0320862	0.926055	GTEx_brain_putamen_ge	rs11621868, rs55746412, rs62004878, rs62004879, rs111424562, rs62004881, rs72719670	ACOT4	acyl-CoA thioesterase 4	C14H26O8	Lipid
Idx_968	Butyl (S)-3-hydroxybutyrate glucoside	ENSG00000187105	2473	1.97136e-15	1.03413e-14	0.00822623	0.0422031	0.949571	GTEx_ovary_ge	rs11621868, rs55746412, rs62004878, rs62004879, rs111424562, rs62004881, rs72719670	HEATR4	HEAT repeat containing 4	C14H26O8	Lipid
Idx_968	Butyl (S)-3-hydroxybutyrate glucoside	ENSG00000258408	2490	9.57901e-15	1.02546e-14	0.039975	0.0418763	0.918149	GTEx_V8_Ovary_ge	rs11621868, rs55746412, rs62004878, rs62004879, rs111424562, rs62004881, rs72719670	NT5CP2	5',3'-nucleotidase, cytosolic pseudogene 2	C14H26O8	Lipid
Idx_968	Butyl (S)-3-hydroxybutyrate glucoside	ENSG00000279026	2490	1.34184e-22	4.17709e-15	5.59977e-10	0.0164482	0.983552	GTEx_V8_Skin_Sun_Exposed_Lower_leg_ge	rs11621868, rs55746412, rs62004878, rs62004879, rs111424562, rs62004881, rs72719670		TEC	C14H26O8	Lipid
Idx_968	Butyl (S)-3-hydroxybutyrate glucoside	ENSG00000279026	2490	2.95367e-19	6.26178e-15	1.23262e-06	0.0251567	0.974842	GTEx_V8_Muscle_Skeletal_ge	rs11621868, rs55746412, rs62004878, rs62004879, rs111424562, rs72719670, rs62004881		TEC	C14H26O8	Lipid
Idx_968	Butyl (S)-3-hydroxybutyrate glucoside	ENSG00000279026	2490	1.20399e-24	6.61261e-15	5.02447e-12	0.0266223	0.973378	GTEx_V8_Cells_Cultured_fibroblasts_ge	rs11621868, rs62004881, rs72719670, rs62004878, rs62004879, rs55746412, rs111424562		TEC	C14H26O8	Lipid
Idx_968	Butyl (S)-3-hydroxybutyrate glucoside	ENSG00000279026	2490	4.27383e-16	7.06092e-15	0.00178355	0.0284968	0.96972	GTEx_V8_Brain_Cerebellar_Hemisphere_ge	rs11621868, rs55746412, rs62004878, rs62004879, rs111424562, rs62004881, rs72719670		TEC	C14H26O8	Lipid
Idx_968	Butyl (S)-3-hydroxybutyrate glucoside	ENSG00000279026	2490	1.94118e-15	6.08172e-15	0.00810091	0.0244127	0.967486	GTEx_V8_Artery_Coronary_ge	rs11621868, rs55746412, rs62004878, rs62004879, rs111424562, rs72719670, rs62004881		TEC	C14H26O8	Lipid
Idx_968	Butyl (S)-3-hydroxybutyrate glucoside	ENSG00000279026	2490	7.18491e-16	7.3312e-15	0.0029984	0.0296271	0.967375	GTEx_V8_Heart_Atrial_Appendage_ge	rs11621868, rs55746412, rs62004881, rs62004878, rs62004879, rs111424562, rs72719670		TEC	C14H26O8	Lipid
Idx_968	Butyl (S)-3-hydroxybutyrate glucoside	ENSG00000279026	2490	3.18848e-18	8.21223e-15	1.33061e-05	0.0333045	0.966682	GTEx_V8_Testis_ge	rs11621868, rs55746412, rs62004878, rs62004879, rs111424562, rs62004881, rs72719670		TEC	C14H26O8	Lipid
Idx_968	Butyl (S)-3-hydroxybutyrate glucoside	ENSG00000279026	2490	1.92695e-15	7.44078e-15	0.00804154	0.0300899	0.961869	GTEx_V8_Esophagus_Mucosa_ge	rs11621868, rs55746412, rs62004878, rs62004879, rs111424562, rs72719670, rs62004881		TEC	C14H26O8	Lipid
Idx_984	1,5-Dihydroxy-3-methoxy-2-prenylxanthone	ENSG00000104818	2042	1.72927e-14	2.01821e-14	0.0353547	0.0403378	0.924308	CEDAR_B-cell_CD19_microarray	rs632111, rs485073, rs507711, rs507766, rs506897, rs504963, rs507855, rs503279, rs485186, rs603985, rs681343, rs571689, rs2251034, rs492602, rs633372, rs570794, rs2548459, rs2638280, rs2548458, rs602662, rs646327, rs676388, rs692854	CGB2	chorionic gonadotropin subunit beta 2	C19H18O5	Other
Idx_984	1,5-Dihydroxy-3-methoxy-2-prenylxanthone	ENSG00000105538	1861	7.51317e-15	2.30438e-14	0.0150479	0.0452139	0.939738	GTEx_V8_Heart_Atrial_Appendage_ge	rs485073, rs506897, rs507711, rs507766, rs507855, rs504963, rs632111, rs485186, rs603985, rs503279, rs681343, rs570794, rs571689, rs492602, rs2251034, rs646327, rs676388, rs633372, rs602662, rs2548458, rs2548459, rs2638280	RASIP1	Ras interacting protein 1	C19H18O5	Other
Idx_984	1,5-Dihydroxy-3-methoxy-2-prenylxanthone	ENSG00000142233	1846	7.891e-18	1.20539e-14	1.58046e-05	0.0231656	0.976819	GTEx_colon_sigmoid_ge	rs504963, rs506897, rs507711, rs507766, rs507855, rs570794, rs571689, rs503279, rs485073, rs632111, rs485186, rs603985, rs692854, rs646327	NTN5	netrin 5	C19H18O5	Other
Idx_984	1,5-Dihydroxy-3-methoxy-2-prenylxanthone	ENSG00000142233	1847	2.58288e-18	1.26904e-14	5.17318e-06	0.0244418	0.975553	GTEx_spleen_ge	rs506897, rs507711, rs507766, rs485073, rs632111, rs507855, rs504963, rs503279, rs570794, rs571689, rs485186, rs603985, rs676388, rs646327, rs602662, rs2251034, rs633372, rs2452170, rs584768	NTN5	netrin 5	C19H18O5	Other
Idx_984	1,5-Dihydroxy-3-methoxy-2-prenylxanthone	ENSG00000142233	1754	5.63927e-28	1.37727e-14	1.15294e-15	0.0271852	0.972815	ROSMAP_brain_naive_ge	rs632111, rs506897, rs507711, rs507766, rs485073, rs507855, rs504963, rs503279, rs603985, rs485186, rs2251034, rs633372, rs646327, rs570794, rs571689, rs2638280, rs2548458, rs2548459, rs676388, rs692854, rs602662, rs681343	NTN5	netrin 5	C19H18O5	Other
Idx_984	1,5-Dihydroxy-3-methoxy-2-prenylxanthone	ENSG00000142233	1847	1.75503e-15	1.34023e-14	0.00351509	0.0258726	0.970612	GTEx_pancreas_ge	rs506897, rs507711, rs507766, rs507855, rs504963, rs570794, rs571689, rs503279, rs632111, rs485073, rs692854, rs676388, rs646327, rs2251034, rs485186, rs603985, rs633372	NTN5	netrin 5	C19H18O5	Other
Idx_984	1,5-Dihydroxy-3-methoxy-2-prenylxanthone	ENSG00000142233	1847	4.96728e-16	1.47653e-14	0.00099488	0.0286025	0.970403	GTEx_lung_ge	rs504963, rs506897, rs507711, rs507766, rs507855, rs570794, rs571689, rs485073, rs503279, rs632111, rs676388, rs692854, rs485186, rs603985, rs2251034, rs633372, rs2452170, rs2638280, rs584768, rs1688264	NTN5	netrin 5	C19H18O5	Other
Idx_984	1,5-Dihydroxy-3-methoxy-2-prenylxanthone	ENSG00000142233	1847	6.81996e-18	1.66916e-14	1.36595e-05	0.0324635	0.967523	GTEx_fibroblast_ge	rs681343, rs506897, rs507711, rs507766, rs507855, rs492602, rs504963, rs503279, rs571689, rs570794, rs646327, rs676388, rs632111, rs516316, rs679574, rs601338, rs485073	NTN5	netrin 5	C19H18O5	Other
Idx_984	1,5-Dihydroxy-3-methoxy-2-prenylxanthone	ENSG00000142233	1847	5.93668e-20	1.69755e-14	1.18904e-07	0.0330327	0.966967	GTEx_testis_ge	rs570794, rs571689, rs504963, rs506897, rs507711, rs507766, rs507855, rs2251034, rs632111, rs633372, rs503279, rs2638280, rs2548458, rs2548459, rs485073, rs485186	NTN5	netrin 5	C19H18O5	Other
Idx_984	1,5-Dihydroxy-3-methoxy-2-prenylxanthone	ENSG00000142233	1964	9.55e-19	1.69301e-14	1.95248e-06	0.033647	0.966351	Bossini-Castillo_2019_Treg_naive_ge	rs504963, rs632111, rs507711, rs507766, rs506897, rs507855, rs503279, rs492602, rs485073, rs681343, rs2251034, rs633372, rs570794, rs485186, rs603985, rs646327, rs571689, rs676388, rs2548459, rs2638280, rs2548458, rs2452170, rs584768, rs692854	NTN5	netrin 5	C19H18O5	Other
Idx_984	1,5-Dihydroxy-3-methoxy-2-prenylxanthone	ENSG00000142233	1861	6.70461e-16	1.81822e-14	0.00134285	0.0354533	0.963204	GTEx_V8_Esophagus_Gastroesophageal_Junction_ge	rs632111, rs485073, rs506897, rs507711, rs507766, rs507855, rs504963, rs681343, rs485186, rs603985, rs492602, rs2251034, rs503279, rs633372, rs2452170, rs584768, rs676388, rs570794, rs571689, rs2548458, rs2548459, rs2638280, rs602662, rs2638282	NTN5	netrin 5	C19H18O5	Other
Idx_984	1,5-Dihydroxy-3-methoxy-2-prenylxanthone	ENSG00000142233	1861	5.31222e-15	1.38494e-14	0.0106397	0.0267759	0.962584	GTEx_V8_Adrenal_Gland_ge	rs506897, rs507711, rs507766, rs507855, rs504963, rs503279, rs571689, rs676388, rs632111, rs570794, rs2251034, rs485073, rs633372, rs692854, rs646327, rs2452170, rs584768, rs2548458, rs2548459	NTN5	netrin 5	C19H18O5	Other
Idx_984	1,5-Dihydroxy-3-methoxy-2-prenylxanthone	ENSG00000142233	1847	1.5509e-17	1.97291e-14	3.10624e-05	0.0385533	0.961416	GTEx_esophagus_muscularis_ge	rs681343, rs632111, rs492602, rs506897, rs507711, rs507766, rs507855, rs504963, rs485073, rs503279, rs485186, rs603985, rs2251034, rs570794, rs571689, rs633372, rs676388, rs2638280, rs2452170, rs516316, rs679574, rs2548458, rs2548459, rs602662, rs646327	NTN5	netrin 5	C19H18O5	Other
Idx_984	1,5-Dihydroxy-3-methoxy-2-prenylxanthone	ENSG00000142233	1861	6.06788e-16	1.96517e-14	0.00121532	0.0383994	0.960385	GTEx_V8_Brain_Substantia_nigra_ge	rs485073, rs632111, rs584768, rs2452170, rs676388, rs506897, rs507711, rs507766, rs485186, rs603985, rs507855, rs681343, rs570794, rs571689, rs504963, rs2251034, rs503279, rs492602, rs1704773, rs633372, rs2638282, rs602662, rs692854, rs2548458, rs2548459	NTN5	netrin 5	C19H18O5	Other
Idx_984	1,5-Dihydroxy-3-methoxy-2-prenylxanthone	ENSG00000142233	1861	1.33964e-16	2.02029e-14	0.00026831	0.0395036	0.960228	GTEx_V8_Brain_Cerebellar_Hemisphere_ge	rs2452170, rs632111, rs681343, rs584768, rs676388, rs492602, rs485073, rs506897, rs507711, rs507766, rs504963, rs507855, rs2251034, rs633372, rs2638282, rs485186, rs603985, rs503279, rs2548458, rs2548459, rs2638280, rs570794, rs571689, rs516316, rs679574	NTN5	netrin 5	C19H18O5	Other
Idx_984	1,5-Dihydroxy-3-methoxy-2-prenylxanthone	ENSG00000142233	1861	1.07352e-16	2.08039e-14	0.00021501	0.0407084	0.959077	GTEx_V8_Spleen_ge	rs506897, rs507711, rs507766, rs507855, rs504963, rs503279, rs632111, rs570794, rs571689, rs485073, rs646327, rs676388, rs681343, rs692854, rs492602, rs485186, rs603985, rs2251034	NTN5	netrin 5	C19H18O5	Other
Idx_984	1,5-Dihydroxy-3-methoxy-2-prenylxanthone	ENSG00000142233	1846	5.3254e-15	1.6074e-14	0.0106661	0.0312361	0.958098	GTEx_artery_coronary_ge	rs506897, rs507711, rs507766, rs632111, rs507855, rs504963, rs570794, rs571689, rs503279, rs676388, rs485073, rs2251034, rs2452170, rs633372, rs485186, rs603985, rs584768, rs692854, rs2548458, rs2548459, rs2638282, rs2638280	NTN5	netrin 5	C19H18O5	Other
Idx_984	1,5-Dihydroxy-3-methoxy-2-prenylxanthone	ENSG00000142233	1861	5.1623e-15	1.73206e-14	0.0103394	0.0337349	0.955926	GTEx_V8_Stomach_ge	rs506897, rs507711, rs507766, rs681343, rs507855, rs492602, rs504963, rs485073, rs503279, rs632111, rs570794, rs571689, rs485186, rs603985, rs2251034, rs676388, rs633372, rs646327, rs516316, rs679574, rs692854, rs602662, rs601338	NTN5	netrin 5	C19H18O5	Other
Idx_984	1,5-Dihydroxy-3-methoxy-2-prenylxanthone	ENSG00000142233	1846	2.2459e-16	2.23574e-14	0.00044982	0.0438233	0.955727	GTEx_brain_cerebellar_hemisphere_ge	rs632111, rs681343, rs2452170, rs485073, rs492602, rs584768, rs2251034, rs633372, rs485186, rs603985, rs506897, rs507711, rs507766, rs507855, rs2548458, rs2548459, rs2638280, rs676388, rs2638282, rs504963, rs503279, rs602662, rs516316, rs679574, rs1704773	NTN5	netrin 5	C19H18O5	Other
Idx_984	1,5-Dihydroxy-3-methoxy-2-prenylxanthone	ENSG00000142233	1847	4.43631e-15	1.91725e-14	0.00888536	0.0374464	0.953668	GTEx_pituitary_ge	rs504963, rs506897, rs507711, rs507766, rs632111, rs507855, rs676388, rs503279, rs646327, rs570794, rs571689, rs2452170, rs584768, rs485073, rs2251034, rs633372, rs692854, rs681343, rs492602, rs485186, rs603985, rs2548458	NTN5	netrin 5	C19H18O5	Other
Idx_984	1,5-Dihydroxy-3-methoxy-2-prenylxanthone	ENSG00000142233	1861	8.5532e-16	2.42104e-14	0.00171309	0.0475395	0.950747	GTEx_V8_Colon_Sigmoid_ge	rs681343, rs504963, rs492602, rs485073, rs506897, rs507711, rs507766, rs507855, rs570794, rs571689, rs632111, rs503279, rs485186, rs603985, rs646327, rs676388, rs2638280, rs2251034, rs692854, rs516316, rs679574, rs633372, rs601338	NTN5	netrin 5	C19H18O5	Other
Idx_984	1,5-Dihydroxy-3-methoxy-2-prenylxanthone	ENSG00000142233	1861	5.97314e-15	1.95556e-14	0.0119634	0.0382175	0.949819	GTEx_V8_Pancreas_ge	rs506897, rs507711, rs507766, rs507855, rs504963, rs570794, rs571689, rs503279, rs632111, rs485073, rs676388, rs2251034, rs485186, rs603985, rs646327, rs633372, rs692854, rs681343, rs492602, rs2452170, rs584768	NTN5	netrin 5	C19H18O5	Other
Idx_984	1,5-Dihydroxy-3-methoxy-2-prenylxanthone	ENSG00000142233	2038	4.17815e-15	2.46115e-14	0.0083683	0.0483504	0.943281	CommonMind_DLPFC_naive_ge	rs632111, rs485073, rs681343, rs2452170, rs584768, rs492602, rs676388, rs506897, rs507711, rs507766, rs504963, rs507855, rs2251034, rs603985, rs485186, rs633372, rs646327, rs503279, rs571689, rs570794, rs2548459, rs2638280, rs2548458, rs2638282, rs602662	NTN5	netrin 5	C19H18O5	Other
Idx_984	1,5-Dihydroxy-3-methoxy-2-prenylxanthone	ENSG00000142233	1861	5.81969e-15	2.52637e-14	0.0116561	0.0496613	0.938683	GTEx_V8_Brain_Putamen_basal_ganglia_ge	rs485073, rs632111, rs681343, rs492602, rs485186, rs603985, rs2251034, rs506897, rs507711, rs507766, rs507855, rs504963, rs633372, rs503279, rs2452170, rs570794, rs571689, rs2548458, rs2548459, rs2638280, rs602662, rs584768, rs676388, rs646327, rs1704773	NTN5	netrin 5	C19H18O5	Other
Idx_984	1,5-Dihydroxy-3-methoxy-2-prenylxanthone	ENSG00000142233	1846	6.45804e-15	2.50373e-14	0.0129346	0.0492085	0.937857	GTEx_brain_putamen_ge	rs681343, rs492602, rs485073, rs632111, rs506897, rs507711, rs507766, rs507855, rs485186, rs603985, rs2251034, rs504963, rs570794, rs571689, rs503279, rs633372, rs516316, rs679574, rs601338, rs676388, rs2452170, rs602662, rs2548458, rs2548459	NTN5	netrin 5	C19H18O5	Other
Idx_984	1,5-Dihydroxy-3-methoxy-2-prenylxanthone	ENSG00000142233	1846	1.33811e-14	1.97809e-14	0.0268007	0.038684	0.934515	GTEx_breast_ge	rs504963, rs506897, rs507711, rs507766, rs507855, rs570794, rs571689, rs503279, rs632111, rs681343, rs676388, rs492602, rs2251034, rs485073, rs633372, rs646327, rs485186, rs603985, rs2452170, rs584768, rs692854	NTN5	netrin 5	C19H18O5	Other
Idx_984	1,5-Dihydroxy-3-methoxy-2-prenylxanthone	ENSG00000142233	2034	1.81514e-14	1.56489e-14	0.0371102	0.0310622	0.931828	Schmiedel_2018_NK-cell_naive_ge	rs506897, rs504963, rs507711, rs507766, rs507855, rs503279, rs571689, rs570794, rs632111, rs485073, rs676388, rs692854, rs646327, rs2251034, rs485186, rs603985, rs681343, rs633372, rs28894750, rs492602	NTN5	netrin 5	C19H18O5	Other
Idx_984	1,5-Dihydroxy-3-methoxy-2-prenylxanthone	ENSG00000142233	2034	1.62132e-14	1.95043e-14	0.0331477	0.0389485	0.927904	Schmiedel_2018_CD4_T-cell_naive_ge	rs504963, rs506897, rs507711, rs507766, rs507855, rs676388, rs503279, rs646327, rs28894750, rs632111, rs570794, rs571689, rs485073, rs2452170, rs584768, rs681343, rs692854, rs2251034, rs492602, rs485186, rs603985	NTN5	netrin 5	C19H18O5	Other
Idx_984	1,5-Dihydroxy-3-methoxy-2-prenylxanthone	ENSG00000176909	1846	2.03261e-16	1.43419e-14	0.0004071	0.0277531	0.97184	GTEx_brain_cortex_ge	rs506897, rs507711, rs507766, rs507855, rs632111, rs504963, rs485073, rs503279, rs676388, rs2251034, rs2452170, rs584768, rs485186, rs603985, rs633372, rs570794, rs571689, rs646327, rs2548458, rs2548459, rs2638280	MAMSTR	MEF2 activating motif and SAP domain containing transcriptional regulator	C19H18O5	Other
Idx_984	1,5-Dihydroxy-3-methoxy-2-prenylxanthone	ENSG00000176909	1754	3.05084e-30	1.48745e-14	6.23739e-18	0.02944	0.97056	ROSMAP_brain_naive_ge	rs632111, rs503279, rs506897, rs507711, rs507766, rs504963, rs507855, rs485073, rs681343, rs2251034, rs603985, rs485186, rs492602, rs633372, rs676388, rs570794, rs571689, rs646327, rs2638280, rs2548458, rs2548459, rs692854, rs602662, rs584768	MAMSTR	MEF2 activating motif and SAP domain containing transcriptional regulator	C19H18O5	Other
Idx_984	1,5-Dihydroxy-3-methoxy-2-prenylxanthone	ENSG00000176909	1861	1.13063e-23	1.70045e-14	2.2645e-11	0.0330909	0.966909	GTEx_V8_Esophagus_Gastroesophageal_Junction_ge	rs632111, rs485073, rs2452170, rs584768, rs676388, rs506897, rs507711, rs507766, rs507855, rs504963, rs485186, rs603985, rs2251034, rs503279, rs633372, rs692854, rs2548458, rs2548459, rs2638280, rs1688264, rs2638282, rs602662	MAMSTR	MEF2 activating motif and SAP domain containing transcriptional regulator	C19H18O5	Other
Idx_984	1,5-Dihydroxy-3-methoxy-2-prenylxanthone	ENSG00000176909	1861	2.86299e-15	1.63032e-14	0.0057342	0.0316905	0.962575	GTEx_V8_Brain_Cortex_ge	rs504963, rs506897, rs507711, rs507766, rs507855, rs503279, rs676388, rs632111, rs646327, rs570794, rs571689, rs485073, rs692854, rs633372, rs2251034, rs2452170, rs584768, rs485186, rs603985	MAMSTR	MEF2 activating motif and SAP domain containing transcriptional regulator	C19H18O5	Other
Idx_984	1,5-Dihydroxy-3-methoxy-2-prenylxanthone	ENSG00000176909	1861	2.02432e-16	1.99048e-14	0.00040544	0.038906	0.960689	GTEx_V8_Brain_Hippocampus_ge	rs584768, rs632111, rs485073, rs2452170, rs485186, rs603985, rs676388, rs504963, rs506897, rs507711, rs507766, rs507855, rs2251034, rs681343, rs633372, rs492602, rs1688264, rs503279, rs2638282, rs570794, rs571689, rs2548458, rs2548459, rs2638280	MAMSTR	MEF2 activating motif and SAP domain containing transcriptional regulator	C19H18O5	Other
Idx_984	1,5-Dihydroxy-3-methoxy-2-prenylxanthone	ENSG00000176909	1861	3.96555e-15	2.37266e-14	0.00794248	0.0465758	0.945482	GTEx_V8_Brain_Frontal_Cortex_BA9_ge	rs676388, rs2452170, rs504963, rs632111, rs506897, rs507711, rs507766, rs485073, rs507855, rs646327, rs584768, rs503279, rs570794, rs571689, rs485186, rs603985, rs2638282, rs2251034, rs633372, rs692854, rs2548458	MAMSTR	MEF2 activating motif and SAP domain containing transcriptional regulator	C19H18O5	Other
Idx_984	1,5-Dihydroxy-3-methoxy-2-prenylxanthone	ENSG00000176920	1754	3.97124e-37	1.22707e-14	8.11915e-25	0.0241114	0.975889	ROSMAP_brain_naive_ge	rs632111, rs506897, rs507711, rs507766, rs507855, rs504963, rs503279, rs2251034, rs485073, rs633372, rs646327, rs571689, rs2548458, rs2638280, rs570794, rs2548459, rs603985, rs485186	FUT2	fucosyltransferase 2 (H blood group)	C19H18O5	Other
Idx_984	1,5-Dihydroxy-3-methoxy-2-prenylxanthone	ENSG00000176920	2043	4.15279e-43	1.43547e-14	8.49033e-31	0.0283764	0.971624	CEDAR_rectum_microarray	rs632111, rs504963, rs506897, rs507855, rs507711, rs507766, rs503279, rs681343, rs492602, rs676388, rs2251034, rs633372, rs570794, rs2548459, rs2638280, rs2548458, rs571689, rs692854, rs679574	FUT2	fucosyltransferase 2 (H blood group)	C19H18O5	Other
Idx_984	1,5-Dihydroxy-3-methoxy-2-prenylxanthone	ENSG00000176920	1861	9.03019e-20	1.47036e-14	1.80863e-07	0.0284779	0.971522	GTEx_V8_Brain_Caudate_basal_ganglia_ge	rs506897, rs507711, rs507766, rs507855, rs503279, rs681343, rs676388, rs492602, rs570794, rs571689, rs504963, rs632111, rs485073, rs692854, rs2251034, rs485186, rs603985, rs646327, rs633372, rs2452170, rs516316	FUT2	fucosyltransferase 2 (H blood group)	C19H18O5	Other
Idx_984	1,5-Dihydroxy-3-methoxy-2-prenylxanthone	ENSG00000176920	1847	7.70318e-18	1.52214e-14	1.54285e-05	0.029516	0.970469	GTEx_pituitary_ge	rs632111, rs485073, rs485186, rs603985, rs2251034, rs633372, rs504963, rs2548458, rs2548459, rs2638280, rs602662, rs506897, rs507711, rs507766, rs507855, rs584768, rs681343, rs503279	FUT2	fucosyltransferase 2 (H blood group)	C19H18O5	Other
Idx_984	1,5-Dihydroxy-3-methoxy-2-prenylxanthone	ENSG00000176920	1847	4.34254e-28	1.7224e-14	8.69754e-16	0.0335309	0.966469	GTEx_skin_sun_exposed_ge	rs632111, rs2251034, rs633372, rs2638280, rs2548458, rs2548459, rs506897, rs507711, rs507766, rs507855, rs503279, rs2452170, rs504963, rs1704773, rs570794, rs571689, rs1688264, rs584768, rs681343	FUT2	fucosyltransferase 2 (H blood group)	C19H18O5	Other
Idx_984	1,5-Dihydroxy-3-methoxy-2-prenylxanthone	ENSG00000176920	1847	4.64152e-28	1.73235e-14	9.29637e-16	0.0337305	0.966269	GTEx_stomach_ge	rs632111, rs681343, rs492602, rs633372, rs485073, rs2251034, rs485186, rs603985, rs2548458, rs2548459, rs516316, rs679574, rs504963, rs601338, rs2638280, rs602662	FUT2	fucosyltransferase 2 (H blood group)	C19H18O5	Other
Idx_984	1,5-Dihydroxy-3-methoxy-2-prenylxanthone	ENSG00000176920	1861	3.9893e-18	1.73969e-14	7.99005e-06	0.0338776	0.966114	GTEx_V8_Brain_Putamen_basal_ganglia_ge	rs632111, rs485073, rs633372, rs485186, rs603985, rs506897, rs507711, rs507766, rs2548458, rs2548459, rs2638280, rs507855, rs2452170, rs2251034, rs584768, rs503279, rs1688264, rs602662, rs504963, rs676388, rs1704773, rs646327	FUT2	fucosyltransferase 2 (H blood group)	C19H18O5	Other
Idx_984	1,5-Dihydroxy-3-methoxy-2-prenylxanthone	ENSG00000176920	1861	2.43472e-15	1.61056e-14	0.00487644	0.0312935	0.96383	GTEx_V8_Brain_Anterior_cingulate_cortex_BA24_ge	rs506897, rs507711, rs507766, rs507855, rs504963, rs632111, rs676388, rs584768, rs503279, rs2452170, rs485073, rs2251034, rs633372, rs646327, rs570794, rs571689, rs485186, rs603985, rs692854, rs681343, rs2548458, rs2548459, rs2638280, rs492602	FUT2	fucosyltransferase 2 (H blood group)	C19H18O5	Other
Idx_984	1,5-Dihydroxy-3-methoxy-2-prenylxanthone	ENSG00000176920	1861	1.96941e-19	1.87465e-14	3.94447e-07	0.0365835	0.963416	GTEx_V8_Brain_Nucleus_accumbens_basal_ganglia_ge	rs506897, rs507711, rs507766, rs507855, rs503279, rs504963, rs632111, rs676388, rs692854, rs633372, rs570794, rs571689, rs646327, rs485073, rs2548458, rs2548459, rs2638280, rs281379	FUT2	fucosyltransferase 2 (H blood group)	C19H18O5	Other
Idx_984	1,5-Dihydroxy-3-methoxy-2-prenylxanthone	ENSG00000176920	1846	1.69368e-16	1.94149e-14	0.00033922	0.0379238	0.961737	GTEx_brain_caudate_ge	rs632111, rs485073, rs506897, rs507711, rs507766, rs507855, rs676388, rs681343, rs492602, rs2452170, rs503279, rs485186, rs603985, rs570794, rs571689, rs584768, rs2251034, rs633372, rs504963, rs2548458, rs2548459, rs2638280, rs2638282, rs602662, rs692854	FUT2	fucosyltransferase 2 (H blood group)	C19H18O5	Other
Idx_984	1,5-Dihydroxy-3-methoxy-2-prenylxanthone	ENSG00000176920	1846	1.26362e-14	1.90092e-14	0.0253086	0.0371353	0.937556	GTEx_brain_nucleus_accumbens_ge	rs632111, rs506897, rs507711, rs507766, rs507855, rs485073, rs504963, rs503279, rs485186, rs603985, rs633372, rs570794, rs571689, rs676388, rs2251034, rs584768, rs2452170, rs646327, rs2548458, rs2548459, rs2638280, rs692854, rs602662	FUT2	fucosyltransferase 2 (H blood group)	C19H18O5	Other
Idx_985	2-O-a-L-Fucopyranosyl-galactose	ENSG00000104818	2288	1.12469e-26	1.31516e-26	0.0338796	0.0386898	0.927431	CEDAR_B-cell_CD19_microarray	rs507711, rs507766, rs506897, rs507855, rs504963, rs503279, rs571689, rs632111, rs570794, rs692854	CGB2	chorionic gonadotropin subunit beta 2	C12H22O10	Lipid
Idx_985	2-O-a-L-Fucopyranosyl-galactose	ENSG00000105538	2092	4.84872e-27	1.48558e-26	0.0146015	0.0437953	0.941603	GTEx_V8_Heart_Atrial_Appendage_ge	rs506897, rs507711, rs507766, rs507855, rs504963, rs503279, rs570794, rs571689, rs646327, rs632111	RASIP1	Ras interacting protein 1	C12H22O10	Lipid
Idx_985	2-O-a-L-Fucopyranosyl-galactose	ENSG00000142233	2077	3.3933e-30	5.1585e-27	1.02186e-05	0.0145489	0.985441	GTEx_colon_sigmoid_ge	rs506897, rs507711, rs507766, rs507855, rs504963, rs503279, rs570794, rs571689	NTN5	netrin 5	C12H22O10	Lipid
Idx_985	2-O-a-L-Fucopyranosyl-galactose	ENSG00000142233	2078	7.74984e-28	5.9437e-27	0.0023338	0.0169182	0.980748	GTEx_pancreas_ge	rs506897, rs507711, rs507766, rs507855, rs504963, rs503279, rs570794, rs571689	NTN5	netrin 5	C12H22O10	Lipid
Idx_985	2-O-a-L-Fucopyranosyl-galactose	ENSG00000142233	2078	1.39719e-30	6.94969e-27	4.20753e-06	0.0199483	0.980047	GTEx_spleen_ge	rs506897, rs507711, rs507766, rs507855, rs504963, rs503279, rs570794, rs571689, rs632111	NTN5	netrin 5	C12H22O10	Lipid
Idx_985	2-O-a-L-Fucopyranosyl-galactose	ENSG00000142233	2078	2.62769e-28	7.76618e-27	0.00079131	0.0224104	0.976798	GTEx_lung_ge	rs506897, rs507711, rs507766, rs507855, rs504963, rs503279, rs570794, rs571689, rs692854	NTN5	netrin 5	C12H22O10	Lipid
Idx_985	2-O-a-L-Fucopyranosyl-galactose	ENSG00000142233	2078	3.43496e-30	8.28873e-27	1.03441e-05	0.0239848	0.976005	GTEx_fibroblast_ge	rs506897, rs507711, rs507766, rs507855, rs504963, rs503279, rs571689	NTN5	netrin 5	C12H22O10	Lipid
Idx_985	2-O-a-L-Fucopyranosyl-galactose	ENSG00000142233	2000	3.52722e-40	8.29748e-27	1.06253e-15	0.024019	0.975981	ROSMAP_brain_naive_ge	rs506897, rs507711, rs507766, rs507855, rs504963, rs503279, rs632111, rs646327, rs570794, rs571689	NTN5	netrin 5	C12H22O10	Lipid
Idx_985	2-O-a-L-Fucopyranosyl-galactose	ENSG00000142233	2092	2.33686e-27	5.98846e-27	0.00703725	0.0170578	0.975905	GTEx_V8_Adrenal_Gland_ge	rs506897, rs507711, rs507766, rs507855, rs504963, rs503279, rs571689, rs570794	NTN5	netrin 5	C12H22O10	Lipid
Idx_985	2-O-a-L-Fucopyranosyl-galactose	ENSG00000142233	2092	4.54666e-29	8.90571e-27	0.00013692	0.0258448	0.974018	GTEx_V8_Spleen_ge	rs506897, rs507711, rs507766, rs507855, rs504963, rs503279, rs570794, rs571689	NTN5	netrin 5	C12H22O10	Lipid
Idx_985	2-O-a-L-Fucopyranosyl-galactose	ENSG00000142233	2078	3.33613e-32	9.52658e-27	1.00465e-07	0.0277162	0.972284	GTEx_testis_ge	rs506897, rs507711, rs507766, rs507855, rs504963, rs570794, rs571689, rs503279, rs2638280	NTN5	netrin 5	C12H22O10	Lipid
Idx_985	2-O-a-L-Fucopyranosyl-galactose	ENSG00000142233	2210	5.59545e-31	1.03752e-26	1.68555e-06	0.0302841	0.969714	Bossini-Castillo_2019_Treg_naive_ge	rs507711, rs507766, rs506897, rs507855, rs504963, rs503279, rs632111, rs570794, rs646327, rs692854	NTN5	netrin 5	C12H22O10	Lipid
Idx_985	2-O-a-L-Fucopyranosyl-galactose	ENSG00000142233	2077	2.97609e-27	8.89074e-27	0.00896224	0.0258085	0.965229	GTEx_artery_coronary_ge	rs506897, rs507711, rs507766, rs507855, rs504963, rs503279, rs570794, rs571689, rs632111	NTN5	netrin 5	C12H22O10	Lipid
Idx_985	2-O-a-L-Fucopyranosyl-galactose	ENSG00000142233	2078	2.37e-27	1.0193e-26	0.00713707	0.0297323	0.963131	GTEx_pituitary_ge	rs506897, rs507711, rs507766, rs507855, rs504963, rs503279, rs646327, rs632111, rs692854	NTN5	netrin 5	C12H22O10	Lipid
Idx_985	2-O-a-L-Fucopyranosyl-galactose	ENSG00000142233	2092	2.95079e-27	9.71285e-27	0.00888605	0.0282866	0.962827	GTEx_V8_Pancreas_ge	rs506897, rs507711, rs507766, rs507855, rs504963, rs503279, rs570794, rs571689	NTN5	netrin 5	C12H22O10	Lipid
Idx_985	2-O-a-L-Fucopyranosyl-galactose	ENSG00000142233	2092	3.04312e-27	1.0228e-26	0.00916409	0.0298397	0.960996	GTEx_V8_Stomach_ge	rs506897, rs507711, rs507766, rs507855, rs504963, rs503279, rs570794, rs571689, rs692854	NTN5	netrin 5	C12H22O10	Lipid
Idx_985	2-O-a-L-Fucopyranosyl-galactose	ENSG00000142233	2078	1.07758e-29	1.36201e-26	3.24504e-05	0.040056	0.959912	GTEx_esophagus_muscularis_ge	rs506897, rs507711, rs507766, rs507855, rs504963, rs503279, rs632111, rs570794, rs571689, rs692854	NTN5	netrin 5	C12H22O10	Lipid
Idx_985	2-O-a-L-Fucopyranosyl-galactose	ENSG00000142233	2280	7.97562e-27	6.95703e-27	0.0240254	0.0200011	0.955973	Schmiedel_2018_NK-cell_naive_ge	rs506897, rs507711, rs507766, rs507855, rs504963, rs503279, rs571689, rs570794	NTN5	netrin 5	C12H22O10	Lipid
Idx_985	2-O-a-L-Fucopyranosyl-galactose	ENSG00000142233	2092	5.53526e-28	1.48203e-26	0.00166689	0.0436755	0.954658	GTEx_V8_Esophagus_Gastroesophageal_Junction_ge	rs506897, rs507711, rs507766, rs507855, rs504963, rs503279, rs632111, rs570794, rs571689, rs633372, rs692854, rs2548458	NTN5	netrin 5	C12H22O10	Lipid
Idx_985	2-O-a-L-Fucopyranosyl-galactose	ENSG00000142233	2092	1.61398e-28	1.59236e-26	0.00048604	0.047	0.952514	GTEx_V8_Cells_Cultured_fibroblasts_ge	rs506897, rs507711, rs507766, rs507855, rs504963, rs503279, rs646327, rs692854	NTN5	netrin 5	C12H22O10	Lipid
Idx_985	2-O-a-L-Fucopyranosyl-galactose	ENSG00000142233	2077	6.65294e-27	9.87966e-27	0.0200347	0.0288006	0.951165	GTEx_breast_ge	rs506897, rs507711, rs507766, rs507855, rs504963, rs503279, rs570794, rs571689	NTN5	netrin 5	C12H22O10	Lipid
Idx_985	2-O-a-L-Fucopyranosyl-galactose	ENSG00000142233	2092	5.86069e-28	1.64536e-26	0.0017649	0.048599	0.949636	GTEx_V8_Colon_Sigmoid_ge	rs506897, rs507711, rs507766, rs507855, rs504963, rs503279, rs570794, rs571689, rs646327, rs692854	NTN5	netrin 5	C12H22O10	Lipid
Idx_985	2-O-a-L-Fucopyranosyl-galactose	ENSG00000142233	2280	8.51381e-27	1.04199e-26	0.0256467	0.0304447	0.943909	Schmiedel_2018_CD4_T-cell_naive_ge	rs506897, rs507711, rs507766, rs507855, rs504963, rs503279, rs646327, rs570794	NTN5	netrin 5	C12H22O10	Lipid
Idx_985	2-O-a-L-Fucopyranosyl-galactose	ENSG00000142233	2078	1.36149e-26	8.18931e-27	0.0410002	0.0237261	0.935274	GTEx_adrenal_gland_ge	rs506897, rs507711, rs507766, rs507855, rs504963, rs503279, rs692854, rs571689	NTN5	netrin 5	C12H22O10	Lipid
Idx_985	2-O-a-L-Fucopyranosyl-galactose	ENSG00000176909	2077	1.20297e-28	8.24922e-27	0.00036227	0.023866	0.975772	GTEx_brain_cortex_ge	rs506897, rs507711, rs507766, rs507855, rs504963, rs503279, rs646327, rs632111, rs570794, rs571689	MAMSTR	MEF2 activating motif and SAP domain containing transcriptional regulator	C12H22O10	Lipid
Idx_985	2-O-a-L-Fucopyranosyl-galactose	ENSG00000176909	2092	1.33165e-27	7.42296e-27	0.00401015	0.021379	0.974611	GTEx_V8_Brain_Cortex_ge	rs504963, rs506897, rs507711, rs507766, rs507855, rs503279, rs646327, rs692854	MAMSTR	MEF2 activating motif and SAP domain containing transcriptional regulator	C12H22O10	Lipid
Idx_985	2-O-a-L-Fucopyranosyl-galactose	ENSG00000176909	2000	2.1225e-42	9.93775e-27	6.39373e-18	0.028965	0.971035	ROSMAP_brain_naive_ge	rs506897, rs507711, rs507766, rs507855, rs503279, rs504963, rs632111, rs692854, rs570794, rs571689, rs646327	MAMSTR	MEF2 activating motif and SAP domain containing transcriptional regulator	C12H22O10	Lipid
Idx_985	2-O-a-L-Fucopyranosyl-galactose	ENSG00000176909	2092	1.00779e-35	1.46345e-26	3.03486e-11	0.0431137	0.956886	GTEx_V8_Esophagus_Gastroesophageal_Junction_ge	rs506897, rs507711, rs507766, rs507855, rs504963, rs503279, rs692854, rs632111, rs646327, rs633372, rs570794, rs571689, rs2548458	MAMSTR	MEF2 activating motif and SAP domain containing transcriptional regulator	C12H22O10	Lipid
Idx_985	2-O-a-L-Fucopyranosyl-galactose	ENSG00000176920	2000	2.15463e-49	6.29327e-27	6.49053e-25	0.0179755	0.982024	ROSMAP_brain_naive_ge	rs506897, rs507711, rs507766, rs507855, rs504963, rs503279, rs632111, rs692854, rs646327	FUT2	fucosyltransferase 2 (H blood group)	C12H22O10	Lipid
Idx_985	2-O-a-L-Fucopyranosyl-galactose	ENSG00000176920	2092	4.43902e-32	7.12529e-27	1.33677e-07	0.0204777	0.979522	GTEx_V8_Brain_Caudate_basal_ganglia_ge	rs506897, rs507711, rs507766, rs507855, rs503279, rs504963, rs570794, rs571689	FUT2	fucosyltransferase 2 (H blood group)	C12H22O10	Lipid
Idx_985	2-O-a-L-Fucopyranosyl-galactose	ENSG00000176920	2092	7.80478e-32	7.38813e-27	2.35034e-07	0.02127	0.97873	GTEx_V8_Brain_Nucleus_accumbens_basal_ganglia_ge	rs506897, rs507711, rs507766, rs507855, rs503279, rs504963, rs692854	FUT2	fucosyltransferase 2 (H blood group)	C12H22O10	Lipid
Idx_985	2-O-a-L-Fucopyranosyl-galactose	ENSG00000176920	2289	2.44541e-55	8.48187e-27	7.36644e-31	0.024575	0.975425	CEDAR_rectum_microarray	rs507855, rs506897, rs507711, rs507766, rs504963, rs503279, rs632111, rs570794	FUT2	fucosyltransferase 2 (H blood group)	C12H22O10	Lipid
Idx_985	2-O-a-L-Fucopyranosyl-galactose	ENSG00000176920	2092	1.46063e-27	9.33239e-27	0.00439856	0.0271352	0.968466	GTEx_V8_Brain_Anterior_cingulate_cortex_BA24_ge	rs506897, rs507711, rs507766, rs507855, rs504963, rs503279, rs692854, rs632111, rs646327	FUT2	fucosyltransferase 2 (H blood group)	C12H22O10	Lipid
Idx_985	2-O-a-L-Fucopyranosyl-galactose	ENSG00000176920	2077	1.29227e-28	1.48256e-26	0.00038915	0.0436901	0.955921	GTEx_brain_caudate_ge	rs506897, rs507711, rs507766, rs507855, rs503279, rs504963, rs570794, rs571689, rs632111, rs692854	FUT2	fucosyltransferase 2 (H blood group)	C12H22O10	Lipid
Idx_985	2-O-a-L-Fucopyranosyl-galactose	ENSG00000176920	2078	4.226e-40	1.62903e-26	1.27262e-15	0.048105	0.951895	GTEx_skin_sun_exposed_ge	rs506897, rs507711, rs507766, rs507855, rs632111, rs503279, rs2638280, rs504963, rs633372, rs2251034, rs2548458, rs2548459	FUT2	fucosyltransferase 2 (H blood group)	C12H22O10	Lipid
Idx_985	2-O-a-L-Fucopyranosyl-galactose	ENSG00000176920	2077	7.69183e-27	1.16756e-26	0.0231633	0.0342176	0.942619	GTEx_brain_nucleus_accumbens_ge	rs506897, rs507711, rs507766, rs507855, rs504963, rs503279, rs632111, rs570794, rs571689, rs692854, rs646327	FUT2	fucosyltransferase 2 (H blood group)	C12H22O10	Lipid
Idx_985	2-O-a-L-Fucopyranosyl-galactose	ENSG00000176920	2279	1.16302e-26	8.99638e-27	0.0350345	0.0261615	0.938804	PhLiPS_HLC_ge	rs506897, rs507711, rs507766, rs507855, rs504963, rs503279, rs646327	FUT2	fucosyltransferase 2 (H blood group)	C12H22O10	Lipid
Idx_985	2-O-a-L-Fucopyranosyl-galactose	ENSG00000232871	2092	1.22797e-27	1.25088e-26	0.00369793	0.0367097	0.959592	GTEx_V8_Brain_Cerebellar_Hemisphere_ge	rs506897, rs507711, rs507766, rs507855, rs503279, rs504963, rs692854	SEC1P	secretory blood group 1, pseudogene	C12H22O10	Lipid
