# Supplementary material for: Genome-wide association study of untargeted plasma metabolomic profiles identifies host genetic regulation in people with HIV
Source: HGG Adv. 2026 Jun 17;7(4):100635. doi: 10.1016/j.xhgg.2026.100635 (PMC13355647; doi:10.1016/j.xhgg.2026.100635)
Supplement: Table S11. Assessment of genetic instrumental variable strength for metabolites included in MR analyses, reporting the number of instruments, variance explained, and corresponding F statistics for each metabolite [file mmc10.xlsx]

## Sheet: S11
Supplementary Table 11 : Genetic instrumental variables strenght assessment with F-statistic
Metabolite ID	K	N	total_R2	mean_F_snp	min_F_snp	max_F_snp	single_snp_F	F_final
Idx_10	1	1150	0.0197043	30.9555	30.9555	30.9555	30.9555	30.9555
Idx_1011	1	1208	0.0209498	31.7429	31.7429	31.7429	31.7429	31.7429
Idx_106	1	1136	0.0211929	31.6801	31.6801	31.6801	31.6801	31.6801
Idx_1069	1	1103	0.0231218	34.2424	34.2424	34.2424	34.2424	34.2424
Idx_1070	1	1164	0.0258418	31.0437	31.0437	31.0437	31.0437	31.0437
Idx_1071	1	1211	0.0236683	32.355	32.355	32.355	32.355	32.355
Idx_1083	1	1171	0.0212479	32.6637	32.6637	32.6637	32.6637	32.6637
Idx_1100	1	1171	0.0214474	34.744	34.744	34.744	34.744	34.744
Idx_1123	1	1168	0.241313	389.495	389.495	389.495	389.495	389.495
Idx_1127	1	1172	0.0226981	32.9991	32.9991	32.9991	32.9991	32.9991
Idx_1130	1	1047	0.021078	31.1829	31.1829	31.1829	31.1829	31.1829
Idx_1133	1	1211	0.0192394	30.2267	30.2267	30.2267	30.2267	30.2267
Idx_1140	1	1093	0.0199034	29.9501	29.9501	29.9501	29.9501	29.9501
Idx_1163	1	1191	0.0194251	29.9127	29.9127	29.9127	29.9127	29.9127
Idx_1164	1	1039	0.0227856	32.1742	32.1742	32.1742	32.1742	32.1742
Idx_1168	1	1195	0.070722	38.5407	38.5407	38.5407	38.5407	38.5407
Idx_1171	1	1161	0.0210715	31.8609	31.8609	31.8609	31.8609	31.8609
Idx_118	2	1194	0.0384509	31.3219	30.172	32.4719	32.4719	23.8132
Idx_1189	2	1204	0.0483223	39.3634	35.1536	43.5732	35.1536	30.491
Idx_1219	1	1088	0.0264092	33.8371	33.8371	33.8371	33.8371	33.8371
Idx_1240	1	1166	0.0212336	32.388	32.388	32.388	32.388	32.388
Idx_1244	1	1164	0.0213919	32.6503	32.6503	32.6503	32.6503	32.6503
Idx_1265	1	1191	0.0205712	31.0228	31.0228	31.0228	31.0228	31.0228
Idx_1281	1	1180	0.0209722	32.0679	32.0679	32.0679	32.0679	32.0679
Idx_1295	1	1176	0.0204008	30.037	30.037	30.037	30.037	30.037
Idx_1300	1	1210	0.0206385	30.2694	30.2694	30.2694	30.2694	30.2694
Idx_1316	1	1179	0.0217405	31.7254	31.7254	31.7254	31.7254	31.7254
Idx_132	1	1199	0.0219205	30.9806	30.9806	30.9806	30.9806	30.9806
Idx_1336	1	1159	0.0221364	31.6505	31.6505	31.6505	31.6505	31.6505
Idx_1340	1	1082	0.0339743	47.7058	47.7058	47.7058	47.7058	47.7058
Idx_137	1	1212	0.0184696	29.7809	29.7809	29.7809	29.7809	29.7809
Idx_1394	1	1043	0.0242396	33.0249	33.0249	33.0249	33.0249	33.0249
Idx_140	1	1222	0.0196767	30.479	30.479	30.479	30.479	30.479
Idx_1420	1	1160	0.020911	31.3876	31.3876	31.3876	31.3876	31.3876
Idx_1425	1	1212	0.0180049	29.8851	29.8851	29.8851	29.8851	29.8851
Idx_143	1	1205	0.0197802	30.9015	30.9015	30.9015	30.9015	30.9015
Idx_1476	1	1096	0.0240206	30.4185	30.4185	30.4185	30.4185	30.4185
Idx_1477	1	1159	0.0246713	36.3349	36.3349	36.3349	36.3349	36.3349
Idx_1486	1	1127	0.0198168	30.402	30.402	30.402	30.402	30.402
Idx_1487	1	1136	0.0490583	76.2773	76.2773	76.2773	76.2773	76.2773
Idx_1489	1	1067	0.0206519	33.4597	33.4597	33.4597	33.4597	33.4597
Idx_1492	1	1196	0.0184653	30.6931	30.6931	30.6931	30.6931	30.6931
Idx_1510	1	1193	0.019731	31.6361	31.6361	31.6361	31.6361	31.6361
Idx_1540	1	1195	0.0208766	30.0332	30.0332	30.0332	30.0332	30.0332
Idx_1541	1	1215	0.0197217	30.4772	30.4772	30.4772	30.4772	30.4772
Idx_1548	1	1203	0.0214999	31.9664	31.9664	31.9664	31.9664	31.9664
Idx_1554	1	1191	0.0210785	34.89	34.89	34.89	34.89	34.89
Idx_1556	1	1120	0.0198431	30.2658	30.2658	30.2658	30.2658	30.2658
Idx_158	1	1147	0.0249923	31.8308	31.8308	31.8308	31.8308	31.8308
Idx_1581	1	1193	0.0209161	30.3744	30.3744	30.3744	30.3744	30.3744
Idx_1599	1	1169	0.0206946	30.0365	30.0365	30.0365	30.0365	30.0365
Idx_1608	1	1147	0.0198375	29.9942	29.9942	29.9942	29.9942	29.9942
Idx_1609	1	1198	0.0193415	29.9593	29.9593	29.9593	29.9593	29.9593
Idx_1612	1	1183	0.0412581	60.206	60.206	60.206	60.206	60.206
Idx_1642	1	1126	0.0497977	72.3778	72.3778	72.3778	72.3778	72.3778
Idx_1663	1	1181	0.0207168	31.4102	31.4102	31.4102	31.4102	31.4102
Idx_1672	1	1212	0.0253844	37.2683	37.2683	37.2683	37.2683	37.2683
Idx_1687	1	1129	0.0212961	32.2128	32.2128	32.2128	32.2128	32.2128
Idx_1704	1	1102	0.0203529	29.7999	29.7999	29.7999	29.7999	29.7999
Idx_1716	1	1165	0.0239562	35.8643	35.8643	35.8643	35.8643	35.8643
Idx_1723	1	1213	0.0196316	31.5099	31.5099	31.5099	31.5099	31.5099
Idx_1754	1	1214	0.0208463	30.8412	30.8412	30.8412	30.8412	30.8412
Idx_1757	1	1215	0.0353603	62.2494	62.2494	62.2494	62.2494	62.2494
Idx_1767	1	1202	0.0203581	33.2485	33.2485	33.2485	33.2485	33.2485
Idx_1769	1	1087	0.0247155	35.1676	35.1676	35.1676	35.1676	35.1676
Idx_1775	1	1201	0.0196976	30.4878	30.4878	30.4878	30.4878	30.4878
Idx_1777	1	1171	0.0180781	30.1433	30.1433	30.1433	30.1433	30.1433
Idx_178	1	1158	0.0423726	59.5028	59.5028	59.5028	59.5028	59.5028
Idx_1784	1	1196	0.029886	43.4977	43.4977	43.4977	43.4977	43.4977
Idx_1788	1	1219	0.0211761	35.5647	35.5647	35.5647	35.5647	35.5647
Idx_1800	1	1215	0.0186055	29.7844	29.7844	29.7844	29.7844	29.7844
Idx_1802	1	1189	0.0263683	42.3587	42.3587	42.3587	42.3587	42.3587
Idx_1807	1	1205	0.0455513	67.7011	67.7011	67.7011	67.7011	67.7011
Idx_1835	1	1206	0.0209043	33.831	33.831	33.831	33.831	33.831
Idx_1838	1	1078	0.0191686	29.8585	29.8585	29.8585	29.8585	29.8585
Idx_1839	1	1103	0.0271831	38.3106	38.3106	38.3106	38.3106	38.3106
Idx_1842	1	1180	0.0311851	42.5561	42.5561	42.5561	42.5561	42.5561
Idx_1847	1	1220	0.0209011	33.0091	33.0091	33.0091	33.0091	33.0091
Idx_1851	1	1217	0.0191315	30.5168	30.5168	30.5168	30.5168	30.5168
Idx_1856	1	1063	0.0350322	45.9864	45.9864	45.9864	45.9864	45.9864
Idx_1862	1	1174	0.0331735	47.7651	47.7651	47.7651	47.7651	47.7651
Idx_1865	1	1180	0.021722	32.4609	32.4609	32.4609	32.4609	32.4609
Idx_1867	1	1175	0.0282183	41.5762	41.5762	41.5762	41.5762	41.5762
Idx_1872	1	1208	0.0175137	29.8567	29.8567	29.8567	29.8567	29.8567
Idx_1882	1	1131	0.0217687	30.5173	30.5173	30.5173	30.5173	30.5173
Idx_1892	2	1129	0.042177	30.1999	29.8991	30.5007	29.8991	24.7913
Idx_1920	1	1208	0.0201745	30.9651	30.9651	30.9651	30.9651	30.9651
Idx_1922	1	1172	0.0214419	32.3003	32.3003	32.3003	32.3003	32.3003
Idx_21	1	1221	0.0174902	30.1814	30.1814	30.1814	30.1814	30.1814
Idx_217	1	1148	0.0196247	30.4287	30.4287	30.4287	30.4287	30.4287
Idx_227	1	1196	0.0211786	30.2078	30.2078	30.2078	30.2078	30.2078
Idx_230	1	1195	0.0242095	36.1982	36.1982	36.1982	36.1982	36.1982
Idx_250	1	1193	0.0203897	30.4022	30.4022	30.4022	30.4022	30.4022
Idx_253	1	1212	0.259062	375.844	375.844	375.844	375.844	375.844
Idx_254	2	1204	0.230487	165.154	29.7573	300.551	300.551	179.864
Idx_258	1	1215	0.0225836	33.0789	33.0789	33.0789	33.0789	33.0789
Idx_266	1	1030	0.0271294	34.2374	34.2374	34.2374	34.2374	34.2374
Idx_269	1	1182	0.0202154	33.0351	33.0351	33.0351	33.0351	33.0351
Idx_277	1	1194	0.0209975	30.7045	30.7045	30.7045	30.7045	30.7045
Idx_279	1	1187	0.01969	30.4676	30.4676	30.4676	30.4676	30.4676
Idx_284	1	1181	0.0217734	31.2619	31.2619	31.2619	31.2619	31.2619
Idx_299	1	1166	0.0217382	32.5391	32.5391	32.5391	32.5391	32.5391
Idx_303	1	1187	0.0245163	36.0267	36.0267	36.0267	36.0267	36.0267
Idx_319	1	1185	0.0685692	104.917	104.917	104.917	104.917	104.917
Idx_321	1	1201	0.0203844	30.1243	30.1243	30.1243	30.1243	30.1243
Idx_322	1	1181	0.119921	163.768	163.768	163.768	163.768	163.768
Idx_324	1	1171	0.0216372	30.8724	30.8724	30.8724	30.8724	30.8724
Idx_326	1	1214	0.0204352	30.6634	30.6634	30.6634	30.6634	30.6634
Idx_349	1	1191	0.0260268	41.5243	41.5243	41.5243	41.5243	41.5243
Idx_355	1	1191	0.0206734	30.7735	30.7735	30.7735	30.7735	30.7735
Idx_365	1	1210	0.0212781	34.4344	34.4344	34.4344	34.4344	34.4344
Idx_367	1	1167	0.0193271	31.4622	31.4622	31.4622	31.4622	31.4622
Idx_37	1	1069	0.0223452	30.5655	30.5655	30.5655	30.5655	30.5655
Idx_376	1	1082	0.0250876	30.3419	30.3419	30.3419	30.3419	30.3419
Idx_39	1	1176	0.0196641	30.5058	30.5058	30.5058	30.5058	30.5058
Idx_390	1	1193	0.0276537	47.3765	47.3765	47.3765	47.3765	47.3765
Idx_400	1	1190	0.0183056	29.958	29.958	29.958	29.958	29.958
Idx_416	1	1139	0.0216752	30.1264	30.1264	30.1264	30.1264	30.1264
Idx_431	1	1202	0.0201086	29.8656	29.8656	29.8656	29.8656	29.8656
Idx_467	1	1155	0.0197187	30.5256	30.5256	30.5256	30.5256	30.5256
Idx_469	1	1191	0.0189302	35.1209	35.1209	35.1209	35.1209	35.1209
Idx_472	1	1215	0.0202916	30.157	30.157	30.157	30.157	30.157
Idx_486	1	1184	0.0217062	34.3415	34.3415	34.3415	34.3415	34.3415
Idx_515	1	1102	0.0158869	30.6615	30.6615	30.6615	30.6615	30.6615
Idx_524	1	1160	0.0941986	130.354	130.354	130.354	130.354	130.354
Idx_525	1	1187	0.0247776	38.2006	38.2006	38.2006	38.2006	38.2006
Idx_540	1	1128	0.0879566	122.031	122.031	122.031	122.031	122.031
Idx_542	1	1193	0.0534533	82.9406	82.9406	82.9406	82.9406	82.9406
Idx_549	1	1172	0.0291786	39.7942	39.7942	39.7942	39.7942	39.7942
Idx_559	1	1194	0.0193448	31.0175	31.0175	31.0175	31.0175	31.0175
Idx_56	1	1211	0.0218225	32.2772	32.2772	32.2772	32.2772	32.2772
Idx_560	1	1193	0.0265224	46.6954	46.6954	46.6954	46.6954	46.6954
Idx_561	1	1175	0.0462584	75.6278	75.6278	75.6278	75.6278	75.6278
Idx_563	1	1204	0.0202577	30.7281	30.7281	30.7281	30.7281	30.7281
Idx_581	1	1181	0.0233422	35.8063	35.8063	35.8063	35.8063	35.8063
Idx_588	1	1171	0.0671076	97.2457	97.2457	97.2457	97.2457	97.2457
Idx_592	1	1170	0.0225745	32.7203	32.7203	32.7203	32.7203	32.7203
Idx_6	1	1205	0.0223033	33.6312	33.6312	33.6312	33.6312	33.6312
Idx_605	1	1156	0.0223379	30.5822	30.5822	30.5822	30.5822	30.5822
Idx_610	1	1187	0.0215144	32.5573	32.5573	32.5573	32.5573	32.5573
Idx_612	1	1194	0.0183605	31.0768	31.0768	31.0768	31.0768	31.0768
Idx_613	1	1213	0.0180933	30.1904	30.1904	30.1904	30.1904	30.1904
Idx_634	1	1135	0.019283	29.9554	29.9554	29.9554	29.9554	29.9554
Idx_635	1	1173	0.0218744	29.8294	29.8294	29.8294	29.8294	29.8294
Idx_638	1	1194	0.0199381	30.6167	30.6167	30.6167	30.6167	30.6167
Idx_645	1	1213	0.0435909	61.1755	61.1755	61.1755	61.1755	61.1755
Idx_648	1	1165	0.0231543	34.4758	34.4758	34.4758	34.4758	34.4758
Idx_657	1	1088	0.0226382	32.5902	32.5902	32.5902	32.5902	32.5902
Idx_67	1	1225	0.0187379	30.4648	30.4648	30.4648	30.4648	30.4648
Idx_680	1	1152	0.0232801	34.3728	34.3728	34.3728	34.3728	34.3728
Idx_682	1	1138	0.0241466	35.6124	35.6124	35.6124	35.6124	35.6124
Idx_693	1	1133	0.024257	35.9054	35.9054	35.9054	35.9054	35.9054
Idx_697	1	1204	0.0188197	30.993	30.993	30.993	30.993	30.993
Idx_70	1	1208	0.0197486	29.7818	29.7818	29.7818	29.7818	29.7818
Idx_733	1	1167	0.0197281	30.001	30.001	30.001	30.001	30.001
Idx_743	1	1189	0.0193119	30.417	30.417	30.417	30.417	30.417
Idx_762	1	1193	0.0204535	30.071	30.071	30.071	30.071	30.071
Idx_77	1	1176	0.0186409	30.5728	30.5728	30.5728	30.5728	30.5728
Idx_778	1	1078	0.0187165	29.8579	29.8579	29.8579	29.8579	29.8579
Idx_792	1	1160	0.0192931	31.1268	31.1268	31.1268	31.1268	31.1268
Idx_798	1	1136	0.0329576	46.8195	46.8195	46.8195	46.8195	46.8195
Idx_800	1	1075	0.0246343	32.5041	32.5041	32.5041	32.5041	32.5041
Idx_801	1	1164	0.0200379	30.8877	30.8877	30.8877	30.8877	30.8877
Idx_81	1	1178	0.0192427	31.0997	31.0997	31.0997	31.0997	31.0997
Idx_826	1	1205	0.0205957	31.8017	31.8017	31.8017	31.8017	31.8017
Idx_836	1	1183	0.0273228	38.7337	38.7337	38.7337	38.7337	38.7337
Idx_854	1	1183	0.0274399	34.7403	34.7403	34.7403	34.7403	34.7403
Idx_872	1	1077	0.0228161	30.799	30.799	30.799	30.799	30.799
Idx_878	1	1099	0.0221386	30.8067	30.8067	30.8067	30.8067	30.8067
Idx_880	1	1145	0.0238072	32.7691	32.7691	32.7691	32.7691	32.7691
Idx_889	1	1188	0.0209176	31.9195	31.9195	31.9195	31.9195	31.9195
Idx_893	1	1190	0.0184084	30.4102	30.4102	30.4102	30.4102	30.4102
Idx_905	1	1181	0.0392749	56.889	56.889	56.889	56.889	56.889
Idx_917	1	1186	0.0189716	31.9187	31.9187	31.9187	31.9187	31.9187
Idx_920	1	1179	0.0215796	30.0022	30.0022	30.0022	30.0022	30.0022
Idx_923	1	1203	0.0187365	29.9124	29.9124	29.9124	29.9124	29.9124
Idx_928	1	1158	0.0206632	32.7404	32.7404	32.7404	32.7404	32.7404
Idx_93	1	1146	0.019183	30.4851	30.4851	30.4851	30.4851	30.4851
Idx_935	1	1147	0.0220777	32.8948	32.8948	32.8948	32.8948	32.8948
Idx_944	1	1193	0.0264508	41.8217	41.8217	41.8217	41.8217	41.8217
Idx_954	1	1093	0.0213203	31.1173	31.1173	31.1173	31.1173	31.1173
Idx_958	1	1205	0.0214799	30.4772	30.4772	30.4772	30.4772	30.4772
Idx_968	1	1200	0.0535423	83.1077	83.1077	83.1077	83.1077	83.1077
Idx_976	1	1197	0.0234752	31.0108	31.0108	31.0108	31.0108	31.0108
Idx_984	1	1160	0.0492568	77.232	77.232	77.232	77.232	77.232
Idx_985	1	1168	0.085078	137.893	137.893	137.893	137.893	137.893
Idx_996	1	1161	0.0252915	34.0013	34.0013	34.0013	34.0013	34.0013
