# Supplementary material for: Genome-wide association study of untargeted plasma metabolomic profiles identifies host genetic regulation in people with HIV
Source: HGG Adv. 2026 Jun 17;7(4):100635. doi: 10.1016/j.xhgg.2026.100635 (PMC13355647; doi:10.1016/j.xhgg.2026.100635)
Supplement: Table S12. GWAS outcomes from external databases tested in two-sample MR [file mmc11.xlsx]

## Sheet: S12
Supplementary Table 12 List of outcomes GWAS tested in two-sample MR
Data type	Category / function	Outcome	Source / consortium	GWAS ID / phenocode	Trait definition / case definition	N total	N cases	N controls	Link to download to data
Biomarker	Liver	Gamma-glutamyl transferase	UK Biobank	UKB field 30730; ukb-d-30730_raw	Gamma-glutamyl transferase	470,072	NA	NA	http://biobank.ctsu.ox.ac.uk/crystal/field.cgi?id=30730
Biomarker	Liver	Albumin	UK Biobank	UKB field 30600; ukb-d-30600_raw	Albumin	431,857	NA	NA	http://biobank.ctsu.ox.ac.uk/crystal/field.cgi?id=30600
Biomarker	Liver	Alanine aminotransferase	UK Biobank	UKB field 30620; ukb-d-30620_raw	Alanine aminotransferase	470,126	NA	NA	http://biobank.ctsu.ox.ac.uk/crystal/field.cgi?id=30620
Biomarker	Liver	Aspartate aminotransferase	UK Biobank	UKB field 30650; ukb-d-30650_raw	Aspartate aminotransferase	468,579	NA	NA	http://biobank.ctsu.ox.ac.uk/crystal/field.cgi?id=30650
Biomarker	Liver	Total bilirubin	UK Biobank	UKB field 30840; ukb-d-30840_raw	Total bilirubin	468,356	NA	NA	http://biobank.ctsu.ox.ac.uk/crystal/field.cgi?id=30840
Biomarker	Kidney	Creatinine	UK Biobank	UKB field 30700; ukb-d-30700_raw	Creatinine	470,092	NA	NA	http://biobank.ctsu.ox.ac.uk/crystal/field.cgi?id=30700
Biomarker	Cardiovascular	HDL cholesterol	UK Biobank	UKB field 30760; ukb-d-30760_raw	High-density lipoprotein cholesterol	431,654	NA	NA	http://biobank.ctsu.ox.ac.uk/crystal/field.cgi?id=30760
Biomarker	Cardiovascular	Total cholesterol	UK Biobank	UKB field 30690; ukb-d-30690_raw	Total cholesterol	470,314	NA	NA	http://biobank.ctsu.ox.ac.uk/crystal/field.cgi?id=30690
Biomarker	Cardiovascular	Triglycerides	UK Biobank	UKB field 30870; ukb-d-30870_raw	Triglycerides	469,945	NA	NA	http://biobank.ctsu.ox.ac.uk/crystal/field.cgi?id=30870
Biomarker	Biological aging	Leukocyte telomere length	Codd et al. / UK Biobank	UKB field 22192; Codd2021_LTL_Mixed; ieu-b-4879 if using OpenGWAS	Z-adjusted T/S log ratio for leukocyte telomere length	472,174	NA	NA	https://figshare.com/articles/dataset/UKB_telomere_gwas_summarystats_tsv_gz/14786055?file=28414941
Biomarker	Bone metabolism	Estimated bone mineral density (eBMD)	GEFOS / Morris et al. 2019	GEFOS 2018 eBMD	Heel eBMD estimated by quantitative ultrasound	426,824	NA	NA	http://www.gefos.org/?q=content/data-release-2018
Diagnosis	Endocrine / metabolic	Type 2 diabetes	T2DGGI / DIAGRAM	T2DGGI GWAS EUR ancestry meta-analysis summary statistics	Type 2 diabetes case-control GWAS	1,528,966	258,356	1,270,610	https://diagram-consortium.org/downloads.html
Diagnosis	Kidney	Chronic kidney disease	CKDGen / Wuttke et al. 2019	CKD_overall_EA_JW_20180223_nstud23	CKD overall, European ancestry, n(studies) ≥ 23	480,698	41,395	439,303	https://ckdgen.imbi.uni-freiburg.de/datasets/Wuttke_2019
Diagnosis	Cerebrovascular	Ischemic stroke	GWAS Catalog / stroke consortium release	GCST90104540	Ischemic stroke	1,296,908	62,100	1,234,808	https://ftp.ebi.ac.uk/pub/databases/gwas/summary_statistics/GCST90104001-GCST90105000/GCST90104540/
Diagnosis	Cardiovascular	Coronary artery disease	CARDIoGRAMplusC4D + UK Biobank / van der Harst & Verweij 2018	GWAS_CADMETA_eu	Coronary artery disease case-control meta-analysis	547,261	122,733	424,528	https://cvd.hugeamp.org/dinspector.html?dataset=GWAS_CADMETA_eu
Diagnosis	Neurodegenerative	Alzheimer disease	Wightman et al. 2021 / CNCR	Wightman AD GWAS; CNCR summary statistics; without 23andMe	Alzheimer disease including clinically diagnosed and proxy cases	1,126,563	90,338	1,036,225	https://cncr.nl/research/summary_statistics/
Diagnosis	Neurodegenerative	Parkinson disease	IPDGC / Nalls et al. 2019	GCST009325	Parkinson disease plus proxy cases inferred from first-degree family history	482,730	33,674	449,056	https://ftp.ebi.ac.uk/pub/databases/gwas/summary_statistics/GCST009001-GCST010000/GCST009325/
Diagnosis	Liver	Liver cirrhosis	Ghouse et al. 2024 / GWAS Catalog	GCST90319877	Cirrhosis case-control GWAS, European-specific stage 1 meta-analysis	1,580,011	15,225	1,564,786	https://ftp.ebi.ac.uk/pub/databases/gwas/summary_statistics/GCST90319001-GCST90320000/GCST90319877/
