# Supplementary material for: Genome-wide association study of untargeted plasma metabolomic profiles identifies host genetic regulation in people with HIV
Source: HGG Adv. 2026 Jun 17;7(4):100635. doi: 10.1016/j.xhgg.2026.100635 (PMC13355647; doi:10.1016/j.xhgg.2026.100635)
Supplement: Table S13. MR results for SHCS metabolite and aging-related comorbidities and key biomarkers of organ function from external cohorts, reporting effect estimates, confidence intervals, significance, and pleiotropy coefficient [file mmc12.xlsx]

## Sheet: S13
Supplementary Table 13 Summary of Mendelian Randomization results for SHCS metabolite exposures and aging-related comorbidities and key biomarkers of organ function
exposure	region	var_explained	m_snps_overlap	alpha	se.alpha.	p.alpha.	sigma_y	se(sigma_y)	p(sigma_y)	interval_95_plus	interval_95_moins	outcome	Putative label in SHCS
Idx_1123	19:48706462-49706462	0.99	240	-0.0498932	0.00919947	5.84477e-08	1.51931e-05	3.2318e-05	0.638273	-0.0318622	-0.0679242	chol_conc	2-(3,4-dimethoxyphenyl)-5,7,8-trihydroxy-3-methoxy-3,4-dihydro-2H-1-benzopyran-4-one
Idx_1123	19:48706462-49706462	0.99	240	-0.042841	0.00856998	5.76381e-07	6.545e-05	3.56563e-05	0.0664202	-0.0260439	-0.0596382	GGT_conc	2-(3,4-dimethoxyphenyl)-5,7,8-trihydroxy-3-methoxy-3,4-dihydro-2H-1-benzopyran-4-one
Idx_1123	19:48706462-49706462	0.99	240	-0.0295579	0.00733323	5.56144e-05	8.45058e-05	3.12984e-05	0.0069338	-0.0151848	-0.043931	trig_conc	2-(3,4-dimethoxyphenyl)-5,7,8-trihydroxy-3-methoxy-3,4-dihydro-2H-1-benzopyran-4-one
Idx_984	19:48708978-49708978	0.99	240	-0.0877703	0.0216876	5.18741e-05	0.000110314	8.73163e-05	0.206453	-0.0452625	-0.130278	chol_conc	1,5-Dihydroxy-3-methoxy-2-prenylxanthone
Idx_917	12:20868797-21868797	0.99	330	0.144527	0.0356598	5.05799e-05	9.73185e-05	0.000135819	0.473664	0.21442	0.0746335	trig_conc	Methylgingerol
Idx_524	2:73355507-74355507	0.99	178	-0.0804271	0.0174932	4.27365e-06	1.29521e-152	2.50051e-147	0.999996	-0.0461403	-0.114714	creatinine_conc	N-a-Acetylcitrulline
Idx_559	8:17772466-18772466	0.99	958	0.179707	0.04251	2.36387e-05	7.12648e-152	2.83863e-147	0.99998	0.263027	0.0963879	trig_conc	Chorismate
Idx_985	19:48708543-49708543	0.99	240	-0.0793532	0.0168071	2.3421e-06	5.97182e-05	5.6934e-05	0.294223	-0.0464113	-0.112295	chol_conc	2-O-a-L-Fucopyranosyl-galactose
Idx_985	19:48708543-49708543	0.99	240	-0.0675083	0.0157758	1.87548e-05	8.07104e-05	4.78682e-05	0.091777	-0.0365877	-0.098429	GGT_conc	2-O-a-L-Fucopyranosyl-galactose
Idx_559	8:17772466-18772466	0.99	958	0.104663	0.0244519	1.86596e-05	7.11545e-152	3.13336e-147	0.999982	0.152589	0.0567372	chol_conc	Chorismate
Idx_1116	2:214481985-215481985	0.99	362	0	NA	1	2.58487e-152	1.61119e-147	0.999987	NA	NA	ALT_conc	Rabeprazole
Idx_1116	2:214481985-215481985	0.99	362	0	NA	1	2.58487e-152	NA	1	NA	NA	AST_conc	Rabeprazole
Idx_1116	2:214481985-215481985	0.99	362	0	NA	1	5.065e-17	NA	1	NA	NA	BIL_conc	Rabeprazole
Idx_1116	2:214481985-215481985	0.99	362	0	NA	1	2.58487e-152	NA	1	NA	NA	chol_conc	Rabeprazole
Idx_1116	2:214481985-215481985	0.99	362	0	NA	1	2.58487e-152	1.59162e-147	0.999987	NA	NA	GGT_conc	Rabeprazole
Idx_1116	2:214481985-215481985	0.99	362	0	NA	1	5.41771e-05	NA	1	NA	NA	trig_conc	Rabeprazole
Idx_1541	2:11419175-12419175	0.99	472	0	NA	1	7.66271e-05	NA	1	NA	NA	creatinine_conc	LysoPC(16:1(9Z)/0:0)
Idx_1541	2:11419175-12419175	0.99	472	0	NA	1	1.26648e-05	NA	1	NA	NA	trig_conc	LysoPC(16:1(9Z)/0:0)
Idx_1612	11:61092362-62092362	0.99	347	0	NA	1	8.29821e-05	NA	1	NA	NA	ALT_conc	LysoPE(0:0/22:4(7Z,10Z,13Z,16Z))
Idx_1612	11:61092362-62092362	0.99	347	0	NA	1	1.28563e-05	0.00153109	0.9933	NA	NA	creatinine_conc	LysoPE(0:0/22:4(7Z,10Z,13Z,16Z))
Idx_1612	11:61092362-62092362	0.99	347	0	NA	1	0.00118202	NA	1	NA	NA	trig_conc	LysoPE(0:0/22:4(7Z,10Z,13Z,16Z))
Idx_1672	11:61097972-62097972	0.99	349	0	NA	1	0.000233421	NA	1	NA	NA	ALB_conc	Hordatine B
Idx_1672	11:61097972-62097972	0.99	349	0	NA	1	8.42493e-05	NA	1	NA	NA	ALT_conc	Hordatine B
Idx_1672	11:61097972-62097972	0.99	349	0	NA	1	1.25961e-05	NA	1	NA	NA	creatinine_conc	Hordatine B
Idx_1672	11:61097972-62097972	0.99	349	0	NA	1	0.000148395	NA	1	NA	NA	GGT_conc	Hordatine B
Idx_1672	11:61097972-62097972	0.99	349	0	NA	1	0.00161073	NA	1	NA	NA	HDL_conc	Hordatine B
Idx_1784	11:61065908-62065908	0.99	334	0	NA	1	0.000215267	NA	1	NA	NA	ALB_conc	1,2-Di-(9Z,12Z-octadecadienoyl)-sn-glycero-3-phosphate
Idx_1784	11:61065908-62065908	0.99	334	0	NA	1	3.42384e-05	NA	1	NA	NA	BIL_conc	1,2-Di-(9Z,12Z-octadecadienoyl)-sn-glycero-3-phosphate
Idx_1784	11:61065908-62065908	0.99	334	0	NA	1	0.000636957	NA	1	NA	NA	chol_conc	1,2-Di-(9Z,12Z-octadecadienoyl)-sn-glycero-3-phosphate
Idx_1784	11:61065908-62065908	0.99	334	0	NA	1	0.00163097	NA	1	NA	NA	HDL_conc	1,2-Di-(9Z,12Z-octadecadienoyl)-sn-glycero-3-phosphate
Idx_1842	11:61097972-62097972	0.99	349	0	NA	1	0.000233421	NA	1	NA	NA	ALB_conc	PC(15:0/20:4(5Z,8Z,11Z,14Z))
Idx_1842	11:61097972-62097972	0.99	349	0	NA	1	8.42493e-05	NA	1	NA	NA	ALT_conc	PC(15:0/20:4(5Z,8Z,11Z,14Z))
Idx_1842	11:61097972-62097972	0.99	349	0	NA	1	1.93807e-06	NA	1	NA	NA	AST_conc	PC(15:0/20:4(5Z,8Z,11Z,14Z))
Idx_1842	11:61097972-62097972	0.99	349	0	NA	1	0.00161073	NA	1	NA	NA	HDL_conc	PC(15:0/20:4(5Z,8Z,11Z,14Z))
Idx_1862	11:61096633-62096633	0.99	349	0	NA	1	0.000233306	NA	1	NA	NA	ALB_conc	Vinaginsenoside R14
Idx_1862	11:61096633-62096633	0.99	349	0	NA	1	8.42684e-05	NA	1	NA	NA	ALT_conc	Vinaginsenoside R14
Idx_1862	11:61096633-62096633	0.99	349	0	NA	1	1.67705e-17	NA	1	NA	NA	AST_conc	Vinaginsenoside R14
Idx_1862	11:61096633-62096633	0.99	349	0	NA	1	3.40175e-05	NA	1	NA	NA	BIL_conc	Vinaginsenoside R14
Idx_1862	11:61096633-62096633	0.99	349	0	NA	1	1.25958e-05	NA	1	NA	NA	creatinine_conc	Vinaginsenoside R14
Idx_1862	11:61096633-62096633	0.99	349	0	NA	1	0.000148343	NA	1	NA	NA	GGT_conc	Vinaginsenoside R14
Idx_1862	11:61096633-62096633	0.99	349	0	NA	1	0.00161069	NA	1	NA	NA	HDL_conc	Vinaginsenoside R14
Idx_1862	11:61096633-62096633	0.99	349	0	NA	1	0.00118401	NA	1	NA	NA	trig_conc	Vinaginsenoside R14
Idx_680	14:46909115-47909115	0.99	668	0	NA	1	6.35059e-05	NA	1	NA	NA	ALT_conc	Samin
Idx_680	14:46909115-47909115	0.99	668	0	NA	1	3.96755e-06	NA	1	NA	NA	trig_conc	Samin
Idx_801	4:186661120-187661120	0.99	673	0	NA	1	1.04551e-15	NA	1	NA	NA	trig_conc	Oxamniquine
Idx_1116	2:214481985-215481985	0.99	292	0	NA	1	8.7533e-05	NA	1	NA	NA	AD	Rabeprazole
Idx_1116	2:214481985-215481985	0.99	270	0	NA	1	8.9299e-17	7.64541e-11	0.999999	NA	NA	CAD	Rabeprazole
Idx_1116	2:214481985-215481985	0.99	294	0	NA	1	8.07699e-18	NA	1	NA	NA	Cirrhosis	Rabeprazole
Idx_1116	2:214481985-215481985	0.99	272	0	NA	1	5.10364e-18	NA	1	NA	NA	PD	Rabeprazole
Idx_1541	2:11419175-12419175	0.99	408	0	NA	1	9.24428e-06	NA	1	NA	NA	CAD	LysoPC(16:1(9Z)/0:0)
Idx_1612	11:61092362-62092362	0.99	302	0	NA	1	2.08589e-152	NA	1	NA	NA	AD	LysoPE(0:0/22:4(7Z,10Z,13Z,16Z))
Idx_1612	11:61092362-62092362	0.99	283	0	NA	1	2.31283e-16	NA	1	NA	NA	CKD	LysoPE(0:0/22:4(7Z,10Z,13Z,16Z))
Idx_1612	11:61092362-62092362	0.99	276	0	NA	1	9.47029e-06	NA	1	NA	NA	PD	LysoPE(0:0/22:4(7Z,10Z,13Z,16Z))
Idx_1612	11:61092362-62092362	0.99	277	0	NA	1	2.85415e-17	NA	1	NA	NA	STROKE	LysoPE(0:0/22:4(7Z,10Z,13Z,16Z))
Idx_1612	11:61092362-62092362	0.99	305	0	NA	1	2.77689e-05	NA	1	NA	NA	Telomere	LysoPE(0:0/22:4(7Z,10Z,13Z,16Z))
Idx_1672	11:61097972-62097972	0.99	302	0	NA	1	2.14988e-152	NA	1	NA	NA	AD	Hordatine B
Idx_1672	11:61097972-62097972	0.99	280	0	NA	1	2.01472e-05	NA	1	NA	NA	CAD	Hordatine B
Idx_1672	11:61097972-62097972	0.99	289	0	NA	1	4.00998e-17	1.98215e-11	0.999998	NA	NA	Cirrhosis	Hordatine B
Idx_1672	11:61097972-62097972	0.99	269	0	NA	1	0.00110847	NA	1	NA	NA	eBMD	Hordatine B
Idx_1672	11:61097972-62097972	0.99	275	0	NA	1	9.53886e-06	NA	1	NA	NA	PD	Hordatine B
Idx_1672	11:61097972-62097972	0.99	274	0	NA	1	2.40072e-05	NA	1	NA	NA	T2D	Hordatine B
Idx_1672	11:61097972-62097972	0.99	306	0	NA	1	2.77573e-05	NA	1	NA	NA	Telomere	Hordatine B
Idx_1723	20:12458687-13458687	0.99	448	0	NA	1	3.10079e-16	NA	1	NA	NA	CKD	C22 Cer
Idx_1784	11:61065908-62065908	0.99	291	0	NA	1	1.00421e-16	2.63248e-11	0.999997	NA	NA	AD	1,2-Di-(9Z,12Z-octadecadienoyl)-sn-glycero-3-phosphate
Idx_1784	11:61065908-62065908	0.99	269	0	NA	1	2.1487e-05	NA	1	NA	NA	CAD	1,2-Di-(9Z,12Z-octadecadienoyl)-sn-glycero-3-phosphate
Idx_1784	11:61065908-62065908	0.99	272	0	NA	1	3.66128e-17	NA	1	NA	NA	CKD	1,2-Di-(9Z,12Z-octadecadienoyl)-sn-glycero-3-phosphate
Idx_1784	11:61065908-62065908	0.99	259	0	NA	1	0.000940693	NA	1	NA	NA	eBMD	1,2-Di-(9Z,12Z-octadecadienoyl)-sn-glycero-3-phosphate
Idx_1784	11:61065908-62065908	0.99	265	0	NA	1	1.0047e-05	NA	1	NA	NA	PD	1,2-Di-(9Z,12Z-octadecadienoyl)-sn-glycero-3-phosphate
Idx_1784	11:61065908-62065908	0.99	294	0	NA	1	2.88872e-05	NA	1	NA	NA	Telomere	1,2-Di-(9Z,12Z-octadecadienoyl)-sn-glycero-3-phosphate
Idx_1842	11:61097972-62097972	0.99	302	0	NA	1	4.93806e-16	2.20788e-10	0.999998	NA	NA	AD	PC(15:0/20:4(5Z,8Z,11Z,14Z))
Idx_1842	11:61097972-62097972	0.99	269	0	NA	1	0.00110847	NA	1	NA	NA	eBMD	PC(15:0/20:4(5Z,8Z,11Z,14Z))
Idx_1842	11:61097972-62097972	0.99	277	0	NA	1	1.97383e-152	NA	1	NA	NA	STROKE	PC(15:0/20:4(5Z,8Z,11Z,14Z))
Idx_1842	11:61097972-62097972	0.99	274	0	NA	1	2.40072e-05	NA	1	NA	NA	T2D	PC(15:0/20:4(5Z,8Z,11Z,14Z))
Idx_1842	11:61097972-62097972	0.99	306	0	NA	1	2.77572e-05	NA	1	NA	NA	Telomere	PC(15:0/20:4(5Z,8Z,11Z,14Z))
Idx_1862	11:61096633-62096633	0.99	284	0	NA	1	4.5161e-17	9.98325e-12	0.999996	NA	NA	CKD	Vinaginsenoside R14
Idx_1862	11:61096633-62096633	0.99	270	0	NA	1	0.00112613	NA	1	NA	NA	eBMD	Vinaginsenoside R14
Idx_1862	11:61096633-62096633	0.99	278	0	NA	1	2.13275e-18	2.23635e-12	0.999999	NA	NA	STROKE	Vinaginsenoside R14
Idx_1862	11:61096633-62096633	0.99	275	0	NA	1	2.39026e-05	NA	1	NA	NA	T2D	Vinaginsenoside R14
Idx_1867	7:126383902-127383902	0.99	346	0	NA	1	2.29385e-152	NA	1	NA	NA	Cirrhosis	PA(20:1(11Z)/24:1(15Z))
Idx_217	8:139189876-140189876	0.99	268	0	NA	1	2.52155e-16	NA	1	NA	NA	CAD	(-)-trans-Carveol
Idx_254	14:98024232-99024232	0.99	411	0	NA	1	9.0047e-17	NA	1	NA	NA	PD	Propionylcholine
Idx_467	20:12466440-13466440	0.99	449	0	NA	1	6.56583e-16	NA	1	NA	NA	CKD	2-Chloro-5-methylmaleylacetate
Idx_680	14:46909115-47909115	0.99	577	0	NA	1	3.77862e-16	NA	1	NA	NA	AD	Samin
Idx_680	14:46909115-47909115	0.99	550	0	NA	1	3.17526e-17	6.29216e-12	0.999996	NA	NA	Cirrhosis	Samin
Idx_680	14:46909115-47909115	0.99	497	0	NA	1	5.41299e-05	NA	1	NA	NA	T2D	Samin
Idx_836	11:61088305-62088305	0.99	277	0	NA	1	3.46102e-17	NA	1	NA	NA	STROKE	Vitamin A
Idx_905	11:61097972-62097972	0.99	302	0	NA	1	1.26449e-15	NA	1	NA	NA	AD	Arachidonic acid
Idx_1116	2:214481985-215481985	0.99	362	9.4262e-13	9.88409e-07	0.999999	4.04274e-05	NA	1	1.93728e-06	-1.93728e-06	HDL_conc	Rabeprazole
Idx_1612	11:61092362-62092362	0.99	347	3.47225e-05	36.4092	0.999999	0.000234433	NA	1	71.362	-71.3619	ALB_conc	LysoPE(0:0/22:4(7Z,10Z,13Z,16Z))
Idx_1612	11:61092362-62092362	0.99	347	0.00025	262.144	0.999999	0.000643936	NA	1	513.802	-513.802	chol_conc	LysoPE(0:0/22:4(7Z,10Z,13Z,16Z))
Idx_1612	11:61092362-62092362	0.99	347	2.85247e-08	0.0299103	0.999999	0.000144349	NA	1	0.0586242	-0.0586241	GGT_conc	LysoPE(0:0/22:4(7Z,10Z,13Z,16Z))
Idx_1672	11:61097972-62097972	0.99	349	0.00025	262.144	0.999999	3.40318e-05	NA	1	513.802	-513.802	BIL_conc	Hordatine B
Idx_1672	11:61097972-62097972	0.99	349	1.19409e-10	0.00012521	0.999999	0.000645997	NA	1	0.000245411	-0.000245411	chol_conc	Hordatine B
Idx_1784	11:61065908-62065908	0.99	334	3.73799e-09	0.00391957	0.999999	7.65482e-05	NA	1	0.00768236	-0.00768235	ALT_conc	1,2-Di-(9Z,12Z-octadecadienoyl)-sn-glycero-3-phosphate
Idx_1784	11:61065908-62065908	0.99	334	0.00025	262.144	0.999999	0.000132116	NA	1	513.802	-513.802	GGT_conc	1,2-Di-(9Z,12Z-octadecadienoyl)-sn-glycero-3-phosphate
Idx_1842	11:61097972-62097972	0.99	349	2.58085e-07	0.270622	0.999999	0.000645998	NA	1	0.53042	-0.530419	chol_conc	PC(15:0/20:4(5Z,8Z,11Z,14Z))
Idx_1784	11:61065908-62065908	0.99	264	0.00025	262.144	0.999999	2.44589e-05	NA	1	513.802	-513.802	T2D	1,2-Di-(9Z,12Z-octadecadienoyl)-sn-glycero-3-phosphate
Idx_1541	2:11419175-12419175	0.99	472	9.31199e-13	6.90442e-07	0.999999	4.21063e-06	NA	1	1.35327e-06	-1.35327e-06	ALT_conc	LysoPC(16:1(9Z)/0:0)
Idx_1612	11:61092362-62092362	0.99	347	0.00025	185.364	0.999999	2.03771e-06	NA	1	363.313	-363.313	AST_conc	LysoPE(0:0/22:4(7Z,10Z,13Z,16Z))
Idx_1612	11:61092362-62092362	0.99	347	0.00025	185.364	0.999999	3.36798e-05	NA	1	363.313	-363.313	BIL_conc	LysoPE(0:0/22:4(7Z,10Z,13Z,16Z))
Idx_1672	11:61097972-62097972	0.99	349	0	NA	0.999999	2.16573e-15	NA	1	NA	NA	AST_conc	Hordatine B
Idx_1800	8:84632271-85632271	0.99	323	3.70873e-09	0.00274986	0.999999	2.93646e-16	NA	1	0.00538973	-0.00538972	creatinine_conc	PA(15:0/22:5(4Z,7Z,10Z,13Z,16Z))
Idx_1612	11:61092362-62092362	0.99	280	0.00025	185.364	0.999999	2.01928e-05	NA	1	363.313	-363.313	CAD	LysoPE(0:0/22:4(7Z,10Z,13Z,16Z))
Idx_1800	8:84632271-85632271	0.99	242	0.000125649	93.1629	0.999999	6.31114e-17	NA	1	182.599	-182.599	Cirrhosis	PA(15:0/22:5(4Z,7Z,10Z,13Z,16Z))
Idx_1862	11:61096633-62096633	0.99	290	5.32672e-13	3.94952e-07	0.999999	1.34395e-17	NA	1	7.74107e-07	-7.74106e-07	Cirrhosis	Vinaginsenoside R14
Idx_1862	11:61096633-62096633	0.99	307	3.55074e-16	2.63271e-10	0.999999	2.35028e-17	NA	1	5.16012e-10	-5.16012e-10	Telomere	Vinaginsenoside R14
Idx_431	5:116198857-117198857	0.99	390	2.89903e-14	2.1495e-08	0.999999	7.50184e-16	NA	1	4.21303e-08	-4.21302e-08	AD	Pyrimethanil
Idx_680	14:46909115-47909115	0.99	505	2.91589e-14	2.162e-08	0.999999	4.93533e-17	NA	1	4.23753e-08	-4.23752e-08	STROKE	Samin
Idx_1784	11:61065908-62065908	0.99	334	2.31769e-05	14.0312	0.999999	0.00124866	NA	1	27.5012	-27.5012	trig_conc	1,2-Di-(9Z,12Z-octadecadienoyl)-sn-glycero-3-phosphate
Idx_1842	11:61097972-62097972	0.99	275	2.94302e-11	1.78169e-05	0.999999	9.53887e-06	NA	1	3.49212e-05	-3.49212e-05	PD	PC(15:0/20:4(5Z,8Z,11Z,14Z))
Idx_1071	15:33184679-34184679	0.99	641	0.00025	131.072	0.999998	6.44615e-16	NA	1	256.901	-256.901	GGT_conc	3b,15b,17a-Trihydroxy-pregnenone
Idx_680	14:46909115-47909115	0.99	668	4.06901e-08	0.0213333	0.999998	3.01164e-16	NA	1	0.0418134	-0.0418133	ALB_conc	Samin
Idx_680	14:46909115-47909115	0.99	668	1.1574e-05	6.0681	0.999998	2.39111e-05	NA	1	11.8935	-11.8935	AST_conc	Samin
Idx_680	14:46909115-47909115	0.99	668	1.53312e-08	0.00803794	0.999998	1.87342e-05	NA	1	0.0157544	-0.0157543	BIL_conc	Samin
Idx_1599	1:242066422-243066422	0.99	442	0	NA	0.999998	1.35888e-16	NA	1	NA	NA	Cirrhosis	Isolariciresinol 9-O-beta-D-glucoside
Idx_1612	11:61092362-62092362	0.99	275	0.00025	131.072	0.999998	2.41282e-05	NA	1	256.901	-256.901	T2D	LysoPE(0:0/22:4(7Z,10Z,13Z,16Z))
Idx_1788	20:12459094-13459094	0.99	448	3.42932e-16	1.79795e-10	0.999998	3.14473e-16	NA	1	3.52399e-10	-3.52398e-10	CKD	DG(18:4(6Z,9Z,12Z,15Z)/24:1(15Z)/0:0)
Idx_1862	11:61096633-62096633	0.99	303	0	NA	0.999998	2.46227e-16	4.75362e-11	0.999996	NA	NA	AD	Vinaginsenoside R14
Idx_467	20:12466440-13466440	0.99	436	3.12924e-09	0.00164062	0.999998	3.96831e-16	NA	1	0.00321563	-0.00321562	PD	2-Chloro-5-methylmaleylacetate
Idx_836	11:61088305-62088305	0.99	302	1.65712e-12	8.68806e-07	0.999998	8.02715e-16	NA	1	1.70286e-06	-1.70286e-06	AD	Vitamin A
Idx_1116	2:214481985-215481985	0.99	362	0.000167086	61.9435	0.999998	3.95256e-17	NA	1	121.409	-121.409	ALB_conc	Rabeprazole
Idx_1541	2:11419175-12419175	0.99	472	-5.56525e-05	18.4538	0.999998	1.30268e-05	NA	1	36.1693	-36.1694	chol_conc	LysoPC(16:1(9Z)/0:0)
Idx_1300	5:8028293-9028293	0.99	437	7.82958e-11	2.05248e-05	0.999997	2.89715e-152	NA	1	4.02286e-05	-4.02285e-05	BIL_conc	3,4-Dimethyl-5-pentyl-2-furanpentadecanoic acid
Idx_1420	3:59607670-60607670	0.99	804	1.14585e-07	0.0300379	0.999997	7.10797e-15	NA	1	0.0588743	-0.0588741	AD	Glycitin
Idx_1784	11:61065908-62065908	0.99	266	3.72507e-12	9.76505e-07	0.999997	1.88407e-152	1.26734e-147	0.999988	1.91395e-06	-1.91395e-06	STROKE	1,2-Di-(9Z,12Z-octadecadienoyl)-sn-glycero-3-phosphate
Idx_1116	2:214481985-215481985	0.99	280	1.03194e-10	1.91285e-05	0.999996	2.04016e-152	1.57924e-147	0.99999	3.7492e-05	-3.74918e-05	CKD	Rabeprazole
Idx_1541	2:11419175-12419175	0.99	420	4.65101e-13	8.62129e-08	0.999996	2.78448e-152	NA	1	1.68978e-07	-1.68977e-07	Cirrhosis	LysoPC(16:1(9Z)/0:0)
Idx_1541	2:11419175-12419175	0.99	426	2.88423e-14	5.34631e-09	0.999996	2.8243e-152	NA	1	1.04788e-08	-1.04787e-08	CKD	LysoPC(16:1(9Z)/0:0)
Idx_1784	11:61065908-62065908	0.99	278	-9.62741e-18	1.78457e-12	0.999996	1.89642e-152	1.25266e-147	0.999988	3.49776e-12	-3.49777e-12	Cirrhosis	1,2-Di-(9Z,12Z-octadecadienoyl)-sn-glycero-3-phosphate
Idx_1862	11:61096633-62096633	0.99	280	9.31045e-13	1.72582e-07	0.999996	1.92733e-152	NA	1	3.38262e-07	-3.3826e-07	CAD	Vinaginsenoside R14
Idx_1862	11:61096633-62096633	0.99	276	9.31045e-13	1.72582e-07	0.999996	1.8998e-152	NA	1	3.38262e-07	-3.3826e-07	PD	Vinaginsenoside R14
Idx_680	14:46909115-47909115	0.99	474	4.61379e-13	8.55229e-08	0.999996	3.14253e-152	1.52975e-147	0.999984	1.67625e-07	-1.67624e-07	eBMD	Samin
Idx_1116	2:214481985-215481985	0.99	272	0.0030277	352.753	0.999993	1.97246e-152	2.21742e-147	0.999993	691.398	-691.392	STROKE	Rabeprazole
Idx_77	8:26612733-27612733	0.99	630	1.11913e-11	6.9149e-07	0.999987	4.61233e-152	NA	1	1.35533e-06	-1.35531e-06	Telomere	2-Furanmethanethiol
Idx_1920	1:96812779-97812779	0.99	422	-2.2229e-06	0.0159117	0.999889	1.86664e-05	1.32433e-05	0.158687	0.0311846	-0.0311891	AST_conc	PGP(22:5(4Z,7Z,10Z,13Z,16Z)/22:6(4Z,7Z,10Z,13Z,16Z,19Z))
Idx_1835	1:229809403-230809403	0.99	287	-5.60668e-06	0.0188409	0.999763	3.56501e-05	2.08743e-05	0.087665	0.0369227	-0.0369339	CAD	SM(d18:1/20:0)
Idx_762	10:128405325-129405325	0.99	435	-1.30876e-05	0.0102321	0.998979	4.48411e-16	NA	1	0.0200417	-0.0200679	PD	3-Oxohexadecanoic acid
Idx_1872	9:102644595-103644595	0.99	321	7.12653e-05	0.0415165	0.99863	0.000140755	5.54618e-05	0.0111525	0.0814437	-0.0813011	creatinine_conc	Solacauline
Idx_1847	11:61057803-62057803	0.99	258	0.000166763	0.0770488	0.998273	0.000931018	0.000279489	0.000864913	0.151182	-0.150849	eBMD	PG(18:0/18:0)
Idx_635	6:101363241-102363241	0.99	344	7.42391e-05	0.0260913	0.99773	1.36795e-05	2.1651e-05	0.527505	0.0512132	-0.0510647	ALT_conc	Equol
Idx_1541	2:11419175-12419175	0.99	446	-0.00378203	1.23367	0.997554	3.25026e-152	2.23036e-147	0.999988	2.41421	-2.42178	Telomere	LysoPC(16:1(9Z)/0:0)
Idx_693	6:11806767-12806767	0.99	399	0.000130055	0.0401195	0.997414	1.20354e-05	2.00877e-05	0.549078	0.0787643	-0.0785042	ALT_conc	C16:2
Idx_319	2:73286441-74286441	0.99	164	4.09816e-05	0.00808478	0.995956	1.77774e-155	3.26984e-150	0.999996	0.0158872	-0.0158052	trig_conc	Acetylornithine
Idx_1127	20:19251444-20251444	0.99	305	-4.7006e-05	0.0085504	0.995614	2.21794e-152	2.77972e-147	0.999994	0.0167118	-0.0168058	Cirrhosis	Cefadroxil
Idx_367	19:48795820-49795820	0.99	202	0.000735257	0.127057	0.995383	0.000255973	0.000229908	0.265549	0.249768	-0.248297	AST_conc	Phosphoserine
Idx_996	6:46107889-47107889	0.99	271	-8.98815e-05	0.015336	0.995324	2.33179e-05	1.78976e-05	0.192625	0.0299686	-0.0301484	GGT_conc	Hydroxyethylpromethazine
Idx_1838	7:145601434-146601434	0.99	340	6.81768e-05	0.0116119	0.995315	1.07719e-16	1.12951e-10	0.999999	0.0228275	-0.0226911	AST_conc	DG(22:0/24:1(15Z)/0:0)
Idx_303	9:109284999-110284999	0.99	357	-8.13067e-05	0.0135364	0.995208	2.60259e-152	2.98203e-147	0.999993	0.0264501	-0.0266127	GGT_conc	C10:1
Idx_680	14:46909115-47909115	0.99	528	-0.0323965	3.96314	0.993478	3.8081e-152	2.43916e-147	0.999988	7.73535	-7.80014	CKD	Samin
Idx_1300	5:8028293-9028293	0.99	437	0.000182424	0.0207085	0.992971	4.50001e-16	NA	1	0.0407712	-0.0404063	ALT_conc	3,4-Dimethyl-5-pentyl-2-furanpentadecanoic acid
Idx_1548	7:132235620-133235620	0.99	324	-0.000101201	0.00985485	0.991807	4.94689e-07	5.78963e-06	0.931909	0.0192143	-0.0194167	STROKE	7alpha-1(10->19)-Abeo-7-acetoxyobacun-9(11)-ene
Idx_540	4:186663612-187663612	0.99	672	-8.41702e-05	0.00814579	0.991756	3.60289e-05	3.03754e-05	0.235575	0.0158816	-0.0160499	HDL_conc	5-Hydroxy-L-tryptophan
Idx_269	4:82471378-83471378	0.99	259	0.000239922	0.0216618	0.991163	8.1449e-06	1.78932e-05	0.648968	0.0426971	-0.0422173	CKD	Amino-dideoxy-hexose
Idx_826	7:3960462-4960462	0.99	528	0.000158703	0.013425	0.990568	4.99656e-06	1.27779e-05	0.695774	0.0264718	-0.0261544	GGT_conc	Cladribine
Idx_1775	6:45633785-46633785	0.99	133	0.000201235	0.0170082	0.99056	9.59712e-156	2.25023e-150	0.999997	0.0335373	-0.0331348	trig_conc	DG(20:4(5Z,8Z,11Z,14Z)/22:6(4Z,7Z,10Z,13Z,16Z,19Z)/0:0)
Idx_56	4:178886945-179886945	0.99	384	0.000140964	0.0111394	0.989903	2.79169e-152	2.19103e-147	0.99999	0.0219742	-0.0216923	Telomere	D-Glyceric acid
Idx_1807	11:61097972-62097972	0.99	349	-0.00125293	0.0950583	0.989484	1.25218e-05	2.64105e-05	0.635412	0.185061	-0.187567	creatinine_conc	PA(16:0/22:5(4Z,7Z,10Z,13Z,16Z))
Idx_1133	7:149997420-150997420	0.99	504	-0.000662746	0.0496251	0.989345	5.76912e-05	5.22048e-05	0.26912	0.0966025	-0.097928	chol_conc	6-O-Acetylaustroinulin
Idx_1541	2:11419175-12419175	0.99	421	0.00200257	0.141205	0.988685	1.68143e-157	1.06127e-152	0.999987	0.278764	-0.274759	PD	LysoPC(16:1(9Z)/0:0)
Idx_250	2:19044354-20044354	0.99	470	-0.000280889	0.0181995	0.987686	6.03229e-06	1.73012e-05	0.727342	0.0353901	-0.0359518	CKD	Ala-Ala
Idx_588	4:186657267-187657267	0.99	674	0.000114538	0.00704652	0.987031	6.3151e-16	NA	1	0.0139257	-0.0136966	trig_conc	Isoleucyl-Valine
Idx_1687	5:16909326-17909326	0.99	256	-0.000224172	0.0136821	0.986928	3.24247e-16	NA	1	0.0265928	-0.0270411	chol_conc	D-Urobilinogen
Idx_258	10:99626295-100626295	0.99	259	0.000172932	0.0104983	0.986858	1.88127e-05	9.88172e-06	0.056938	0.0207497	-0.0204038	STROKE	Carnitine
Idx_693	6:11806767-12806767	0.99	309	0.000748803	0.0432028	0.986172	0.000117626	9.96065e-05	0.237638	0.0854262	-0.0839286	eBMD	C16:2
Idx_610	11:43587989-44587989	0.99	390	0.000215906	0.0124372	0.98615	3.09183e-05	1.09224e-05	0.00464419	0.0245928	-0.024161	STROKE	8-[(Aminomethyl)sulfanyl]-6-sulfanyloctanoic acid; N-(1-Deoxy-1-fructosyl)glycine
Idx_610	11:43587989-44587989	0.99	390	0.000215906	0.0124372	0.98615	3.09183e-05	1.09224e-05	0.00464419	0.0245928	-0.024161	STROKE	8-[(Aminomethyl)sulfanyl]-6-sulfanyloctanoic acid; N-(1-Deoxy-1-fructosyl)glycine
Idx_1835	1:229809403-230809403	0.99	321	-0.000432203	0.024499	0.985925	2.80616e-05	2.76058e-05	0.309386	0.0475858	-0.0484503	Telomere	SM(d18:1/20:0)
Idx_880	10:96570709-97570709	0.99	666	0.000632065	0.035687	0.985869	9.99099e-05	5.54099e-05	0.0713714	0.0705786	-0.0693145	creatinine_conc	4''-N-desmethylolanzapine
Idx_1847	11:61057803-62057803	0.99	265	0.000116072	0.00647241	0.985692	1.81706e-155	1.75029e-150	0.999992	0.012802	-0.0125698	STROKE	PG(18:0/18:0)
Idx_1663	5:140632170-141632170	0.99	286	0.000728421	0.0393907	0.985246	1.39165e-05	1.98882e-05	0.484094	0.0779341	-0.0764773	GGT_conc	Mangiferin 6''-gallate
Idx_581	21:45131511-46131511	0.99	493	0.000837701	0.0446457	0.98503	1.92171e-15	NA	1	0.0883433	-0.0866679	AD	N1,N8-Diacetylspermidine
Idx_944	21:26126206-27126206	0.99	380	-0.00012903	0.0067113	0.984661	5.3656e-17	NA	1	0.0130251	-0.0132832	STROKE	Dehydrophytosphingosine
Idx_1554	13:105541962-106541962	0.99	257	-0.000291165	0.0150632	0.984578	1.64457e-05	1.6616e-05	0.322295	0.0292328	-0.0298151	CKD	TG(10:0/8:0/8:0)
Idx_1394	3:53812553-54812553	0.99	529	-0.000559184	0.0280021	0.984068	7.97658e-16	NA	1	0.0543249	-0.0554432	AD	{11,15-dimethoxy-13-oxo-6,8,20-trioxapentacyclo[10.8.0.0¬≤,‚Åπ.0¬≥,‚Å∑.0¬π‚Å¥,¬π‚Åπ]icosa-1(12),2(9),10,14,16,18-hexaen-4-yl}oxidanesulfonic acid
Idx_1892	4:13797998-14797998	0.99	756	0.000410792	0.020439	0.983965	7.3924e-156	3.0439e-151	0.999981	0.0404712	-0.0396496	chol_conc	TG(16:0/18:1(9Z)/18:2(9Z,12Z))
Idx_1775	6:45633785-46633785	0.99	133	0.000364122	0.0180976	0.983948	9.59614e-153	1.62698e-147	0.999995	0.0358353	-0.0351071	BIL_conc	DG(20:4(5Z,8Z,11Z,14Z)/22:6(4Z,7Z,10Z,13Z,16Z,19Z)/0:0)
Idx_137	20:22499622-23499622	0.99	334	0.000235162	0.0114345	0.983592	7.88802e-16	NA	1	0.0226468	-0.0221764	PD	Oxaloacetic acid
Idx_635	6:101363241-102363241	0.99	344	-0.000768147	0.0351142	0.982547	7.56142e-05	4.35168e-05	0.0822838	0.0680556	-0.0695919	creatinine_conc	Equol
Idx_1477	4:186669167-187669167	0.99	613	-0.000241078	0.0108812	0.982324	1.60312e-06	1.92137e-05	0.933505	0.021086	-0.0215681	Telomere	Testosterone glucuronide
Idx_1477	4:186669167-187669167	0.99	672	-0.000237163	0.0106189	0.982181	4.97186e-152	2.2699e-147	0.999983	0.0205758	-0.0210501	trig_conc	Testosterone glucuronide
Idx_365	1:46898496-47898496	0.99	432	0.000656488	0.029058	0.981975	8.30186e-05	4.31602e-05	0.0544177	0.0576101	-0.0562972	GGT_conc	Citronellyl formate
Idx_258	10:99626295-100626295	0.99	327	0.000487526	0.0211943	0.981648	0.000116548	3.17966e-05	0.000246921	0.0420283	-0.0410533	HDL_conc	Carnitine
Idx_178	10:99644009-100644009	0.99	286	-0.000272874	0.0113803	0.98087	4.43854e-05	2.29963e-05	0.0535934	0.0220325	-0.0225783	Telomere	(E)-4-(Trimethylammonio)but-2-enoate
Idx_1336	9:107255468-108255468	0.99	523	-0.000224366	0.00914068	0.980417	1.78363e-16	NA	1	0.0176914	-0.0181401	Cirrhosis	6-Heptenyl glucosinolate
Idx_230	16:58287143-59287143	0.99	260	0.000606237	0.0244213	0.980195	5.13738e-05	2.40122e-05	0.0323961	0.048472	-0.0472595	GGT_conc	5-Hydroxymethyl-4-methyluracil
Idx_266	12:25857461-26857461	0.99	525	0.000660545	0.0256662	0.979468	0.000112721	4.98867e-05	0.02385	0.0509662	-0.0496452	trig_conc	Acesulfame
Idx_322	10:99646313-100646313	0.99	287	-0.000167205	0.00647446	0.979397	4.6383e-05	2.33845e-05	0.047312	0.0125227	-0.0128571	Telomere	Ne,Ne dimethyllysine
Idx_253	10:99652055-100652055	0.99	261	-0.000103178	0.00394623	0.979141	3.95818e-05	1.38477e-05	0.00425816	0.00763143	-0.00783779	CAD	Methyl-Lys
Idx_612	7:5874859-6874859	0.99	273	-0.000205187	0.00782324	0.979076	3.30503e-17	NA	1	0.0151284	-0.0155387	STROKE	6-(2-amino-2-carboxyethyl)-4-hydroxybenzothiazole
Idx_561	8:17772635-18772635	0.99	958	-0.000196449	0.0074612	0.978995	5.353e-07	2.27568e-05	0.981233	0.0144275	-0.0148204	BIL_conc	5-Acetylamino-6-formylamino-3-methyluracil
Idx_67	8:103845933-104845933	0.99	566	-0.000519521	0.0196209	0.978876	1.30016e-05	2.87995e-05	0.651665	0.0379375	-0.0389766	ALB_conc	N-Acetyl-2,3-dihydro-1H-pyrrole
Idx_322	10:99646313-100646313	0.99	328	0.000141673	0.00528854	0.978628	8.34617e-06	1.52102e-05	0.583196	0.0105072	-0.0102239	BIL_conc	Ne,Ne dimethyllysine
Idx_1672	11:61097972-62097972	0.99	283	-0.0381173	1.38188	0.977994	2.02167e-152	1.89988e-147	0.999992	2.67037	-2.74661	CKD	Hordatine B
Idx_1554	13:105541962-106541962	0.99	316	-0.000446448	0.0159274	0.977638	3.84508e-06	2.11831e-05	0.855962	0.0307713	-0.0316642	trig_conc	TG(10:0/8:0/8:0)
Idx_1800	8:84632271-85632271	0.99	237	-0.00105089	0.0367827	0.977207	1.48682e-05	3.08585e-05	0.629935	0.0710433	-0.0731451	CKD	PA(15:0/22:5(4Z,7Z,10Z,13Z,16Z))
Idx_826	7:3960462-4960462	0.99	447	-0.000494158	0.0169954	0.976804	1.79409e-05	3.45675e-05	0.603755	0.0328168	-0.0338051	eBMD	Cladribine
Idx_349	10:96008011-97008011	0.99	287	-0.00073655	0.025331	0.976803	0.000405318	0.000105842	0.000128414	0.0489121	-0.0503852	Telomere	beta-O-Methylynephrine
Idx_1425	7:70238518-71238518	0.99	304	-0.000686194	0.0235991	0.976803	6.17236e-05	2.56559e-05	0.0161357	0.0455681	-0.0469405	eBMD	3,6-dihydroxy-2-[3-methoxy-4-(sulfooxy)phenyl]-5-sulfino-3,4-dihydro-2H-1-benzopyran-7-olate
Idx_613	1:75373384-76373384	0.99	224	-0.000224308	0.00769342	0.97674	5.20163e-07	5.37672e-06	0.92293	0.0148548	-0.0153034	STROKE	15(R)-hydroperoxy-EPE
Idx_1133	7:149997420-150997420	0.99	440	-0.00233618	0.0794844	0.976552	0.0001688	0.000110135	0.125357	0.153453	-0.158126	AD	6-O-Acetylaustroinulin
Idx_1163	4:66226328-67226328	0.99	462	-0.000519908	0.0171145	0.975765	3.29894e-152	1.97426e-147	0.999987	0.0330244	-0.0340642	chol_conc	Gomphidic acid
Idx_1168	11:48959474-51662523	0.99	851	5.65492e-05	0.00183963	0.975477	1.70311e-05	1.39173e-05	0.221051	0.00366221	-0.00354912	GGT_conc	Finasteride
Idx_542	4:186642011-187642011	0.99	685	-0.000341784	0.0110515	0.975328	3.37904e-05	3.05803e-05	0.269172	0.0213191	-0.0220026	HDL_conc	N-Acetylgalactosamine
Idx_1872	9:102644595-103644595	0.99	229	-0.000581053	0.0187814	0.975319	2.02599e-05	1.06878e-05	0.0580124	0.0362305	-0.0373926	eBMD	Solacauline
Idx_996	6:46107889-47107889	0.99	271	-0.000467753	0.0145527	0.974359	4.00151e-06	1.79927e-05	0.824005	0.0280555	-0.028991	AST_conc	Hydroxyethylpromethazine
Idx_132	4:101151209-102151209	0.99	434	0.000724912	0.0221876	0.973936	3.77191e-05	2.60297e-05	0.147316	0.0442127	-0.0427629	ALB_conc	Ethyl isovalerate
Idx_254	14:98024232-99024232	0.99	392	0.0106887	0.320765	0.973417	9.53802e-06	6.82269e-05	0.888819	0.639388	-0.61801	eBMD	Propionylcholine
Idx_1316	11:17534198-18534198	0.99	231	-0.000583067	0.0171346	0.972854	1.8374e-16	NA	1	0.0330007	-0.0341668	GGT_conc	C27:0
Idx_1757	20:12466089-13466089	0.99	431	0.000871952	0.0252984	0.972505	2.70037e-05	2.0675e-05	0.191518	0.0504569	-0.048713	CAD	Ceramide (d18:1/25:0)
Idx_1769	10:7737906-8737906	0.99	405	0.000280662	0.00809382	0.972338	3.09426e-06	5.5446e-06	0.576798	0.0161445	-0.0155832	STROKE	C26 Cer
Idx_645	10:99648308-100648308	0.99	266	0.000355406	0.0102388	0.97231	4.64085e-05	1.59222e-05	0.00356032	0.0204235	-0.0197126	CKD	threo-Syringoylglycerol
Idx_1807	11:61097972-62097972	0.99	274	0.00256065	0.0716527	0.971492	2.39234e-05	4.34692e-05	0.582077	0.143	-0.137879	T2D	PA(16:0/22:5(4Z,7Z,10Z,13Z,16Z))
Idx_1609	13:105537782-106537782	0.99	314	-0.000681576	0.018321	0.970324	4.46297e-06	2.09528e-05	0.831326	0.0352276	-0.0365908	trig_conc	TG(8:0/8:0/i-12:0)
Idx_431	5:116198857-117198857	0.99	447	-0.000791805	0.0211145	0.970086	1.05091e-05	2.3617e-05	0.656334	0.0405926	-0.0421762	ALB_conc	Pyrimethanil
Idx_1420	3:59607670-60607670	0.99	870	-0.000579049	0.0153811	0.969969	1.35575e-155	4.69454e-151	0.999977	0.029568	-0.0307261	GGT_conc	Glycitin
Idx_253	10:99652055-100652055	0.99	330	-0.000141466	0.00374008	0.969828	8.26698e-06	1.52446e-05	0.587621	0.00718909	-0.00747202	BIL_conc	Methyl-Lys
Idx_431	5:116198857-117198857	0.99	447	-0.000822845	0.0216757	0.969718	1.68861e-05	2.11504e-05	0.424649	0.0416616	-0.0433073	ALT_conc	Pyrimethanil
Idx_1541	2:11419175-12419175	0.99	472	6.25285	163.772	0.969544	3.39251e-152	2.0091e-147	0.999987	327.245	-314.739	HDL_conc	LysoPC(16:1(9Z)/0:0)
Idx_1581	9:139403352-140403352	0.99	71	0.00112499	0.0288664	0.968912	1.05163e-05	2.20408e-05	0.633269	0.0577031	-0.0554531	trig_conc	Telmisartan
Idx_355	15:90538615-91538615	0.99	375	0.00193637	0.0495692	0.968839	0.000274579	8.70065e-05	0.00160036	0.099092	-0.0952193	T2D	Geosmin
Idx_1554	13:105541962-106541962	0.99	316	-0.000719746	0.0181642	0.968392	1.61441e-05	2.68763e-05	0.54805	0.034882	-0.0363215	HDL_conc	TG(10:0/8:0/8:0)
Idx_1723	20:12458687-13458687	0.99	456	-0.000502891	0.0125361	0.968001	3.99255e-156	6.20646e-151	0.999995	0.0240679	-0.0250737	Cirrhosis	C22 Cer
Idx_801	4:186661120-187661120	0.99	673	0.000611852	0.0151033	0.967686	1.2276e-15	NA	1	0.0302143	-0.0289906	BIL_conc	Oxamniquine
Idx_254	14:98024232-99024232	0.99	408	-0.0070076	0.169221	0.966968	8.50579e-06	6.7254e-05	0.899358	0.324666	-0.338681	T2D	Propionylcholine
Idx_1100	12:20852541-21852541	0.99	334	0.00163432	0.0386284	0.966253	0.000276689	0.000110335	0.0121517	0.077346	-0.0740773	GGT_conc	Prostaglandin F1a
Idx_1281	13:83471104-84471104	0.99	332	0.000715575	0.0169032	0.966233	3.43797e-06	1.7412e-05	0.843477	0.0338458	-0.0324147	creatinine_conc	Acetyl tributyl citrate
Idx_1240	17:46163850-47163850	0.99	332	0.00406014	0.0954372	0.966066	0.000330307	0.000143102	0.0209887	0.191117	-0.182997	trig_conc	Tadalafil
Idx_836	11:61088305-62088305	0.99	280	-0.00238736	0.0556261	0.965767	2.01418e-05	2.22479e-05	0.365287	0.10664	-0.111415	CAD	Vitamin A
Idx_638	7:50154716-51154716	0.99	429	-0.000850366	0.0193054	0.964866	9.08904e-05	3.14999e-05	0.00390895	0.0369881	-0.0386889	ALT_conc	3-Oxotetradecanoic acid
Idx_697	8:132605833-133605833	0.99	448	0.000544717	0.0122424	0.96451	7.39707e-16	NA	1	0.0245397	-0.0234503	PD	N-acetyl zonisamide
Idx_778	3:149604445-150604445	0.99	425	0.000789942	0.0174239	0.963839	1.74131e-05	2.49493e-05	0.485214	0.0349408	-0.0333609	BIL_conc	Ferulic acid 4-sulfate
Idx_56	4:178886945-179886945	0.99	417	0.00058175	0.0128307	0.963836	2.0566e-16	NA	1	0.02573	-0.0245665	chol_conc	D-Glyceric acid
Idx_996	6:46107889-47107889	0.99	249	-0.000523625	0.0115112	0.963718	1.0407e-155	9.69289e-151	0.999991	0.0220384	-0.0230856	Telomere	Hydroxyethylpromethazine
Idx_968	14:73589254-74589254	0.99	287	-0.00111491	0.024487	0.963684	6.06162e-05	3.63197e-05	0.0951249	0.0468795	-0.0491094	AST_conc	Butyl (S)-3-hydroxybutyrate glucoside
Idx_355	15:90538615-91538615	0.99	359	-0.00204701	0.0448284	0.963579	0.000378007	0.00011883	0.00146731	0.0858167	-0.0899107	eBMD	Geosmin
Idx_798	4:186646629-187646629	0.99	681	0.00053707	0.0116773	0.963316	1.96512e-05	2.2598e-05	0.384518	0.0234246	-0.0223505	creatinine_conc	Leucyl-phenylalanine
Idx_365	1:46898496-47898496	0.99	314	0.000799493	0.0164994	0.961353	2.12079e-05	1.62715e-05	0.192445	0.0331383	-0.0315393	PD	Citronellyl formate
Idx_1767	1:229809403-230809403	0.99	321	0.000974305	0.0200143	0.961174	2.8326e-05	2.68229e-05	0.290952	0.0402023	-0.0382536	Telomere	SM(d18:1/14:0)
Idx_1133	7:149997420-150997420	0.99	398	0.00282077	0.0577648	0.961053	0.000162776	0.000108407	0.133218	0.11604	-0.110398	T2D	6-O-Acetylaustroinulin
Idx_905	11:61097972-62097972	0.99	349	-0.00282955	0.0577717	0.960937	1.25341e-05	1.75095e-05	0.474087	0.110403	-0.116062	creatinine_conc	Arachidonic acid
Idx_400	10:120552158-121552158	0.99	556	-0.000829181	0.0168326	0.960712	1.45425e-156	6.94571e-152	0.999983	0.0321626	-0.033821	creatinine_conc	1,9-Nonanedithiol
Idx_253	10:99652055-100652055	0.99	257	0.000163104	0.00329677	0.960542	4.35319e-05	9.40308e-06	3.6648992062138e-06	0.00662478	-0.00629857	T2D	Methyl-Lys
Idx_21	8:101791305-102791305	0.99	360	0.001221	0.0244293	0.960137	2.58929e-152	1.87357e-147	0.999989	0.0491024	-0.0466604	BIL_conc	Hydroxybutynal
Idx_250	2:19044354-20044354	0.99	489	-0.00171596	0.0342545	0.960047	8.29245e-16	NA	1	0.0654228	-0.0688547	AD	Ala-Ala
Idx_1336	9:107255468-108255468	0.99	597	0.0117518	0.231934	0.959589	0.00562751	0.0024474	0.0214835	0.466342	-0.442838	chol_conc	6-Heptenyl glucosinolate
Idx_178	10:99644009-100644009	0.99	261	-0.000490132	0.0095692	0.95915	3.98209e-05	1.39328e-05	0.00426224	0.0182655	-0.0192458	CAD	(E)-4-(Trimethylammonio)but-2-enoate
Idx_67	8:103845933-104845933	0.99	566	-0.00136027	0.0265389	0.959122	6.90965e-05	3.29803e-05	0.0361638	0.050656	-0.0533766	ALT_conc	N-Acetyl-2,3-dihydro-1H-pyrrole
Idx_563	7:46630094-47630094	0.99	385	-0.000831791	0.0161106	0.958824	2.35628e-05	2.19071e-05	0.282116	0.030745	-0.0324086	CKD	Pentobarbital
Idx_1071	15:33184679-34184679	0.99	542	-0.00305473	0.0585752	0.958409	3.96191e-152	1.92654e-147	0.999984	0.111753	-0.117862	CKD	3b,15b,17a-Trihydroxy-pregnenone
Idx_1477	4:186669167-187669167	0.99	672	0.00056547	0.0108179	0.958312	4.76154e-16	NA	1	0.0217686	-0.0206376	BIL_conc	Testosterone glucuronide
Idx_21	8:101791305-102791305	0.99	272	-0.000850089	0.0161575	0.95804	1.93132e-152	1.67315e-147	0.999991	0.0308185	-0.0325187	CAD	Hydroxybutynal
Idx_299	10:30128014-31128014	0.99	371	-0.0006856	0.0128966	0.957603	3.37911e-06	6.23527e-06	0.587863	0.0245918	-0.025963	STROKE	Methyl beta-naphthyl ketone
Idx_230	16:58287143-59287143	0.99	260	0.00125011	0.0234226	0.957436	2.29882e-05	2.54424e-05	0.36624	0.0471584	-0.0446582	BIL_conc	5-Hydroxymethyl-4-methyluracil
Idx_77	8:26612733-27612733	0.99	713	0.00204444	0.0374085	0.956416	2.54829e-05	3.09315e-05	0.410025	0.075365	-0.0712762	creatinine_conc	2-Furanmethanethiol
Idx_37	13:53250990-54250990	0.99	451	0.00186966	0.0338802	0.955992	0.000124094	4.97831e-05	0.0126781	0.0682748	-0.0645355	trig_conc	Hydroxypyridine
Idx_801	4:186661120-187661120	0.99	673	0.00117861	0.0213509	0.955978	3.56596e-05	3.00918e-05	0.236007	0.0430265	-0.0406692	HDL_conc	Oxamniquine
Idx_778	3:149604445-150604445	0.99	425	0.000708189	0.012695	0.955513	3.03852e-152	1.92481e-147	0.999987	0.0255905	-0.0241741	creatinine_conc	Ferulic acid 4-sulfate
Idx_923	21:27543327-28543327	0.99	527	0.000993668	0.0177391	0.955329	1.59528e-05	2.35405e-05	0.497978	0.0357623	-0.0337749	AST_conc	N-Acetylneuraminic acid
Idx_1171	3:30334565-31334565	0.99	402	0.000695918	0.0123764	0.955159	4.12144e-06	4.40594e-06	0.349568	0.0249537	-0.0235619	STROKE	Deferasirox
Idx_227	5:131720748-132720748	0.99	186	0.00204491	0.0360669	0.954786	5.61027e-05	3.9703e-05	0.157638	0.0727361	-0.0686463	chol_conc	S-Propyl thiosulfate
Idx_1687	5:16909326-17909326	0.99	191	0.000398377	0.00699247	0.954567	2.24889e-06	4.71357e-06	0.633284	0.0141036	-0.0133069	STROKE	D-Urobilinogen
Idx_254	14:98024232-99024232	0.99	485	0.00323345	0.0566407	0.954476	2.28917e-156	1.27219e-151	0.999986	0.114249	-0.107782	AST_conc	Propionylcholine
Idx_254	14:98024232-99024232	0.99	485	-0.00737384	0.128678	0.954302	7.25214e-05	0.000186747	0.697765	0.244835	-0.259582	HDL_conc	Propionylcholine
Idx_250	2:19044354-20044354	0.99	552	-0.0018778	0.0326572	0.954147	0.000100977	4.40118e-05	0.021772	0.0621303	-0.0658859	ALB_conc	Ala-Ala
Idx_250	2:19044354-20044354	0.99	552	-0.00110569	0.0187913	0.953079	2.11264e-156	1.12102e-151	0.999985	0.0357253	-0.0379366	GGT_conc	Ala-Ala
Idx_118	9:72099403-73099403	0.99	488	-0.0013049	0.0220237	0.952753	2.25133e-05	2.25931e-05	0.319023	0.0418615	-0.0444713	ALT_conc	5-Amino-4-imidazolecarboxyamide
Idx_778	3:149604445-150604445	0.99	334	-0.00194022	0.0325795	0.952511	4.40832e-15	NA	1	0.0619157	-0.0657961	AD	Ferulic acid 4-sulfate
Idx_1754	5:146555436-147555436	0.99	343	0.00122351	0.020512	0.952436	5.34433e-06	3.50492e-05	0.878808	0.0414271	-0.0389801	ALB_conc	Campesteryl alpha-linolenate
Idx_137	20:22499622-23499622	0.99	334	-0.000502047	0.00828966	0.951707	5.86952e-07	5.26588e-06	0.911249	0.0157457	-0.0167498	STROKE	Oxaloacetic acid
Idx_250	2:19044354-20044354	0.99	449	-0.00249809	0.041065	0.951493	0.000234678	0.000103099	0.0228313	0.0779894	-0.0829856	CAD	Ala-Ala
Idx_958	8:5201247-6201247	0.99	1658	0.00134794	0.0221239	0.951418	4.1309e-05	3.01274e-05	0.17033	0.0447108	-0.0420149	ALT_conc	{2-hydroxy-5-[(2E)-3-phenylprop-2-enoyl]phenyl}oxidanesulfonic acid
Idx_1609	13:105537782-106537782	0.99	314	-0.000996607	0.0162977	0.95124	2.52347e-06	1.39546e-05	0.856497	0.0309468	-0.03294	AST_conc	TG(8:0/8:0/i-12:0)
Idx_1300	5:8028293-9028293	0.99	437	-0.00178763	0.029175	0.951142	6.68074e-06	1.93131e-05	0.729404	0.0553954	-0.0589707	chol_conc	3,4-Dimethyl-5-pentyl-2-furanpentadecanoic acid
Idx_1716	16:89208037-90208037	0.99	872	0.00159306	0.0259178	0.950988	0.000146668	4.3761e-05	0.000803528	0.0523919	-0.0492058	ALB_conc	Goshonoside F6
Idx_1716	16:89208037-90208037	0.99	872	0.00143344	0.0226248	0.949482	7.54856e-05	2.68493e-05	0.00493177	0.045778	-0.0429111	AST_conc	Goshonoside F6
Idx_1316	11:17534198-18534198	0.99	231	-0.00198343	0.0310513	0.949069	7.41831e-05	2.92379e-05	0.0111736	0.0588772	-0.062844	chol_conc	C27:0
Idx_1420	3:59607670-60607670	0.99	775	0.000651084	0.010053	0.948361	4.87184e-06	8.2559e-06	0.555121	0.020355	-0.0190528	STROKE	Glycitin
Idx_610	11:43587989-44587989	0.99	391	-0.000610949	0.0093231	0.947751	2.80312e-152	1.86833e-147	0.999988	0.0176623	-0.0188842	PD	8-[(Aminomethyl)sulfanyl]-6-sulfanyloctanoic acid; N-(1-Deoxy-1-fructosyl)glycine
Idx_610	11:43587989-44587989	0.99	391	-0.000610949	0.0093231	0.947751	2.80312e-152	1.86833e-147	0.999988	0.0176623	-0.0188842	PD	8-[(Aminomethyl)sulfanyl]-6-sulfanyloctanoic acid; N-(1-Deoxy-1-fructosyl)glycine
Idx_1757	20:12466089-13466089	0.99	469	0.00185496	0.0280904	0.94735	2.6795e-05	2.17871e-05	0.218751	0.0569122	-0.0532023	Telomere	Ceramide (d18:1/25:0)
Idx_6	1:4453528-5453528	0.99	743	0.0011612	0.0174899	0.947065	2.38593e-05	3.51475e-05	0.497243	0.0354415	-0.0331191	ALB_conc	Butynal
Idx_592	2:73123929-74123929	0.99	99	-0.000549262	0.00806558	0.945706	2.90995e-06	2.27334e-06	0.200534	0.0152593	-0.0163578	Cirrhosis	Asparaginyl-Valine
Idx_559	8:17772466-18772466	0.99	840	-0.00168751	0.024729	0.945595	3.23296e-05	2.44288e-05	0.185696	0.0467814	-0.0501564	eBMD	Chorismate
Idx_269	4:82471378-83471378	0.99	328	-0.00196996	0.0284855	0.944865	2.74331e-05	2.35407e-05	0.243878	0.0538615	-0.0578015	BIL_conc	Amino-dideoxy-hexose
Idx_1281	13:83471104-84471104	0.99	258	0.000751567	0.0107258	0.944137	7.37727e-17	NA	1	0.0217742	-0.0202711	CAD	Acetyl tributyl citrate
Idx_250	2:19044354-20044354	0.99	462	0.0011665	0.0166281	0.944072	3.30383e-152	2.01359e-147	0.999987	0.0337575	-0.0314245	PD	Ala-Ala
Idx_792	11:8323846-9323846	0.99	446	0.00147025	0.0208698	0.943837	2.69076e-05	1.23674e-05	0.0295783	0.0423751	-0.0394346	STROKE	2-hydroxy-3-[4-hydroxy-3-(sulfooxy)phenyl]propanoic acid
Idx_638	7:50154716-51154716	0.99	373	0.00122916	0.0173961	0.943671	9.21727e-05	2.5446e-05	0.000292017	0.0353255	-0.0328671	T2D	3-Oxotetradecanoic acid
Idx_560	8:17772635-18772635	0.99	840	-0.000736594	0.0103713	0.94338	3.24526e-05	2.44243e-05	0.183947	0.0195912	-0.0210644	eBMD	3-Nitrotyrosine
Idx_254	10:99641027-100641027	0.99	267	0.000343273	0.00482697	0.943306	4.56112e-05	1.54352e-05	0.00312663	0.00980413	-0.00911758	CKD	Propionylcholine
Idx_1487	11:62334317-63334317	0.99	124	-0.00058629	0.00824022	0.943278	5.44789e-07	8.6821e-06	0.949967	0.0155645	-0.0167371	BIL_conc	Tobramycin
Idx_137	20:22499622-23499622	0.99	392	-0.00109704	0.0153829	0.943146	1.10346e-155	1.19025e-150	0.999993	0.0290534	-0.0312475	HDL_conc	Oxaloacetic acid
Idx_525	2:73129177-74129177	0.99	93	-0.000431602	0.00603361	0.942974	1.00061e-155	3.09396e-150	0.999997	0.0113943	-0.0122575	STROKE	N-Desmethylaminopyrine
Idx_1838	7:145601434-146601434	0.99	340	-0.000948834	0.0131446	0.942455	9.12189e-06	1.71244e-05	0.594252	0.0248146	-0.0267123	BIL_conc	DG(22:0/24:1(15Z)/0:0)
Idx_1168	11:48959474-51662523	0.99	851	0.000134005	0.00183511	0.941788	2.12253e-05	1.42958e-05	0.137617	0.00373082	-0.00346281	BIL_conc	Finasteride
Idx_253	10:99652055-100652055	0.99	330	0.000251123	0.0034271	0.941587	1.06523e-154	8.49217e-150	0.99999	0.00696824	-0.00646599	chol_conc	Methyl-Lys
Idx_762	10:128405325-129405325	0.99	529	0.000917552	0.0124574	0.941285	1.42018e-15	NA	1	0.025334	-0.0234989	ALB_conc	3-Oxohexadecanoic acid
Idx_693	6:11806767-12806767	0.99	319	-0.00125137	0.0169653	0.941201	4.98066e-06	5.73361e-06	0.385023	0.0320007	-0.0345034	T2D	C16:2
Idx_1838	7:145601434-146601434	0.99	340	0.000796905	0.0107359	0.940829	4.20086e-16	NA	1	0.0218393	-0.0202455	ALT_conc	DG(22:0/24:1(15Z)/0:0)
Idx_258	10:99626295-100626295	0.99	260	-0.00101521	0.013636	0.940652	3.93476e-05	1.39208e-05	0.0047056	0.0257114	-0.0277418	CAD	Carnitine
Idx_1300	5:8028293-9028293	0.99	397	-0.00369363	0.0496013	0.940639	6.3914e-06	7.57741e-05	0.93278	0.0935249	-0.100912	AD	3,4-Dimethyl-5-pentyl-2-furanpentadecanoic acid
Idx_1842	11:61097972-62097972	0.99	349	0.791162	10.5061	0.939972	2.4593e-152	2.01675e-147	0.99999	21.383	-19.8007	creatinine_conc	PC(15:0/20:4(5Z,8Z,11Z,14Z))
Idx_1281	13:83471104-84471104	0.99	280	0.000865181	0.0114882	0.939968	2.69958e-17	1.51308e-11	0.999999	0.0233821	-0.0216517	Telomere	Acetyl tributyl citrate
Idx_1777	2:220071338-221071338	0.99	251	-0.00160854	0.0212973	0.939795	2.96789e-05	2.01891e-05	0.141549	0.0401342	-0.0433513	CKD	PC(14:1(9Z)/15:0)
Idx_560	8:17772635-18772635	0.99	958	-0.000710291	0.00939423	0.93973	3.64129e-15	NA	1	0.0177024	-0.019123	creatinine_conc	3-Nitrotyrosine
Idx_880	10:96570709-97570709	0.99	666	0.00176492	0.0233285	0.939693	2.67524e-05	2.58533e-05	0.300773	0.0474887	-0.0439589	HDL_conc	4''-N-desmethylolanzapine
Idx_322	10:99646313-100646313	0.99	276	0.000178876	0.00234708	0.93925	4.71914e-17	NA	1	0.00477916	-0.00442141	Cirrhosis	Ne,Ne dimethyllysine
Idx_1240	17:46163850-47163850	0.99	232	0.00811493	0.106255	0.939123	0.000297684	0.000139084	0.0323284	0.216376	-0.200146	T2D	Tadalafil
Idx_254	10:99641027-100641027	0.99	328	0.000318749	0.00416153	0.938946	8.68151e-06	1.51593e-05	0.566857	0.00847534	-0.00783784	BIL_conc	Propionylcholine
Idx_996	6:46107889-47107889	0.99	240	0.000584845	0.00759474	0.938618	3.81454e-06	4.77874e-06	0.424737	0.0154705	-0.0143008	Cirrhosis	Hydroxyethylpromethazine
Idx_1807	11:61097972-62097972	0.99	349	-0.0166953	0.215393	0.938217	0.00014739	0.000281116	0.600067	0.405475	-0.438866	GGT_conc	PA(16:0/22:5(4Z,7Z,10Z,13Z,16Z))
Idx_324	12:109302872-110302872	0.99	439	-0.00162582	0.020888	0.937959	2.92976e-05	1.49033e-05	0.049316	0.0393147	-0.0425664	T2D	Indole-3-acetate
Idx_106	3:146626442-147626442	0.99	324	0.0013746	0.0174396	0.937175	1.26623e-05	1.88426e-05	0.501583	0.0355562	-0.032807	PD	Santene
Idx_10	3:149857645-150857645	0.99	336	-0.00100192	0.0126645	0.936943	1.14579e-05	2.08001e-05	0.581729	0.0238204	-0.0258243	CKD	Propenoic acid C3:1
Idx_1541	2:11419175-12419175	0.99	472	-0.80115	10.0607	0.93653	3.34601e-152	1.99594e-147	0.999987	18.9177	-20.52	GGT_conc	LysoPC(16:1(9Z)/0:0)
Idx_299	10:30128014-31128014	0.99	463	-0.00228227	0.0286028	0.936403	5.75295e-05	3.53468e-05	0.103616	0.0537793	-0.0583438	chol_conc	Methyl beta-naphthyl ketone
Idx_10	3:149857645-150857645	0.99	438	0.00097892	0.0122296	0.936201	8.62038e-15	NA	1	0.0249489	-0.0229911	GGT_conc	Propenoic acid C3:1
Idx_178	10:99644009-100644009	0.99	327	0.000748676	0.00926343	0.935585	8.67409e-06	1.52471e-05	0.569424	0.018905	-0.0174076	BIL_conc	(E)-4-(Trimethylammonio)but-2-enoate
Idx_254	10:99641027-100641027	0.99	328	0.000308981	0.00381891	0.935515	8.70504e-17	NA	1	0.00779404	-0.00717607	chol_conc	Propionylcholine
Idx_472	1:111924077-112924077	0.99	415	-0.00312009	0.0378352	0.934277	8.64538e-06	1.37379e-05	0.529146	0.0710369	-0.0772771	Telomere	(2R,2''S)-Isobuteine
Idx_365	1:46898496-47898496	0.99	432	0.00200544	0.0241347	0.933777	5.57802e-05	2.91499e-05	0.0556755	0.0493094	-0.0452985	HDL_conc	Citronellyl formate
Idx_1281	13:83471104-84471104	0.99	332	-0.00121839	0.014589	0.933442	4.95946e-06	1.08474e-05	0.647525	0.027376	-0.0298128	AST_conc	Acetyl tributyl citrate
Idx_1788	20:12459094-13459094	0.99	470	0.00302551	0.0359335	0.932899	2.63355e-05	2.43676e-05	0.279804	0.0734551	-0.0674041	Telomere	DG(18:4(6Z,9Z,12Z,15Z)/24:1(15Z)/0:0)
Idx_1492	13:110601671-111601671	0.99	418	0.00266449	0.0315457	0.932687	0.000142292	5.63551e-05	0.0115727	0.064494	-0.059165	ALB_conc	TG(8:0/8:0/8:0)
Idx_326	6:158336560-159336560	0.99	482	0.000891452	0.0103478	0.931348	6.06602e-06	5.44167e-06	0.264964	0.0211732	-0.0193903	Cirrhosis	Citrulline
Idx_1189	12:20861213-21861213	0.99	236	-0.000676137	0.00780801	0.930993	1.03223e-06	3.08446e-06	0.737884	0.0146276	-0.0159798	Cirrhosis	2-Arachidonylglycerol
Idx_1922	3:39357378-40357378	0.99	291	-0.00145032	0.016311	0.929148	2.12889e-16	NA	1	0.0305192	-0.0334198	GGT_conc	Everolimus
Idx_1865	5:135536595-136536595	0.99	332	-0.0055399	0.0615036	0.928228	9.47156e-05	6.4658e-05	0.142956	0.115007	-0.126087	chol_conc	TG(14:0/15:0/20:5(5Z,8Z,11Z,14Z,17Z))
Idx_21	8:101791305-102791305	0.99	304	-0.000995266	0.0110379	0.928154	9.50744e-17	NA	1	0.020639	-0.0226296	Cirrhosis	Hydroxybutynal
Idx_1133	7:149997420-150997420	0.99	504	0.0182252	0.201867	0.928062	0.00179931	0.00109735	0.101069	0.413885	-0.377435	ALB_conc	6-O-Acetylaustroinulin
Idx_266	12:25857461-26857461	0.99	422	0.000977919	0.0108303	0.928053	1.29122e-155	8.13503e-151	0.999987	0.0222053	-0.0202495	PD	Acesulfame
Idx_612	7:5874859-6874859	0.99	319	-0.00140112	0.0155127	0.928032	6.77604e-156	6.14943e-151	0.999991	0.0290037	-0.031806	creatinine_conc	6-(2-amino-2-carboxyethyl)-4-hydroxybenzothiazole
Idx_1867	7:126383902-127383902	0.99	333	0.00278475	0.0307772	0.927905	4.13075e-06	1.19339e-05	0.729241	0.0631082	-0.0575387	CAD	PA(20:1(11Z)/24:1(15Z))
Idx_1240	17:46163850-47163850	0.99	233	-0.00162451	0.0179164	0.927753	8.01265e-17	NA	1	0.0334916	-0.0367406	PD	Tadalafil
Idx_1784	11:61065908-62065908	0.99	334	0.801961	8.82533	0.927596	2.44822e-152	1.96891e-147	0.99999	18.0996	-16.4957	creatinine_conc	1,2-Di-(9Z,12Z-octadecadienoyl)-sn-glycero-3-phosphate
Idx_472	1:111924077-112924077	0.99	466	-0.00605622	0.0663347	0.927256	5.20597e-05	5.82103e-05	0.37114	0.12396	-0.136072	GGT_conc	(2R,2''S)-Isobuteine
Idx_923	21:27543327-28543327	0.99	426	0.00116268	0.0127098	0.927112	1.57682e-16	NA	1	0.026074	-0.0237486	PD	N-Acetylneuraminic acid
Idx_1838	7:145601434-146601434	0.99	340	0.00106462	0.011579	0.926742	1.80651e-155	1.64253e-150	0.999991	0.0237594	-0.0216301	creatinine_conc	DG(22:0/24:1(15Z)/0:0)
Idx_801	4:186661120-187661120	0.99	510	-0.00151417	0.016369	0.926299	8.87213e-06	1.85504e-05	0.632457	0.030569	-0.0335973	CKD	Oxamniquine
Idx_1240	17:46163850-47163850	0.99	233	-0.00565199	0.0602131	0.925215	0.000124182	5.6087e-05	0.0268227	0.112366	-0.12367	CAD	Tadalafil
Idx_227	5:131720748-132720748	0.99	186	-0.00423973	0.0449998	0.924937	0.000137087	0.000102947	0.182983	0.0839598	-0.0924393	GGT_conc	S-Propyl thiosulfate
Idx_1011	15:47253587-48253587	0.99	446	-0.00277173	0.0291466	0.924239	6.01688e-05	2.66725e-05	0.0240809	0.0543557	-0.0598991	GGT_conc	(S)-a-Amino-2,5-dihydro-5-oxo-4-isoxazolepropanoic acid N2-glucoside
Idx_1295	10:123088330-124088330	0.99	492	-0.00255869	0.0269052	0.924235	0.000182593	5.88775e-05	0.00192712	0.0501754	-0.0552928	ALB_conc	3,4,5-trihydroxy-6-{[2-oxo-6-(3-oxobut-1-en-1-yl)-2H-chromen-7-yl]oxy}oxane-2-carboxylic acid
Idx_269	4:82471378-83471378	0.99	251	-0.00227492	0.0238506	0.924011	2.42605e-05	1.6471e-05	0.140772	0.0444723	-0.0490222	eBMD	Amino-dideoxy-hexose
Idx_70	1:4453528-5453528	0.99	610	0.00151028	0.015702	0.923374	7.35555e-06	1.99648e-05	0.712556	0.0322862	-0.0292656	PD	Furoic acid
Idx_431	5:116198857-117198857	0.99	447	-0.00173201	0.0178578	0.922735	1.86166e-05	1.50352e-05	0.215644	0.0332694	-0.0367334	creatinine_conc	Pyrimethanil
Idx_540	4:186663612-187663612	0.99	672	0.000617163	0.0063537	0.92262	5.45616e-16	NA	1	0.0130704	-0.0118361	trig_conc	5-Hydroxy-L-tryptophan
Idx_1510	11:61057826-62057826	0.99	268	-0.00181977	0.0186181	0.922137	2.02922e-05	1.82166e-05	0.265305	0.0346716	-0.0383112	CAD	LysoPE(0:0/18:2(9Z,12Z))
Idx_367	19:48795820-49795820	0.99	155	-0.00236791	0.0242145	0.9221	8.64305e-07	7.94059e-06	0.913324	0.0450924	-0.0498282	STROKE	Phosphoserine
Idx_1922	3:39357378-40357378	0.99	291	0.00162687	0.0165304	0.921601	5.47799e-16	NA	1	0.0340264	-0.0307726	ALT_conc	Everolimus
Idx_563	7:46630094-47630094	0.99	393	-0.00363611	0.036792	0.921274	6.17296e-05	0.000110877	0.577706	0.0684762	-0.0757485	AD	Pentobarbital
Idx_266	12:25857461-26857461	0.99	525	-0.00174083	0.0176133	0.921268	1.4425e-05	2.27791e-05	0.526567	0.0327813	-0.036263	creatinine_conc	Acesulfame
Idx_1492	13:110601671-111601671	0.99	418	0.00316165	0.0313391	0.919642	0.000138461	5.60283e-05	0.0134637	0.0645863	-0.058263	AST_conc	TG(8:0/8:0/8:0)
Idx_10	3:149857645-150857645	0.99	438	0.00181756	0.0179259	0.919239	7.247e-05	3.45911e-05	0.0361664	0.0369524	-0.0333172	trig_conc	Propenoic acid C3:1
Idx_1541	2:11419175-12419175	0.99	472	0.28834	2.84238	0.919199	3.41621e-152	1.9356e-147	0.999986	5.8594	-5.28272	ALB_conc	LysoPC(16:1(9Z)/0:0)
Idx_431	5:116198857-117198857	0.99	447	-0.00203394	0.0199891	0.918953	9.2663e-07	1.95648e-05	0.962225	0.0371447	-0.0412125	HDL_conc	Pyrimethanil
Idx_303	9:109284999-110284999	0.99	311	-0.00274482	0.0268451	0.918561	8.85671e-156	8.17669e-151	0.999991	0.0498715	-0.0553612	AD	C10:1
Idx_1856	4:186663612-187663612	0.99	672	0.000843232	0.00824673	0.918558	4.04209e-155	1.70633e-150	0.999981	0.0170068	-0.0153204	AST_conc	Cellulose propionate
Idx_1487	11:62334317-63334317	0.99	87	-0.00382433	0.0373331	0.918409	0.000890441	0.000170328	1.71539897270806e-07	0.0693486	-0.0769973	eBMD	Tobramycin
Idx_928	12:20868797-21868797	0.99	233	0.000654	0.00636256	0.918131	1.16704e-06	3.48452e-06	0.737684	0.0131246	-0.0118166	Cirrhosis	12(13)Ep-9-KODE
Idx_67	8:103845933-104845933	0.99	477	0.000776412	0.00725037	0.914721	7.77405e-16	NA	1	0.0149871	-0.0134343	Cirrhosis	N-Acetyl-2,3-dihydro-1H-pyrrole
Idx_540	4:186663612-187663612	0.99	672	-0.000794661	0.00740274	0.914514	8.47468e-06	2.74711e-05	0.757706	0.0137147	-0.015304	GGT_conc	5-Hydroxy-L-tryptophan
Idx_230	16:58287143-59287143	0.99	177	0.00171694	0.0159905	0.914494	1.37601e-05	1.3135e-05	0.29483	0.0330583	-0.0296244	CAD	5-Hydroxymethyl-4-methyluracil
Idx_365	1:46898496-47898496	0.99	432	0.00135049	0.0124811	0.913835	1.19882e-155	8.14826e-151	0.999988	0.0258134	-0.0231125	ALT_conc	Citronellyl formate
Idx_893	3:82134053-83134053	0.99	461	-0.0015331	0.0140807	0.913298	4.73055e-16	NA	1	0.026065	-0.0291312	creatinine_conc	(R)-3'',7-Dihydroxy-2'',4''-dimethoxyisoflavan
Idx_1540	6:61885314-62885314	0.99	364	-0.0016722	0.0153512	0.913259	7.56439e-156	6.63293e-151	0.999991	0.0284162	-0.0317606	ALT_conc	10,12-Tritriacontanedione
Idx_958	8:5201247-6201247	0.99	1658	-0.00209574	0.0190919	0.912591	1.01273e-14	NA	1	0.0353245	-0.0395159	GGT_conc	{2-hydroxy-5-[(2E)-3-phenylprop-2-enoyl]phenyl}oxidanesulfonic acid
Idx_968	14:73589254-74589254	0.99	200	0.00521377	0.0466198	0.910953	0.000246456	7.29363e-05	0.000727357	0.0965886	-0.0861611	eBMD	Butyl (S)-3-hydroxybutyrate glucoside
Idx_610	11:43587989-44587989	0.99	396	0.000860726	0.00767974	0.910762	6.58195e-06	6.89518e-06	0.339794	0.015913	-0.0141916	Cirrhosis	8-[(Aminomethyl)sulfanyl]-6-sulfanyloctanoic acid; N-(1-Deoxy-1-fructosyl)glycine
Idx_610	11:43587989-44587989	0.99	396	0.000860726	0.00767974	0.910762	6.58195e-06	6.89518e-06	0.339794	0.015913	-0.0141916	Cirrhosis	8-[(Aminomethyl)sulfanyl]-6-sulfanyloctanoic acid; N-(1-Deoxy-1-fructosyl)glycine
Idx_400	10:120552158-121552158	0.99	556	-0.002437	0.0216269	0.910281	1.07851e-05	2.16507e-05	0.618384	0.0399517	-0.0448257	BIL_conc	1,9-Nonanedithiol
Idx_178	10:99644009-100644009	0.99	327	0.00147422	0.0130812	0.91027	6.2632e-05	3.42713e-05	0.0676191	0.0271133	-0.0241648	GGT_conc	(E)-4-(Trimethylammonio)but-2-enoate
Idx_1071	15:33184679-34184679	0.99	561	0.00540736	0.0479524	0.910217	4.07304e-152	1.87834e-147	0.999983	0.0993941	-0.0885794	Cirrhosis	3b,15b,17a-Trihydroxy-pregnenone
Idx_1133	7:149997420-150997420	0.99	504	0.00356838	0.0315148	0.909849	2.08407e-05	2.02049e-05	0.302322	0.0653375	-0.0582007	ALT_conc	6-O-Acetylaustroinulin
Idx_1189	10:71081783-72081783	0.99	525	0.00336082	0.0296323	0.909699	4.66273e-05	3.49306e-05	0.181924	0.0614401	-0.0547184	creatinine_conc	2-Arachidonylglycerol
Idx_792	11:8323846-9323846	0.99	606	-0.00233414	0.0205753	0.909679	1.53724e-05	1.90811e-05	0.420453	0.0379935	-0.0426618	chol_conc	2-hydroxy-3-[4-hydroxy-3-(sulfooxy)phenyl]propanoic acid
Idx_1642	19:15481877-16481877	0.99	423	-0.00108653	0.00952206	0.909153	4.25986e-05	2.27079e-05	0.0606636	0.0175767	-0.0197498	ALB_conc	Cyclopassifloic acid E
Idx_367	19:48795820-49795820	0.99	145	-0.0119226	0.104223	0.908925	0.000142801	0.000162876	0.380624	0.192354	-0.216199	eBMD	Phosphoserine
Idx_467	20:12466440-13466440	0.99	522	0.00461084	0.0399975	0.908225	5.82342e-06	2.05753e-05	0.777154	0.083006	-0.0737843	BIL_conc	2-Chloro-5-methylmaleylacetate
Idx_880	10:96570709-97570709	0.99	666	0.00259604	0.0224908	0.908107	3.70241e-05	2.12269e-05	0.0811237	0.046678	-0.0414859	AST_conc	4''-N-desmethylolanzapine
Idx_266	12:25857461-26857461	0.99	525	0.0047378	0.0410416	0.908097	0.00031483	0.000165125	0.0565701	0.0851794	-0.0757038	HDL_conc	Acesulfame
Idx_1856	4:186663612-187663612	0.99	672	-0.000959251	0.00830928	0.908094	2.802e-06	2.13327e-05	0.8955	0.0153269	-0.0172454	chol_conc	Cellulose propionate
Idx_1295	10:123088330-124088330	0.99	394	-0.00179666	0.0155286	0.90789	4.63603e-05	1.72465e-05	0.00718604	0.0286394	-0.0322327	CAD	3,4,5-trihydroxy-6-{[2-oxo-6-(3-oxobut-1-en-1-yl)-2H-chromen-7-yl]oxy}oxane-2-carboxylic acid
Idx_1168	11:48959474-51662523	0.99	399	0.000250639	0.00215167	0.907268	5.34919e-05	1.66074e-05	0.00127757	0.00446791	-0.00396664	CAD	Finasteride
Idx_635	6:101363241-102363241	0.99	344	0.00288829	0.0247153	0.906969	3.00117e-05	1.69508e-05	0.0766416	0.0513303	-0.0455537	chol_conc	Equol
Idx_958	8:5201247-6201247	0.99	1579	0.00502584	0.0429922	0.906938	5.54288e-05	0.000133696	0.678444	0.0892905	-0.0792389	AD	{2-hydroxy-5-[(2E)-3-phenylprop-2-enoyl]phenyl}oxidanesulfonic acid
Idx_277	10:30951864-31951864	0.99	255	-0.000822683	0.0070274	0.906806	2.8488e-17	NA	1	0.012951	-0.0145964	Cirrhosis	Phenylalanine
Idx_826	7:3960462-4960462	0.99	469	-0.00139891	0.0119294	0.906649	1.36118e-155	9.14674e-151	0.999988	0.0219827	-0.0247805	CKD	Cladribine
Idx_923	21:27543327-28543327	0.99	527	-0.00215445	0.0183307	0.906438	2.42654e-05	2.40865e-05	0.313729	0.0337737	-0.0380826	ALT_conc	N-Acetylneuraminic acid
Idx_1189	12:20861213-21861213	0.99	333	-0.0027397	0.0232231	0.906089	0.000116255	3.79781e-05	0.00220515	0.0427776	-0.048257	AST_conc	2-Arachidonylglycerol
Idx_693	6:11806767-12806767	0.99	399	0.00633317	0.0533374	0.905483	5.15985e-05	6.02258e-05	0.391583	0.110874	-0.0982081	GGT_conc	C16:2
Idx_1133	7:149997420-150997420	0.99	394	0.00611501	0.0508019	0.90419	0.00010387	6.33503e-05	0.101085	0.105687	-0.0934568	CAD	6-O-Acetylaustroinulin
Idx_697	8:132605833-133605833	0.99	537	0.0017171	0.0142421	0.904035	9.20328e-16	NA	1	0.0296316	-0.0261974	AST_conc	N-acetyl zonisamide
Idx_10	3:149857645-150857645	0.99	438	0.00164355	0.0135674	0.90358	8.84952e-06	2.78515e-05	0.750682	0.0282357	-0.0249486	BIL_conc	Propenoic acid C3:1
Idx_1510	11:61057826-62057826	0.99	276	0.000897179	0.00732087	0.902463	2.63967e-17	NA	1	0.0152461	-0.0134517	Cirrhosis	LysoPE(0:0/18:2(9Z,12Z))
Idx_400	10:120552158-121552158	0.99	556	0.00292991	0.0237993	0.902021	2.46841e-05	2.43784e-05	0.31128	0.0495766	-0.0437168	chol_conc	1,9-Nonanedithiol
Idx_10	3:149857645-150857645	0.99	438	0.00225597	0.0181673	0.901175	6.88139e-05	3.40333e-05	0.0431809	0.0378639	-0.033352	ALB_conc	Propenoic acid C3:1
Idx_1492	13:110601671-111601671	0.99	358	0.00195054	0.01567	0.900938	3.44135e-05	1.37468e-05	0.0123012	0.0326637	-0.0287626	T2D	TG(8:0/8:0/8:0)
Idx_1011	15:47253587-48253587	0.99	446	0.00339096	0.0268418	0.89947	5.05709e-05	2.17631e-05	0.0201419	0.0560009	-0.049219	trig_conc	(S)-a-Amino-2,5-dihydro-5-oxo-4-isoxazolepropanoic acid N2-glucoside
Idx_798	4:186646629-187646629	0.99	487	-0.00274657	0.0217332	0.899434	0.000262701	6.34836e-05	3.50220545121446e-05	0.0398506	-0.0453437	eBMD	Leucyl-phenylalanine
Idx_645	10:99648308-100648308	0.99	329	-0.00109422	0.0086512	0.89935	7.81833e-06	1.52919e-05	0.609161	0.0158621	-0.0180506	BIL_conc	threo-Syringoylglycerol
Idx_140	5:148334301-149334301	0.99	476	-0.00351588	0.0275639	0.898502	3.59009e-06	2.39289e-05	0.88074	0.0505095	-0.0575412	chol_conc	1-Methylpyrrolo[1,2-a]pyrazine
Idx_635	6:101363241-102363241	0.99	284	0.00499567	0.0391342	0.898422	2.01401e-152	1.77221e-147	0.999991	0.0816987	-0.0717073	AD	Equol
Idx_1807	11:61097972-62097972	0.99	289	0.00364728	0.0285097	0.898204	2.07656e-152	1.82887e-147	0.999991	0.0595263	-0.0522317	Cirrhosis	PA(16:0/22:5(4Z,7Z,10Z,13Z,16Z))
Idx_1420	3:59607670-60607670	0.99	870	0.00224453	0.0174858	0.897861	2.21653e-05	2.36472e-05	0.348586	0.0365166	-0.0320276	creatinine_conc	Glycitin
Idx_893	3:82134053-83134053	0.99	461	-0.00164428	0.0127618	0.897481	7.19538e-07	1.41346e-05	0.9594	0.0233689	-0.0266574	chol_conc	(R)-3'',7-Dihydroxy-2'',4''-dimethoxyisoflavan
Idx_1295	10:123088330-124088330	0.99	380	-0.00714074	0.0550821	0.896853	0.00101355	0.000290072	0.000475585	0.10082	-0.115102	eBMD	3,4,5-trihydroxy-6-{[2-oxo-6-(3-oxobut-1-en-1-yl)-2H-chromen-7-yl]oxy}oxane-2-carboxylic acid
Idx_1425	7:70238518-71238518	0.99	311	-0.00243352	0.0186524	0.896197	2.29749e-05	1.62917e-05	0.158475	0.0341253	-0.0389923	CAD	3,6-dihydroxy-2-[3-methoxy-4-(sulfooxy)phenyl]-5-sulfino-3,4-dihydro-2H-1-benzopyran-7-olate
Idx_258	10:99626295-100626295	0.99	327	-0.00230646	0.0176508	0.896035	6.53366e-05	2.76432e-05	0.0180997	0.0322891	-0.0369021	ALB_conc	Carnitine
Idx_230	16:58287143-59287143	0.99	200	-0.00430732	0.032826	0.895604	4.84902e-156	5.9207e-151	0.999993	0.0600315	-0.0686462	AD	5-Hydroxymethyl-4-methyluracil
Idx_1757	20:12466089-13466089	0.99	456	0.0012303	0.00935207	0.895337	7.5375e-156	NA	1	0.0195603	-0.0170997	Cirrhosis	Ceramide (d18:1/25:0)
Idx_1872	9:102644595-103644595	0.99	256	0.000972913	0.00738462	0.895183	1.8214e-152	1.93919e-147	0.999993	0.0154468	-0.0135009	Cirrhosis	Solacauline
Idx_1922	3:39357378-40357378	0.99	291	0.00244117	0.0183068	0.893919	7.38228e-06	1.55963e-05	0.635975	0.0383226	-0.0334402	AST_conc	Everolimus
Idx_67	8:103845933-104845933	0.99	440	0.00192906	0.0143857	0.893328	1.14044e-05	1.42222e-05	0.422624	0.0301251	-0.026267	CAD	N-Acetyl-2,3-dihydro-1H-pyrrole
Idx_1769	10:7737906-8737906	0.99	425	0.00514148	0.0383015	0.893215	0.000186331	0.000121879	0.126309	0.0802124	-0.0699294	AD	C26 Cer
Idx_1133	7:149997420-150997420	0.99	504	0.00910898	0.0665388	0.891112	0.00025553	0.000154884	0.0989807	0.139525	-0.121307	creatinine_conc	6-O-Acetylaustroinulin
Idx_613	1:75373384-76373384	0.99	339	0.0018078	0.0130268	0.889628	2.39311e-152	2.42024e-147	0.999992	0.0273403	-0.0237247	trig_conc	15(R)-hydroperoxy-EPE
Idx_1171	3:30334565-31334565	0.99	400	0.00159747	0.0114084	0.88864	3.16106e-16	NA	1	0.023958	-0.0207631	T2D	Deferasirox
Idx_269	4:82471378-83471378	0.99	247	-0.0062042	0.043456	0.886472	0.000106215	5.63277e-05	0.0593397	0.0789696	-0.091378	CAD	Amino-dideoxy-hexose
Idx_1788	20:12459094-13459094	0.99	522	0.0059638	0.0413603	0.885349	4.93058e-05	4.46569e-05	0.269549	0.0870299	-0.0751023	creatinine_conc	DG(18:4(6Z,9Z,12Z,15Z)/24:1(15Z)/0:0)
Idx_431	5:116198857-117198857	0.99	370	0.00226231	0.0156076	0.884751	1.00819e-05	1.06379e-05	0.343265	0.0328532	-0.0283285	CKD	Pyrimethanil
Idx_693	6:11806767-12806767	0.99	365	0.00540868	0.0373022	0.884714	3.2832e-05	3.27706e-05	0.316405	0.0785209	-0.0677035	Telomere	C16:2
Idx_1838	7:145601434-146601434	0.99	270	0.000952186	0.00655582	0.884519	4.34231e-06	3.49557e-06	0.21415	0.0138016	-0.0118972	T2D	DG(22:0/24:1(15Z)/0:0)
Idx_1757	20:12466089-13466089	0.99	521	0.00568637	0.0389185	0.883835	5.58332e-05	3.90859e-05	0.153156	0.0819667	-0.0705939	GGT_conc	Ceramide (d18:1/25:0)
Idx_581	21:45131511-46131511	0.99	430	0.00305571	0.0208003	0.883206	1.61555e-06	1.47291e-05	0.91266	0.0438244	-0.0377129	CKD	N1,N8-Diacetylspermidine
Idx_1100	12:20852541-21852541	0.99	278	-0.00200541	0.0135687	0.882503	4.11675e-16	NA	1	0.0245892	-0.0286	Telomere	Prostaglandin F1a
Idx_645	10:99648308-100648308	0.99	261	-0.000991018	0.00668587	0.882165	1.33697e-16	NA	1	0.0121133	-0.0140953	PD	threo-Syringoylglycerol
Idx_1687	5:16909326-17909326	0.99	256	0.00237257	0.0159549	0.881786	4.51235e-05	2.26749e-05	0.0465893	0.0336441	-0.028899	AST_conc	D-Urobilinogen
Idx_486	19:28726685-29726685	0.99	499	0.00246281	0.0165533	0.881727	1.19637e-05	1.8571e-05	0.519435	0.0349074	-0.0299817	CAD	Vanilpyruvic acid
Idx_1802	11:61109750-62109750	0.99	308	-0.00268829	0.0180239	0.881434	2.79913e-05	1.59894e-05	0.0800114	0.0326386	-0.0380152	Telomere	PE(14:0/20:2(11Z,14Z))
Idx_1769	10:7737906-8737906	0.99	406	0.0016348	0.0109591	0.881418	1.57824e-155	9.68459e-151	0.999987	0.0231147	-0.0198451	PD	C26 Cer
Idx_56	4:178886945-179886945	0.99	342	0.00189657	0.0126756	0.881061	5.38249e-16	NA	1	0.0267407	-0.0229475	PD	D-Glyceric acid
Idx_253	10:99652055-100652055	0.99	266	-0.000660207	0.00441052	0.88101	4.7367e-05	1.59206e-05	0.00292796	0.00798441	-0.00930483	CKD	Methyl-Lys
Idx_733	1:164360142-165360142	0.99	349	0.0032636	0.0217805	0.88089	7.97473e-06	2.22469e-05	0.719996	0.0459533	-0.0394261	AST_conc	L-cis-Cyclo(aspartylphenylalanyl)
Idx_1599	1:242066422-243066422	0.99	408	0.00263845	0.0175969	0.880814	6.09039e-06	1.44203e-05	0.672771	0.0371285	-0.0318516	CAD	Isolariciresinol 9-O-beta-D-glucoside
Idx_778	3:149604445-150604445	0.99	304	-0.00550009	0.036592	0.880521	0.000206273	6.77345e-05	0.00232434	0.0662203	-0.0772205	eBMD	Ferulic acid 4-sulfate
Idx_227	5:131720748-132720748	0.99	156	0.0104799	0.0696769	0.880443	7.12896e-05	9.39174e-05	0.447812	0.147047	-0.126087	AD	S-Propyl thiosulfate
Idx_1425	7:70238518-71238518	0.99	320	-0.00150617	0.010012	0.88042	8.14312e-06	4.12602e-06	0.0484268	0.0181173	-0.0211297	T2D	3,6-dihydroxy-2-[3-methoxy-4-(sulfooxy)phenyl]-5-sulfino-3,4-dihydro-2H-1-benzopyran-7-olate
Idx_1487	11:62334317-63334317	0.99	124	0.00124848	0.00828704	0.880248	5.47814e-155	1.22121e-149	0.999996	0.0174911	-0.0149941	AST_conc	Tobramycin
Idx_390	22:19450235-20450235	0.99	331	-0.00135913	0.00896733	0.87953	7.33159e-06	8.4924e-06	0.387966	0.0162168	-0.0189351	Cirrhosis	3-Dehydroquinate; 5-(Methylthio)-2-[(methylthio)methyl]-2-pentenal
Idx_390	22:19450235-20450235	0.99	331	-0.00135913	0.00896733	0.87953	7.33159e-06	8.4924e-06	0.387966	0.0162168	-0.0189351	Cirrhosis	3-Dehydroquinate; 5-(Methylthio)-2-[(methylthio)methyl]-2-pentenal
Idx_826	7:3960462-4960462	0.99	491	-0.00196795	0.0129578	0.879287	5.9232e-06	1.51936e-05	0.696649	0.0234294	-0.0273653	Telomere	Cladribine
Idx_613	1:75373384-76373384	0.99	262	-0.0043118	0.028278	0.878809	7.81766e-156	8.89134e-151	0.999993	0.0511131	-0.0597367	AD	15(R)-hydroperoxy-EPE
Idx_542	4:186642011-187642011	0.99	685	-0.00157665	0.010325	0.878634	1.29509e-05	2.99037e-05	0.664952	0.0186604	-0.0218137	GGT_conc	N-Acetylgalactosamine
Idx_21	8:101791305-102791305	0.99	276	0.00301326	0.0195981	0.877804	1.74529e-05	9.80449e-06	0.0750602	0.0414254	-0.0353989	STROKE	Hydroxybutynal
Idx_1127	20:19251444-20251444	0.99	359	-0.00350808	0.022787	0.877649	2.5451e-05	3.21844e-05	0.429068	0.0411545	-0.0481707	chol_conc	Cefadroxil
Idx_266	12:25857461-26857461	0.99	393	0.00116988	0.00758639	0.877446	4.22619e-06	5.23254e-06	0.419278	0.0160392	-0.0136995	Cirrhosis	Acesulfame
Idx_118	12:3343312-4343312	0.99	217	-0.000994688	0.00643481	0.877153	3.06944e-17	NA	1	0.0116175	-0.0136069	STROKE	5-Amino-4-imidazolecarboxyamide
Idx_118	9:72099403-73099403	0.99	367	-0.00122754	0.00792464	0.876898	7.6168e-156	6.66724e-151	0.999991	0.0143047	-0.0167598	STROKE	5-Amino-4-imidazolecarboxyamide
Idx_1581	9:139403352-140403352	0.99	71	-0.00420349	0.0269746	0.876166	1.63971e-05	1.172e-05	0.161793	0.0486666	-0.0570736	GGT_conc	Telmisartan
Idx_1716	16:89208037-90208037	0.99	753	0.00801296	0.0512795	0.875828	0.00030769	0.000129906	0.0178579	0.108521	-0.0924949	AD	Goshonoside F6
Idx_1189	10:71081783-72081783	0.99	466	-0.00384286	0.0245693	0.87571	3.69793e-05	2.34442e-05	0.11472	0.0443129	-0.0519986	Telomere	2-Arachidonylglycerol
Idx_143	4:144046802-145046802	0.99	225	-0.00279426	0.0178356	0.875507	1.5869e-152	1.74433e-147	0.999993	0.0321635	-0.0377521	trig_conc	Aspartate
Idx_1867	7:126383902-127383902	0.99	427	0.0143441	0.091528	0.875467	0.000137875	0.000162521	0.396243	0.193739	-0.165051	HDL_conc	PA(20:1(11Z)/24:1(15Z))
Idx_70	1:4453528-5453528	0.99	657	-0.00763078	0.0486189	0.875284	0.000255793	0.000168627	0.129287	0.0876623	-0.102924	AD	Furoic acid
Idx_269	4:82471378-83471378	0.99	328	-0.00560585	0.0355521	0.874709	6.99068e-05	4.19282e-05	0.0954554	0.0640762	-0.0752879	ALB_conc	Amino-dideoxy-hexose
Idx_284	6:50992862-51992862	0.99	399	-0.00439184	0.0272637	0.872025	0.000145851	4.02926e-05	0.000294839	0.0490451	-0.0578288	T2D	Homocysteinesulfinic acid
Idx_996	6:46107889-47107889	0.99	271	0.00274493	0.0170249	0.871912	3.3354e-05	2.26456e-05	0.140785	0.0361137	-0.0306238	ALT_conc	Hydroxyethylpromethazine
Idx_1127	20:19251444-20251444	0.99	359	-0.00319208	0.0197913	0.871867	9.24324e-06	1.94775e-05	0.635101	0.0355989	-0.0419831	HDL_conc	Cefadroxil
Idx_1487	11:62334317-63334317	0.99	89	0.000831982	0.00515719	0.871838	5.1366e-06	5.59633e-06	0.358697	0.0109401	-0.00927612	T2D	Tobramycin
Idx_349	10:96008011-97008011	0.99	358	-0.00192768	0.011943	0.871773	9.65406e-16	NA	1	0.0214806	-0.0253359	creatinine_conc	beta-O-Methylynephrine
Idx_10	3:149857645-150857645	0.99	438	0.00388494	0.0238055	0.870365	0.00019464	5.40151e-05	0.000314032	0.0505437	-0.0427738	HDL_conc	Propenoic acid C3:1
Idx_524	2:73355507-74355507	0.99	178	0.0015842	0.00968344	0.870047	1.15491e-05	1.80785e-05	0.522935	0.0205637	-0.0173953	BIL_conc	N-a-Acetylcitrulline
Idx_258	10:99626295-100626295	0.99	253	0.00280807	0.0171289	0.86978	5.71914e-05	2.9153e-05	0.0497898	0.0363807	-0.0307646	eBMD	Carnitine
Idx_880	10:96570709-97570709	0.99	515	0.00226311	0.0137495	0.869262	2.2709e-06	1.10366e-05	0.836978	0.0292122	-0.024686	PD	4''-N-desmethylolanzapine
Idx_1777	2:220071338-221071338	0.99	290	-0.00271019	0.0164399	0.869059	2.56143e-16	NA	1	0.0295121	-0.0349325	AST_conc	PC(14:1(9Z)/15:0)
Idx_1788	20:12459094-13459094	0.99	436	-0.00364926	0.0221036	0.868867	2.28078e-16	NA	1	0.0396737	-0.0469722	PD	DG(18:4(6Z,9Z,12Z,15Z)/24:1(15Z)/0:0)
Idx_561	8:17772635-18772635	0.99	840	0.00139753	0.00839766	0.867827	3.21178e-05	2.42769e-05	0.185843	0.017857	-0.0150619	eBMD	5-Acetylamino-6-formylamino-3-methyluracil
Idx_697	8:132605833-133605833	0.99	537	-0.00245314	0.0146612	0.867117	3.87434e-152	2.01126e-147	0.999985	0.0262829	-0.0311892	BIL_conc	N-acetyl zonisamide
Idx_561	8:17772635-18772635	0.99	909	-0.00131588	0.00783489	0.866622	3.41633e-05	1.74516e-05	0.0502763	0.0140405	-0.0166723	Telomere	5-Acetylamino-6-formylamino-3-methyluracil
Idx_1835	1:229809403-230809403	0.99	287	-0.00250892	0.0147753	0.865164	2.69425e-05	1.58981e-05	0.0901316	0.0264507	-0.0314686	T2D	SM(d18:1/20:0)
Idx_581	21:45131511-46131511	0.99	571	-0.00382986	0.0225213	0.864967	8.73779e-157	4.05512e-152	0.999983	0.0403119	-0.0479716	HDL_conc	N1,N8-Diacetylspermidine
Idx_1892	4:13797998-14797998	0.99	641	0.00466091	0.0274054	0.864953	1.28583e-05	1.60694e-05	0.423609	0.0583754	-0.0490536	CKD	TG(16:0/18:1(9Z)/18:2(9Z,12Z))
Idx_217	8:139189876-140189876	0.99	313	-0.00486124	0.0285725	0.864902	3.6094e-16	NA	1	0.0511408	-0.0608632	ALT_conc	(-)-trans-Carveol
Idx_1189	12:20861213-21861213	0.99	333	-0.0043067	0.0252231	0.864425	0.000127897	4.28875e-05	0.00286233	0.0451306	-0.053744	HDL_conc	2-Arachidonylglycerol
Idx_917	12:20868797-21868797	0.99	330	0.00765425	0.0445	0.863433	0.00012702	7.76936e-05	0.102075	0.0948743	-0.0795658	HDL_conc	Methylgingerol
Idx_935	12:20862819-21862819	0.99	278	-0.00583799	0.0338804	0.863193	4.03123e-05	0.0005193	0.938124	0.0605677	-0.0722436	AD	13-L-Hydroperoxylinoleic acid
Idx_798	4:186646629-187646629	0.99	681	-0.00207448	0.0120327	0.863121	1.46986e-05	3.28115e-05	0.654175	0.0215097	-0.0256586	ALT_conc	Leucyl-phenylalanine
Idx_6	1:4453528-5453528	0.99	657	0.00791327	0.0458618	0.863008	0.000256749	0.000163826	0.117068	0.0978025	-0.0819759	AD	Butynal
Idx_93	7:78029716-79029716	0.99	507	-0.00200832	0.0116323	0.862927	3.67348e-152	2.14327e-147	0.999986	0.020791	-0.0248077	Telomere	5-Hydroxypentanoic acid
Idx_588	4:186657267-187657267	0.99	587	-0.000585836	0.00338814	0.862724	3.05803e-16	NA	1	0.00605491	-0.00722659	Cirrhosis	Isoleucyl-Valine
Idx_581	21:45131511-46131511	0.99	571	-0.00647105	0.0373426	0.862424	7.66384e-05	4.00564e-05	0.0557146	0.0667204	-0.0796625	chol_conc	N1,N8-Diacetylspermidine
Idx_1581	9:139403352-140403352	0.99	71	-0.00460124	0.0265274	0.862296	4.90109e-06	1.7057e-05	0.773855	0.0473924	-0.0565949	creatinine_conc	Telmisartan
Idx_486	19:28726685-29726685	0.99	636	0.00374868	0.0215674	0.862013	3.56623e-05	2.60345e-05	0.170746	0.0460207	-0.0385233	chol_conc	Vanilpyruvic acid
Idx_56	4:178886945-179886945	0.99	342	-0.00141944	0.00816531	0.861993	2.17112e-06	4.87106e-06	0.655801	0.0145846	-0.0174234	STROKE	D-Glyceric acid
Idx_253	10:99652055-100652055	0.99	260	0.000442817	0.00254555	0.861899	1.33346e-05	8.02157e-06	0.0964436	0.0054321	-0.00454646	STROKE	Methyl-Lys
Idx_486	19:28726685-29726685	0.99	499	-0.00142379	0.00817835	0.861792	1.51706e-16	NA	1	0.0146058	-0.0174534	STROKE	Vanilpyruvic acid
Idx_1281	13:83471104-84471104	0.99	255	-0.00131696	0.00748212	0.860283	1.84039e-152	2.43614e-147	0.999994	0.013348	-0.0159819	T2D	Acetyl tributyl citrate
Idx_610	11:43587989-44587989	0.99	419	-0.00181953	0.010332	0.86021	5.14384e-16	NA	1	0.0184311	-0.0220702	Telomere	8-[(Aminomethyl)sulfanyl]-6-sulfanyloctanoic acid; N-(1-Deoxy-1-fructosyl)glycine
Idx_610	11:43587989-44587989	0.99	419	-0.00181953	0.010332	0.86021	5.14384e-16	NA	1	0.0184311	-0.0220702	Telomere	8-[(Aminomethyl)sulfanyl]-6-sulfanyloctanoic acid; N-(1-Deoxy-1-fructosyl)glycine
Idx_1867	7:126383902-127383902	0.99	350	-0.0181154	0.102756	0.860062	0.000140989	0.000148229	0.341525	0.183286	-0.219517	AD	PA(20:1(11Z)/24:1(15Z))
Idx_1767	1:229809403-230809403	0.99	287	-0.0024059	0.0136333	0.859923	2.68645e-05	1.34536e-05	0.0458447	0.0243154	-0.0291272	T2D	SM(d18:1/14:0)
Idx_178	10:99644009-100644009	0.99	266	0.00187538	0.010571	0.859189	4.53563e-05	1.58774e-05	0.00428117	0.0225946	-0.0188438	CKD	(E)-4-(Trimethylammonio)but-2-enoate
Idx_958	8:5201247-6201247	0.99	1485	-0.00310006	0.0174705	0.859158	9.82384e-06	2.18426e-05	0.652886	0.031142	-0.0373422	CKD	{2-hydroxy-5-[(2E)-3-phenylprop-2-enoyl]phenyl}oxidanesulfonic acid
Idx_6	1:4453528-5453528	0.99	610	0.00272652	0.0153299	0.858835	7.21956e-06	1.98818e-05	0.716512	0.0327731	-0.02732	PD	Butynal
Idx_10	3:149857645-150857645	0.99	348	-0.000942899	0.00530073	0.858817	1.36047e-155	1.20999e-150	0.999991	0.00944654	-0.0113323	Cirrhosis	Propenoic acid C3:1
Idx_1716	16:89208037-90208037	0.99	738	-0.00153472	0.00862641	0.858794	5.66479e-06	5.36516e-06	0.291038	0.015373	-0.0184425	Cirrhosis	Goshonoside F6
Idx_1510	11:61057826-62057826	0.99	289	0.00593629	0.0333033	0.858527	1.67667e-155	1.52162e-150	0.999991	0.0712107	-0.0593381	AD	LysoPE(0:0/18:2(9Z,12Z))
Idx_1777	2:220071338-221071338	0.99	268	0.00345767	0.0193719	0.858339	1.27704e-05	1.78769e-05	0.475008	0.0414266	-0.0345112	Telomere	PC(14:1(9Z)/15:0)
Idx_542	4:186642011-187642011	0.99	597	-0.000722694	0.0040462	0.858243	4.2783e-16	NA	1	0.00720785	-0.00865324	Cirrhosis	N-Acetylgalactosamine
Idx_254	14:98024232-99024232	0.99	410	-0.0573287	0.320087	0.857856	1.94201e-05	0.000195487	0.920867	0.570041	-0.684699	STROKE	Propionylcholine
Idx_1851	11:122301318-123301318	0.99	391	-0.00328901	0.0183399	0.857674	8.24249e-06	1.6816e-05	0.624023	0.0326573	-0.0392353	CKD	DG(11D5/13D5/0:0)
Idx_77	8:26612733-27612733	0.99	566	-0.00716847	0.0399204	0.857491	6.21888e-05	5.25124e-05	0.236307	0.0710756	-0.0854125	eBMD	2-Furanmethanethiol
Idx_889	3:49832697-50832697	0.99	156	-0.0143911	0.0801353	0.857479	0.000252089	0.000136643	0.0650555	0.142674	-0.171456	CAD	Acetylglucosamine sulfate
Idx_638	7:50154716-51154716	0.99	375	-0.00202324	0.0111782	0.856369	6.081e-16	NA	1	0.0198861	-0.0239326	PD	3-Oxotetradecanoic acid
Idx_1723	20:12458687-13458687	0.99	469	-0.00744715	0.041087	0.856169	2.52044e-05	2.74508e-05	0.358533	0.0730833	-0.0879777	Telomere	C22 Cer
Idx_880	10:96570709-97570709	0.99	666	-0.00759062	0.0418012	0.855906	0.000229951	0.00010707	0.0317408	0.0743397	-0.0895209	BIL_conc	4''-N-desmethylolanzapine
Idx_1581	9:139403352-140403352	0.99	62	-0.00213344	0.011747	0.855884	1.95977e-06	2.7088e-06	0.469385	0.0208907	-0.0251576	STROKE	Telmisartan
Idx_1394	3:53812553-54812553	0.99	478	0.00232393	0.0127851	0.855765	1.25457e-155	8.69315e-151	0.999988	0.0273828	-0.022735	CAD	{11,15-dimethoxy-13-oxo-6,8,20-trioxapentacyclo[10.8.0.0¬≤,‚Åπ.0¬≥,‚Å∑.0¬π‚Å¥,¬π‚Åπ]icosa-1(12),2(9),10,14,16,18-hexaen-4-yl}oxidanesulfonic acid
Idx_1244	7:129261665-130261665	0.99	213	-0.00886856	0.0487493	0.855644	5.37046e-05	6.10001e-05	0.378642	0.0866801	-0.104417	T2D	Todatriol glucoside
Idx_581	21:45131511-46131511	0.99	438	0.00237721	0.0130618	0.855584	3.58537e-06	5.71879e-06	0.530696	0.0279783	-0.0232238	T2D	N1,N8-Diacetylspermidine
Idx_581	21:45131511-46131511	0.99	424	0.00459256	0.0250654	0.854623	1.30855e-05	2.04915e-05	0.523097	0.0537207	-0.0445356	eBMD	N1,N8-Diacetylspermidine
Idx_230	16:58287143-59287143	0.99	260	0.00439416	0.0239313	0.854315	4.15486e-05	2.87547e-05	0.148477	0.0512994	-0.0425111	creatinine_conc	5-Hydroxymethyl-4-methyluracil
Idx_1133	7:149997420-150997420	0.99	456	0.00655955	0.0356264	0.853919	4.48785e-05	2.92862e-05	0.125422	0.0763873	-0.0632682	Telomere	6-O-Acetylaustroinulin
Idx_762	10:128405325-129405325	0.99	435	0.00152365	0.00827003	0.853828	5.53264e-06	7.55715e-06	0.464103	0.0177329	-0.0146856	STROKE	3-Oxohexadecanoic acid
Idx_836	11:61088305-62088305	0.99	347	-0.0162415	0.0881112	0.853755	8.13306e-05	9.57286e-05	0.39555	0.156456	-0.18894	ALT_conc	Vitamin A
Idx_1663	5:140632170-141632170	0.99	235	0.00447329	0.024258	0.853696	1.58626e-05	1.44409e-05	0.272009	0.052019	-0.0430724	T2D	Mangiferin 6''-gallate
Idx_693	6:11806767-12806767	0.99	321	0.00419075	0.0226947	0.853498	2.31383e-152	2.05053e-147	0.999991	0.0486723	-0.0402909	PD	C16:2
Idx_1865	5:135536595-136536595	0.99	260	0.00419601	0.0226907	0.85329	2.58773e-05	1.48731e-05	0.0818811	0.0486699	-0.0402778	T2D	TG(14:0/15:0/20:5(5Z,8Z,11Z,14Z,17Z))
Idx_935	12:20862819-21862819	0.99	332	-0.0054633	0.0295232	0.853189	0.000287238	8.30353e-05	0.000541713	0.0524021	-0.0633287	GGT_conc	13-L-Hydroperoxylinoleic acid
Idx_1872	9:102644595-103644595	0.99	321	0.00435647	0.0233946	0.852275	2.17475e-05	2.17339e-05	0.317007	0.0502098	-0.0414969	HDL_conc	Solacauline
Idx_1265	6:8791087-9791087	0.99	346	-0.00527056	0.0280408	0.850908	6.57326e-05	7.36224e-05	0.371946	0.0496894	-0.0602305	trig_conc	Sulfasalazine
Idx_1835	1:229809403-230809403	0.99	362	0.0302206	0.160737	0.850866	0.00475723	0.00328814	0.147958	0.345265	-0.284824	HDL_conc	SM(d18:1/20:0)
Idx_733	1:164360142-165360142	0.99	349	-0.00413501	0.021975	0.850745	2.22338e-05	1.85172e-05	0.229862	0.0389361	-0.0472061	BIL_conc	L-cis-Cyclo(aspartylphenylalanyl)
Idx_1244	7:129261665-130261665	0.99	221	-0.00771722	0.0409887	0.85066	3.12328e-05	3.24175e-05	0.335319	0.0726206	-0.0880551	CKD	Todatriol glucoside
Idx_1687	5:16909326-17909326	0.99	224	0.00216922	0.0114664	0.849952	5.19635e-16	NA	1	0.0246434	-0.020305	Telomere	D-Urobilinogen
Idx_400	10:120552158-121552158	0.99	473	-0.00787032	0.0415221	0.849665	7.02621e-156	3.70232e-151	0.999985	0.073513	-0.0892536	AD	1,9-Nonanedithiol
Idx_140	5:148334301-149334301	0.99	394	-0.0123625	0.0649994	0.849157	0.00021969	0.000119646	0.0663335	0.115036	-0.139761	AD	1-Methylpyrrolo[1,2-a]pyrazine
Idx_1510	11:61057826-62057826	0.99	331	-0.00364656	0.01916	0.849057	1.44109e-05	1.85087e-05	0.436213	0.033907	-0.0412001	creatinine_conc	LysoPE(0:0/18:2(9Z,12Z))
Idx_277	10:30951864-31951864	0.99	240	0.00226274	0.0118776	0.848913	1.27187e-05	6.07246e-06	0.0362158	0.0255428	-0.0210173	T2D	Phenylalanine
Idx_1336	9:107255468-108255468	0.99	540	0.00262982	0.0138009	0.848874	1.01482e-155	5.89361e-151	0.999986	0.0296795	-0.0244199	Telomere	6-Heptenyl glucosinolate
Idx_1767	1:229809403-230809403	0.99	290	-0.00273224	0.0143325	0.848814	2.08247e-16	NA	1	0.0253595	-0.0308239	CKD	SM(d18:1/14:0)
Idx_893	3:82134053-83134053	0.99	461	0.00277579	0.0145337	0.848534	1.93433e-05	1.73271e-05	0.264269	0.0312619	-0.0257104	ALT_conc	(R)-3'',7-Dihydroxy-2'',4''-dimethoxyisoflavan
Idx_431	5:116198857-117198857	0.99	396	0.00299533	0.0156556	0.848269	8.22178e-06	1.08975e-05	0.45057	0.0336802	-0.0276895	Telomere	Pyrimethanil
Idx_254	14:98024232-99024232	0.99	485	0.0219625	0.114771	0.848244	7.78158e-06	3.26932e-05	0.811867	0.246913	-0.202988	trig_conc	Propionylcholine
Idx_472	1:111924077-112924077	0.99	372	-0.00728724	0.0380707	0.848202	4.13569e-05	3.60346e-05	0.251091	0.0673313	-0.0819058	T2D	(2R,2''S)-Isobuteine
Idx_1872	9:102644595-103644595	0.99	321	0.00308633	0.0160684	0.847684	2.23547e-152	1.94664e-147	0.999991	0.0345804	-0.0284077	trig_conc	Solacauline
Idx_118	12:3343312-4343312	0.99	234	0.00338115	0.0175517	0.847241	6.75727e-05	2.59706e-05	0.00927092	0.0377824	-0.0310202	Telomere	5-Amino-4-imidazolecarboxyamide
Idx_253	10:99652055-100652055	0.99	287	-0.000854483	0.00441596	0.846568	4.75045e-05	2.3399e-05	0.0423367	0.00780081	-0.00950977	Telomere	Methyl-Lys
Idx_525	2:73129177-74129177	0.99	129	0.00250444	0.0129036	0.846106	1.97362e-16	NA	1	0.0277954	-0.0227865	BIL_conc	N-Desmethylaminopyrine
Idx_1872	9:102644595-103644595	0.99	321	-0.00482187	0.0247544	0.845558	5.73336e-05	2.10562e-05	0.00647159	0.0436967	-0.0533404	GGT_conc	Solacauline
Idx_1892	4:13797998-14797998	0.99	756	0.00836764	0.0428633	0.845223	7.71643e-05	5.49817e-05	0.160481	0.0923797	-0.0756445	AST_conc	TG(16:0/18:1(9Z)/18:2(9Z,12Z))
Idx_1800	8:84632271-85632271	0.99	225	-0.00570194	0.0291685	0.845015	3.37279e-06	1.55468e-05	0.828251	0.0514683	-0.0628722	CAD	PA(15:0/22:5(4Z,7Z,10Z,13Z,16Z))
Idx_524	2:73355507-74355507	0.99	129	-0.0012641	0.00646385	0.844951	1.21398e-05	7.78298e-06	0.118811	0.011405	-0.0139332	STROKE	N-a-Acetylcitrulline
Idx_1556	3:73232656-74232656	0.99	383	0.0035321	0.0180166	0.844574	4.09571e-05	1.96851e-05	0.0374692	0.0388447	-0.0317805	eBMD	Tauroursodeoxycholic acid
Idx_1171	3:30334565-31334565	0.99	398	-0.00176691	0.0089919	0.844219	6.55033e-17	NA	1	0.0158572	-0.019391	Cirrhosis	Deferasirox
Idx_1865	5:135536595-136536595	0.99	296	-0.00612665	0.0311456	0.844054	2.21645e-05	1.59137e-05	0.163682	0.0549186	-0.0671719	Telomere	TG(14:0/15:0/20:5(5Z,8Z,11Z,14Z,17Z))
Idx_1100	12:20852541-21852541	0.99	334	0.00557123	0.0282111	0.843449	0.000118037	4.67256e-05	0.0115309	0.060865	-0.0497226	AST_conc	Prostaglandin F1a
Idx_367	19:48795820-49795820	0.99	179	-0.00550638	0.0277988	0.842983	2.20668e-16	NA	1	0.0489794	-0.0599921	Telomere	Phosphoserine
Idx_1492	13:110601671-111601671	0.99	363	-0.0108661	0.0547172	0.842586	0.00065139	0.000232709	0.00512356	0.0963796	-0.118112	CAD	TG(8:0/8:0/8:0)
Idx_540	4:186663612-187663612	0.99	672	0.00131763	0.00661609	0.842141	1.21751e-15	NA	1	0.0142852	-0.0116499	AST_conc	5-Hydroxy-L-tryptophan
Idx_1612	11:61092362-62092362	0.99	289	-0.0185231	0.0929998	0.842127	2.07768e-152	1.86642e-147	0.999991	0.163756	-0.200803	Cirrhosis	LysoPE(0:0/22:4(7Z,10Z,13Z,16Z))
Idx_1487	11:62334317-63334317	0.99	124	-0.00221664	0.0110892	0.841566	3.66066e-05	2.86939e-05	0.202038	0.0195182	-0.0239515	chol_conc	Tobramycin
Idx_635	6:101363241-102363241	0.99	250	-0.00434266	0.0217207	0.841534	6.08254e-06	1.04216e-05	0.559457	0.0382299	-0.0469152	eBMD	Equol
Idx_1842	11:61097972-62097972	0.99	289	0.0203317	0.100984	0.840436	2.10453e-152	1.82011e-147	0.999991	0.218261	-0.177598	Cirrhosis	PC(15:0/20:4(5Z,8Z,11Z,14Z))
Idx_1189	10:71081783-72081783	0.99	446	-0.00368	0.0182685	0.840355	1.59895e-15	NA	1	0.0321263	-0.0394863	CAD	2-Arachidonylglycerol
Idx_250	2:19044354-20044354	0.99	552	-0.00512019	0.0253803	0.840121	3.84277e-05	3.11064e-05	0.216695	0.0446252	-0.0548655	AST_conc	Ala-Ala
Idx_1116	2:214481985-215481985	0.99	267	1.08665	5.34502	0.838899	1.9375e-152	2.42825e-147	0.999994	11.5629	-9.38958	eBMD	Rabeprazole
Idx_1425	7:70238518-71238518	0.99	369	0.00343624	0.0168147	0.838073	4.11604e-14	NA	1	0.036393	-0.0295205	ALB_conc	3,6-dihydroxy-2-[3-methoxy-4-(sulfooxy)phenyl]-5-sulfino-3,4-dihydro-2H-1-benzopyran-7-olate
Idx_1767	1:229809403-230809403	0.99	287	-0.00352573	0.0172172	0.837744	3.53068e-05	1.7986e-05	0.0496451	0.03022	-0.0372715	CAD	SM(d18:1/14:0)
Idx_958	8:5201247-6201247	0.99	1457	0.00191195	0.00932309	0.837512	9.49173e-07	5.36379e-06	0.85954	0.0201852	-0.0163613	T2D	{2-hydroxy-5-[(2E)-3-phenylprop-2-enoyl]phenyl}oxidanesulfonic acid
Idx_143	4:144046802-145046802	0.99	225	-0.00322124	0.0156742	0.837172	1.76545e-16	NA	1	0.0275002	-0.0339427	AST_conc	Aspartate
Idx_118	12:3343312-4343312	0.99	228	0.00507034	0.0246571	0.837077	6.04215e-16	NA	1	0.0533982	-0.0432575	AD	5-Amino-4-imidazolecarboxyamide
Idx_106	3:146626442-147626442	0.99	399	0.00553136	0.0268627	0.836859	6.03195e-05	3.43805e-05	0.0793502	0.0581823	-0.0471195	HDL_conc	Santene
Idx_1581	9:139403352-140403352	0.99	71	-0.00909995	0.0441816	0.836817	5.93563e-05	3.01707e-05	0.049143	0.0774961	-0.095696	AST_conc	Telmisartan
Idx_400	10:120552158-121552158	0.99	556	0.00771792	0.037263	0.835916	0.000184115	0.000109697	0.0932694	0.0807535	-0.0653176	AST_conc	1,9-Nonanedithiol
Idx_1777	2:220071338-221071338	0.99	290	-0.00337389	0.0162268	0.835291	6.77012e-156	6.40094e-151	0.999992	0.0284307	-0.0351785	ALT_conc	PC(14:1(9Z)/15:0)
Idx_250	2:19044354-20044354	0.99	462	-0.00225592	0.0108464	0.835239	5.67912e-07	7.44109e-06	0.939164	0.0190031	-0.0235149	STROKE	Ala-Ala
Idx_1716	16:89208037-90208037	0.99	665	0.00319405	0.0153539	0.835207	2.82695e-05	1.40766e-05	0.0446158	0.0332877	-0.0268996	CAD	Goshonoside F6
Idx_106	3:146626442-147626442	0.99	323	-0.0023686	0.0113826	0.835159	7.69746e-06	6.84765e-06	0.26097	0.0199413	-0.0246785	STROKE	Santene
Idx_944	21:26126206-27126206	0.99	486	-0.00343663	0.0164678	0.834692	2.49114e-05	2.21523e-05	0.260779	0.0288402	-0.0357135	ALB_conc	Dehydrophytosphingosine
Idx_560	8:17772635-18772635	0.99	860	-0.00152501	0.00729247	0.834353	3.10833e-155	1.6136e-150	0.999985	0.0127682	-0.0158183	PD	3-Nitrotyrosine
Idx_67	8:103845933-104845933	0.99	447	0.00275126	0.0131176	0.833872	2.38869e-06	1.30347e-05	0.854597	0.0284618	-0.0229593	PD	N-Acetyl-2,3-dihydro-1H-pyrrole
Idx_693	6:11806767-12806767	0.99	329	-0.00246356	0.0116745	0.832871	5.7283e-17	NA	1	0.0204184	-0.0253456	Cirrhosis	C16:2
Idx_893	3:82134053-83134053	0.99	461	-0.00463602	0.021967	0.832852	0.000103778	3.41237e-05	0.00235605	0.0384193	-0.0476913	HDL_conc	(R)-3'',7-Dihydroxy-2'',4''-dimethoxyisoflavan
Idx_923	21:27543327-28543327	0.99	426	0.00297335	0.0140757	0.8327	3.04562e-15	NA	1	0.0305617	-0.024615	CAD	N-Acetylneuraminic acid
Idx_230	16:58287143-59287143	0.99	260	-0.00408404	0.0192957	0.832376	4.33491e-06	1.95985e-05	0.824948	0.0337355	-0.0419035	ALB_conc	5-Hydroxymethyl-4-methyluracil
Idx_277	10:30951864-31951864	0.99	261	-0.00279175	0.0131456	0.831818	5.07697e-17	NA	1	0.0229737	-0.0285572	Telomere	Phenylalanine
Idx_254	14:98024232-99024232	0.99	485	-0.0123587	0.0581314	0.83164	3.40686e-152	2.28229e-147	0.999988	0.101579	-0.126296	creatinine_conc	Propionylcholine
Idx_889	3:49832697-50832697	0.99	193	0.010259	0.0479702	0.830654	0.000149374	7.77838e-05	0.0548098	0.104281	-0.0837625	Telomere	Acetylglucosamine sulfate
Idx_1171	3:30334565-31334565	0.99	469	0.00583086	0.0271953	0.83023	3.25666e-06	2.42837e-05	0.893317	0.0591337	-0.047472	chol_conc	Deferasirox
Idx_143	4:144046802-145046802	0.99	132	-0.00284987	0.0132628	0.829863	1.2534e-05	4.44336e-06	0.00479	0.0231452	-0.0288449	STROKE	Aspartate
Idx_559	8:17772466-18772466	0.99	958	-0.00551388	0.0256396	0.829726	5.85272e-05	2.79144e-05	0.0360228	0.0447397	-0.0557674	HDL_conc	Chorismate
Idx_944	21:26126206-27126206	0.99	486	0.00317549	0.0146882	0.828837	4.05351e-07	2.81697e-05	0.988519	0.0319643	-0.0256133	BIL_conc	Dehydrophytosphingosine
Idx_610	11:43587989-44587989	0.99	462	-0.00488184	0.0225519	0.82862	0.000116025	3.59576e-05	0.00125215	0.0393199	-0.0490836	HDL_conc	8-[(Aminomethyl)sulfanyl]-6-sulfanyloctanoic acid; N-(1-Deoxy-1-fructosyl)glycine
Idx_610	11:43587989-44587989	0.99	462	-0.00488184	0.0225519	0.82862	0.000116025	3.59576e-05	0.00125215	0.0393199	-0.0490836	HDL_conc	8-[(Aminomethyl)sulfanyl]-6-sulfanyloctanoic acid; N-(1-Deoxy-1-fructosyl)glycine
Idx_143	4:144046802-145046802	0.99	177	-0.00736718	0.0339284	0.8281	2.13022e-16	NA	1	0.0591325	-0.0738668	AD	Aspartate
Idx_1100	12:20852541-21852541	0.99	279	-0.0120625	0.055425	0.827712	2.02726e-152	1.92851e-147	0.999992	0.0965705	-0.120695	AD	Prostaglandin F1a
Idx_563	7:46630094-47630094	0.99	435	-0.00442609	0.0202578	0.827048	2.98599e-05	3.12449e-05	0.339237	0.0352791	-0.0441313	ALT_conc	Pentobarbital
Idx_1847	11:61057803-62057803	0.99	331	0.00333739	0.0152489	0.826758	1.44981e-05	1.75024e-05	0.407472	0.0332252	-0.0265504	creatinine_conc	PG(18:0/18:0)
Idx_798	4:186646629-187646629	0.99	596	-0.0044453	0.0203052	0.826709	4.36327e-152	2.16643e-147	0.999984	0.035353	-0.0442436	AD	Leucyl-phenylalanine
Idx_958	8:5201247-6201247	0.99	1415	0.00625151	0.0284868	0.826297	9.24654e-05	5.13001e-05	0.0714761	0.0620856	-0.0495825	eBMD	{2-hydroxy-5-[(2E)-3-phenylprop-2-enoyl]phenyl}oxidanesulfonic acid
Idx_132	4:101151209-102151209	0.99	434	0.00324618	0.0147718	0.826062	6.30679e-07	1.54381e-05	0.967414	0.0321989	-0.0257066	chol_conc	Ethyl isovalerate
Idx_1920	1:96812779-97812779	0.99	422	0.00379133	0.0172474	0.826011	2.26449e-05	1.85669e-05	0.222602	0.0375963	-0.0300137	ALB_conc	PGP(22:5(4Z,7Z,10Z,13Z,16Z)/22:6(4Z,7Z,10Z,13Z,16Z,19Z))
Idx_93	7:78029716-79029716	0.99	466	-0.00147991	0.00669698	0.825107	3.33873e-152	2.01622e-147	0.999987	0.0116462	-0.014606	STROKE	5-Hydroxypentanoic acid
Idx_266	12:25857461-26857461	0.99	525	-0.00566969	0.0256211	0.824867	0.000121223	5.04033e-05	0.0161697	0.0445477	-0.055887	ALB_conc	Acesulfame
Idx_635	6:101363241-102363241	0.99	344	-0.00588801	0.0264638	0.82393	8.91669e-06	2.10023e-05	0.671159	0.045981	-0.057757	AST_conc	Equol
Idx_733	1:164360142-165360142	0.99	295	0.0018726	0.00841027	0.823802	5.04411e-17	NA	1	0.0183567	-0.0146115	Cirrhosis	L-cis-Cyclo(aspartylphenylalanyl)
Idx_1189	10:71081783-72081783	0.99	427	0.00594354	0.0266477	0.823503	0.000109232	5.99808e-05	0.0685895	0.058173	-0.0462859	eBMD	2-Arachidonylglycerol
Idx_1599	1:242066422-243066422	0.99	536	0.00515878	0.0231175	0.823415	1.03095e-155	7.40709e-151	0.999989	0.050469	-0.0401514	trig_conc	Isolariciresinol 9-O-beta-D-glucoside
Idx_917	12:20868797-21868797	0.99	240	0.00635714	0.0283149	0.822356	1.50681e-05	1.36038e-05	0.26802	0.0618544	-0.0491401	CKD	Methylgingerol
Idx_1723	20:12458687-13458687	0.99	521	0.010776	0.0479436	0.822162	4.72628e-05	4.9781e-05	0.342409	0.104745	-0.0831934	creatinine_conc	C22 Cer
Idx_1892	4:13797998-14797998	0.99	604	-0.00415149	0.0184275	0.821756	2.94261e-16	NA	1	0.0319664	-0.0402694	CAD	TG(16:0/18:1(9Z)/18:2(9Z,12Z))
Idx_1163	4:66226328-67226328	0.99	341	-0.00222756	0.00986972	0.821438	2.43187e-152	2.3425e-147	0.999992	0.0171171	-0.0215722	STROKE	Gomphidic acid
Idx_801	4:186661120-187661120	0.99	673	0.00413152	0.0183013	0.821396	1.9305e-05	2.16139e-05	0.371762	0.0400021	-0.0317391	creatinine_conc	Oxamniquine
Idx_67	8:103845933-104845933	0.99	463	-0.0025656	0.0113632	0.821371	2.98185e-16	NA	1	0.0197062	-0.0248374	CKD	N-Acetyl-2,3-dihydro-1H-pyrrole
Idx_801	4:186661120-187661120	0.99	502	-0.00306704	0.0135745	0.821247	8.10172e-156	4.13543e-151	0.999984	0.023539	-0.0296731	PD	Oxamniquine
Idx_1687	5:16909326-17909326	0.99	256	0.00301308	0.0131715	0.819057	1.11075e-06	1.66915e-05	0.946943	0.0288291	-0.022803	HDL_conc	D-Urobilinogen
Idx_269	4:82471378-83471378	0.99	273	0.00305994	0.0133007	0.818047	2.43242e-16	NA	1	0.0291293	-0.0230095	Cirrhosis	Amino-dideoxy-hexose
Idx_284	6:50992862-51992862	0.99	394	-0.00309118	0.0134122	0.817722	4.21778e-06	1.51283e-05	0.780397	0.0231967	-0.0293791	eBMD	Homocysteinesulfinic acid
Idx_303	9:109284999-110284999	0.99	279	-0.00860276	0.0373194	0.81769	0.000293523	8.33301e-05	0.000427639	0.0645433	-0.0817488	eBMD	C10:1
Idx_1133	7:149997420-150997420	0.99	504	-0.018035	0.0778973	0.816908	0.000368248	0.000272993	0.17736	0.134644	-0.170714	HDL_conc	6-O-Acetylaustroinulin
Idx_390	22:19450235-20450235	0.99	380	-0.00509306	0.0218856	0.815984	0.000125154	3.60002e-05	0.000508041	0.0378027	-0.0479889	ALB_conc	3-Dehydroquinate; 5-(Methylthio)-2-[(methylthio)methyl]-2-pentenal
Idx_390	22:19450235-20450235	0.99	380	-0.00509306	0.0218856	0.815984	0.000125154	3.60002e-05	0.000508041	0.0378027	-0.0479889	ALB_conc	3-Dehydroquinate; 5-(Methylthio)-2-[(methylthio)methyl]-2-pentenal
Idx_269	4:82471378-83471378	0.99	328	-0.0041268	0.0176034	0.81465	1.14891e-16	NA	1	0.0303759	-0.0386295	AST_conc	Amino-dideoxy-hexose
Idx_400	10:120552158-121552158	0.99	556	-0.00613916	0.0260939	0.813997	4.35545e-05	2.9463e-05	0.139333	0.0450048	-0.0572831	ALT_conc	1,9-Nonanedithiol
Idx_880	10:96570709-97570709	0.99	544	-0.00168097	0.00713477	0.813741	8.10495e-17	NA	1	0.0123032	-0.0156651	Cirrhosis	4''-N-desmethylolanzapine
Idx_928	12:20868797-21868797	0.99	330	-0.00675193	0.0285843	0.813269	0.000279511	7.69062e-05	0.000278581	0.0492732	-0.0627771	GGT_conc	12(13)Ep-9-KODE
Idx_10	3:149857645-150857645	0.99	318	-0.00588862	0.0248793	0.8129	0.000190901	6.20331e-05	0.00208815	0.0428749	-0.0546521	eBMD	Propenoic acid C3:1
Idx_118	12:3343312-4343312	0.99	254	0.0075159	0.0316965	0.812563	0.000288717	8.20742e-05	0.00043521	0.069641	-0.0546092	creatinine_conc	5-Amino-4-imidazolecarboxyamide
Idx_680	14:46909115-47909115	0.99	668	-0.90076	3.77693	0.811501	4.79977e-152	2.62004e-147	0.999985	6.50202	-8.30354	GGT_conc	Samin
Idx_277	10:30951864-31951864	0.99	237	0.0195388	0.0817991	0.811212	0.00151448	0.000568498	0.00772161	0.179865	-0.140787	eBMD	Phenylalanine
Idx_1540	6:61885314-62885314	0.99	227	-0.00743013	0.0311053	0.811206	6.21984e-05	2.38199e-05	0.00902272	0.0535363	-0.0683966	CAD	10,12-Tritriacontanedione
Idx_143	4:144046802-145046802	0.99	225	0.00365188	0.0152877	0.811202	2.07865e-155	2.24811e-150	0.999993	0.0336158	-0.0263121	ALT_conc	Aspartate
Idx_140	5:148334301-149334301	0.99	368	0.00429519	0.017968	0.811069	1.06605e-05	8.33971e-06	0.201149	0.0395125	-0.0309221	STROKE	1-Methylpyrrolo[1,2-a]pyrazine
Idx_467	20:12466440-13466440	0.99	522	0.016877	0.070582	0.811019	0.000119584	0.000136483	0.380929	0.155218	-0.121464	HDL_conc	2-Chloro-5-methylmaleylacetate
Idx_284	6:50992862-51992862	0.99	541	0.00573986	0.0239978	0.810964	7.87498e-05	3.45489e-05	0.022645	0.0527756	-0.0412959	trig_conc	Homocysteinesulfinic acid
Idx_1477	4:186669167-187669167	0.99	588	-0.00526986	0.0220148	0.810813	9.12466e-16	9.5679e-10	0.999999	0.0378792	-0.0484189	AD	Testosterone glucuronide
Idx_944	21:26126206-27126206	0.99	486	-0.00303595	0.012673	0.810671	7.09443e-16	NA	1	0.0218032	-0.0278751	AST_conc	Dehydrophytosphingosine
Idx_1189	10:71081783-72081783	0.99	444	-0.00378239	0.0157637	0.810374	2.02302e-05	1.21798e-05	0.0967191	0.0271144	-0.0346792	STROKE	2-Arachidonylglycerol
Idx_279	8:9642536-10642536	0.99	1523	-0.00832922	0.034701	0.810309	0.000192907	8.54437e-05	0.0239642	0.0596848	-0.0763432	creatinine_conc	Methylxanthine; Pentonic acid; S-Propyl 1-propanesulfinothioate
Idx_279	8:9642536-10642536	0.99	1523	-0.00832922	0.034701	0.810309	0.000192907	8.54437e-05	0.0239642	0.0596848	-0.0763432	creatinine_conc	Methylxanthine; Pentonic acid; S-Propyl 1-propanesulfinothioate
Idx_279	8:9642536-10642536	0.99	1523	-0.00832922	0.034701	0.810309	0.000192907	8.54437e-05	0.0239642	0.0596848	-0.0763432	creatinine_conc	Methylxanthine; Pentonic acid; S-Propyl 1-propanesulfinothioate
Idx_1011	15:47253587-48253587	0.99	349	0.00403116	0.0167834	0.810185	8.06548e-07	1.52723e-05	0.957882	0.0369267	-0.0288644	PD	(S)-a-Amino-2,5-dihydro-5-oxo-4-isoxazolepropanoic acid N2-glucoside
Idx_826	7:3960462-4960462	0.99	528	0.00352773	0.0146353	0.809522	2.86633e-15	NA	1	0.032213	-0.0251575	HDL_conc	Cladribine
Idx_1856	4:186663612-187663612	0.99	613	-0.00197106	0.00816038	0.809137	3.128e-06	1.96673e-05	0.873633	0.0140233	-0.0179654	Telomere	Cellulose propionate
Idx_1492	13:110601671-111601671	0.99	418	-0.0054191	0.0224179	0.808989	5.16128e-05	2.9398e-05	0.079147	0.03852	-0.0493582	creatinine_conc	TG(8:0/8:0/8:0)
Idx_67	8:103845933-104845933	0.99	566	0.00399701	0.0165193	0.808812	2.83018e-06	2.69018e-05	0.916214	0.0363749	-0.0283809	BIL_conc	N-Acetyl-2,3-dihydro-1H-pyrrole
Idx_266	12:25857461-26857461	0.99	425	-0.00315387	0.0130267	0.808697	1.00028e-155	6.1698e-151	0.999987	0.0223786	-0.0286863	CKD	Acesulfame
Idx_1757	20:12466089-13466089	0.99	448	-0.00467907	0.0192439	0.807893	3.21841e-152	1.85074e-147	0.999986	0.0330391	-0.0423972	CKD	Ceramide (d18:1/25:0)
Idx_1011	15:47253587-48253587	0.99	446	-0.00454915	0.0186705	0.807499	3.20621e-152	2.03103e-147	0.999987	0.032045	-0.0411434	HDL_conc	(S)-a-Amino-2,5-dihydro-5-oxo-4-isoxazolepropanoic acid N2-glucoside
Idx_1071	15:33184679-34184679	0.99	567	-0.0288353	0.117966	0.806892	1.80592e-05	6.96664e-05	0.795462	0.202378	-0.260048	Telomere	3b,15b,17a-Trihydroxy-pregnenone
Idx_10	3:149857645-150857645	0.99	438	0.00280769	0.0114588	0.806438	8.6479e-16	NA	1	0.025267	-0.0196516	creatinine_conc	Propenoic acid C3:1
Idx_996	6:46107889-47107889	0.99	271	0.00320375	0.0129469	0.804558	1.98105e-152	1.91635e-147	0.999992	0.0285797	-0.0221722	BIL_conc	Hydroxyethylpromethazine
Idx_1851	11:122301318-123301318	0.99	376	-0.00225468	0.00910425	0.804404	6.51842e-17	NA	1	0.0155897	-0.020099	STROKE	DG(11D5/13D5/0:0)
Idx_367	19:48795820-49795820	0.99	202	-0.0248314	0.100197	0.80427	0.000167056	0.000147747	0.258185	0.171555	-0.221218	creatinine_conc	Phosphoserine
Idx_923	21:27543327-28543327	0.99	437	0.00425261	0.0171125	0.803741	1.35701e-15	NA	1	0.0377931	-0.0292879	CKD	N-Acetylneuraminic acid
Idx_1336	9:107255468-108255468	0.99	513	-0.0039511	0.0158696	0.803382	3.67469e-152	2.1473e-147	0.999986	0.0271533	-0.0350555	CKD	6-Heptenyl glucosinolate
Idx_56	4:178886945-179886945	0.99	417	-0.00336146	0.0134965	0.803313	8.4556e-156	6.41546e-151	0.999989	0.0230917	-0.0298146	ALB_conc	D-Glyceric acid
Idx_826	7:3960462-4960462	0.99	484	0.00854884	0.0342895	0.803118	1.97359e-05	0.000115245	0.864026	0.0757562	-0.0586586	AD	Cladribine
Idx_1723	20:12458687-13458687	0.99	470	0.015776	0.0632338	0.802985	3.3888e-152	2.0297e-147	0.999987	0.139714	-0.108162	AD	C22 Cer
Idx_893	3:82134053-83134053	0.99	461	0.00400254	0.0160251	0.802768	1.18483e-05	1.86128e-05	0.524407	0.0354118	-0.0274067	ALB_conc	(R)-3'',7-Dihydroxy-2'',4''-dimethoxyisoflavan
Idx_70	1:4453528-5453528	0.99	633	0.00400063	0.0159924	0.802464	3.24388e-05	1.82566e-05	0.0755971	0.0353457	-0.0273444	CKD	Furoic acid
Idx_1071	15:33184679-34184679	0.99	538	-0.00546072	0.0217445	0.801713	3.93957e-152	1.90953e-147	0.999984	0.0371585	-0.0480799	PD	3b,15b,17a-Trihydroxy-pregnenone
Idx_1856	4:186663612-187663612	0.99	672	-0.00232517	0.00922981	0.801103	1.75544e-05	2.23383e-05	0.431961	0.0157653	-0.0204156	creatinine_conc	Cellulose propionate
Idx_1867	7:126383902-127383902	0.99	427	-0.0204903	0.0812741	0.800954	9.94025e-05	0.000139603	0.476441	0.138807	-0.179788	creatinine_conc	PA(20:1(11Z)/24:1(15Z))
Idx_680	14:46909115-47909115	0.99	668	0.0941076	0.372828	0.80072	4.92878e-152	2.411e-147	0.999984	0.82485	-0.636635	creatinine_conc	Samin
Idx_1336	9:107255468-108255468	0.99	597	-0.0113628	0.044986	0.800589	0.000228298	9.86796e-05	0.0206934	0.0768097	-0.0995353	ALB_conc	6-Heptenyl glucosinolate
Idx_137	20:22499622-23499622	0.99	320	0.00468379	0.0184981	0.800111	3.582e-05	2.0869e-05	0.0860849	0.04094	-0.0315724	eBMD	Oxaloacetic acid
Idx_10	3:149857645-150857645	0.99	327	0.0033212	0.0131001	0.799862	2.79712e-05	1.90265e-05	0.14153	0.0289973	-0.0223549	CAD	Propenoic acid C3:1
Idx_1609	13:105537782-106537782	0.99	260	0.00443904	0.0175081	0.79985	1.5786e-05	1.66517e-05	0.343123	0.038755	-0.0298769	CKD	TG(8:0/8:0/i-12:0)
Idx_613	1:75373384-76373384	0.99	339	-0.0033394	0.0131492	0.799525	2.37259e-16	NA	1	0.0224331	-0.0291119	chol_conc	15(R)-hydroperoxy-EPE
Idx_923	21:27543327-28543327	0.99	527	0.00431784	0.0169692	0.799146	1.73336e-15	NA	1	0.0375774	-0.0289417	creatinine_conc	N-Acetylneuraminic acid
Idx_1777	2:220071338-221071338	0.99	290	0.0043657	0.0171083	0.798584	3.56539e-16	NA	1	0.037898	-0.0291666	ALB_conc	PC(14:1(9Z)/15:0)
Idx_303	9:109284999-110284999	0.99	300	-0.00342051	0.0133837	0.79828	1.09642e-05	1.24579e-05	0.378806	0.0228115	-0.0296525	CKD	C10:1
Idx_588	4:186657267-187657267	0.99	674	0.00209496	0.00819478	0.798224	5.76614e-06	2.68312e-05	0.829842	0.0181567	-0.0139668	GGT_conc	Isoleucyl-Valine
Idx_254	10:99641027-100641027	0.99	258	-0.000941828	0.00367729	0.797858	4.34169e-05	9.31513e-06	3.14823456565966e-06	0.00626566	-0.00814932	T2D	Propionylcholine
Idx_1281	13:83471104-84471104	0.99	332	-0.00416138	0.0162438	0.79781	1.78585e-06	1.95789e-05	0.927323	0.0276766	-0.0359993	BIL_conc	Acetyl tributyl citrate
Idx_140	5:148334301-149334301	0.99	476	0.00940455	0.0360678	0.794288	6.51554e-05	3.71306e-05	0.0793	0.0800974	-0.0612882	AST_conc	1-Methylpyrrolo[1,2-a]pyrazine
Idx_1295	10:123088330-124088330	0.99	387	0.00289235	0.0110701	0.79388	1.61239e-155	1.02327e-150	0.999987	0.0245898	-0.0188051	PD	3,4,5-trihydroxy-6-{[2-oxo-6-(3-oxobut-1-en-1-yl)-2H-chromen-7-yl]oxy}oxane-2-carboxylic acid
Idx_1394	3:53812553-54812553	0.99	576	-0.00606438	0.0231765	0.793583	5.73861e-05	3.74476e-05	0.125415	0.0393615	-0.0514903	creatinine_conc	{11,15-dimethoxy-13-oxo-6,8,20-trioxapentacyclo[10.8.0.0¬≤,‚Åπ.0¬≥,‚Å∑.0¬π‚Å¥,¬π‚Åπ]icosa-1(12),2(9),10,14,16,18-hexaen-4-yl}oxidanesulfonic acid
Idx_1168	11:48959474-51662523	0.99	450	0.000540626	0.00206353	0.793329	1.11377e-16	1.59668e-11	0.999994	0.00458515	-0.0035039	PD	Finasteride
Idx_486	19:28726685-29726685	0.99	524	0.0017096	0.00652009	0.793163	1.12327e-155	5.78178e-151	0.999984	0.014489	-0.0110698	Cirrhosis	Vanilpyruvic acid
Idx_118	12:3343312-4343312	0.99	254	0.00306418	0.0116762	0.792991	1.66579e-155	1.92891e-150	0.999993	0.0259496	-0.0198212	BIL_conc	5-Amino-4-imidazolecarboxyamide
Idx_1716	16:89208037-90208037	0.99	872	0.00479988	0.0182627	0.792686	3.1315e-05	1.831e-05	0.087217	0.0405948	-0.0309951	HDL_conc	Goshonoside F6
Idx_854	8:10092278-11092278	0.99	1071	0.163788	0.620143	0.791693	0.0702468	0.0193295	0.000278862	1.37927	-1.05169	eBMD	Procaterol
Idx_612	7:5874859-6874859	0.99	275	-0.00479684	0.018146	0.791513	4.31926e-06	2.17536e-05	0.842612	0.0307693	-0.040363	PD	6-(2-amino-2-carboxyethyl)-4-hydroxybenzothiazole
Idx_1704	7:100935617-101935617	0.99	509	-0.00593195	0.0224156	0.791291	6.81239e-05	2.67726e-05	0.0109423	0.0380026	-0.0498665	T2D	Pentosan Polysulfate
Idx_1892	4:13797998-14797998	0.99	756	-0.00902964	0.0340337	0.790767	7.50102e-06	3.12255e-05	0.810159	0.0576765	-0.0757357	creatinine_conc	TG(16:0/18:1(9Z)/18:2(9Z,12Z))
Idx_1189	12:20861213-21861213	0.99	333	0.00881205	0.0331978	0.79067	0.000276854	9.35079e-05	0.00306884	0.0738798	-0.0562557	GGT_conc	2-Arachidonylglycerol
Idx_1767	1:229809403-230809403	0.99	362	-0.00474111	0.0178593	0.790647	8.4869e-156	5.9262e-151	0.999989	0.030263	-0.0397452	ALT_conc	SM(d18:1/14:0)
Idx_1663	5:140632170-141632170	0.99	286	-0.0120251	0.045218	0.790289	2.11899e-05	2.5178e-05	0.40001	0.0766022	-0.100652	chol_conc	Mangiferin 6''-gallate
Idx_854	8:10092278-11092278	0.99	1106	-0.00164862	0.00617739	0.789561	3.16726e-155	1.02394e-150	0.999975	0.0104591	-0.0137563	STROKE	Procaterol
Idx_917	12:20868797-21868797	0.99	330	-0.0109321	0.0408137	0.788812	2.11678e-05	5.36791e-05	0.69333	0.0690628	-0.0909271	ALB_conc	Methylgingerol
Idx_106	3:146626442-147626442	0.99	361	0.00380232	0.0141619	0.788323	2.54627e-152	2.02119e-147	0.99999	0.0315597	-0.023955	Telomere	Santene
Idx_928	12:20868797-21868797	0.99	330	0.00380936	0.0141314	0.787493	4.82097e-06	2.9067e-05	0.868269	0.0315068	-0.0238881	chol_conc	12(13)Ep-9-KODE
Idx_326	6:158336560-159336560	0.99	483	0.00878368	0.0325394	0.787206	1.16795e-155	7.30585e-151	0.999987	0.0725608	-0.0549935	AD	Citrulline
Idx_1336	9:107255468-108255468	0.99	597	-0.00562893	0.0208406	0.787087	1.24616e-05	2.30846e-05	0.589319	0.0352186	-0.0464765	BIL_conc	6-Heptenyl glucosinolate
Idx_431	5:116198857-117198857	0.99	338	0.00425123	0.0157383	0.787068	2.45801e-152	2.17443e-147	0.999991	0.0350983	-0.0265958	eBMD	Pyrimethanil
Idx_693	6:11806767-12806767	0.99	399	-0.0142347	0.052686	0.787021	2.00785e-05	3.88869e-05	0.605623	0.0890298	-0.117499	chol_conc	C16:2
Idx_893	3:82134053-83134053	0.99	300	0.00376744	0.013912	0.78654	1.99491e-05	1.6142e-05	0.216514	0.0310349	-0.0235	eBMD	(R)-3'',7-Dihydroxy-2'',4''-dimethoxyisoflavan
Idx_279	8:9642536-10642536	0.99	1407	0.0134178	0.0494595	0.78617	0.00014562	0.000117437	0.214982	0.110358	-0.0835229	AD	Methylxanthine; Pentonic acid; S-Propyl 1-propanesulfinothioate
Idx_279	8:9642536-10642536	0.99	1407	0.0134178	0.0494595	0.78617	0.00014562	0.000117437	0.214982	0.110358	-0.0835229	AD	Methylxanthine; Pentonic acid; S-Propyl 1-propanesulfinothioate
Idx_279	8:9642536-10642536	0.99	1407	0.0134178	0.0494595	0.78617	0.00014562	0.000117437	0.214982	0.110358	-0.0835229	AD	Methylxanthine; Pentonic acid; S-Propyl 1-propanesulfinothioate
Idx_258	10:99626295-100626295	0.99	327	-0.00655212	0.0240907	0.78564	0.000172438	4.45365e-05	0.000108022	0.0406656	-0.0537699	trig_conc	Carnitine
Idx_472	1:111924077-112924077	0.99	466	-0.0136626	0.0501932	0.785468	2.17512e-05	2.50442e-05	0.385114	0.0847161	-0.112041	AST_conc	(2R,2''S)-Isobuteine
Idx_1802	11:61109750-62109750	0.99	279	0.0021266	0.00777947	0.784576	5.10263e-17	NA	1	0.0173744	-0.0131212	STROKE	PE(14:0/20:2(11Z,14Z))
Idx_1847	11:61057803-62057803	0.99	331	-0.0041034	0.0149951	0.784354	3.44784e-05	1.86082e-05	0.0639022	0.0252871	-0.0334939	BIL_conc	PG(18:0/18:0)
Idx_1295	10:123088330-124088330	0.99	492	0.00354083	0.0129252	0.784125	1.6347e-155	8.48609e-151	0.999985	0.0288743	-0.0217926	ALT_conc	3,4,5-trihydroxy-6-{[2-oxo-6-(3-oxobut-1-en-1-yl)-2H-chromen-7-yl]oxy}oxane-2-carboxylic acid
Idx_1754	5:146555436-147555436	0.99	259	-0.00407304	0.0148592	0.784001	3.80625e-06	1.56119e-05	0.807382	0.025051	-0.0331971	PD	Campesteryl alpha-linolenate
Idx_1867	7:126383902-127383902	0.99	427	-0.0187108	0.0682379	0.783931	9.04991e-05	0.000104238	0.385289	0.115035	-0.152457	GGT_conc	PA(20:1(11Z)/24:1(15Z))
Idx_1163	4:66226328-67226328	0.99	397	-0.00385144	0.0140275	0.783652	8.30514e-17	NA	1	0.0236425	-0.0313454	Telomere	Gomphidic acid
Idx_1867	7:126383902-127383902	0.99	427	0.0125906	0.0458561	0.783649	7.64887e-06	2.34996e-05	0.744811	0.102469	-0.0772874	chol_conc	PA(20:1(11Z)/24:1(15Z))
Idx_1420	3:59607670-60607670	0.99	752	0.00464385	0.016883	0.78327	5.52033e-05	2.25388e-05	0.0143151	0.0377345	-0.0284468	CAD	Glycitin
Idx_1556	3:73232656-74232656	0.99	457	-0.00410327	0.0148678	0.78256	1.12262e-155	7.33576e-151	0.999988	0.0250375	-0.0332441	GGT_conc	Tauroursodeoxycholic acid
Idx_367	19:48795820-49795820	0.99	202	-0.0308272	0.11166	0.782485	0.000238028	0.000208635	0.253919	0.188026	-0.24968	trig_conc	Phosphoserine
Idx_1394	3:53812553-54812553	0.99	576	0.0058007	0.0209804	0.782178	5.14958e-05	2.90218e-05	0.0760001	0.0469223	-0.0353209	ALB_conc	{11,15-dimethoxy-13-oxo-6,8,20-trioxapentacyclo[10.8.0.0¬≤,‚Åπ.0¬≥,‚Å∑.0¬π‚Å¥,¬π‚Åπ]icosa-1(12),2(9),10,14,16,18-hexaen-4-yl}oxidanesulfonic acid
Idx_697	8:132605833-133605833	0.99	537	-0.00387399	0.0140026	0.782039	5.68352e-06	1.93823e-05	0.769345	0.0235711	-0.0313191	GGT_conc	N-acetyl zonisamide
Idx_67	8:103845933-104845933	0.99	445	0.00589498	0.0212522	0.781487	7.42703e-05	2.25065e-05	0.000967019	0.0475494	-0.0357594	T2D	N-Acetyl-2,3-dihydro-1H-pyrrole
Idx_106	3:146626442-147626442	0.99	322	-0.00511965	0.0184521	0.78143	2.56623e-05	1.70567e-05	0.132444	0.0310465	-0.0412858	CAD	Santene
Idx_1769	10:7737906-8737906	0.99	492	0.00434542	0.0156283	0.780975	3.53685e-152	1.91514e-147	0.999985	0.0349768	-0.026286	ALB_conc	C26 Cer
Idx_1838	7:145601434-146601434	0.99	268	-0.00268227	0.00963002	0.780604	5.17543e-15	7.6747e-09	0.999999	0.0161926	-0.0215571	CAD	DG(22:0/24:1(15Z)/0:0)
Idx_258	10:99626295-100626295	0.99	327	-0.0049561	0.017759	0.780187	5.75595e-05	3.30762e-05	0.0818221	0.0298515	-0.0397637	GGT_conc	Carnitine
Idx_77	8:26612733-27612733	0.99	713	-0.0100537	0.035967	0.779843	2.54329e-05	3.17267e-05	0.422771	0.0604417	-0.080549	BIL_conc	2-Furanmethanethiol
Idx_1599	1:242066422-243066422	0.99	414	-0.00414534	0.0148085	0.779531	2.28992e-05	1.22348e-05	0.0612558	0.0248792	-0.0331699	T2D	Isolariciresinol 9-O-beta-D-glucoside
Idx_935	12:20862819-21862819	0.99	332	-0.00368455	0.0131525	0.779369	2.42798e-152	2.0549e-147	0.999991	0.0220943	-0.0294635	chol_conc	13-L-Hydroperoxylinoleic acid
Idx_1011	15:47253587-48253587	0.99	446	-0.00703828	0.0251101	0.77925	1.37818e-05	2.49574e-05	0.580802	0.0421776	-0.0562542	ALB_conc	(S)-a-Amino-2,5-dihydro-5-oxo-4-isoxazolepropanoic acid N2-glucoside
Idx_321	4:186657267-187657267	0.99	674	-0.00504015	0.0179496	0.778868	3.58348e-05	2.97533e-05	0.228435	0.030141	-0.0402213	HDL_conc	(¬±)-3-Hydroxynonanoic acid
Idx_984	19:48708978-49708978	0.99	188	-0.00313064	0.0111366	0.778624	2.06696e-05	1.7444e-05	0.236053	0.0186971	-0.0249584	PD	1,5-Dihydroxy-3-methoxy-2-prenylxanthone
Idx_1116	2:214481985-215481985	0.99	270	-0.339658	1.20542	0.778115	1.98152e-152	2.12616e-147	0.999993	2.02296	-2.70228	T2D	Rabeprazole
Idx_923	21:27543327-28543327	0.99	527	-0.00603066	0.0213476	0.777561	3.53321e-05	3.42437e-05	0.302174	0.0358106	-0.0478719	ALB_conc	N-Acetylneuraminic acid
Idx_1554	13:105541962-106541962	0.99	279	-0.00344464	0.0121551	0.776877	2.03841e-152	1.78898e-147	0.999991	0.0203793	-0.0272686	Telomere	TG(10:0/8:0/8:0)
Idx_1581	9:139403352-140403352	0.99	71	0.00708076	0.0248823	0.775974	7.02252e-07	1.80437e-05	0.968955	0.0558501	-0.0416886	BIL_conc	Telmisartan
Idx_1163	4:66226328-67226328	0.99	332	0.00469561	0.0165003	0.775968	2.3891e-152	2.10785e-147	0.999991	0.0370361	-0.0276449	eBMD	Gomphidic acid
Idx_472	1:111924077-112924077	0.99	376	-0.00731557	0.0257024	0.77593	1.18423e-05	1.03467e-05	0.252395	0.0430611	-0.0576922	STROKE	(2R,2''S)-Isobuteine
Idx_1240	17:46163850-47163850	0.99	248	-0.00401199	0.0140843	0.775755	2.63655e-06	3.52877e-06	0.454967	0.0235933	-0.0316172	Cirrhosis	Tadalafil
Idx_1802	11:61109750-62109750	0.99	277	0.00409777	0.0143665	0.775468	9.04074e-06	1.19718e-05	0.450148	0.0322562	-0.0240606	PD	PE(14:0/20:2(11Z,14Z))
Idx_1872	9:102644595-103644595	0.99	321	-0.00771504	0.0269786	0.774902	6.26737e-05	2.20895e-05	0.00455029	0.045163	-0.0605931	AST_conc	Solacauline
Idx_792	11:8323846-9323846	0.99	443	-0.00802041	0.0279809	0.774389	9.05774e-05	3.51359e-05	0.00993984	0.0468222	-0.062863	T2D	2-hydroxy-3-[4-hydroxy-3-(sulfooxy)phenyl]propanoic acid
Idx_1835	1:229809403-230809403	0.99	292	-0.00482205	0.0168033	0.774135	1.21065e-05	1.46116e-05	0.407359	0.0281124	-0.0377565	PD	SM(d18:1/20:0)
Idx_431	5:116198857-117198857	0.99	350	-0.00371024	0.0129121	0.773848	3.21802e-05	1.7252e-05	0.0621389	0.0215975	-0.029018	T2D	Pyrimethanil
Idx_697	8:132605833-133605833	0.99	537	0.00397093	0.0138134	0.773753	3.85968e-152	2.052e-147	0.999985	0.0310452	-0.0231033	trig_conc	N-acetyl zonisamide
Idx_762	10:128405325-129405325	0.99	440	0.0030203	0.0105006	0.773629	3.2981e-15	9.24271e-10	0.999997	0.0236015	-0.0175609	CAD	3-Oxohexadecanoic acid
Idx_985	19:48708543-49708543	0.99	240	0.00241488	0.00839405	0.773584	1.74638e-152	1.78284e-147	0.999992	0.0188672	-0.0140375	ALB_conc	2-O-a-L-Fucopyranosyl-galactose
Idx_467	20:12466440-13466440	0.99	457	0.00386924	0.0134321	0.773301	3.34573e-152	1.98615e-147	0.999987	0.0301961	-0.0224576	Cirrhosis	2-Chloro-5-methylmaleylacetate
Idx_762	10:128405325-129405325	0.99	529	-0.00464503	0.0161229	0.773269	5.67852e-05	2.56222e-05	0.0266744	0.0269558	-0.0362458	GGT_conc	3-Oxohexadecanoic acid
Idx_836	11:61088305-62088305	0.99	347	0.0168588	0.0585106	0.773246	1.17489e-05	2.0775e-05	0.571713	0.13154	-0.0978221	creatinine_conc	Vitamin A
Idx_613	1:75373384-76373384	0.99	219	0.00401286	0.0139022	0.772849	6.94039e-06	1.30718e-05	0.595456	0.0312611	-0.0232354	CAD	15(R)-hydroperoxy-EPE
Idx_854	8:10092278-11092278	0.99	1272	0.00423602	0.0146661	0.77271	2.98543e-05	3.19832e-05	0.350595	0.0329815	-0.0245095	chol_conc	Procaterol
Idx_563	7:46630094-47630094	0.99	435	0.0100905	0.0348414	0.772113	0.00023508	7.68495e-05	0.00222101	0.0783796	-0.0581986	creatinine_conc	Pentobarbital
Idx_279	8:9642536-10642536	0.99	1394	-0.00199352	0.00686144	0.771403	5.59859e-16	NA	1	0.0114549	-0.0154419	Cirrhosis	Methylxanthine; Pentonic acid; S-Propyl 1-propanesulfinothioate
Idx_279	8:9642536-10642536	0.99	1394	-0.00199352	0.00686144	0.771403	5.59859e-16	NA	1	0.0114549	-0.0154419	Cirrhosis	Methylxanthine; Pentonic acid; S-Propyl 1-propanesulfinothioate
Idx_279	8:9642536-10642536	0.99	1394	-0.00199352	0.00686144	0.771403	5.59859e-16	NA	1	0.0114549	-0.0154419	Cirrhosis	Methylxanthine; Pentonic acid; S-Propyl 1-propanesulfinothioate
Idx_798	4:186646629-187646629	0.99	681	-0.00276723	0.00952148	0.771334	2.05909e-155	8.23156e-151	0.99998	0.0158949	-0.0214293	trig_conc	Leucyl-phenylalanine
Idx_1754	5:146555436-147555436	0.99	278	0.00359984	0.0123769	0.771166	1.32157e-05	8.63651e-06	0.125962	0.0278586	-0.020659	Cirrhosis	Campesteryl alpha-linolenate
Idx_893	3:82134053-83134053	0.99	307	0.0041148	0.0141322	0.770925	1.16072e-05	1.6195e-05	0.47355	0.0318139	-0.0235843	PD	(R)-3'',7-Dihydroxy-2'',4''-dimethoxyisoflavan
Idx_610	11:43587989-44587989	0.99	462	0.00363415	0.0124455	0.770282	1.47173e-06	2.35502e-05	0.95017	0.0280273	-0.020759	GGT_conc	8-[(Aminomethyl)sulfanyl]-6-sulfanyloctanoic acid; N-(1-Deoxy-1-fructosyl)glycine
Idx_610	11:43587989-44587989	0.99	462	0.00363415	0.0124455	0.770282	1.47173e-06	2.35502e-05	0.95017	0.0280273	-0.020759	GGT_conc	8-[(Aminomethyl)sulfanyl]-6-sulfanyloctanoic acid; N-(1-Deoxy-1-fructosyl)glycine
Idx_1100	12:20852541-21852541	0.99	334	0.00561941	0.0192337	0.770161	1.47535e-06	2.61728e-05	0.955047	0.0433175	-0.0320787	chol_conc	Prostaglandin F1a
Idx_1425	7:70238518-71238518	0.99	369	0.00613484	0.0209526	0.769678	1.22653e-05	2.90014e-05	0.672352	0.0472019	-0.0349322	ALT_conc	3,6-dihydroxy-2-[3-methoxy-4-(sulfooxy)phenyl]-5-sulfino-3,4-dihydro-2H-1-benzopyran-7-olate
Idx_367	19:48795820-49795820	0.99	155	0.0115946	0.0395962	0.769659	1.78161e-05	1.94982e-05	0.360857	0.0892031	-0.0660139	CAD	Phosphoserine
Idx_1754	5:146555436-147555436	0.99	343	0.00445102	0.0151323	0.768651	1.17635e-155	8.96051e-151	0.99999	0.0341104	-0.0252083	HDL_conc	Campesteryl alpha-linolenate
Idx_1071	15:33184679-34184679	0.99	539	0.00465706	0.0158239	0.768524	3.88889e-152	1.84688e-147	0.999983	0.0356719	-0.0263578	STROKE	3b,15b,17a-Trihydroxy-pregnenone
Idx_431	5:116198857-117198857	0.99	353	0.00279386	0.00949154	0.768488	2.59057e-152	2.24812e-147	0.999991	0.0213973	-0.0158095	STROKE	Pyrimethanil
Idx_1847	11:61057803-62057803	0.99	289	-0.00792634	0.0267804	0.767249	1.35977e-155	1.25536e-150	0.999991	0.0445633	-0.0604159	AD	PG(18:0/18:0)
Idx_1865	5:135536595-136536595	0.99	332	0.0164123	0.0554118	0.767086	8.28347e-05	5.15754e-05	0.108254	0.125019	-0.0921947	ALB_conc	TG(14:0/15:0/20:5(5Z,8Z,11Z,14Z,17Z))
Idx_563	7:46630094-47630094	0.99	435	-0.00402917	0.0135805	0.766706	3.16502e-16	NA	1	0.0225887	-0.030647	BIL_conc	Pentobarbital
Idx_880	10:96570709-97570709	0.99	515	-0.00321922	0.0108263	0.766197	5.23788e-06	7.30154e-06	0.473148	0.0180003	-0.0244387	STROKE	4''-N-desmethylolanzapine
Idx_1420	3:59607670-60607670	0.99	870	-0.00639016	0.0214864	0.766157	2.45784e-05	4.01464e-05	0.540392	0.0357231	-0.0485035	HDL_conc	Glycitin
Idx_923	21:27543327-28543327	0.99	457	-0.00427538	0.0143033	0.76501	8.94965e-156	5.30437e-151	0.999987	0.0237591	-0.0323099	Telomere	N-Acetylneuraminic acid
Idx_253	10:99652055-100652055	0.99	330	0.00153402	0.00512618	0.764748	6.62487e-05	2.6322e-05	0.0118408	0.0115813	-0.0085133	ALB_conc	Methyl-Lys
Idx_1336	9:107255468-108255468	0.99	482	0.00520228	0.0173639	0.764479	5.79968e-06	1.83566e-05	0.752045	0.0392355	-0.0288309	CAD	6-Heptenyl glucosinolate
Idx_693	6:11806767-12806767	0.99	310	-0.0239766	0.0798362	0.763931	0.000352133	0.000339139	0.299123	0.132502	-0.180455	CAD	C16:2
Idx_1540	6:61885314-62885314	0.99	231	0.0486026	0.161818	0.763908	0.000541617	0.000174802	0.00194531	0.365766	-0.268561	T2D	10,12-Tritriacontanedione
Idx_1599	1:242066422-243066422	0.99	536	-0.00735138	0.0244725	0.763877	2.25214e-05	2.15611e-05	0.296235	0.0406148	-0.0553176	AST_conc	Isolariciresinol 9-O-beta-D-glucoside
Idx_279	8:9642536-10642536	0.99	1334	-0.00727732	0.0241626	0.763276	0.000118014	5.0954e-05	0.0205531	0.0400814	-0.054636	T2D	Methylxanthine; Pentonic acid; S-Propyl 1-propanesulfinothioate
Idx_279	8:9642536-10642536	0.99	1334	-0.00727732	0.0241626	0.763276	0.000118014	5.0954e-05	0.0205531	0.0400814	-0.054636	T2D	Methylxanthine; Pentonic acid; S-Propyl 1-propanesulfinothioate
Idx_279	8:9642536-10642536	0.99	1334	-0.00727732	0.0241626	0.763276	0.000118014	5.0954e-05	0.0205531	0.0400814	-0.054636	T2D	Methylxanthine; Pentonic acid; S-Propyl 1-propanesulfinothioate
Idx_321	4:186657267-187657267	0.99	674	0.00380502	0.0126288	0.763189	2.13909e-155	9.83619e-151	0.999983	0.0285576	-0.0209475	trig_conc	(¬±)-3-Hydroxynonanoic acid
Idx_1171	3:30334565-31334565	0.99	469	0.00994989	0.0329982	0.763012	4.98705e-05	3.34345e-05	0.135808	0.0746264	-0.0547266	trig_conc	Deferasirox
Idx_1922	3:39357378-40357378	0.99	291	-0.00461377	0.0152851	0.762768	2.09613e-152	1.98587e-147	0.999992	0.025345	-0.0345725	BIL_conc	Everolimus
Idx_254	14:98024232-99024232	0.99	485	0.0321335	0.106352	0.762543	1.93154e-05	5.47871e-05	0.724422	0.240583	-0.176316	ALT_conc	Propionylcholine
Idx_1011	15:47253587-48253587	0.99	385	0.0071298	0.0235754	0.762328	4.47866e-05	2.00775e-05	0.025702	0.0533376	-0.039078	Telomere	(S)-a-Amino-2,5-dihydro-5-oxo-4-isoxazolepropanoic acid N2-glucoside
Idx_1300	5:8028293-9028293	0.99	437	-0.00626693	0.0206566	0.761595	3.16964e-152	2.46362e-147	0.99999	0.03422	-0.0467539	creatinine_conc	3,4-Dimethyl-5-pentyl-2-furanpentadecanoic acid
Idx_1867	7:126383902-127383902	0.99	342	0.0132138	0.0435351	0.761493	9.52401e-06	2.22016e-05	0.667939	0.0985426	-0.072115	PD	PA(20:1(11Z)/24:1(15Z))
Idx_996	6:46107889-47107889	0.99	232	0.00330683	0.010845	0.760428	2.77167e-05	1.00703e-05	0.00591749	0.0245629	-0.0179493	T2D	Hydroxyethylpromethazine
Idx_581	21:45131511-46131511	0.99	571	0.0101892	0.0334086	0.760375	5.68698e-05	3.00047e-05	0.0580446	0.07567	-0.0552916	trig_conc	N1,N8-Diacetylspermidine
Idx_1127	20:19251444-20251444	0.99	295	0.00444706	0.0145562	0.759979	8.57334e-16	NA	1	0.0329773	-0.0240831	CKD	Cefadroxil
Idx_67	8:103845933-104845933	0.99	566	0.00832737	0.0272352	0.759789	7.30522e-05	3.10444e-05	0.0186152	0.0617084	-0.0450537	trig_conc	N-Acetyl-2,3-dihydro-1H-pyrrole
Idx_1581	9:139403352-140403352	0.99	65	0.0131538	0.0429849	0.759598	4.66296e-156	1.4264e-150	0.999997	0.0974041	-0.0710966	AD	Telmisartan
Idx_645	10:99648308-100648308	0.99	329	-0.00376988	0.0123024	0.759274	6.07255e-05	3.44977e-05	0.0783606	0.0203428	-0.0278826	GGT_conc	threo-Syringoylglycerol
Idx_561	8:17772635-18772635	0.99	958	-0.00230178	0.00750672	0.759126	2.6161e-15	NA	1	0.0124114	-0.0170149	creatinine_conc	5-Acetylamino-6-formylamino-3-methyluracil
Idx_559	8:17772466-18772466	0.99	896	0.0153327	0.0499918	0.759069	2.12417e-05	0.000107645	0.843569	0.113317	-0.0826514	AD	Chorismate
Idx_563	7:46630094-47630094	0.99	435	-0.00593167	0.0193109	0.758717	2.93439e-05	2.78741e-05	0.292465	0.0319178	-0.0437811	AST_conc	Pentobarbital
Idx_944	21:26126206-27126206	0.99	486	0.00421506	0.0137174	0.758631	3.48934e-152	2.24127e-147	0.999988	0.0311011	-0.022671	trig_conc	Dehydrophytosphingosine
Idx_893	3:82134053-83134053	0.99	461	0.0046548	0.0150832	0.75762	2.11692e-05	1.78433e-05	0.235467	0.0342179	-0.0249083	AST_conc	(R)-3'',7-Dihydroxy-2'',4''-dimethoxyisoflavan
Idx_917	12:20868797-21868797	0.99	330	0.0160523	0.0519924	0.757516	0.000278446	0.000167211	0.095866	0.117957	-0.0858527	GGT_conc	Methylgingerol
Idx_178	10:99644009-100644009	0.99	257	0.00255863	0.00828436	0.757435	4.31532e-05	9.44631e-06	4.91801925877864e-06	0.018796	-0.0136787	T2D	(E)-4-(Trimethylammonio)but-2-enoate
Idx_21	8:101791305-102791305	0.99	290	0.00688817	0.0222717	0.75711	9.23854e-06	1.26468e-05	0.465082	0.0505408	-0.0367644	CKD	Hydroxybutynal
Idx_563	7:46630094-47630094	0.99	435	0.00688491	0.0222474	0.756964	5.45007e-05	3.06039e-05	0.0749387	0.0504898	-0.03672	ALB_conc	Pentobarbital
Idx_1599	1:242066422-243066422	0.99	416	-0.0063617	0.0204655	0.755915	8.76053e-06	2.24221e-05	0.696012	0.0337507	-0.0464741	PD	Isolariciresinol 9-O-beta-D-glucoside
Idx_944	21:26126206-27126206	0.99	399	-0.00833484	0.0267682	0.755518	9.81092e-16	NA	1	0.0441307	-0.0608004	AD	Dehydrophytosphingosine
Idx_1609	13:105537782-106537782	0.99	271	0.00265887	0.00853515	0.755405	2.05831e-16	NA	1	0.0193878	-0.01407	Cirrhosis	TG(8:0/8:0/i-12:0)
Idx_1394	3:53812553-54812553	0.99	478	-0.00740694	0.0237574	0.755212	8.2461e-05	3.83921e-05	0.0317248	0.0391576	-0.0539714	eBMD	{11,15-dimethoxy-13-oxo-6,8,20-trioxapentacyclo[10.8.0.0¬≤,‚Åπ.0¬≥,‚Å∑.0¬π‚Å¥,¬π‚Åπ]icosa-1(12),2(9),10,14,16,18-hexaen-4-yl}oxidanesulfonic acid
Idx_1922	3:39357378-40357378	0.99	209	-0.00408553	0.0130708	0.754608	1.78276e-05	7.31529e-06	0.0148086	0.0215332	-0.0297042	T2D	Everolimus
Idx_561	8:17772635-18772635	0.99	882	-0.00113539	0.00362385	0.754046	6.42952e-152	2.74777e-147	0.999981	0.00596736	-0.00823813	Cirrhosis	5-Acetylamino-6-formylamino-3-methyluracil
Idx_37	13:53250990-54250990	0.99	451	0.00906471	0.0288828	0.753639	7.74628e-05	4.00164e-05	0.052895	0.065675	-0.0475456	AST_conc	Hydroxypyridine
Idx_266	12:25857461-26857461	0.99	525	0.00587738	0.0187021	0.753322	1.25485e-05	3.06821e-05	0.682552	0.0425336	-0.0307788	AST_conc	Acesulfame
Idx_431	5:116198857-117198857	0.99	353	-0.00406771	0.0129083	0.752668	1.11999e-155	9.97005e-151	0.999991	0.0212325	-0.0293679	PD	Pyrimethanil
Idx_1133	7:149997420-150997420	0.99	398	-0.00650755	0.0206068	0.752158	1.87357e-06	1.11509e-05	0.866568	0.0338819	-0.046897	STROKE	6-O-Acetylaustroinulin
Idx_1133	7:149997420-150997420	0.99	383	0.0306271	0.0969074	0.751968	0.000514278	0.000354622	0.146999	0.220566	-0.159311	eBMD	6-O-Acetylaustroinulin
Idx_1892	4:13797998-14797998	0.99	756	-0.00935642	0.0296042	0.751964	2.55533e-05	2.48102e-05	0.303031	0.0486679	-0.0673807	trig_conc	TG(16:0/18:1(9Z)/18:2(9Z,12Z))
Idx_561	8:17772635-18772635	0.99	958	0.00294698	0.00932182	0.751898	5.74997e-05	2.47199e-05	0.0200161	0.0212177	-0.0153238	HDL_conc	5-Acetylamino-6-formylamino-3-methyluracil
Idx_1011	15:47253587-48253587	0.99	348	-0.00320294	0.0100812	0.750702	5.29494e-156	4.44527e-151	0.99999	0.0165563	-0.0229621	STROKE	(S)-a-Amino-2,5-dihydro-5-oxo-4-isoxazolepropanoic acid N2-glucoside
Idx_284	6:50992862-51992862	0.99	390	0.00714279	0.0224703	0.750578	5.73873e-05	2.68242e-05	0.0324041	0.0511846	-0.036899	CAD	Homocysteinesulfinic acid
Idx_1867	7:126383902-127383902	0.99	427	0.0169112	0.0531891	0.750528	3.02643e-05	3.48096e-05	0.384616	0.121162	-0.0873396	trig_conc	PA(20:1(11Z)/24:1(15Z))
Idx_269	4:82471378-83471378	0.99	278	-0.0263044	0.0825542	0.750006	0.00016325	0.000213059	0.443547	0.135502	-0.188111	AD	Amino-dideoxy-hexose
Idx_889	3:49832697-50832697	0.99	218	-0.03361	0.105407	0.749834	0.000713067	0.000396408	0.072047	0.172988	-0.240208	HDL_conc	Acetylglucosamine sulfate
Idx_680	14:46909115-47909115	0.99	499	-0.329165	1.03129	0.749593	3.6236e-152	2.42997e-147	0.999988	1.69217	-2.3505	CAD	Samin
Idx_1281	13:83471104-84471104	0.99	261	-0.00460792	0.0144222	0.749345	8.80372e-06	9.81278e-06	0.369629	0.0236595	-0.0328754	CKD	Acetyl tributyl citrate
Idx_299	10:30128014-31128014	0.99	369	-0.00436881	0.0136348	0.748654	1.24061e-05	7.26874e-06	0.0878635	0.0223555	-0.0310931	T2D	Methyl beta-naphthyl ketone
Idx_137	20:22499622-23499622	0.99	339	-0.00431255	0.0134576	0.748623	2.40066e-152	1.9056e-147	0.99999	0.0220643	-0.0306894	CAD	Oxaloacetic acid
Idx_1687	5:16909326-17909326	0.99	192	-0.00396154	0.0123441	0.748268	6.94368e-06	1.80307e-05	0.70016	0.020233	-0.0281561	PD	D-Urobilinogen
Idx_1554	13:105541962-106541962	0.99	316	0.00493715	0.0153834	0.748256	3.05994e-16	NA	1	0.0350886	-0.0252143	chol_conc	TG(10:0/8:0/8:0)
Idx_1599	1:242066422-243066422	0.99	536	-0.00555951	0.0173208	0.748231	5.2455e-156	3.11393e-151	0.999987	0.0283892	-0.0395083	GGT_conc	Isolariciresinol 9-O-beta-D-glucoside
Idx_1316	11:17534198-18534198	0.99	203	0.0063007	0.0195396	0.747105	1.43421e-05	1.6019e-05	0.370617	0.0445982	-0.0319968	Telomere	C27:0
Idx_1541	2:11419175-12419175	0.99	418	-0.123965	0.383374	0.746429	3.0484e-152	2.04844e-147	0.999988	0.627448	-0.875378	T2D	LysoPC(16:1(9Z)/0:0)
Idx_559	8:17772466-18772466	0.99	882	-0.00334829	0.0103412	0.746103	7.76982e-156	3.34567e-151	0.999981	0.0169205	-0.023617	Cirrhosis	Chorismate
Idx_1171	3:30334565-31334565	0.99	469	-0.0117137	0.0360958	0.745547	9.81282e-05	6.26838e-05	0.117478	0.059034	-0.0824614	creatinine_conc	Deferasirox
Idx_1548	7:132235620-133235620	0.99	405	0.00705072	0.0217061	0.745312	3.50144e-06	2.28828e-05	0.878385	0.0495946	-0.0354932	chol_conc	7alpha-1(10->19)-Abeo-7-acetoxyobacun-9(11)-ene
Idx_1865	5:135536595-136536595	0.99	262	0.011536	0.0355089	0.745274	3.52427e-05	2.13523e-05	0.0988329	0.0811334	-0.0580614	PD	TG(14:0/15:0/20:5(5Z,8Z,11Z,14Z,17Z))
Idx_1168	11:48959474-51662523	0.99	429	-0.000643093	0.00197745	0.74502	0.00229555	0.000621871	0.000223052	0.00323272	-0.0045189	STROKE	Finasteride
Idx_1011	15:47253587-48253587	0.99	446	-0.00828294	0.0254382	0.74472	1.4388e-05	2.78886e-05	0.605916	0.041576	-0.0581419	ALT_conc	(S)-a-Amino-2,5-dihydro-5-oxo-4-isoxazolepropanoic acid N2-glucoside
Idx_944	21:26126206-27126206	0.99	486	-0.00452915	0.0138571	0.743783	7.62951e-06	1.78548e-05	0.669154	0.0226307	-0.031689	chol_conc	Dehydrophytosphingosine
Idx_610	11:43587989-44587989	0.99	462	-0.00358983	0.0109303	0.742587	8.66387e-17	2.14129e-11	0.999997	0.0178335	-0.0250132	BIL_conc	8-[(Aminomethyl)sulfanyl]-6-sulfanyloctanoic acid; N-(1-Deoxy-1-fructosyl)glycine
Idx_610	11:43587989-44587989	0.99	462	-0.00358983	0.0109303	0.742587	8.66387e-17	2.14129e-11	0.999997	0.0178335	-0.0250132	BIL_conc	8-[(Aminomethyl)sulfanyl]-6-sulfanyloctanoic acid; N-(1-Deoxy-1-fructosyl)glycine
Idx_801	4:186661120-187661120	0.99	673	-0.00648767	0.0196989	0.741897	9.72171e-06	2.7252e-05	0.721291	0.0321222	-0.0450975	GGT_conc	Oxamniquine
Idx_1336	9:107255468-108255468	0.99	486	0.00835437	0.0253416	0.741649	9.90645e-05	4.14013e-05	0.0167209	0.0580239	-0.0413151	T2D	6-Heptenyl glucosinolate
Idx_467	20:12466440-13466440	0.99	471	-0.021026	0.0637492	0.741533	3.39497e-152	1.83587e-147	0.999985	0.103922	-0.145975	AD	2-Chloro-5-methylmaleylacetate
Idx_1487	11:62334317-63334317	0.99	124	0.00283501	0.00858034	0.741092	2.94417e-06	1.14113e-05	0.796403	0.0196525	-0.0139825	HDL_conc	Tobramycin
Idx_254	10:99641027-100641027	0.99	328	0.00189147	0.0057203	0.740903	6.60903e-05	2.61546e-05	0.0115072	0.0131033	-0.00932033	ALB_conc	Propionylcholine
Idx_217	8:139189876-140189876	0.99	313	0.0131173	0.03948	0.739699	3.52172e-05	3.21918e-05	0.273964	0.0904982	-0.0642635	trig_conc	(-)-trans-Carveol
Idx_935	12:20862819-21862819	0.99	241	-0.00421646	0.0126758	0.739408	1.48822e-05	1.34904e-05	0.269953	0.0206282	-0.0290611	CKD	13-L-Hydroperoxylinoleic acid
Idx_996	6:46107889-47107889	0.99	234	-0.00393111	0.011756	0.738085	6.72622e-06	1.09656e-05	0.539616	0.0191107	-0.026973	PD	Hydroxyethylpromethazine
Idx_70	1:4453528-5453528	0.99	684	-0.00487339	0.014539	0.737478	1.68637e-15	1.02092e-09	0.999999	0.023623	-0.0333698	Telomere	Furoic acid
Idx_1316	11:17534198-18534198	0.99	231	0.0126344	0.0376888	0.737452	7.71676e-05	4.51029e-05	0.0870955	0.0865045	-0.0612357	BIL_conc	C27:0
Idx_935	12:20862819-21862819	0.99	276	-0.00326391	0.00972674	0.737202	1.94885e-16	NA	1	0.0158005	-0.0223283	Telomere	13-L-Hydroperoxylinoleic acid
Idx_416	18:65999345-66999345	0.99	239	0.00853142	0.025353	0.736489	1.78298e-05	2.07326e-05	0.389796	0.0582232	-0.0411604	eBMD	2,6-Dimethoxy-4-propylphenol
Idx_254	10:99641027-100641027	0.99	262	-0.00148607	0.00440901	0.736076	3.86413e-05	1.37077e-05	0.00481812	0.00715558	-0.0101277	CAD	Propionylcholine
Idx_1767	1:229809403-230809403	0.99	286	-0.00646075	0.0191556	0.735907	2.89998e-05	2.27285e-05	0.201981	0.0310841	-0.0440056	eBMD	SM(d18:1/14:0)
Idx_93	7:78029716-79029716	0.99	543	-0.00437066	0.0129331	0.735406	1.10208e-155	5.72467e-151	0.999985	0.0209783	-0.0297196	creatinine_conc	5-Hydroxypentanoic acid
Idx_968	14:73589254-74589254	0.99	218	-0.0021027	0.00620345	0.734642	2.17081e-17	NA	1	0.0100561	-0.0142615	Cirrhosis	Butyl (S)-3-hydroxybutyrate glucoside
Idx_1240	17:46163850-47163850	0.99	243	0.0137678	0.0405367	0.734129	3.99089e-05	1.99978e-05	0.04597	0.0932196	-0.0656841	CKD	Tadalafil
Idx_355	15:90538615-91538615	0.99	528	0.0046178	0.0135951	0.734108	3.19286e-155	1.8486e-150	0.999986	0.0312643	-0.0220287	AST_conc	Geosmin
Idx_1769	10:7737906-8737906	0.99	412	0.004292	0.0126177	0.733739	1.20669e-06	1.62567e-05	0.940829	0.0290227	-0.0204387	CKD	C26 Cer
Idx_613	1:75373384-76373384	0.99	223	0.00415666	0.0122093	0.733517	1.25747e-05	7.60336e-06	0.0981621	0.0280868	-0.0197735	T2D	15(R)-hydroperoxy-EPE
Idx_431	5:116198857-117198857	0.99	447	0.00551045	0.0161839	0.733487	1.91621e-15	NA	1	0.0372309	-0.02621	BIL_conc	Pyrimethanil
Idx_486	19:28726685-29726685	0.99	537	-0.0111991	0.0328243	0.732965	1.7221e-15	NA	1	0.0531365	-0.0755348	AD	Vanilpyruvic acid
Idx_762	10:128405325-129405325	0.99	451	-0.00399459	0.0116899	0.732566	5.80368e-06	1.72481e-05	0.736507	0.0189176	-0.0269068	CKD	3-Oxohexadecanoic acid
Idx_118	9:72099403-73099403	0.99	362	0.0123985	0.0362571	0.732381	0.000149042	6.36943e-05	0.0192858	0.0834625	-0.0586655	eBMD	5-Amino-4-imidazolecarboxyamide
Idx_638	7:50154716-51154716	0.99	429	-0.00620159	0.0181189	0.732147	3.62382e-05	3.88571e-05	0.351025	0.0293115	-0.0417147	trig_conc	3-Oxotetradecanoic acid
Idx_1244	7:129261665-130261665	0.99	223	0.00497889	0.0145376	0.731987	1.80704e-06	3.28557e-06	0.582326	0.0334725	-0.0235148	Cirrhosis	Todatriol glucoside
Idx_1244	7:129261665-130261665	0.99	279	-0.0224419	0.0654701	0.731764	5.28436e-05	5.39515e-05	0.32735	0.10588	-0.150763	HDL_conc	Todatriol glucoside
Idx_792	11:8323846-9323846	0.99	480	0.0169569	0.0494663	0.731751	0.000104324	9.57895e-05	0.276111	0.113911	-0.079997	AD	2-hydroxy-3-[4-hydroxy-3-(sulfooxy)phenyl]propanoic acid
Idx_917	12:20868797-21868797	0.99	236	-0.00849677	0.0247502	0.731372	9.6441e-17	NA	1	0.0400136	-0.0570072	PD	Methylgingerol
Idx_431	5:116198857-117198857	0.99	447	0.00798011	0.0232377	0.731289	5.92912e-05	3.01693e-05	0.0493813	0.0535261	-0.0375659	trig_conc	Pyrimethanil
Idx_893	3:82134053-83134053	0.99	361	0.00921621	0.0268274	0.731194	2.65921e-152	2.23249e-147	0.99999	0.0617979	-0.0433655	AD	(R)-3'',7-Dihydroxy-2'',4''-dimethoxyisoflavan
Idx_178	10:99644009-100644009	0.99	327	-0.00280629	0.008155	0.730757	4.97275e-17	3.01048e-11	0.999999	0.0131775	-0.0187901	chol_conc	(E)-4-(Trimethylammonio)but-2-enoate
Idx_21	8:101791305-102791305	0.99	360	0.0164384	0.0477372	0.730582	8.00516e-05	6.68216e-05	0.230921	0.110003	-0.0771266	creatinine_conc	Hydroxybutynal
Idx_1127	20:19251444-20251444	0.99	359	0.00823886	0.0239005	0.730309	5.194e-05	3.22162e-05	0.106912	0.0550839	-0.0386062	ALT_conc	Cefadroxil
Idx_1265	6:8791087-9791087	0.99	346	0.00534742	0.0154581	0.729396	9.84362e-06	1.89529e-05	0.603501	0.0356453	-0.0249505	ALT_conc	Sulfasalazine
Idx_1425	7:70238518-71238518	0.99	369	0.00767045	0.0221601	0.72924	4.81505e-05	2.42018e-05	0.0466409	0.0511043	-0.0357634	trig_conc	3,6-dihydroxy-2-[3-methoxy-4-(sulfooxy)phenyl]-5-sulfino-3,4-dihydro-2H-1-benzopyran-7-olate
Idx_1687	5:16909326-17909326	0.99	180	-0.00558876	0.0161296	0.728974	6.35618e-05	2.24875e-05	0.00470545	0.0260253	-0.0372028	eBMD	D-Urobilinogen
Idx_137	20:22499622-23499622	0.99	392	0.00542233	0.0156469	0.728934	7.57988e-06	1.72423e-05	0.66022	0.0360903	-0.0252456	GGT_conc	Oxaloacetic acid
Idx_610	11:43587989-44587989	0.99	462	0.00385791	0.0111308	0.728893	1.56618e-155	1.01266e-150	0.999988	0.0256742	-0.0179584	creatinine_conc	8-[(Aminomethyl)sulfanyl]-6-sulfanyloctanoic acid; N-(1-Deoxy-1-fructosyl)glycine
Idx_610	11:43587989-44587989	0.99	462	0.00385791	0.0111308	0.728893	1.56618e-155	1.01266e-150	0.999988	0.0256742	-0.0179584	creatinine_conc	8-[(Aminomethyl)sulfanyl]-6-sulfanyloctanoic acid; N-(1-Deoxy-1-fructosyl)glycine
Idx_1642	19:15481877-16481877	0.99	356	-0.0011621	0.00335201	0.728826	3.51978e-155	2.78995e-150	0.99999	0.00540784	-0.00773204	Cirrhosis	Cyclopassifloic acid E
Idx_56	4:178886945-179886945	0.99	417	0.00502816	0.0144427	0.72773	6.17527e-15	1.41301e-09	0.999997	0.0333358	-0.0232795	creatinine_conc	D-Glyceric acid
Idx_355	15:90538615-91538615	0.99	528	-0.0131634	0.037704	0.726996	0.000177108	5.69511e-05	0.00187194	0.0607365	-0.0870633	ALB_conc	Geosmin
Idx_254	10:99641027-100641027	0.99	287	-0.00169908	0.00486168	0.726725	4.46723e-05	2.27905e-05	0.0499807	0.00782982	-0.011228	Telomere	Propionylcholine
Idx_1281	13:83471104-84471104	0.99	257	-0.00291106	0.00832744	0.726658	1.79596e-06	3.9438e-06	0.64883	0.0134107	-0.0192328	STROKE	Acetyl tributyl citrate
Idx_467	20:12466440-13466440	0.99	432	-0.0108972	0.0311638	0.726584	2.30265e-05	2.49769e-05	0.356574	0.050184	-0.0719783	T2D	2-Chloro-5-methylmaleylacetate
Idx_178	10:99644009-100644009	0.99	327	0.00453134	0.0129227	0.725851	6.67076e-05	2.62947e-05	0.0111832	0.0298597	-0.0207971	ALB_conc	(E)-4-(Trimethylammonio)but-2-enoate
Idx_792	11:8323846-9323846	0.99	606	-0.00772268	0.0220017	0.725586	7.74809e-06	2.48873e-05	0.755552	0.0354007	-0.0508461	GGT_conc	2-hydroxy-3-[4-hydroxy-3-(sulfooxy)phenyl]propanoic acid
Idx_1777	2:220071338-221071338	0.99	290	-0.00827906	0.0235298	0.724948	2.84314e-05	2.62986e-05	0.279653	0.0378394	-0.0543975	chol_conc	PC(14:1(9Z)/15:0)
Idx_1510	11:61057826-62057826	0.99	331	-0.00719709	0.0204457	0.724831	2.40846e-152	2.00597e-147	0.99999	0.0328765	-0.0472706	AST_conc	LysoPE(0:0/18:2(9Z,12Z))
Idx_559	8:17772466-18772466	0.99	958	0.00736522	0.0208572	0.723995	6.44384e-15	NA	1	0.0482454	-0.033515	creatinine_conc	Chorismate
Idx_645	10:99648308-100648308	0.99	261	-0.00331717	0.00939152	0.723931	3.89718e-05	1.37436e-05	0.00457347	0.0150902	-0.0217245	CAD	threo-Syringoylglycerol
Idx_10	3:149857645-150857645	0.99	376	0.00477245	0.0135105	0.723908	3.59742e-05	1.84224e-05	0.0508505	0.031253	-0.0217081	Telomere	Propenoic acid C3:1
Idx_1851	11:122301318-123301318	0.99	373	0.00320501	0.00905389	0.723344	2.7301e-152	1.81783e-147	0.999988	0.0209506	-0.0145406	T2D	DG(11D5/13D5/0:0)
Idx_349	10:96008011-97008011	0.99	252	-0.00313275	0.00884099	0.723081	1.78772e-152	2.04837e-147	0.999993	0.0141956	-0.0204611	CKD	beta-O-Methylynephrine
Idx_836	11:61088305-62088305	0.99	347	-0.0476337	0.134313	0.722855	0.000131816	0.000172067	0.44363	0.21562	-0.310888	GGT_conc	Vitamin A
Idx_1723	20:12458687-13458687	0.99	521	0.0121502	0.0342443	0.722733	4.44616e-06	2.15261e-05	0.836363	0.079269	-0.0549687	BIL_conc	C22 Cer
Idx_540	4:186663612-187663612	0.99	672	-0.00263123	0.00741485	0.722695	1.66405e-05	2.24887e-05	0.45933	0.0119019	-0.0171643	creatinine_conc	5-Hydroxy-L-tryptophan
Idx_588	4:186657267-187657267	0.99	503	-0.00189991	0.00535383	0.722688	1.82905e-05	9.26912e-06	0.0484644	0.0085936	-0.0123934	T2D	Isoleucyl-Valine
Idx_250	2:19044354-20044354	0.99	552	0.0057182	0.0161117	0.722657	4.00891e-152	2.96872e-147	0.999989	0.0372971	-0.0258607	creatinine_conc	Ala-Ala
Idx_355	15:90538615-91538615	0.99	528	0.00701217	0.0196824	0.721641	2.51504e-05	2.71122e-05	0.353594	0.0455896	-0.0315653	BIL_conc	Geosmin
Idx_1541	2:11419175-12419175	0.99	435	-0.0553635	0.155325	0.721514	3.17163e-152	2.23964e-147	0.999989	0.249074	-0.359801	AD	LysoPC(16:1(9Z)/0:0)
Idx_801	4:186661120-187661120	0.99	614	0.00566667	0.0158634	0.720929	5.08415e-08	1.87982e-05	0.997842	0.0367589	-0.0254256	Telomere	Oxamniquine
Idx_1556	3:73232656-74232656	0.99	419	0.0110613	0.0309478	0.72078	8.54439e-15	NA	1	0.071719	-0.0495965	AD	Tauroursodeoxycholic acid
Idx_1838	7:145601434-146601434	0.99	281	0.00439965	0.0123045	0.72067	9.54347e-06	1.37193e-05	0.486666	0.0285165	-0.0197172	CKD	DG(22:0/24:1(15Z)/0:0)
Idx_1802	11:61109750-62109750	0.99	350	-0.00936786	0.0261988	0.720667	7.95341e-05	3.74025e-05	0.0334668	0.0419818	-0.0607175	ALT_conc	PE(14:0/20:2(11Z,14Z))
Idx_37	13:53250990-54250990	0.99	451	-0.00600583	0.0167696	0.720241	6.53591e-06	2.26131e-05	0.772557	0.0268627	-0.0388743	chol_conc	Hydroxypyridine
Idx_254	10:99641027-100641027	0.99	261	0.00103368	0.00288506	0.72013	1.43305e-05	8.35871e-06	0.0864476	0.0066884	-0.00462105	STROKE	Propionylcholine
Idx_321	4:186657267-187657267	0.99	481	-0.0115518	0.0322213	0.719958	0.000254606	8.97431e-05	0.00455324	0.051602	-0.0747057	eBMD	(¬±)-3-Hydroxynonanoic acid
Idx_697	8:132605833-133605833	0.99	487	-0.00520772	0.0145061	0.719593	1.09338e-05	2.45101e-05	0.65553	0.0232242	-0.0336396	Telomere	N-acetyl zonisamide
Idx_118	12:3343312-4343312	0.99	199	-0.00238514	0.00664073	0.719469	2.24319e-06	8.136e-06	0.78277	0.0106307	-0.015401	Cirrhosis	5-Amino-4-imidazolecarboxyamide
Idx_1133	7:149997420-150997420	0.99	504	-0.0141323	0.0393375	0.719403	4.76511e-05	3.79707e-05	0.209499	0.0629692	-0.0912337	AST_conc	6-O-Acetylaustroinulin
Idx_1922	3:39357378-40357378	0.99	291	-0.00653393	0.0181792	0.719283	5.20746e-06	1.59315e-05	0.74377	0.0290973	-0.0421652	chol_conc	Everolimus
Idx_792	11:8323846-9323846	0.99	449	0.0122412	0.0340548	0.719253	9.10088e-05	3.58335e-05	0.0110926	0.0789886	-0.0545061	CAD	2-hydroxy-3-[4-hydroxy-3-(sulfooxy)phenyl]propanoic acid
Idx_1171	3:30334565-31334565	0.99	469	0.0123164	0.0341889	0.718663	8.06778e-05	5.02728e-05	0.108538	0.0793267	-0.0546939	ALB_conc	Deferasirox
Idx_1802	11:61109750-62109750	0.99	291	0.00257881	0.00715285	0.718452	2.24205e-155	1.98339e-150	0.999991	0.0165984	-0.0114408	Cirrhosis	PE(14:0/20:2(11Z,14Z))
Idx_1394	3:53812553-54812553	0.99	485	-0.00404394	0.0112081	0.718245	2.32598e-05	8.72221e-06	0.00765918	0.0179239	-0.0260118	T2D	{11,15-dimethoxy-13-oxo-6,8,20-trioxapentacyclo[10.8.0.0¬≤,‚Åπ.0¬≥,‚Å∑.0¬π‚Å¥,¬π‚Åπ]icosa-1(12),2(9),10,14,16,18-hexaen-4-yl}oxidanesulfonic acid
Idx_958	8:5201247-6201247	0.99	1477	0.0055843	0.0154732	0.718173	6.77431e-14	NA	1	0.0359118	-0.0247432	PD	{2-hydroxy-5-[(2E)-3-phenylprop-2-enoyl]phenyl}oxidanesulfonic acid
Idx_1265	6:8791087-9791087	0.99	346	0.00502953	0.0139249	0.717958	1.96674e-155	1.60548e-150	0.99999	0.0323224	-0.0222633	AST_conc	Sulfasalazine
Idx_1723	20:12458687-13458687	0.99	521	0.0175792	0.0486019	0.717578	5.42586e-05	4.63596e-05	0.241847	0.112839	-0.0776804	GGT_conc	C22 Cer
Idx_178	10:99644009-100644009	0.99	254	-0.00418564	0.01156	0.717292	5.45458e-05	2.91936e-05	0.0617039	0.0184719	-0.0268432	eBMD	(E)-4-(Trimethylammonio)but-2-enoate
Idx_1336	9:107255468-108255468	0.99	597	0.0210501	0.0580906	0.717078	0.000368326	0.00017268	0.0329248	0.134908	-0.0928075	trig_conc	6-Heptenyl glucosinolate
Idx_638	7:50154716-51154716	0.99	429	0.00834174	0.0230192	0.717067	0.000159325	4.59717e-05	0.000528832	0.0534594	-0.036776	ALB_conc	3-Oxotetradecanoic acid
Idx_1394	3:53812553-54812553	0.99	540	-0.00431465	0.0118646	0.716114	2.12513e-16	NA	1	0.01894	-0.0275693	Telomere	{11,15-dimethoxy-13-oxo-6,8,20-trioxapentacyclo[10.8.0.0¬≤,‚Åπ.0¬≥,‚Å∑.0¬π‚Å¥,¬π‚Åπ]icosa-1(12),2(9),10,14,16,18-hexaen-4-yl}oxidanesulfonic acid
Idx_1295	10:123088330-124088330	0.99	492	-0.00422996	0.011623	0.71591	3.93002e-16	NA	1	0.0185511	-0.0270111	AST_conc	3,4,5-trihydroxy-6-{[2-oxo-6-(3-oxobut-1-en-1-yl)-2H-chromen-7-yl]oxy}oxane-2-carboxylic acid
Idx_1071	15:33184679-34184679	0.99	641	0.0107374	0.0294595	0.715499	4.62015e-152	2.14417e-147	0.999983	0.068478	-0.0470032	chol_conc	3b,15b,17a-Trihydroxy-pregnenone
Idx_1865	5:135536595-136536595	0.99	332	0.00942527	0.0258447	0.715344	2.34469e-152	2.72755e-147	0.999993	0.0600809	-0.0412304	AST_conc	TG(14:0/15:0/20:5(5Z,8Z,11Z,14Z,17Z))
Idx_230	16:58287143-59287143	0.99	179	-0.00276232	0.00757223	0.715264	1.26308e-152	1.82789e-147	0.999994	0.0120793	-0.0176039	T2D	5-Hydroxymethyl-4-methyluracil
Idx_1922	3:39357378-40357378	0.99	246	-0.00517881	0.0141171	0.713733	1.79001e-152	2.16733e-147	0.999993	0.0224906	-0.0328482	Telomere	Everolimus
Idx_563	7:46630094-47630094	0.99	435	-0.00639857	0.0174284	0.713518	7.72859e-06	2.60941e-05	0.767091	0.027761	-0.0405582	HDL_conc	Pentobarbital
Idx_365	1:46898496-47898496	0.99	362	-0.009972	0.0270546	0.712435	6.30141e-156	5.75655e-151	0.999991	0.043055	-0.062999	AD	Citronellyl formate
Idx_645	10:99648308-100648308	0.99	287	-0.0040601	0.0109943	0.71191	4.66805e-05	2.32498e-05	0.0446667	0.0174887	-0.0256089	Telomere	threo-Syringoylglycerol
Idx_1872	9:102644595-103644595	0.99	269	-0.0110653	0.0299123	0.711439	2.34361e-05	4.18659e-05	0.575622	0.0475628	-0.0696933	Telomere	Solacauline
Idx_1540	6:61885314-62885314	0.99	224	0.0152298	0.0411319	0.711184	9.1996e-05	3.16933e-05	0.00369967	0.0958483	-0.0653888	eBMD	10,12-Tritriacontanedione
Idx_1599	1:242066422-243066422	0.99	536	0.00758274	0.0204178	0.710355	1.7886e-155	9.0814e-151	0.999984	0.0476016	-0.0324361	BIL_conc	Isolariciresinol 9-O-beta-D-glucoside
Idx_697	8:132605833-133605833	0.99	537	-0.00544852	0.0146419	0.709804	1.76647e-06	2.36425e-05	0.940441	0.0232495	-0.0341466	ALT_conc	N-acetyl zonisamide
Idx_1163	4:66226328-67226328	0.99	462	0.0119505	0.0320056	0.708861	6.62304e-05	3.21964e-05	0.0396792	0.0746815	-0.0507805	BIL_conc	Gomphidic acid
Idx_560	8:17772635-18772635	0.99	896	-0.00781606	0.0209242	0.708746	4.37891e-05	9.62547e-05	0.64916	0.0331954	-0.0488275	AD	3-Nitrotyrosine
Idx_985	19:48708543-49708543	0.99	188	-0.00320468	0.00857663	0.708662	2.11521e-05	1.63278e-05	0.19516	0.0136055	-0.0200149	PD	2-O-a-L-Fucopyranosyl-galactose
Idx_1754	5:146555436-147555436	0.99	343	0.00535967	0.0143292	0.708376	6.11597e-155	4.86173e-150	0.99999	0.0334449	-0.0227256	BIL_conc	Campesteryl alpha-linolenate
Idx_250	2:19044354-20044354	0.99	450	-0.0176271	0.0470884	0.708151	0.00038604	0.000165941	0.0199993	0.0746662	-0.10992	eBMD	Ala-Ala
Idx_319	2:73286441-74286441	0.99	122	0.00464561	0.012369	0.707226	3.46808e-05	1.68526e-05	0.0396006	0.0288889	-0.0195977	PD	Acetylornithine
Idx_1295	10:123088330-124088330	0.99	417	0.00303356	0.00806767	0.706906	8.72746e-06	5.70226e-06	0.125886	0.0188462	-0.0127791	Cirrhosis	3,4,5-trihydroxy-6-{[2-oxo-6-(3-oxobut-1-en-1-yl)-2H-chromen-7-yl]oxy}oxane-2-carboxylic acid
Idx_560	8:17772635-18772635	0.99	958	-0.00374971	0.00995606	0.706451	2.70616e-05	2.05055e-05	0.186926	0.0157642	-0.0232636	AST_conc	3-Nitrotyrosine
Idx_1872	9:102644595-103644595	0.99	246	0.00534786	0.0141792	0.706054	1.76358e-152	2.18697e-147	0.999994	0.0331392	-0.0224435	CKD	Solacauline
Idx_1425	7:70238518-71238518	0.99	321	0.00638788	0.01692	0.705777	1.40715e-05	1.3778e-05	0.307109	0.0395511	-0.0267753	PD	3,6-dihydroxy-2-[3-methoxy-4-(sulfooxy)phenyl]-5-sulfino-3,4-dihydro-2H-1-benzopyran-7-olate
Idx_1922	3:39357378-40357378	0.99	291	-0.00999951	0.0263486	0.70431	7.87932e-05	3.20746e-05	0.0140275	0.0416436	-0.0616427	trig_conc	Everolimus
Idx_143	4:144046802-145046802	0.99	225	0.0105947	0.0278951	0.704091	3.80367e-05	2.93123e-05	0.194412	0.065269	-0.0440797	GGT_conc	Aspartate
Idx_563	7:46630094-47630094	0.99	435	-0.00727906	0.0191572	0.703972	3.04857e-05	2.73897e-05	0.265694	0.0302691	-0.0448272	GGT_conc	Pentobarbital
Idx_1788	20:12459094-13459094	0.99	470	0.0201804	0.0529974	0.703366	1.03959e-14	NA	1	0.124055	-0.0836946	AD	DG(18:4(6Z,9Z,12Z,15Z)/24:1(15Z)/0:0)
Idx_693	6:11806767-12806767	0.99	399	-0.0185973	0.0487973	0.703119	6.25649e-05	7.22813e-05	0.386723	0.0770454	-0.11424	BIL_conc	C16:2
Idx_1425	7:70238518-71238518	0.99	369	0.00599903	0.0157254	0.702842	2.65149e-152	1.96107e-147	0.999989	0.0368208	-0.0248227	HDL_conc	3,6-dihydroxy-2-[3-methoxy-4-(sulfooxy)phenyl]-5-sulfino-3,4-dihydro-2H-1-benzopyran-7-olate
Idx_1704	7:100935617-101935617	0.99	683	0.00795748	0.0207684	0.701605	4.28829e-05	2.47597e-05	0.0832801	0.0486635	-0.0327485	AST_conc	Pentosan Polysulfate
Idx_880	10:96570709-97570709	0.99	516	0.00517871	0.013516	0.701605	3.75936e-152	2.2778e-147	0.999987	0.03167	-0.0213126	CAD	4''-N-desmethylolanzapine
Idx_1487	11:62334317-63334317	0.99	98	0.00168623	0.0044008	0.701598	1.18958e-06	4.46449e-06	0.789889	0.0103118	-0.00693934	Cirrhosis	Tobramycin
Idx_56	4:178886945-179886945	0.99	417	0.00552639	0.0144195	0.701529	9.73567e-16	NA	1	0.0337887	-0.0227359	AST_conc	D-Glyceric acid
Idx_1123	19:48706462-49706462	0.99	188	0.00183304	0.00477747	0.701213	2.34474e-05	1.68981e-05	0.165267	0.0111969	-0.0075308	PD	2-(3,4-dimethoxyphenyl)-5,7,8-trihydroxy-3-methoxy-3,4-dihydro-2H-1-benzopyran-4-one
Idx_431	5:116198857-117198857	0.99	345	-0.00625197	0.0162883	0.701103	2.10902e-05	1.3294e-05	0.112639	0.0256731	-0.0381771	CAD	Pyrimethanil
Idx_279	8:9642536-10642536	0.99	1523	-0.0146544	0.0381777	0.701091	0.000233497	9.54014e-05	0.0143844	0.0601738	-0.0894827	chol_conc	Methylxanthine; Pentonic acid; S-Propyl 1-propanesulfinothioate
Idx_279	8:9642536-10642536	0.99	1523	-0.0146544	0.0381777	0.701091	0.000233497	9.54014e-05	0.0143844	0.0601738	-0.0894827	chol_conc	Methylxanthine; Pentonic acid; S-Propyl 1-propanesulfinothioate
Idx_279	8:9642536-10642536	0.99	1523	-0.0146544	0.0381777	0.701091	0.000233497	9.54014e-05	0.0143844	0.0601738	-0.0894827	chol_conc	Methylxanthine; Pentonic acid; S-Propyl 1-propanesulfinothioate
Idx_680	14:46909115-47909115	0.99	588	0.159276	0.414622	0.700868	4.29679e-152	2.61436e-147	0.999987	0.971935	-0.653382	Telomere	Samin
Idx_1716	16:89208037-90208037	0.99	872	-0.00822534	0.0213604	0.700183	5.90444e-05	2.69439e-05	0.0284241	0.0336411	-0.0500918	ALT_conc	Goshonoside F6
Idx_581	21:45131511-46131511	0.99	571	-0.00797046	0.0206703	0.699793	1.21142e-15	NA	1	0.0325433	-0.0484842	ALT_conc	N1,N8-Diacetylspermidine
Idx_1775	6:45633785-46633785	0.99	118	0.0189396	0.0491001	0.699693	0.000364333	0.000164134	0.0264371	0.115176	-0.0772967	eBMD	DG(20:4(5Z,8Z,11Z,14Z)/22:6(4Z,7Z,10Z,13Z,16Z,19Z)/0:0)
Idx_486	19:28726685-29726685	0.99	472	-0.00599617	0.0155194	0.699226	4.05884e-06	1.85991e-05	0.827252	0.0244219	-0.0364142	eBMD	Vanilpyruvic acid
Idx_1856	4:186663612-187663612	0.99	672	-0.00301068	0.00777808	0.698703	5.18426e-16	NA	1	0.0122344	-0.0182557	trig_conc	Cellulose propionate
Idx_540	4:186663612-187663612	0.99	613	0.0023102	0.00596092	0.698344	4.43415e-152	2.27553e-147	0.999984	0.0139936	-0.0093732	Telomere	5-Hydroxy-L-tryptophan
Idx_1171	3:30334565-31334565	0.99	387	-0.0189048	0.0486109	0.697349	0.000226375	0.000161015	0.159746	0.0763725	-0.114182	eBMD	Deferasirox
Idx_645	10:99648308-100648308	0.99	329	0.00554108	0.0142295	0.696974	0.0001164	3.10248e-05	0.000175536	0.0334308	-0.0223487	HDL_conc	threo-Syringoylglycerol
Idx_560	8:17772635-18772635	0.99	909	-0.00375681	0.00963014	0.696456	3.30992e-05	1.75702e-05	0.0595878	0.0151183	-0.0226319	Telomere	3-Nitrotyrosine
Idx_944	21:26126206-27126206	0.99	395	0.00217718	0.0055782	0.696313	2.8742e-152	2.46902e-147	0.999991	0.0131105	-0.00875609	Cirrhosis	Dehydrophytosphingosine
Idx_1492	13:110601671-111601671	0.99	418	-0.0100875	0.0258095	0.69591	7.79919e-05	3.61292e-05	0.0308738	0.040499	-0.0606741	BIL_conc	TG(8:0/8:0/8:0)
Idx_645	10:99648308-100648308	0.99	329	0.00299653	0.00766474	0.695834	3.87045e-16	NA	1	0.0180194	-0.0120264	chol_conc	threo-Syringoylglycerol
Idx_693	6:11806767-12806767	0.99	399	-0.017317	0.0442901	0.695804	1.36332e-05	2.89678e-05	0.637904	0.0694917	-0.104126	HDL_conc	C16:2
Idx_93	7:78029716-79029716	0.99	543	0.00846044	0.0216238	0.695608	7.35077e-05	4.14717e-05	0.0763154	0.0508431	-0.0339222	GGT_conc	5-Hydroxypentanoic acid
Idx_277	10:30951864-31951864	0.99	242	0.00768227	0.0196104	0.695247	3.13072e-05	1.88722e-05	0.0971344	0.0461186	-0.0307541	PD	Phenylalanine
Idx_680	14:46909115-47909115	0.99	505	0.785909	2.00436	0.694984	3.56281e-152	2.43961e-147	0.999988	4.71445	-3.14263	PD	Samin
Idx_889	3:49832697-50832697	0.99	218	-0.0109925	0.0280271	0.694902	3.43268e-05	1.88866e-05	0.0691374	0.0439406	-0.0659256	GGT_conc	Acetylglucosamine sulfate
Idx_143	4:144046802-145046802	0.99	168	0.00357613	0.00909819	0.694276	1.51538e-06	3.08135e-06	0.622867	0.0214086	-0.0142563	Cirrhosis	Aspartate
Idx_1922	3:39357378-40357378	0.99	291	-0.0118885	0.0302352	0.694171	6.53113e-05	4.35978e-05	0.134122	0.0473725	-0.0711496	HDL_conc	Everolimus
Idx_1865	5:135536595-136536595	0.99	332	-0.0154012	0.0390606	0.693367	3.52035e-05	2.94974e-05	0.232696	0.0611576	-0.09196	trig_conc	TG(14:0/15:0/20:5(5Z,8Z,11Z,14Z,17Z))
Idx_996	6:46107889-47107889	0.99	271	0.00688291	0.017444	0.693158	3.43756e-05	2.98691e-05	0.249784	0.0410731	-0.0273073	chol_conc	Hydroxyethylpromethazine
Idx_1835	1:229809403-230809403	0.99	362	-0.0421043	0.10668	0.693079	0.00195603	0.0013738	0.154503	0.166988	-0.251196	trig_conc	SM(d18:1/20:0)
Idx_1425	7:70238518-71238518	0.99	323	0.00411423	0.0104102	0.692686	5.28124e-06	5.10142e-06	0.300553	0.0245182	-0.0162897	Cirrhosis	3,6-dihydroxy-2-[3-methoxy-4-(sulfooxy)phenyl]-5-sulfino-3,4-dihydro-2H-1-benzopyran-7-olate
Idx_1754	5:146555436-147555436	0.99	294	-0.00495337	0.0124371	0.690428	2.13449e-152	2.35924e-147	0.999993	0.0194233	-0.02933	Telomere	Campesteryl alpha-linolenate
Idx_612	7:5874859-6874859	0.99	319	0.0174585	0.0438314	0.690401	0.00019518	6.57029e-05	0.0029718	0.103368	-0.068451	ALB_conc	6-(2-amino-2-carboxyethyl)-4-hydroxybenzothiazole
Idx_254	14:98024232-99024232	0.99	485	0.0255297	0.0639068	0.689538	2.54837e-16	8.90719e-11	0.999998	0.150787	-0.0997277	BIL_conc	Propionylcholine
Idx_118	12:3343312-4343312	0.99	254	0.0071148	0.0177943	0.689277	2.48795e-05	2.93437e-05	0.396513	0.0419916	-0.027762	ALB_conc	5-Amino-4-imidazolecarboxyamide
Idx_1189	10:71081783-72081783	0.99	525	0.00803164	0.020087	0.689272	3.30497e-156	1.55371e-151	0.999983	0.0474021	-0.0313388	GGT_conc	2-Arachidonylglycerol
Idx_613	1:75373384-76373384	0.99	226	0.00532619	0.0132937	0.688675	8.12822e-07	1.15224e-05	0.943762	0.0313819	-0.0207295	PD	15(R)-hydroperoxy-EPE
Idx_266	12:25857461-26857461	0.99	525	-0.00742656	0.0185274	0.688537	2.1767e-05	2.34591e-05	0.353476	0.0288872	-0.0437403	ALT_conc	Acesulfame
Idx_365	1:46898496-47898496	0.99	313	-0.00537294	0.0133774	0.687946	3.24057e-05	8.33718e-06	0.000101539	0.0208467	-0.0315926	T2D	Citronellyl formate
Idx_1336	9:107255468-108255468	0.99	597	-0.219609	0.546247	0.687661	0.0234562	0.0106175	0.0271612	0.851036	-1.29025	HDL_conc	6-Heptenyl glucosinolate
Idx_1425	7:70238518-71238518	0.99	369	-0.00591026	0.0147004	0.687649	7.85219e-156	5.98117e-151	0.99999	0.0229026	-0.0347231	BIL_conc	3,6-dihydroxy-2-[3-methoxy-4-(sulfooxy)phenyl]-5-sulfino-3,4-dihydro-2H-1-benzopyran-7-olate
Idx_1851	11:122301318-123301318	0.99	489	0.0151131	0.0374894	0.686853	0.000345875	0.000131217	0.0083915	0.0885923	-0.0583661	HDL_conc	DG(11D5/13D5/0:0)
Idx_928	12:20868797-21868797	0.99	330	-0.00814838	0.0202094	0.686803	0.000112026	3.79832e-05	0.00318433	0.0314621	-0.0477589	AST_conc	12(13)Ep-9-KODE
Idx_355	15:90538615-91538615	0.99	436	-0.00796342	0.0197318	0.68652	2.18687e-05	2.1868e-05	0.317295	0.030711	-0.0466378	Telomere	Geosmin
Idx_70	1:4453528-5453528	0.99	743	-0.00723527	0.0179033	0.686117	2.24002e-05	3.54689e-05	0.527685	0.0278552	-0.0423257	ALB_conc	Furoic acid
Idx_1704	7:100935617-101935617	0.99	560	0.0180342	0.0446208	0.686091	6.47144e-05	0.000147869	0.661642	0.105491	-0.0694226	AD	Pentosan Polysulfate
Idx_923	21:27543327-28543327	0.99	443	0.00335987	0.00828943	0.685242	7.44094e-16	NA	1	0.0196071	-0.0128874	Cirrhosis	N-Acetylneuraminic acid
Idx_322	10:99646313-100646313	0.99	262	-0.00231384	0.00570702	0.685156	3.8899e-05	1.36592e-05	0.00440183	0.00887192	-0.0134996	CAD	Ne,Ne dimethyllysine
Idx_1851	11:122301318-123301318	0.99	402	0.00316025	0.00778584	0.684818	2.97785e-16	NA	1	0.0184205	-0.0121	Cirrhosis	DG(11D5/13D5/0:0)
Idx_588	4:186657267-187657267	0.99	674	0.00287451	0.00706819	0.684241	4.70716e-155	1.94649e-150	0.999981	0.0167281	-0.0109791	BIL_conc	Isoleucyl-Valine
Idx_230	16:58287143-59287143	0.99	260	0.00913323	0.0224562	0.684219	3.71872e-05	2.13292e-05	0.0812487	0.0531475	-0.034881	trig_conc	5-Hydroxymethyl-4-methyluracil
Idx_254	14:98024232-99024232	0.99	407	0.091167	0.224097	0.68414	2.38164e-05	0.000176718	0.892793	0.530397	-0.348063	CKD	Propionylcholine
Idx_1394	3:53812553-54812553	0.99	576	0.00597067	0.0146494	0.683589	1.27939e-14	NA	1	0.0346836	-0.0227422	BIL_conc	{11,15-dimethoxy-13-oxo-6,8,20-trioxapentacyclo[10.8.0.0¬≤,‚Åπ.0¬≥,‚Å∑.0¬π‚Å¥,¬π‚Åπ]icosa-1(12),2(9),10,14,16,18-hexaen-4-yl}oxidanesulfonic acid
Idx_416	18:65999345-66999345	0.99	247	-0.00656802	0.0161132	0.683554	3.35164e-17	2.48509e-11	0.999999	0.0250138	-0.0381498	CAD	2,6-Dimethoxy-4-propylphenol
Idx_324	12:109302872-110302872	0.99	553	-0.0211655	0.0518675	0.683223	0.000393681	0.000165736	0.0175324	0.0804948	-0.122826	HDL_conc	Indole-3-acetate
Idx_10	3:149857645-150857645	0.99	349	0.0111346	0.0272472	0.682795	1.16825e-155	8.77803e-151	0.999989	0.0645391	-0.0422699	AD	Propenoic acid C3:1
Idx_935	12:20862819-21862819	0.99	237	-0.004474	0.010931	0.682322	1.67677e-152	1.81347e-147	0.999993	0.0169507	-0.0258987	PD	13-L-Hydroperoxylinoleic acid
Idx_1865	5:135536595-136536595	0.99	263	0.00510171	0.0124452	0.681854	3.25797e-16	NA	1	0.0294943	-0.0192909	STROKE	TG(14:0/15:0/20:5(5Z,8Z,11Z,14Z,17Z))
Idx_1777	2:220071338-221071338	0.99	290	-0.00756604	0.0184132	0.681143	2.33721e-16	NA	1	0.0285237	-0.0436558	BIL_conc	PC(14:1(9Z)/15:0)
Idx_1769	10:7737906-8737906	0.99	492	-0.0057948	0.0140748	0.680548	9.86947e-156	5.44679e-151	0.999986	0.0217918	-0.0333814	GGT_conc	C26 Cer
Idx_365	1:46898496-47898496	0.99	432	0.00896389	0.021761	0.680395	4.0448e-05	2.64584e-05	0.126329	0.0516155	-0.0336877	creatinine_conc	Citronellyl formate
Idx_118	12:3343312-4343312	0.99	254	-0.00885146	0.0214136	0.679345	0.000106348	3.60777e-05	0.00320086	0.0331193	-0.0508222	AST_conc	5-Amino-4-imidazolecarboxyamide
Idx_1171	3:30334565-31334565	0.99	391	-0.00668502	0.0161636	0.679178	1.78525e-16	NA	1	0.0249956	-0.0383656	CAD	Deferasirox
Idx_1856	4:186663612-187663612	0.99	672	-0.00376923	0.00909646	0.678609	6.59357e-06	2.69361e-05	0.806623	0.0140598	-0.0215983	GGT_conc	Cellulose propionate
Idx_1394	3:53812553-54812553	0.99	576	-0.00582289	0.0140392	0.678318	1.50782e-15	NA	1	0.0216939	-0.0333397	AST_conc	{11,15-dimethoxy-13-oxo-6,8,20-trioxapentacyclo[10.8.0.0¬≤,‚Åπ.0¬≥,‚Å∑.0¬π‚Å¥,¬π‚Åπ]icosa-1(12),2(9),10,14,16,18-hexaen-4-yl}oxidanesulfonic acid
Idx_1127	20:19251444-20251444	0.99	359	0.00732083	0.0176483	0.678275	7.30919e-156	5.23917e-151	0.999989	0.0419115	-0.0272698	trig_conc	Cefadroxil
Idx_1672	11:61097972-62097972	0.99	277	0.0228481	0.05507	0.67822	1.92056e-152	1.7143e-147	0.999991	0.130785	-0.085089	STROKE	Hordatine B
Idx_1071	15:33184679-34184679	0.99	514	-0.065274	0.156802	0.677204	5.56152e-05	0.000209792	0.790935	0.242059	-0.372607	eBMD	3b,15b,17a-Trihydroxy-pregnenone
Idx_326	6:158336560-159336560	0.99	435	0.00360745	0.00865652	0.676874	8.1387e-16	NA	1	0.0205742	-0.0133593	T2D	Citrulline
Idx_1838	7:145601434-146601434	0.99	340	0.00470922	0.0112993	0.676845	1.05139e-16	NA	1	0.0268558	-0.0174374	chol_conc	DG(22:0/24:1(15Z)/0:0)
Idx_56	4:178886945-179886945	0.99	369	-0.0131304	0.031495	0.67675	1.88097e-15	NA	1	0.0485999	-0.0748606	AD	D-Glyceric acid
Idx_322	10:99646313-100646313	0.99	328	-0.00200445	0.00480684	0.676679	5.49823e-155	5.35295e-150	0.999992	0.00741696	-0.0114259	chol_conc	Ne,Ne dimethyllysine
Idx_560	8:17772635-18772635	0.99	958	-0.00473668	0.011343	0.67625	5.77708e-05	2.50824e-05	0.0212654	0.0174956	-0.026969	HDL_conc	3-Nitrotyrosine
Idx_733	1:164360142-165360142	0.99	349	-0.00819276	0.0195653	0.675407	4.23598e-06	1.66455e-05	0.799123	0.0301552	-0.0465407	chol_conc	L-cis-Cyclo(aspartylphenylalanyl)
Idx_1609	13:105537782-106537782	0.99	251	0.00800041	0.018985	0.673459	2.20375e-05	2.05934e-05	0.284564	0.0452111	-0.0292103	eBMD	TG(8:0/8:0/i-12:0)
Idx_1802	11:61109750-62109750	0.99	281	0.00704232	0.0166747	0.672779	2.02139e-05	1.66862e-05	0.225737	0.0397247	-0.02564	CAD	PE(14:0/20:2(11Z,14Z))
Idx_1540	6:61885314-62885314	0.99	364	-0.0061579	0.0145622	0.672391	8.21109e-16	NA	1	0.022384	-0.0346997	GGT_conc	10,12-Tritriacontanedione
Idx_923	21:27543327-28543327	0.99	425	0.00482818	0.0114142	0.672298	8.69824e-06	7.40965e-06	0.240432	0.0272	-0.0175437	STROKE	N-Acetylneuraminic acid
Idx_905	11:61097972-62097972	0.99	289	0.00784776	0.0185506	0.672261	1.61365e-16	NA	1	0.0442069	-0.0285114	Cirrhosis	Arachidonic acid
Idx_10	3:149857645-150857645	0.99	438	-0.00605682	0.0143108	0.672125	2.06793e-05	2.22572e-05	0.352834	0.0219924	-0.0341061	chol_conc	Propenoic acid C3:1
Idx_1189	10:71081783-72081783	0.99	462	0.0223153	0.0525766	0.671249	3.30148e-152	1.69936e-147	0.999984	0.125366	-0.0807349	AD	2-Arachidonylglycerol
Idx_928	12:20868797-21868797	0.99	236	-0.00432524	0.0101773	0.670846	1.29281e-155	1.28093e-150	0.999992	0.0156223	-0.0242728	PD	12(13)Ep-9-KODE
Idx_326	6:158336560-159336560	0.99	606	-0.00570377	0.0134149	0.670706	5.65632e-16	NA	1	0.0205895	-0.0319971	trig_conc	Citrulline
Idx_792	11:8323846-9323846	0.99	606	0.0191728	0.0450488	0.670399	0.000129332	8.80992e-05	0.142097	0.107468	-0.0691229	ALB_conc	2-hydroxy-3-[4-hydroxy-3-(sulfooxy)phenyl]propanoic acid
Idx_390	22:19450235-20450235	0.99	380	-0.00542727	0.0127477	0.670293	2.76505e-152	2.07628e-147	0.999989	0.0195582	-0.0304127	AST_conc	3-Dehydroquinate; 5-(Methylthio)-2-[(methylthio)methyl]-2-pentenal
Idx_390	22:19450235-20450235	0.99	380	-0.00542727	0.0127477	0.670293	2.76505e-152	2.07628e-147	0.999989	0.0195582	-0.0304127	AST_conc	3-Dehydroquinate; 5-(Methylthio)-2-[(methylthio)methyl]-2-pentenal
Idx_1189	12:20861213-21861213	0.99	238	0.00593866	0.0139232	0.669721	1.70971e-152	2.09469e-147	0.999993	0.0332281	-0.0213508	PD	2-Arachidonylglycerol
Idx_944	21:26126206-27126206	0.99	378	-0.00377735	0.00883898	0.669123	1.27088e-05	4.91621e-06	0.00973575	0.013547	-0.0211017	T2D	Dehydrophytosphingosine
Idx_217	8:139189876-140189876	0.99	269	-0.0137779	0.0321909	0.668645	2.97867e-05	2.60236e-05	0.252374	0.0493161	-0.076872	eBMD	(-)-trans-Carveol
Idx_1244	7:129261665-130261665	0.99	229	0.0467387	0.109082	0.668306	4.19423e-05	0.000176279	0.811934	0.260539	-0.167061	AD	Todatriol glucoside
Idx_581	21:45131511-46131511	0.99	571	-0.00739587	0.017252	0.668144	4.15509e-152	2.69687e-147	0.999988	0.026418	-0.0412097	AST_conc	N1,N8-Diacetylspermidine
Idx_542	4:186642011-187642011	0.99	685	-0.00378234	0.00880979	0.667681	5.10777e-152	2.17389e-147	0.999981	0.0134848	-0.0210495	AST_conc	N-Acetylgalactosamine
Idx_1754	5:146555436-147555436	0.99	343	-0.0064089	0.014885	0.666789	5.84763e-156	5.04875e-151	0.999991	0.0227658	-0.0355836	ALT_conc	Campesteryl alpha-linolenate
Idx_1240	17:46163850-47163850	0.99	332	-0.035956	0.0834566	0.666588	0.00026051	0.000114414	0.0227919	0.127619	-0.199531	HDL_conc	Tadalafil
Idx_524	2:73355507-74355507	0.99	178	0.00311129	0.00721847	0.666455	3.03664e-155	5.99079e-150	0.999996	0.0172595	-0.0110369	trig_conc	N-a-Acetylcitrulline
Idx_322	10:99646313-100646313	0.99	258	-0.00211712	0.00491158	0.666435	4.32064e-05	9.30266e-06	3.40866226333805e-06	0.00750958	-0.0117438	T2D	Ne,Ne dimethyllysine
Idx_1487	11:62334317-63334317	0.99	91	-0.00185359	0.00429825	0.666293	6.92976e-18	NA	1	0.00657099	-0.0102782	STROKE	Tobramycin
Idx_798	4:186646629-187646629	0.99	681	0.0056658	0.0131356	0.666228	3.00665e-05	3.08713e-05	0.330091	0.0314117	-0.0200801	HDL_conc	Leucyl-phenylalanine
Idx_1842	11:61097972-62097972	0.99	283	-0.0399259	0.0923212	0.665402	2.03465e-152	1.94355e-147	0.999992	0.141024	-0.220875	CKD	PC(15:0/20:4(5Z,8Z,11Z,14Z))
Idx_1189	10:71081783-72081783	0.99	525	-0.0119638	0.027655	0.6653	5.84973e-05	3.80559e-05	0.124259	0.04224	-0.0661676	ALB_conc	2-Arachidonylglycerol
Idx_21	8:101791305-102791305	0.99	311	0.022272	0.051254	0.663896	2.21224e-152	2.10231e-147	0.999992	0.12273	-0.0781859	AD	Hydroxybutynal
Idx_762	10:128405325-129405325	0.99	529	0.00782982	0.0179949	0.66348	6.32594e-05	3.17051e-05	0.0460164	0.0430998	-0.0274401	trig_conc	3-Oxohexadecanoic acid
Idx_106	3:146626442-147626442	0.99	332	0.00630053	0.0144601	0.663041	2.41212e-152	2.53564e-147	0.999992	0.0346424	-0.0220413	CKD	Santene
Idx_118	9:72099403-73099403	0.99	488	0.00900367	0.0205833	0.661802	2.81281e-06	2.28968e-05	0.902228	0.0493468	-0.0313395	chol_conc	5-Amino-4-imidazolecarboxyamide
Idx_1281	13:83471104-84471104	0.99	265	-0.00280853	0.00641947	0.661747	2.2005e-17	NA	1	0.00977363	-0.0153907	Cirrhosis	Acetyl tributyl citrate
Idx_1420	3:59607670-60607670	0.99	870	0.00634438	0.0145	0.661718	6.65887e-152	2.47482e-147	0.999979	0.0347645	-0.0220757	ALT_conc	Glycitin
Idx_1754	5:146555436-147555436	0.99	343	0.00684083	0.0156185	0.66139	2.51628e-152	1.9425e-147	0.99999	0.0374531	-0.0237714	AST_conc	Campesteryl alpha-linolenate
Idx_258	10:99626295-100626295	0.99	327	-0.00540874	0.0123148	0.660513	5.66425e-06	1.57177e-05	0.718567	0.0187284	-0.0295458	BIL_conc	Carnitine
Idx_1856	4:186663612-187663612	0.99	501	-0.00267094	0.00607402	0.660131	1.93624e-05	9.33084e-06	0.0379779	0.00923414	-0.014576	T2D	Cellulose propionate
Idx_137	20:22499622-23499622	0.99	332	-0.00686623	0.0155896	0.659621	7.68277e-06	2.18114e-05	0.72466	0.0236894	-0.0374219	CKD	Oxaloacetic acid
Idx_1807	11:61097972-62097972	0.99	302	0.0444503	0.100822	0.659299	1.97445e-157	1.62538e-152	0.99999	0.242061	-0.15316	AD	PA(16:0/22:5(4Z,7Z,10Z,13Z,16Z))
Idx_1171	3:30334565-31334565	0.99	469	0.00859872	0.0194982	0.659213	3.4548e-152	2.09501e-147	0.999987	0.0468152	-0.0296178	ALT_conc	Deferasirox
Idx_1807	11:61097972-62097972	0.99	280	0.0384444	0.0869321	0.658319	1.59048e-05	4.00663e-05	0.691396	0.208831	-0.131943	CAD	PA(16:0/22:5(4Z,7Z,10Z,13Z,16Z))
Idx_540	4:186663612-187663612	0.99	585	-0.00134387	0.00303617	0.658039	1.02628e-16	NA	1	0.00460701	-0.00729476	Cirrhosis	5-Hydroxy-L-tryptophan
Idx_525	2:73129177-74129177	0.99	104	-0.0118402	0.0267389	0.657904	7.75667e-153	2.00232e-147	0.999997	0.0405681	-0.0642486	AD	N-Desmethylaminopyrine
Idx_355	15:90538615-91538615	0.99	420	-0.00352862	0.00794733	0.657042	7.91211e-07	3.99451e-06	0.842987	0.0120481	-0.0191054	Cirrhosis	Geosmin
Idx_893	3:82134053-83134053	0.99	461	-0.00810325	0.0182497	0.657027	2.49411e-05	3.79722e-05	0.511293	0.0276661	-0.0438727	BIL_conc	(R)-3'',7-Dihydroxy-2'',4''-dimethoxyisoflavan
Idx_1295	10:123088330-124088330	0.99	492	0.0102911	0.0231635	0.656841	9.3368e-05	5.34055e-05	0.080415	0.0556916	-0.0351095	GGT_conc	3,4,5-trihydroxy-6-{[2-oxo-6-(3-oxobut-1-en-1-yl)-2H-chromen-7-yl]oxy}oxane-2-carboxylic acid
Idx_792	11:8323846-9323846	0.99	606	0.00811933	0.0182704	0.656754	3.06657e-06	2.13381e-05	0.885727	0.0439293	-0.0276906	BIL_conc	2-hydroxy-3-[4-hydroxy-3-(sulfooxy)phenyl]propanoic acid
Idx_1295	10:123088330-124088330	0.99	405	0.00709051	0.015916	0.655961	1.22482e-05	2.31954e-05	0.59747	0.0382858	-0.0241048	CKD	3,4,5-trihydroxy-6-{[2-oxo-6-(3-oxobut-1-en-1-yl)-2H-chromen-7-yl]oxy}oxane-2-carboxylic acid
Idx_472	1:111924077-112924077	0.99	392	0.0107462	0.0240622	0.655162	5.19672e-06	7.3162e-06	0.477517	0.0579081	-0.0364156	Cirrhosis	(2R,2''S)-Isobuteine
Idx_486	19:28726685-29726685	0.99	495	0.00431968	0.0096326	0.653833	2.88348e-06	6.18231e-06	0.640924	0.0231996	-0.0145602	T2D	Vanilpyruvic acid
Idx_798	4:186646629-187646629	0.99	593	0.00213183	0.00475327	0.653794	2.66918e-155	1.19999e-150	0.999982	0.0114482	-0.00718457	Cirrhosis	Leucyl-phenylalanine
Idx_1865	5:135536595-136536595	0.99	332	0.00954981	0.0212889	0.653733	8.09126e-16	NA	1	0.051276	-0.0321764	GGT_conc	TG(14:0/15:0/20:5(5Z,8Z,11Z,14Z,17Z))
Idx_367	19:48795820-49795820	0.99	202	-0.063101	0.140552	0.653467	0.000484182	0.000469869	0.302794	0.212381	-0.338583	chol_conc	Phosphoserine
Idx_6	1:4453528-5453528	0.99	743	0.00664208	0.0147704	0.652934	1.57275e-154	7.46534e-150	0.999983	0.035592	-0.0223078	BIL_conc	Butynal
Idx_1687	5:16909326-17909326	0.99	256	-0.00567454	0.0125943	0.652304	1.25224e-155	1.60716e-150	0.999994	0.0190104	-0.0303594	ALT_conc	D-Urobilinogen
Idx_612	7:5874859-6874859	0.99	304	0.00930418	0.0206354	0.652072	2.25825e-05	1.40514e-05	0.108024	0.0497495	-0.0311411	Telomere	6-(2-amino-2-carboxyethyl)-4-hydroxybenzothiazole
Idx_1265	6:8791087-9791087	0.99	296	-0.0058	0.0128395	0.651464	2.28267e-05	8.9227e-06	0.0105192	0.0193655	-0.0309655	T2D	Sulfasalazine
Idx_321	4:186657267-187657267	0.99	674	-0.00700641	0.0155069	0.651395	1.73925e-05	2.19882e-05	0.428949	0.0233872	-0.0374	creatinine_conc	(¬±)-3-Hydroxynonanoic acid
Idx_697	8:132605833-133605833	0.99	537	-0.00726524	0.0160573	0.65094	5.77053e-06	2.65687e-05	0.828058	0.0242071	-0.0387376	creatinine_conc	N-acetyl zonisamide
Idx_324	12:109302872-110302872	0.99	405	-0.00394577	0.00869801	0.650088	1.78698e-06	3.35965e-06	0.594798	0.0131023	-0.0209939	Cirrhosis	Indole-3-acetate
Idx_118	12:3343312-4343312	0.99	254	-0.00784975	0.0173022	0.650056	7.38026e-06	3.35102e-05	0.825685	0.0260626	-0.0417621	chol_conc	5-Amino-4-imidazolecarboxyamide
Idx_140	5:148334301-149334301	0.99	361	0.0109155	0.0240367	0.649742	3.54683e-05	2.2602e-05	0.116588	0.0580274	-0.0361963	T2D	1-Methylpyrrolo[1,2-a]pyrazine
Idx_880	10:96570709-97570709	0.99	566	-0.014027	0.0308523	0.649361	0.000117679	5.90804e-05	0.0463878	0.0464435	-0.0744975	Telomere	4''-N-desmethylolanzapine
Idx_1127	20:19251444-20251444	0.99	359	0.00763639	0.0167947	0.649332	6.22135e-14	NA	1	0.040554	-0.0252812	creatinine_conc	Cefadroxil
Idx_1835	1:229809403-230809403	0.99	291	-0.00470869	0.0103535	0.649259	3.27245e-07	5.14537e-06	0.949289	0.0155842	-0.0250016	STROKE	SM(d18:1/20:0)
Idx_610	11:43587989-44587989	0.99	393	0.00849939	0.018602	0.647738	7.55915e-05	2.39096e-05	0.00156931	0.0449594	-0.0279606	CAD	8-[(Aminomethyl)sulfanyl]-6-sulfanyloctanoic acid; N-(1-Deoxy-1-fructosyl)glycine
Idx_610	11:43587989-44587989	0.99	393	0.00849939	0.018602	0.647738	7.55915e-05	2.39096e-05	0.00156931	0.0449594	-0.0279606	CAD	8-[(Aminomethyl)sulfanyl]-6-sulfanyloctanoic acid; N-(1-Deoxy-1-fructosyl)glycine
Idx_93	7:78029716-79029716	0.99	543	0.0123764	0.027083	0.647685	0.000164133	5.54875e-05	0.00309617	0.0654592	-0.0407063	trig_conc	5-Hydroxypentanoic acid
Idx_137	20:22499622-23499622	0.99	338	0.00432872	0.00946524	0.647435	5.26539e-06	5.75496e-06	0.360227	0.0228806	-0.0142232	Cirrhosis	Oxaloacetic acid
Idx_284	6:50992862-51992862	0.99	471	-0.00516026	0.011255	0.646603	7.51364e-156	4.78151e-151	0.999987	0.0168995	-0.02722	Telomere	Homocysteinesulfinic acid
Idx_253	10:99652055-100652055	0.99	254	0.00211814	0.00461455	0.646225	5.67975e-05	2.84694e-05	0.0460392	0.0111627	-0.00692638	eBMD	Methyl-Lys
Idx_733	1:164360142-165360142	0.99	284	0.0056352	0.0122707	0.646062	2.05125e-152	1.74748e-147	0.999991	0.0296858	-0.0184154	CAD	L-cis-Cyclo(aspartylphenylalanyl)
Idx_365	1:46898496-47898496	0.99	432	0.0172035	0.0374298	0.645788	0.000159232	6.79687e-05	0.0191432	0.0905659	-0.0561589	ALB_conc	Citronellyl formate
Idx_1316	11:17534198-18534198	0.99	173	-0.00366883	0.00795503	0.644658	5.4739e-156	7.17475e-151	0.999994	0.011923	-0.0192607	STROKE	C27:0
Idx_137	20:22499622-23499622	0.99	340	0.00695576	0.0150795	0.644602	4.71554e-06	1.45714e-05	0.746229	0.0365115	-0.0226	Telomere	Oxaloacetic acid
Idx_319	2:73286441-74286441	0.99	122	0.00189591	0.00410875	0.644487	8.0472e-18	NA	1	0.00994906	-0.00615723	STROKE	Acetylornithine
Idx_21	8:101791305-102791305	0.99	360	-0.00967736	0.0209155	0.643588	3.36597e-156	2.73528e-151	0.99999	0.031317	-0.0506717	AST_conc	Hydroxybutynal
Idx_1189	12:20861213-21861213	0.99	279	-0.017646	0.0381256	0.643479	2.03841e-152	1.8819e-147	0.999991	0.0570801	-0.0923722	AD	2-Arachidonylglycerol
Idx_958	8:5201247-6201247	0.99	1544	0.00414049	0.0089371	0.643155	1.17747e-151	2.87055e-147	0.999967	0.0216572	-0.0133762	Cirrhosis	{2-hydroxy-5-[(2E)-3-phenylprop-2-enoyl]phenyl}oxidanesulfonic acid
Idx_778	3:149604445-150604445	0.99	333	-0.00290481	0.00626753	0.643028	7.31015e-17	NA	1	0.00937955	-0.0151892	Cirrhosis	Ferulic acid 4-sulfate
Idx_77	8:26612733-27612733	0.99	601	0.00632203	0.0135932	0.641869	6.77308e-16	NA	1	0.0329647	-0.0203206	Cirrhosis	2-Furanmethanethiol
Idx_1541	2:11419175-12419175	0.99	472	0.0568132	0.122077	0.641653	3.39636e-152	2.05443e-147	0.999987	0.296084	-0.182458	BIL_conc	LysoPC(16:1(9Z)/0:0)
Idx_284	6:50992862-51992862	0.99	541	0.0125094	0.0268628	0.641446	0.000103586	3.48518e-05	0.00295688	0.0651605	-0.0401417	ALB_conc	Homocysteinesulfinic acid
Idx_1189	10:71081783-72081783	0.99	525	0.0438135	0.0940239	0.641228	0.00175695	0.00111562	0.115287	0.2281	-0.140473	BIL_conc	2-Arachidonylglycerol
Idx_1609	13:105537782-106537782	0.99	314	-0.00995126	0.0213448	0.641062	4.41464e-05	2.60948e-05	0.09069	0.0318845	-0.0517871	creatinine_conc	TG(8:0/8:0/i-12:0)
Idx_227	5:131720748-132720748	0.99	147	0.0681466	0.146148	0.641011	0.000278604	0.000718732	0.698287	0.354596	-0.218303	eBMD	S-Propyl thiosulfate
Idx_254	10:99641027-100641027	0.99	255	0.00238444	0.00511129	0.640855	5.61184e-05	2.85245e-05	0.0491399	0.0124026	-0.00763369	eBMD	Propionylcholine
Idx_1687	5:16909326-17909326	0.99	256	0.00607061	0.0130121	0.640831	2.93093e-06	1.67494e-05	0.86109	0.0315742	-0.019433	trig_conc	D-Urobilinogen
Idx_1265	6:8791087-9791087	0.99	279	-0.0110409	0.0236636	0.640801	8.46787e-05	2.87562e-05	0.00323254	0.0353396	-0.0574215	eBMD	Sulfasalazine
Idx_277	10:30951864-31951864	0.99	243	-0.0128676	0.0275374	0.6403	0.000116523	4.65793e-05	0.0123634	0.0411056	-0.0668409	CAD	Phenylalanine
Idx_1920	1:96812779-97812779	0.99	309	-0.0074462	0.0159305	0.640201	4.55391e-05	1.75247e-05	0.00936127	0.0237775	-0.0386699	T2D	PGP(22:5(4Z,7Z,10Z,13Z,16Z)/22:6(4Z,7Z,10Z,13Z,16Z,19Z))
Idx_10	3:149857645-150857645	0.99	327	0.00525913	0.0112198	0.639257	4.41726e-05	1.21862e-05	0.000289181	0.0272499	-0.0167316	T2D	Propenoic acid C3:1
Idx_1127	20:19251444-20251444	0.99	264	-0.0387175	0.0825602	0.639098	3.54735e-05	5.69961e-05	0.53369	0.1231	-0.200535	eBMD	Cefadroxil
Idx_472	1:111924077-112924077	0.99	466	0.0337372	0.0719001	0.63891	4.38117e-05	6.75858e-05	0.516831	0.174662	-0.107187	ALB_conc	(2R,2''S)-Isobuteine
Idx_269	4:82471378-83471378	0.99	254	0.00749473	0.0159699	0.638854	8.48511e-155	8.87513e-150	0.999992	0.0387958	-0.0238064	PD	Amino-dideoxy-hexose
Idx_612	7:5874859-6874859	0.99	319	0.0125772	0.026778	0.63858	2.15011e-05	2.76196e-05	0.436291	0.065062	-0.0399076	trig_conc	6-(2-amino-2-carboxyethyl)-4-hydroxybenzothiazole
Idx_400	10:120552158-121552158	0.99	448	-0.0092057	0.0195813	0.638265	2.03009e-05	1.97504e-05	0.304011	0.0291737	-0.0475851	CAD	1,9-Nonanedithiol
Idx_1316	11:17534198-18534198	0.99	231	0.0208785	0.0442841	0.637306	0.000161764	6.29591e-05	0.0101889	0.107675	-0.0659183	ALB_conc	C27:0
Idx_1865	5:135536595-136536595	0.99	332	0.0166127	0.0352192	0.637145	1.02789e-05	2.80461e-05	0.713993	0.0856424	-0.052417	ALT_conc	TG(14:0/15:0/20:5(5Z,8Z,11Z,14Z,17Z))
Idx_1244	7:129261665-130261665	0.99	279	-0.0330544	0.0699277	0.636432	0.000159677	0.000140616	0.256142	0.104004	-0.170113	creatinine_conc	Todatriol glucoside
Idx_1581	9:139403352-140403352	0.99	71	0.0112328	0.0236975	0.635496	3.94457e-06	1.3564e-05	0.771196	0.0576799	-0.0352144	ALB_conc	Telmisartan
Idx_1865	5:135536595-136536595	0.99	332	-0.0111449	0.0235024	0.635356	2.4148e-156	2.54165e-151	0.999992	0.0349198	-0.0572095	BIL_conc	TG(14:0/15:0/20:5(5Z,8Z,11Z,14Z,17Z))
Idx_1663	5:140632170-141632170	0.99	235	-0.0120673	0.025346	0.634001	1.7129e-152	1.67488e-147	0.999992	0.0376109	-0.0617455	PD	Mangiferin 6''-gallate
Idx_70	1:4453528-5453528	0.99	743	0.007262	0.0152511	0.633959	1.3474e-14	NA	1	0.0371542	-0.0226302	BIL_conc	Furoic acid
Idx_645	10:99648308-100648308	0.99	260	-0.00296082	0.00621445	0.63376	1.32795e-05	7.91577e-06	0.0934247	0.00921951	-0.0151411	STROKE	threo-Syringoylglycerol
Idx_1492	13:110601671-111601671	0.99	418	-0.014966	0.0313957	0.633584	0.000127313	6.29018e-05	0.0429713	0.0465696	-0.0765016	chol_conc	TG(8:0/8:0/8:0)
Idx_560	8:17772635-18772635	0.99	958	-0.00433155	0.00906365	0.632719	2.67811e-07	2.24177e-05	0.990468	0.0134332	-0.0220963	BIL_conc	3-Nitrotyrosine
Idx_140	5:148334301-149334301	0.99	476	0.0150949	0.0315585	0.632426	2.37187e-05	2.67343e-05	0.37497	0.0769497	-0.0467598	trig_conc	1-Methylpyrrolo[1,2-a]pyrazine
Idx_733	1:164360142-165360142	0.99	296	-0.0255163	0.0533171	0.63224	9.24248e-05	0.000154815	0.550505	0.0789852	-0.130018	AD	L-cis-Cyclo(aspartylphenylalanyl)
Idx_467	20:12466440-13466440	0.99	434	-0.00936247	0.0195513	0.632033	3.12836e-152	1.95167e-147	0.999987	0.028958	-0.0476829	STROKE	2-Chloro-5-methylmaleylacetate
Idx_1704	7:100935617-101935617	0.99	589	-0.0110238	0.0230032	0.631777	7.52547e-05	3.06565e-05	0.0140975	0.0340625	-0.05611	Telomere	Pentosan Polysulfate
Idx_1425	7:70238518-71238518	0.99	369	-0.00746984	0.0155715	0.631432	7.2131e-156	5.89711e-151	0.99999	0.0230503	-0.03799	GGT_conc	3,6-dihydroxy-2-[3-methoxy-4-(sulfooxy)phenyl]-5-sulfino-3,4-dihydro-2H-1-benzopyran-7-olate
Idx_1802	11:61109750-62109750	0.99	350	-0.00885821	0.0184324	0.630817	2.53557e-152	1.93651e-147	0.99999	0.0272693	-0.0449857	AST_conc	PE(14:0/20:2(11Z,14Z))
Idx_1920	1:96812779-97812779	0.99	422	0.00762571	0.0158587	0.630621	1.88134e-05	1.36657e-05	0.16861	0.0387088	-0.0234574	chol_conc	PGP(22:5(4Z,7Z,10Z,13Z,16Z)/22:6(4Z,7Z,10Z,13Z,16Z,19Z))
Idx_1420	3:59607670-60607670	0.99	870	-0.00780618	0.0162252	0.630435	6.30734e-152	2.35455e-147	0.999979	0.0239952	-0.0396076	ALB_conc	Glycitin
Idx_1892	4:13797998-14797998	0.99	658	-0.00583809	0.0121179	0.629965	4.83376e-152	2.36581e-147	0.999984	0.0179129	-0.0295891	Cirrhosis	TG(16:0/18:1(9Z)/18:2(9Z,12Z))
Idx_77	8:26612733-27612733	0.99	554	-0.0203554	0.0420237	0.628117	6.12696e-05	6.24883e-05	0.326841	0.0620111	-0.102722	CAD	2-Furanmethanethiol
Idx_1487	11:62334317-63334317	0.99	124	0.00426813	0.00880762	0.627964	6.31086e-07	1.2958e-05	0.961157	0.0215311	-0.0129948	trig_conc	Tobramycin
Idx_798	4:186646629-187646629	0.99	681	0.00507758	0.0104627	0.62746	3.54234e-06	2.19703e-05	0.87191	0.0255844	-0.0154292	chol_conc	Leucyl-phenylalanine
Idx_1663	5:140632170-141632170	0.99	286	0.0462805	0.0952034	0.62688	5.07869e-05	0.000227443	0.823306	0.232879	-0.140318	trig_conc	Mangiferin 6''-gallate
Idx_1477	4:186669167-187669167	0.99	672	0.00651875	0.0134059	0.626783	1.20921e-05	3.14787e-05	0.700877	0.0327943	-0.0197568	ALT_conc	Testosterone glucuronide
Idx_137	20:22499622-23499622	0.99	392	-0.00759275	0.0156082	0.626642	7.66635e-16	NA	1	0.0229994	-0.0381849	ALT_conc	Oxaloacetic acid
Idx_322	10:99646313-100646313	0.99	262	-0.00200327	0.00411284	0.626205	1.28815e-16	NA	1	0.00605791	-0.0100644	PD	Ne,Ne dimethyllysine
Idx_326	6:158336560-159336560	0.99	443	-0.00606976	0.01246	0.626158	1.46389e-16	NA	1	0.0183518	-0.0304913	PD	Citrulline
Idx_610	11:43587989-44587989	0.99	403	0.0119812	0.0245666	0.625759	6.0614e-155	4.05234e-150	0.999988	0.0601318	-0.0361693	AD	8-[(Aminomethyl)sulfanyl]-6-sulfanyloctanoic acid; N-(1-Deoxy-1-fructosyl)glycine
Idx_610	11:43587989-44587989	0.99	403	0.0119812	0.0245666	0.625759	6.0614e-155	4.05234e-150	0.999988	0.0601318	-0.0361693	AD	8-[(Aminomethyl)sulfanyl]-6-sulfanyloctanoic acid; N-(1-Deoxy-1-fructosyl)glycine
Idx_1295	10:123088330-124088330	0.99	387	0.00377669	0.00769573	0.623602	2.29729e-06	7.52901e-06	0.76027	0.0188603	-0.0113069	STROKE	3,4,5-trihydroxy-6-{[2-oxo-6-(3-oxobut-1-en-1-yl)-2H-chromen-7-yl]oxy}oxane-2-carboxylic acid
Idx_1554	13:105541962-106541962	0.99	316	-0.00919556	0.0187344	0.623541	4.37619e-05	2.46129e-05	0.0754027	0.0275239	-0.045915	creatinine_conc	TG(10:0/8:0/8:0)
Idx_279	8:9642536-10642536	0.99	1286	-0.0372997	0.0758733	0.622998	0.00122514	0.000511426	0.0165956	0.111412	-0.186011	eBMD	Methylxanthine; Pentonic acid; S-Propyl 1-propanesulfinothioate
Idx_279	8:9642536-10642536	0.99	1286	-0.0372997	0.0758733	0.622998	0.00122514	0.000511426	0.0165956	0.111412	-0.186011	eBMD	Methylxanthine; Pentonic acid; S-Propyl 1-propanesulfinothioate
Idx_279	8:9642536-10642536	0.99	1286	-0.0372997	0.0758733	0.622998	0.00122514	0.000511426	0.0165956	0.111412	-0.186011	eBMD	Methylxanthine; Pentonic acid; S-Propyl 1-propanesulfinothioate
Idx_416	18:65999345-66999345	0.99	297	0.00945193	0.0191903	0.622339	4.96016e-16	NA	1	0.0470649	-0.028161	trig_conc	2,6-Dimethoxy-4-propylphenol
Idx_1835	1:229809403-230809403	0.99	290	-0.00764304	0.0154686	0.621235	2.3459e-16	NA	1	0.0226754	-0.0379615	CKD	SM(d18:1/20:0)
Idx_1554	13:105541962-106541962	0.99	250	-0.00822064	0.0166245	0.62096	1.97641e-05	2.17524e-05	0.363564	0.0243633	-0.0408046	eBMD	TG(10:0/8:0/8:0)
Idx_762	10:128405325-129405325	0.99	401	-0.00873922	0.0176727	0.620951	3.86552e-05	3.12484e-05	0.216077	0.0258993	-0.0433778	eBMD	3-Oxohexadecanoic acid
Idx_893	3:82134053-83134053	0.99	301	-0.00495492	0.0100187	0.620905	2.12908e-152	2.06837e-147	0.999992	0.0146817	-0.0245916	CAD	(R)-3'',7-Dihydroxy-2'',4''-dimethoxyisoflavan
Idx_1240	17:46163850-47163850	0.99	332	-0.0256018	0.0517413	0.620738	5.25793e-05	3.89005e-05	0.176492	0.0758111	-0.127015	ALT_conc	Tadalafil
Idx_258	10:99626295-100626295	0.99	327	0.00507534	0.01024	0.620148	2.29591e-155	2.02742e-150	0.999991	0.0251457	-0.014995	chol_conc	Carnitine
Idx_880	10:96570709-97570709	0.99	502	-0.0153175	0.0308111	0.61909	0.000171972	6.72911e-05	0.0105992	0.0450723	-0.0757073	eBMD	4''-N-desmethylolanzapine
Idx_697	8:132605833-133605833	0.99	479	-0.0145719	0.0292677	0.618566	8.09345e-156	5.43298e-151	0.999988	0.0427928	-0.0719366	AD	N-acetyl zonisamide
Idx_592	2:73123929-74123929	0.99	129	0.0123672	0.0248379	0.618544	4.42249e-05	2.15895e-05	0.0405165	0.0610495	-0.0363152	HDL_conc	Asparaginyl-Valine
Idx_77	8:26612733-27612733	0.99	575	0.0138518	0.0277523	0.617693	5.25587e-06	1.75923e-05	0.765124	0.0682463	-0.0405427	PD	2-Furanmethanethiol
Idx_132	4:101151209-102151209	0.99	434	-0.00720611	0.0144338	0.617601	7.23822e-156	5.23748e-151	0.999989	0.0210841	-0.0354963	ALT_conc	Ethyl isovalerate
Idx_592	2:73123929-74123929	0.99	93	-0.00495634	0.00991628	0.617203	8.48702e-156	2.569e-150	0.999997	0.0144796	-0.0243922	PD	Asparaginyl-Valine
Idx_540	4:186663612-187663612	0.99	501	-0.00227487	0.00454975	0.617076	1.9051e-05	9.23364e-06	0.0390925	0.00664264	-0.0111924	T2D	5-Hydroxy-L-tryptophan
Idx_390	22:19450235-20450235	0.99	380	-0.00572571	0.0114468	0.616933	9.87536e-156	8.12318e-151	0.99999	0.01671	-0.0281614	BIL_conc	3-Dehydroquinate; 5-(Methylthio)-2-[(methylthio)methyl]-2-pentenal
Idx_390	22:19450235-20450235	0.99	380	-0.00572571	0.0114468	0.616933	9.87536e-156	8.12318e-151	0.99999	0.01671	-0.0281614	BIL_conc	3-Dehydroquinate; 5-(Methylthio)-2-[(methylthio)methyl]-2-pentenal
Idx_400	10:120552158-121552158	0.99	442	0.00700343	0.0139967	0.616819	1.30781e-05	9.67981e-06	0.176673	0.0344369	-0.02043	STROKE	1,9-Nonanedithiol
Idx_1800	8:84632271-85632271	0.99	323	0.0130285	0.0260256	0.616651	1.77814e-16	NA	1	0.0640386	-0.0379817	AST_conc	PA(15:0/22:5(4Z,7Z,10Z,13Z,16Z))
Idx_143	4:144046802-145046802	0.99	225	0.00916743	0.0182778	0.615976	1.98991e-15	NA	1	0.0449919	-0.026657	HDL_conc	Aspartate
Idx_326	6:158336560-159336560	0.99	606	-0.0145276	0.0289284	0.615534	8.19146e-05	3.63878e-05	0.0243757	0.0421721	-0.0712272	creatinine_conc	Citrulline
Idx_1802	11:61109750-62109750	0.99	350	0.00907715	0.0180652	0.61534	1.13358e-05	1.72812e-05	0.511847	0.044485	-0.0263307	creatinine_conc	PE(14:0/20:2(11Z,14Z))
Idx_733	1:164360142-165360142	0.99	308	-0.00879488	0.0175008	0.615287	1.85865e-06	1.44282e-05	0.8975	0.0255067	-0.0430965	Telomere	L-cis-Cyclo(aspartylphenylalanyl)
Idx_944	21:26126206-27126206	0.99	486	-0.00850196	0.0169092	0.615105	3.13916e-05	2.40091e-05	0.191047	0.0246401	-0.0416441	HDL_conc	Dehydrophytosphingosine
Idx_321	4:186657267-187657267	0.99	511	-0.00696159	0.0138426	0.615028	8.99037e-06	1.88841e-05	0.634016	0.02017	-0.0340932	CKD	(¬±)-3-Hydroxynonanoic acid
Idx_1769	10:7737906-8737906	0.99	393	0.00985539	0.0195916	0.614934	8.11558e-05	3.57721e-05	0.0232872	0.0482548	-0.0285441	eBMD	C26 Cer
Idx_561	8:17772635-18772635	0.99	958	-0.00411025	0.00817067	0.61493	2.52507e-05	2.07487e-05	0.223612	0.0119043	-0.0201248	AST_conc	5-Acetylamino-6-formylamino-3-methyluracil
Idx_1847	11:61057803-62057803	0.99	276	0.00286317	0.00568593	0.614575	5.24243e-17	NA	1	0.0140076	-0.00828125	Cirrhosis	PG(18:0/18:0)
Idx_400	10:120552158-121552158	0.99	421	-0.0151455	0.0300514	0.614271	0.000157788	8.10809e-05	0.0516483	0.0437553	-0.0740463	eBMD	1,9-Nonanedithiol
Idx_638	7:50154716-51154716	0.99	368	0.0170201	0.0337637	0.614195	0.00037856	0.000103942	0.000270499	0.0831969	-0.0491567	eBMD	3-Oxotetradecanoic acid
Idx_277	10:30951864-31951864	0.99	310	0.0109739	0.0217495	0.613869	1.1019e-05	2.47787e-05	0.65654	0.053603	-0.0316552	HDL_conc	Phenylalanine
Idx_1775	6:45633785-46633785	0.99	124	0.00630357	0.0124736	0.613312	1.19879e-05	8.39104e-06	0.153104	0.0307519	-0.0181447	Cirrhosis	DG(20:4(5Z,8Z,11Z,14Z)/22:6(4Z,7Z,10Z,13Z,16Z,19Z)/0:0)
Idx_1609	13:105537782-106537782	0.99	280	-0.00706157	0.0139576	0.612906	2.0004e-152	1.81882e-147	0.999991	0.0202953	-0.0344185	Telomere	TG(8:0/8:0/i-12:0)
Idx_6	1:4453528-5453528	0.99	633	-0.00832211	0.0164142	0.61215	2.95606e-05	2.04561e-05	0.148437	0.0238497	-0.0404939	CKD	Butynal
Idx_1892	4:13797998-14797998	0.99	756	-0.0225794	0.0445058	0.611919	3.05295e-05	5.1569e-05	0.553842	0.0646519	-0.109811	ALT_conc	TG(16:0/18:1(9Z)/18:2(9Z,12Z))
Idx_1892	4:13797998-14797998	0.99	756	0.012093	0.0238304	0.611831	6.59258e-156	3.80827e-151	0.999986	0.0588005	-0.0346145	ALB_conc	TG(16:0/18:1(9Z)/18:2(9Z,12Z))
Idx_1777	2:220071338-221071338	0.99	290	0.00867773	0.0170875	0.611564	4.55332e-16	NA	1	0.0421691	-0.0248137	HDL_conc	PC(14:1(9Z)/15:0)
Idx_1127	20:19251444-20251444	0.99	359	0.0136297	0.0267985	0.611034	9.57484e-05	4.18053e-05	0.0220014	0.0661547	-0.0388953	AST_conc	Cefadroxil
Idx_968	14:73589254-74589254	0.99	205	-0.00351843	0.00690758	0.610501	8.61975e-18	NA	1	0.0100204	-0.0170573	STROKE	Butyl (S)-3-hydroxybutyrate glucoside
Idx_1316	11:17534198-18534198	0.99	231	-0.00845167	0.0165828	0.610286	1.74029e-16	NA	1	0.0240506	-0.0409539	AST_conc	C27:0
Idx_581	21:45131511-46131511	0.99	571	0.00927056	0.0181537	0.609582	7.39118e-16	NA	1	0.0448519	-0.0263107	GGT_conc	N1,N8-Diacetylspermidine
Idx_118	9:72099403-73099403	0.99	406	0.00498422	0.00975067	0.609234	2.31815e-07	5.35409e-06	0.965465	0.0240955	-0.0141271	Cirrhosis	5-Amino-4-imidazolecarboxyamide
Idx_1609	13:105537782-106537782	0.99	278	-0.0191185	0.0373682	0.608913	7.47904e-16	NA	1	0.0541231	-0.0923601	AD	TG(8:0/8:0/i-12:0)
Idx_733	1:164360142-165360142	0.99	285	0.00869777	0.0169906	0.60871	1.97746e-06	1.4579e-05	0.892107	0.0419994	-0.0246039	PD	L-cis-Cyclo(aspartylphenylalanyl)
Idx_217	8:139189876-140189876	0.99	313	0.0120814	0.0235957	0.608641	2.22257e-152	1.94043e-147	0.999991	0.058329	-0.0341663	chol_conc	(-)-trans-Carveol
Idx_588	4:186657267-187657267	0.99	674	-0.00427175	0.00833965	0.608496	1.05361e-05	3.27509e-05	0.747678	0.012074	-0.0206175	ALT_conc	Isoleucyl-Valine
Idx_37	13:53250990-54250990	0.99	352	0.0164647	0.0321058	0.608072	0.00014722	4.52156e-05	0.00113014	0.079392	-0.0464626	eBMD	Hydroxypyridine
Idx_67	8:103845933-104845933	0.99	566	0.0096884	0.0188783	0.607809	1.39802e-05	2.19752e-05	0.524659	0.0466899	-0.0273131	creatinine_conc	N-Acetyl-2,3-dihydro-1H-pyrrole
Idx_322	10:99646313-100646313	0.99	328	-0.00374006	0.00728578	0.607716	5.59893e-05	3.42005e-05	0.101611	0.0105401	-0.0180202	GGT_conc	Ne,Ne dimethyllysine
Idx_400	10:120552158-121552158	0.99	556	0.0117192	0.0227914	0.607115	7.84456e-06	2.77536e-05	0.777445	0.0563903	-0.0329518	ALB_conc	1,9-Nonanedithiol
Idx_1920	1:96812779-97812779	0.99	321	0.00566331	0.0110073	0.6069	1.51444e-05	7.11431e-06	0.0332776	0.0272377	-0.0159111	Cirrhosis	PGP(22:5(4Z,7Z,10Z,13Z,16Z)/22:6(4Z,7Z,10Z,13Z,16Z,19Z))
Idx_525	2:73129177-74129177	0.99	93	-0.00535446	0.0104059	0.606862	7.47899e-156	2.22931e-150	0.999997	0.0150412	-0.0257501	PD	N-Desmethylaminopyrine
Idx_1775	6:45633785-46633785	0.99	133	-0.0105556	0.0204922	0.60648	2.9706e-05	1.84102e-05	0.106622	0.0296091	-0.0507204	creatinine_conc	DG(20:4(5Z,8Z,11Z,14Z)/22:6(4Z,7Z,10Z,13Z,16Z,19Z)/0:0)
Idx_1556	3:73232656-74232656	0.99	457	-0.00772691	0.0149881	0.606178	4.03883e-06	1.55901e-05	0.795585	0.0216497	-0.0371035	BIL_conc	Tauroursodeoxycholic acid
Idx_217	8:139189876-140189876	0.99	313	-0.0113529	0.0220138	0.606052	3.26729e-156	2.95411e-151	0.999991	0.0317942	-0.0545001	creatinine_conc	(-)-trans-Carveol
Idx_1133	7:149997420-150997420	0.99	417	-0.0134635	0.0260962	0.605913	4.66513e-06	1.77444e-05	0.792621	0.0376852	-0.0646121	CKD	6-O-Acetylaustroinulin
Idx_1851	11:122301318-123301318	0.99	489	0.0123615	0.0238717	0.604578	7.69865e-05	3.19587e-05	0.0159989	0.05915	-0.0344271	AST_conc	DG(11D5/13D5/0:0)
Idx_1663	5:140632170-141632170	0.99	286	0.0354484	0.0684232	0.604406	7.4693e-05	0.00015024	0.619078	0.169558	-0.0986612	ALT_conc	Mangiferin 6''-gallate
Idx_365	1:46898496-47898496	0.99	432	0.00824094	0.015879	0.603771	3.79731e-06	2.88504e-05	0.895284	0.0393637	-0.0228818	AST_conc	Citronellyl formate
Idx_472	1:111924077-112924077	0.99	466	0.03903	0.0750519	0.603036	4.88825e-05	7.91541e-05	0.536864	0.186132	-0.108072	BIL_conc	(2R,2''S)-Isobuteine
Idx_1240	17:46163850-47163850	0.99	332	0.065711	0.126037	0.602113	0.000303833	0.000187086	0.10437	0.312743	-0.181321	creatinine_conc	Tadalafil
Idx_958	8:5201247-6201247	0.99	1658	0.0099076	0.0189441	0.600981	3.01797e-06	2.73566e-05	0.912156	0.0470381	-0.0272229	trig_conc	{2-hydroxy-5-[(2E)-3-phenylprop-2-enoyl]phenyl}oxidanesulfonic acid
Idx_1123	19:48706462-49706462	0.99	240	0.00249057	0.00475793	0.600656	1.36765e-154	1.76858e-149	0.999994	0.0118161	-0.00683497	ALB_conc	2-(3,4-dimethoxyphenyl)-5,7,8-trihydroxy-3-methoxy-3,4-dihydro-2H-1-benzopyran-4-one
Idx_1851	11:122301318-123301318	0.99	414	-0.00808122	0.0154286	0.600429	7.90943e-06	1.34907e-05	0.557681	0.0221588	-0.0383212	Telomere	DG(11D5/13D5/0:0)
Idx_559	8:17772466-18772466	0.99	958	-0.0115362	0.0220114	0.600208	2.53776e-05	2.14738e-05	0.237287	0.0316061	-0.0546786	AST_conc	Chorismate
Idx_880	10:96570709-97570709	0.99	666	0.0154514	0.0294282	0.599545	0.000113212	5.65713e-05	0.0453672	0.0731307	-0.0422278	ALB_conc	4''-N-desmethylolanzapine
Idx_612	7:5874859-6874859	0.99	319	0.0261718	0.0496313	0.597968	8.35368e-05	8.86527e-05	0.346043	0.123449	-0.0711055	ALT_conc	6-(2-amino-2-carboxyethyl)-4-hydroxybenzothiazole
Idx_299	10:30128014-31128014	0.99	394	0.00506303	0.00955957	0.596369	2.80849e-152	1.87381e-147	0.999988	0.0237998	-0.0136737	Cirrhosis	Methyl beta-naphthyl ketone
Idx_635	6:101363241-102363241	0.99	344	0.00973202	0.0183363	0.595592	2.50352e-152	1.98159e-147	0.99999	0.0456712	-0.0262072	GGT_conc	Equol
Idx_467	20:12466440-13466440	0.99	522	-0.0259296	0.0488205	0.595335	4.2218e-05	4.54252e-05	0.352684	0.0697585	-0.121618	AST_conc	2-Chloro-5-methylmaleylacetate
Idx_324	12:109302872-110302872	0.99	553	0.00954467	0.0179538	0.594987	2.3943e-15	NA	1	0.0447341	-0.0256448	creatinine_conc	Indole-3-acetate
Idx_132	4:101151209-102151209	0.99	364	-0.00536744	0.0100963	0.594986	5.48867e-06	6.06464e-06	0.36545	0.0144213	-0.0251562	STROKE	Ethyl isovalerate
Idx_1922	3:39357378-40357378	0.99	242	-0.019655	0.0369513	0.594784	2.37166e-07	5.74217e-05	0.996705	0.0527695	-0.0920795	AD	Everolimus
Idx_1599	1:242066422-243066422	0.99	536	0.0184061	0.0346026	0.594776	5.98491e-05	4.88696e-05	0.2207	0.0862271	-0.049415	creatinine_conc	Isolariciresinol 9-O-beta-D-glucoside
Idx_1492	13:110601671-111601671	0.99	376	-0.0185659	0.0348885	0.594623	4.49422e-156	2.58245e-151	0.999986	0.0498156	-0.0869473	AD	TG(8:0/8:0/8:0)
Idx_1281	13:83471104-84471104	0.99	332	-0.00842498	0.0158095	0.5941	9.7249e-06	1.24384e-05	0.434305	0.0225617	-0.0394117	ALT_conc	Acetyl tributyl citrate
Idx_1754	5:146555436-147555436	0.99	258	-0.00411647	0.00771898	0.593832	1.88755e-152	1.75629e-147	0.999991	0.0110127	-0.0192457	STROKE	Campesteryl alpha-linolenate
Idx_1011	15:47253587-48253587	0.99	446	0.0127618	0.0239287	0.593807	1.47624e-05	2.13194e-05	0.488663	0.0596621	-0.0341385	creatinine_conc	(S)-a-Amino-2,5-dihydro-5-oxo-4-isoxazolepropanoic acid N2-glucoside
Idx_1240	17:46163850-47163850	0.99	229	0.0468687	0.0878139	0.59353	0.000255967	0.00011858	0.0308808	0.218984	-0.125247	eBMD	Tadalafil
Idx_143	4:144046802-145046802	0.99	225	-0.0157974	0.0295213	0.592567	4.47574e-05	2.76915e-05	0.106032	0.0420643	-0.0736591	BIL_conc	Aspartate
Idx_299	10:30128014-31128014	0.99	463	0.00909291	0.0169581	0.591821	7.92427e-16	NA	1	0.0423308	-0.0241449	BIL_conc	Methyl beta-naphthyl ketone
Idx_996	6:46107889-47107889	0.99	271	-0.00991082	0.0184727	0.591605	7.30925e-05	2.98488e-05	0.014335	0.0262957	-0.0461173	creatinine_conc	Hydroxyethylpromethazine
Idx_1394	3:53812553-54812553	0.99	576	0.00968026	0.0180397	0.591537	8.76716e-06	2.60585e-05	0.736538	0.045038	-0.0256775	trig_conc	{11,15-dimethoxy-13-oxo-6,8,20-trioxapentacyclo[10.8.0.0¬≤,‚Åπ.0¬≥,‚Å∑.0¬π‚Å¥,¬π‚Åπ]icosa-1(12),2(9),10,14,16,18-hexaen-4-yl}oxidanesulfonic acid
Idx_284	6:50992862-51992862	0.99	442	0.00316707	0.00589682	0.591211	3.21183e-152	2.5717e-147	0.99999	0.0147248	-0.0083907	Cirrhosis	Homocysteinesulfinic acid
Idx_1171	3:30334565-31334565	0.99	408	-0.014895	0.0277257	0.591111	4.3951e-05	3.18705e-05	0.16788	0.0394474	-0.0692374	CKD	Deferasirox
Idx_472	1:111924077-112924077	0.99	406	-0.030681	0.0570403	0.590658	9.81511e-157	6.50916e-152	0.999988	0.081118	-0.14248	AD	(2R,2''S)-Isobuteine
Idx_697	8:132605833-133605833	0.99	447	-0.00432395	0.00803757	0.5906	3.18299e-152	1.9174e-147	0.999987	0.0114297	-0.0200776	STROKE	N-acetyl zonisamide
Idx_1769	10:7737906-8737906	0.99	492	-0.0105555	0.0196185	0.590552	4.31185e-05	3.43406e-05	0.209256	0.0278968	-0.0490077	creatinine_conc	C26 Cer
Idx_1754	5:146555436-147555436	0.99	257	0.00583044	0.0108328	0.590426	1.56881e-16	NA	1	0.0270628	-0.0154019	CAD	Campesteryl alpha-linolenate
Idx_254	14:98024232-99024232	0.99	434	-0.136557	0.253629	0.590293	3.17408e-152	2.06014e-147	0.999988	0.360556	-0.63367	Telomere	Propionylcholine
Idx_958	8:5201247-6201247	0.99	1658	-0.0082866	0.0153906	0.590288	1.99863e-156	4.57104e-152	0.999965	0.021879	-0.0384522	chol_conc	{2-hydroxy-5-[(2E)-3-phenylprop-2-enoyl]phenyl}oxidanesulfonic acid
Idx_1554	13:105541962-106541962	0.99	316	0.00810638	0.0150558	0.590285	5.08124e-07	1.52014e-05	0.973335	0.0376157	-0.0214029	AST_conc	TG(10:0/8:0/8:0)
Idx_826	7:3960462-4960462	0.99	463	0.00415136	0.00770938	0.590245	2.9768e-06	4.92381e-06	0.545463	0.0192618	-0.010959	Cirrhosis	Cladribine
Idx_798	4:186646629-187646629	0.99	681	0.00667651	0.0123886	0.589939	5.83909e-06	3.02607e-05	0.846991	0.0309582	-0.0176051	GGT_conc	Leucyl-phenylalanine
Idx_638	7:50154716-51154716	0.99	429	-0.00937232	0.0173901	0.589925	4.27082e-05	2.78153e-05	0.124681	0.0247123	-0.0434569	chol_conc	3-Oxotetradecanoic acid
Idx_1071	15:33184679-34184679	0.99	641	0.125911	0.233377	0.589529	2.86007e-05	0.00033709	0.932384	0.58333	-0.331508	ALT_conc	3b,15b,17a-Trihydroxy-pregnenone
Idx_1769	10:7737906-8737906	0.99	492	-0.0106011	0.0195636	0.587902	5.20906e-05	3.14823e-05	0.0980064	0.0277435	-0.0489457	trig_conc	C26 Cer
Idx_1127	20:19251444-20251444	0.99	359	0.0205767	0.037889	0.587076	0.000258484	0.000120685	0.0322096	0.0948393	-0.0536858	ALB_conc	Cefadroxil
Idx_778	3:149604445-150604445	0.99	425	0.0157764	0.0290407	0.586957	0.000112278	5.25115e-05	0.0325037	0.0726961	-0.0411434	ALB_conc	Ferulic acid 4-sulfate
Idx_1316	11:17534198-18534198	0.99	231	-0.0152836	0.0281216	0.586798	4.68952e-05	2.68372e-05	0.0805687	0.0398347	-0.0704019	creatinine_conc	C27:0
Idx_1581	9:139403352-140403352	0.99	71	0.0173973	0.0319958	0.586623	8.82388e-06	2.31916e-05	0.703591	0.0801091	-0.0453146	HDL_conc	Telmisartan
Idx_324	12:109302872-110302872	0.99	422	0.017561	0.0322618	0.586216	5.79666e-05	4.00188e-05	0.147482	0.0807941	-0.0456721	eBMD	Indole-3-acetate
Idx_893	3:82134053-83134053	0.99	386	-0.00684525	0.0125413	0.585193	8.62511e-06	1.82338e-05	0.636192	0.0177357	-0.0314262	Telomere	(R)-3'',7-Dihydroxy-2'',4''-dimethoxyisoflavan
Idx_349	10:96008011-97008011	0.99	241	-0.00433381	0.00793804	0.585097	1.69839e-152	2.03613e-147	0.999993	0.0112248	-0.0198924	PD	beta-O-Methylynephrine
Idx_1757	20:12466089-13466089	0.99	470	0.0240163	0.0438889	0.584237	3.4331e-15	NA	1	0.110038	-0.0620059	AD	Ceramide (d18:1/25:0)
Idx_93	7:78029716-79029716	0.99	543	-0.0105488	0.0192661	0.584015	3.88139e-05	3.52933e-05	0.27144	0.0272128	-0.0483103	HDL_conc	5-Hydroxypentanoic acid
Idx_279	8:9642536-10642536	0.99	1523	-0.0359479	0.0656359	0.583908	0.000751163	0.000312198	0.0161262	0.0926985	-0.164594	HDL_conc	Methylxanthine; Pentonic acid; S-Propyl 1-propanesulfinothioate
Idx_279	8:9642536-10642536	0.99	1523	-0.0359479	0.0656359	0.583908	0.000751163	0.000312198	0.0161262	0.0926985	-0.164594	HDL_conc	Methylxanthine; Pentonic acid; S-Propyl 1-propanesulfinothioate
Idx_279	8:9642536-10642536	0.99	1523	-0.0359479	0.0656359	0.583908	0.000751163	0.000312198	0.0161262	0.0926985	-0.164594	HDL_conc	Methylxanthine; Pentonic acid; S-Propyl 1-propanesulfinothioate
Idx_638	7:50154716-51154716	0.99	429	0.0125887	0.022976	0.583756	0.000202495	5.51336e-05	0.000239912	0.0576216	-0.0324442	HDL_conc	3-Oxotetradecanoic acid
Idx_1777	2:220071338-221071338	0.99	250	0.00427757	0.00780126	0.583473	7.31193e-17	NA	1	0.019568	-0.0110129	Cirrhosis	PC(14:1(9Z)/15:0)
Idx_697	8:132605833-133605833	0.99	537	0.00920163	0.0167511	0.582789	1.84819e-05	3.15784e-05	0.558365	0.0420338	-0.0236305	chol_conc	N-acetyl zonisamide
Idx_1920	1:96812779-97812779	0.99	309	0.00669438	0.0121854	0.582748	2.47712e-155	2.36131e-150	0.999992	0.0305778	-0.0171891	PD	PGP(22:5(4Z,7Z,10Z,13Z,16Z)/22:6(4Z,7Z,10Z,13Z,16Z,19Z))
Idx_1872	9:102644595-103644595	0.99	321	-0.008319	0.0151209	0.582207	8.53675e-17	7.30881e-11	0.999999	0.0213181	-0.037956	ALT_conc	Solacauline
Idx_880	10:96570709-97570709	0.99	666	0.0177231	0.0322108	0.582167	0.000129495	6.71634e-05	0.0538474	0.0808564	-0.0454101	GGT_conc	4''-N-desmethylolanzapine
Idx_1687	5:16909326-17909326	0.99	216	0.0143208	0.0260137	0.58197	3.31962e-15	NA	1	0.0653076	-0.0366661	AD	D-Urobilinogen
Idx_1548	7:132235620-133235620	0.99	337	-0.00475396	0.00863555	0.581969	3.30322e-06	4.17464e-06	0.428792	0.0121717	-0.0216796	Cirrhosis	7alpha-1(10->19)-Abeo-7-acetoxyobacun-9(11)-ene
Idx_93	7:78029716-79029716	0.99	465	-0.00605732	0.0109885	0.581469	1.50202e-16	NA	1	0.0154802	-0.0275948	PD	5-Hydroxypentanoic acid
Idx_367	19:48795820-49795820	0.99	202	-0.0507453	0.0920383	0.581394	9.31917e-05	0.000139974	0.505552	0.12965	-0.23114	HDL_conc	Phosphoserine
Idx_826	7:3960462-4960462	0.99	443	0.00755352	0.0136402	0.579738	1.05149e-05	1.77679e-05	0.55399	0.0342884	-0.0191813	CAD	Cladribine
Idx_996	6:46107889-47107889	0.99	239	0.00683306	0.0123375	0.579684	5.21843e-06	1.65385e-05	0.752357	0.0310145	-0.0173484	CKD	Hydroxyethylpromethazine
Idx_1847	11:61057803-62057803	0.99	271	0.00627598	0.0113304	0.579644	1.69976e-15	NA	1	0.0284836	-0.0159317	CKD	PG(18:0/18:0)
Idx_137	20:22499622-23499622	0.99	332	0.00513993	0.00927378	0.579413	1.35674e-05	5.61389e-06	0.0156596	0.0233165	-0.0130367	T2D	Oxaloacetic acid
Idx_792	11:8323846-9323846	0.99	606	0.0115375	0.020802	0.579144	1.15114e-05	2.2906e-05	0.615282	0.0523095	-0.0292344	AST_conc	2-hydroxy-3-[4-hydroxy-3-(sulfooxy)phenyl]propanoic acid
Idx_77	8:26612733-27612733	0.99	713	0.0158336	0.0284717	0.578131	5.25172e-152	2.42073e-147	0.999983	0.0716381	-0.0399709	chol_conc	2-Furanmethanethiol
Idx_37	13:53250990-54250990	0.99	451	0.0123112	0.0221094	0.577642	4.14879e-05	2.61151e-05	0.112138	0.0556455	-0.0310231	BIL_conc	Hydroxypyridine
Idx_467	20:12466440-13466440	0.99	432	0.0213044	0.0382046	0.577091	2.3638e-05	2.73943e-05	0.388203	0.0961855	-0.0535767	CAD	2-Chloro-5-methylmaleylacetate
Idx_269	4:82471378-83471378	0.99	289	-0.0142698	0.0255887	0.577076	3.5093e-05	1.99524e-05	0.078606	0.035884	-0.0644236	Telomere	Amino-dideoxy-hexose
Idx_1300	5:8028293-9028293	0.99	437	0.0115332	0.0206755	0.576967	5.4866e-16	NA	1	0.0520571	-0.0289908	AST_conc	3,4-Dimethyl-5-pentyl-2-furanpentadecanoic acid
Idx_1922	3:39357378-40357378	0.99	202	0.00888642	0.0158955	0.576126	1.45571e-05	1.0119e-05	0.150267	0.0400416	-0.0222688	CAD	Everolimus
Idx_21	8:101791305-102791305	0.99	260	-0.0193363	0.0345504	0.575715	6.99586e-05	4.18207e-05	0.0943626	0.0483824	-0.0870549	eBMD	Hydroxybutynal
Idx_1704	7:100935617-101935617	0.99	511	-0.00464724	0.00829918	0.575504	7.80746e-17	NA	1	0.0116191	-0.0209136	STROKE	Pentosan Polysulfate
Idx_254	14:98024232-99024232	0.99	420	0.0198076	0.035327	0.575007	1.54143e-157	1.08725e-152	0.999989	0.0890486	-0.0494334	Cirrhosis	Propionylcholine
Idx_996	6:46107889-47107889	0.99	228	-0.00780247	0.0139124	0.574914	2.65378e-05	1.67251e-05	0.11258	0.0194658	-0.0350707	eBMD	Hydroxyethylpromethazine
Idx_1265	6:8791087-9791087	0.99	346	-0.0117412	0.020903	0.574321	2.70081e-05	3.18392e-05	0.396291	0.0292286	-0.052711	chol_conc	Sulfasalazine
Idx_1420	3:59607670-60607670	0.99	764	0.00677122	0.0120532	0.574269	2.97495e-05	1.22224e-05	0.0149323	0.0303956	-0.0168531	T2D	Glycitin
Idx_540	4:186663612-187663612	0.99	672	-0.00419398	0.00745895	0.573928	9.45037e-06	3.26136e-05	0.771994	0.0104256	-0.0188135	ALT_conc	5-Hydroxy-L-tryptophan
Idx_1540	6:61885314-62885314	0.99	230	0.0043718	0.00776351	0.573352	1.6124e-152	2.56347e-147	0.999995	0.0195883	-0.0108447	STROKE	10,12-Tritriacontanedione
Idx_1851	11:122301318-123301318	0.99	489	0.0130764	0.0232176	0.573291	4.98027e-05	3.00884e-05	0.0978815	0.0585829	-0.0324301	BIL_conc	DG(11D5/13D5/0:0)
Idx_1510	11:61057826-62057826	0.99	264	-0.00834792	0.0148185	0.573199	9.7029e-06	1.1285e-05	0.389898	0.0206963	-0.0373921	PD	LysoPE(0:0/18:2(9Z,12Z))
Idx_472	1:111924077-112924077	0.99	466	-0.0338132	0.0599208	0.572551	2.47837e-05	4.21317e-05	0.556369	0.0836315	-0.151258	trig_conc	(2R,2''S)-Isobuteine
Idx_67	8:103845933-104845933	0.99	566	0.0228697	0.0404413	0.571731	0.000222225	7.98562e-05	0.00538895	0.102135	-0.0563952	HDL_conc	N-Acetyl-2,3-dihydro-1H-pyrrole
Idx_1892	4:13797998-14797998	0.99	622	0.0104664	0.018501	0.571585	1.67539e-156	8.05217e-152	0.999983	0.0467284	-0.0257957	PD	TG(16:0/18:1(9Z)/18:2(9Z,12Z))
Idx_349	10:96008011-97008011	0.99	358	-0.00871777	0.0153935	0.571171	4.27227e-05	1.87729e-05	0.0228603	0.0214535	-0.038889	ALB_conc	beta-O-Methylynephrine
Idx_1487	11:62334317-63334317	0.99	87	-0.00398084	0.00702713	0.571056	2.2809e-06	7.48289e-06	0.760507	0.00979232	-0.017754	CAD	Tobramycin
Idx_1842	11:61097972-62097972	0.99	280	0.157561	0.278092	0.571	1.98425e-152	1.86847e-147	0.999992	0.702621	-0.387499	CAD	PC(15:0/20:4(5Z,8Z,11Z,14Z))
Idx_905	11:61097972-62097972	0.99	283	-0.0185226	0.0326906	0.570984	8.26202e-17	NA	1	0.045551	-0.0825962	CKD	Arachidonic acid
Idx_854	8:10092278-11092278	0.99	1106	-0.00619058	0.0109251	0.57096	2.56214e-06	1.26504e-05	0.839499	0.0152226	-0.0276038	PD	Procaterol
Idx_349	10:96008011-97008011	0.99	358	0.00636985	0.0112394	0.570888	4.81198e-15	NA	1	0.0283991	-0.0156594	HDL_conc	beta-O-Methylynephrine
Idx_525	2:73129177-74129177	0.99	92	0.00852502	0.0150272	0.570508	1.04113e-05	6.42083e-06	0.104913	0.0379784	-0.0209284	T2D	N-Desmethylaminopyrine
Idx_140	5:148334301-149334301	0.99	476	0.020287	0.0357209	0.570082	1.95986e-05	3.43205e-05	0.567967	0.0902999	-0.049726	GGT_conc	1-Methylpyrrolo[1,2-a]pyrazine
Idx_1754	5:146555436-147555436	0.99	253	0.0105306	0.0185236	0.569698	2.54529e-05	2.12362e-05	0.230699	0.0468369	-0.0257757	eBMD	Campesteryl alpha-linolenate
Idx_93	7:78029716-79029716	0.99	474	-0.00757212	0.0133159	0.569593	2.11107e-05	1.51679e-05	0.163984	0.0185271	-0.0336714	CKD	5-Hydroxypentanoic acid
Idx_322	10:99646313-100646313	0.99	255	0.00382932	0.00673253	0.569506	5.51907e-05	2.80713e-05	0.0492878	0.0170251	-0.00936643	eBMD	Ne,Ne dimethyllysine
Idx_1316	11:17534198-18534198	0.99	172	-0.00881763	0.0155025	0.569499	4.41885e-06	1.23685e-05	0.720892	0.0215672	-0.0392024	PD	C27:0
Idx_253	10:99652055-100652055	0.99	330	0.00338627	0.00594757	0.569116	0.000115681	3.06597e-05	0.000161263	0.0150435	-0.00827096	HDL_conc	Methyl-Lys
Idx_299	10:30128014-31128014	0.99	360	0.0407639	0.0715335	0.568774	0.00125646	0.000786067	0.10995	0.18097	-0.0994417	eBMD	Methyl beta-naphthyl ketone
Idx_1281	13:83471104-84471104	0.99	332	-0.00914394	0.0160304	0.568398	4.87033e-06	1.66909e-05	0.770443	0.0222757	-0.0405636	chol_conc	Acetyl tributyl citrate
Idx_1011	15:47253587-48253587	0.99	352	-0.00928919	0.0162828	0.568344	1.06376e-06	1.13174e-05	0.925114	0.022625	-0.0412034	CAD	(S)-a-Amino-2,5-dihydro-5-oxo-4-isoxazolepropanoic acid N2-glucoside
Idx_1802	11:61109750-62109750	0.99	285	0.00757315	0.0132733	0.5683	7.30004e-16	NA	1	0.0335888	-0.0184425	CKD	PE(14:0/20:2(11Z,14Z))
Idx_1723	20:12458687-13458687	0.99	436	0.0128061	0.0224403	0.568221	3.24402e-156	2.46778e-151	0.99999	0.056789	-0.0311769	PD	C22 Cer
Idx_1477	4:186669167-187669167	0.99	672	0.00834749	0.014626	0.568183	3.47154e-05	3.01651e-05	0.249795	0.0370144	-0.0203195	HDL_conc	Testosterone glucuronide
Idx_217	8:139189876-140189876	0.99	313	-0.012965	0.0226585	0.567193	6.0204e-17	NA	1	0.0314457	-0.0573756	BIL_conc	(-)-trans-Carveol
Idx_588	4:186657267-187657267	0.99	674	-0.00419836	0.00733602	0.567123	8.58189e-16	NA	1	0.0101802	-0.0185769	AST_conc	Isoleucyl-Valine
Idx_140	5:148334301-149334301	0.99	380	-0.0122203	0.0213488	0.567043	3.27619e-156	2.197e-151	0.999988	0.0296234	-0.054064	CKD	1-Methylpyrrolo[1,2-a]pyrazine
Idx_258	10:99626295-100626295	0.99	286	0.00899566	0.0157141	0.567012	4.27149e-05	2.19859e-05	0.052037	0.0397953	-0.021804	Telomere	Carnitine
Idx_613	1:75373384-76373384	0.99	339	0.00871507	0.0151976	0.566341	7.56178e-06	1.4165e-05	0.593454	0.0385024	-0.0210723	creatinine_conc	15(R)-hydroperoxy-EPE
Idx_1723	20:12458687-13458687	0.99	432	-0.018984	0.0331007	0.56629	2.45278e-05	2.4221e-05	0.311221	0.0458933	-0.0838614	CAD	C22 Cer
Idx_1127	20:19251444-20251444	0.99	306	-0.0101108	0.0176268	0.566237	2.21036e-152	2.13139e-147	0.999992	0.0244378	-0.0446593	Telomere	Cefadroxil
Idx_968	14:73589254-74589254	0.99	223	-0.0329528	0.0573893	0.565834	0.000313591	0.000165877	0.0586903	0.0795303	-0.145436	AD	Butyl (S)-3-hydroxybutyrate glucoside
Idx_365	1:46898496-47898496	0.99	303	-0.0157238	0.0273742	0.565694	8.74741e-05	2.99314e-05	0.00347249	0.0379295	-0.0693772	eBMD	Citronellyl formate
Idx_1807	11:61097972-62097972	0.99	349	0.0669794	0.116581	0.565608	7.10465e-05	0.000140542	0.613195	0.295478	-0.161519	ALT_conc	PA(16:0/22:5(4Z,7Z,10Z,13Z,16Z))
Idx_322	10:99646313-100646313	0.99	328	-0.004188	0.0072788	0.565041	6.56558e-05	2.69132e-05	0.0147061	0.0100784	-0.0184544	ALB_conc	Ne,Ne dimethyllysine
Idx_258	10:99626295-100626295	0.99	260	-0.00517507	0.00897862	0.56436	1.05215e-16	NA	1	0.012423	-0.0227732	PD	Carnitine
Idx_889	3:49832697-50832697	0.99	157	-0.0155033	0.0268799	0.5641	5.2715e-05	2.65045e-05	0.0467115	0.0371814	-0.068188	T2D	Acetylglucosamine sulfate
Idx_321	4:186657267-187657267	0.99	674	0.00830068	0.0143363	0.562591	4.94562e-152	3.06378e-147	0.999987	0.0363999	-0.0197985	chol_conc	(¬±)-3-Hydroxynonanoic acid
Idx_118	12:3343312-4343312	0.99	254	-0.0131494	0.0226946	0.562315	0.000107278	4.5967e-05	0.0196055	0.031332	-0.0576307	ALT_conc	5-Amino-4-imidazolecarboxyamide
Idx_697	8:132605833-133605833	0.99	432	0.00939375	0.016209	0.562226	2.24739e-05	2.05535e-05	0.274203	0.0411634	-0.0223759	eBMD	N-acetyl zonisamide
Idx_935	12:20862819-21862819	0.99	332	0.0128614	0.0221877	0.562142	0.000121742	4.00197e-05	0.00234964	0.0563494	-0.0306265	HDL_conc	13-L-Hydroperoxylinoleic acid
Idx_367	19:48795820-49795820	0.99	202	-0.0450072	0.0773501	0.560659	7.86852e-05	0.000103743	0.448172	0.106599	-0.196613	BIL_conc	Phosphoserine
Idx_140	5:148334301-149334301	0.99	368	0.0104151	0.0178819	0.560273	7.35188e-156	5.06121e-151	0.999988	0.0454636	-0.0246334	PD	1-Methylpyrrolo[1,2-a]pyrazine
Idx_798	4:186646629-187646629	0.99	681	0.00572831	0.00983268	0.560177	5.03852e-152	2.0612e-147	0.99998	0.0250004	-0.0135438	BIL_conc	Leucyl-phenylalanine
Idx_1716	16:89208037-90208037	0.99	872	-0.0316722	0.054334	0.559949	0.000487882	0.00015987	0.00227524	0.0748225	-0.138167	creatinine_conc	Goshonoside F6
Idx_56	4:178886945-179886945	0.99	417	0.0118946	0.0203681	0.559234	5.78284e-05	2.55928e-05	0.023849	0.0518161	-0.028027	HDL_conc	D-Glyceric acid
Idx_1556	3:73232656-74232656	0.99	435	0.0072861	0.0124673	0.558939	3.13325e-152	2.11635e-147	0.999988	0.031722	-0.0171498	Telomere	Tauroursodeoxycholic acid
Idx_1767	1:229809403-230809403	0.99	362	-0.0108142	0.0184983	0.558815	2.60044e-152	1.87941e-147	0.999989	0.0254425	-0.0470709	AST_conc	SM(d18:1/14:0)
Idx_1554	13:105541962-106541962	0.99	316	0.0076163	0.0130121	0.558329	2.40372e-16	NA	1	0.03312	-0.0178874	GGT_conc	TG(10:0/8:0/8:0)
Idx_693	6:11806767-12806767	0.99	399	-0.0216721	0.037	0.558055	3.98934e-06	2.39332e-05	0.867617	0.0508479	-0.094192	AST_conc	C16:2
Idx_1071	15:33184679-34184679	0.99	641	-0.0308328	0.052571	0.55754	4.64781e-152	2.08189e-147	0.999982	0.0722063	-0.133872	BIL_conc	3b,15b,17a-Trihydroxy-pregnenone
Idx_1788	20:12459094-13459094	0.99	434	0.00904727	0.0153501	0.555597	1.72981e-07	5.99232e-06	0.976971	0.0391335	-0.021039	STROKE	DG(18:4(6Z,9Z,12Z,15Z)/24:1(15Z)/0:0)
Idx_6	1:4453528-5453528	0.99	609	-0.00435521	0.00738405	0.555316	2.34573e-16	NA	1	0.0101175	-0.0188279	STROKE	Butynal
Idx_140	5:148334301-149334301	0.99	476	-0.0218211	0.0369281	0.554582	4.22158e-05	3.69067e-05	0.252686	0.050558	-0.0942002	HDL_conc	1-Methylpyrrolo[1,2-a]pyrazine
Idx_299	10:30128014-31128014	0.99	400	-0.0241409	0.0408123	0.554178	3.18891e-156	1.98769e-151	0.999987	0.0558512	-0.104133	AD	Methyl beta-naphthyl ketone
Idx_140	5:148334301-149334301	0.99	410	0.0114841	0.019406	0.553998	5.19868e-16	3.85459e-10	0.999999	0.0495198	-0.0265517	Telomere	1-Methylpyrrolo[1,2-a]pyrazine
Idx_1554	13:105541962-106541962	0.99	280	0.0184227	0.0311286	0.553967	4.07409e-15	NA	1	0.0794347	-0.0425893	AD	TG(10:0/8:0/8:0)
Idx_1071	15:33184679-34184679	0.99	539	0.0340262	0.0572947	0.552592	3.88057e-152	1.90135e-147	0.999984	0.146324	-0.0782714	CAD	3b,15b,17a-Trihydroxy-pregnenone
Idx_1492	13:110601671-111601671	0.99	345	-0.0141214	0.0237654	0.55238	7.90044e-05	3.18572e-05	0.0131398	0.0324589	-0.0607016	eBMD	TG(8:0/8:0/8:0)
Idx_400	10:120552158-121552158	0.99	441	-0.0131109	0.0220619	0.552326	6.35185e-05	4.03536e-05	0.115476	0.0301305	-0.0563523	T2D	1,9-Nonanedithiol
Idx_540	4:186663612-187663612	0.99	509	0.00365798	0.00615202	0.552112	7.66579e-06	1.79464e-05	0.66927	0.0157159	-0.00839998	CKD	5-Hydroxy-L-tryptophan
Idx_935	12:20862819-21862819	0.99	332	-0.0101614	0.0170861	0.552031	2.32253e-05	3.83813e-05	0.545099	0.0233273	-0.0436502	ALB_conc	13-L-Hydroperoxylinoleic acid
Idx_321	4:186657267-187657267	0.99	674	-0.00938553	0.015765	0.551617	6.96506e-06	2.68489e-05	0.795313	0.0215139	-0.0402849	GGT_conc	(¬±)-3-Hydroxynonanoic acid
Idx_1425	7:70238518-71238518	0.99	369	0.0108688	0.0182417	0.551295	2.69188e-152	2.37289e-147	0.999991	0.0466225	-0.0248849	AST_conc	3,6-dihydroxy-2-[3-methoxy-4-(sulfooxy)phenyl]-5-sulfino-3,4-dihydro-2H-1-benzopyran-7-olate
Idx_118	9:72099403-73099403	0.99	488	0.0167226	0.0280542	0.551121	6.56006e-05	3.24218e-05	0.0430374	0.0717089	-0.0382637	AST_conc	5-Amino-4-imidazolecarboxyamide
Idx_486	19:28726685-29726685	0.99	636	0.0129457	0.0217085	0.550948	2.31945e-05	2.841e-05	0.414258	0.0554944	-0.0296031	creatinine_conc	Vanilpyruvic acid
Idx_1281	13:83471104-84471104	0.99	257	-0.00729911	0.0122396	0.550939	1.35787e-16	NA	1	0.0166904	-0.0312887	PD	Acetyl tributyl citrate
Idx_1922	3:39357378-40357378	0.99	291	-0.0162617	0.027265	0.550888	7.60279e-05	3.55499e-05	0.0324659	0.0371778	-0.0697011	creatinine_conc	Everolimus
Idx_792	11:8323846-9323846	0.99	606	-0.0170354	0.0285436	0.550626	4.38346e-05	3.49084e-05	0.209223	0.03891	-0.0729809	creatinine_conc	2-hydroxy-3-[4-hydroxy-3-(sulfooxy)phenyl]propanoic acid
Idx_143	4:144046802-145046802	0.99	225	-0.0140474	0.0235147	0.550249	2.27031e-05	1.47732e-05	0.124349	0.0320414	-0.0601362	chol_conc	Aspartate
Idx_56	4:178886945-179886945	0.99	417	-0.00889665	0.0148795	0.549898	4.19507e-06	1.79054e-05	0.814759	0.0202672	-0.0380604	trig_conc	D-Glyceric acid
Idx_928	12:20868797-21868797	0.99	330	0.0129235	0.0215958	0.549554	0.000124293	3.86644e-05	0.00130604	0.0552513	-0.0294042	HDL_conc	12(13)Ep-9-KODE
Idx_984	19:48708978-49708978	0.99	240	0.00613811	0.0102469	0.549159	2.16625e-15	NA	1	0.026222	-0.0139458	ALB_conc	1,5-Dihydroxy-3-methoxy-2-prenylxanthone
Idx_118	12:3343312-4343312	0.99	208	0.00892026	0.0148878	0.549062	2.00609e-05	2.19518e-05	0.360789	0.0381003	-0.0202598	eBMD	5-Amino-4-imidazolecarboxyamide
Idx_1300	5:8028293-9028293	0.99	437	0.0205138	0.0341885	0.548493	2.78088e-05	3.72322e-05	0.455123	0.0875233	-0.0464957	ALB_conc	3,4-Dimethyl-5-pentyl-2-furanpentadecanoic acid
Idx_365	1:46898496-47898496	0.99	432	0.00812972	0.0135482	0.548468	2.20715e-06	1.56134e-05	0.887584	0.0346843	-0.0184248	BIL_conc	Citronellyl formate
Idx_93	7:78029716-79029716	0.99	481	-0.00378729	0.00630819	0.548255	3.46141e-152	2.16137e-147	0.999987	0.00857676	-0.0161513	Cirrhosis	5-Hydroxypentanoic acid
Idx_1872	9:102644595-103644595	0.99	236	-0.00921078	0.0153096	0.547418	1.69827e-152	2.07712e-147	0.999993	0.020796	-0.0392176	PD	Solacauline
Idx_1011	15:47253587-48253587	0.99	446	-0.0112766	0.018742	0.54739	3.17639e-152	2.04218e-147	0.999988	0.0254577	-0.0480109	AST_conc	(S)-a-Amino-2,5-dihydro-5-oxo-4-isoxazolepropanoic acid N2-glucoside
Idx_1851	11:122301318-123301318	0.99	489	0.010881	0.0180838	0.547376	1.35978e-06	2.3404e-05	0.953669	0.0463253	-0.0245633	ALT_conc	DG(11D5/13D5/0:0)
Idx_935	12:20862819-21862819	0.99	332	0.0164287	0.0272856	0.547106	0.000263796	6.8607e-05	0.000120535	0.0699084	-0.037051	ALT_conc	13-L-Hydroperoxylinoleic acid
Idx_93	7:78029716-79029716	0.99	488	-0.0206778	0.0342876	0.546463	0.00012936	9.4158e-05	0.169485	0.0465259	-0.0878814	AD	5-Hydroxypentanoic acid
Idx_1581	9:139403352-140403352	0.99	62	-0.00994856	0.0164815	0.546097	4.62468e-153	1.35147e-147	0.999997	0.0223553	-0.0422524	CKD	Telmisartan
Idx_1265	6:8791087-9791087	0.99	346	-0.0156398	0.0258869	0.545739	0.000103093	4.56638e-05	0.0239673	0.0350986	-0.0663781	HDL_conc	Sulfasalazine
Idx_645	10:99648308-100648308	0.99	257	-0.004974	0.00822235	0.545221	4.25883e-05	9.36199e-06	5.38852350494678e-06	0.0111418	-0.0210898	T2D	threo-Syringoylglycerol
Idx_697	8:132605833-133605833	0.99	475	-0.00423923	0.00699897	0.544719	3.57365e-06	4.22374e-06	0.397504	0.00947875	-0.0179572	Cirrhosis	N-acetyl zonisamide
Idx_968	14:73589254-74589254	0.99	287	-0.00860307	0.0142035	0.544713	4.11757e-16	NA	1	0.0192357	-0.0364419	BIL_conc	Butyl (S)-3-hydroxybutyrate glucoside
Idx_645	10:99648308-100648308	0.99	254	-0.00684319	0.011295	0.544609	5.19875e-05	2.87214e-05	0.0702861	0.0152951	-0.0289815	eBMD	threo-Syringoylglycerol
Idx_1777	2:220071338-221071338	0.99	234	0.00702442	0.0115682	0.543705	6.29469e-06	7.08483e-06	0.374285	0.0296981	-0.0156492	T2D	PC(14:1(9Z)/15:0)
Idx_137	20:22499622-23499622	0.99	392	0.015797	0.0259792	0.543147	3.75481e-05	4.66687e-05	0.421069	0.0667163	-0.0351223	chol_conc	Oxaloacetic acid
Idx_542	4:186642011-187642011	0.99	513	-0.00439826	0.00722775	0.54284	3.24606e-05	1.16369e-05	0.00527988	0.00976812	-0.0185646	T2D	N-Acetylgalactosamine
Idx_638	7:50154716-51154716	0.99	404	-0.0182788	0.0299257	0.541327	0.000194904	6.30086e-05	0.00197947	0.0403756	-0.0769333	Telomere	3-Oxotetradecanoic acid
Idx_67	8:103845933-104845933	0.99	483	-0.0187903	0.0307491	0.541144	3.47741e-152	2.33193e-147	0.999988	0.041478	-0.0790586	AD	N-Acetyl-2,3-dihydro-1H-pyrrole
Idx_612	7:5874859-6874859	0.99	282	-0.00652748	0.0106742	0.540856	3.28069e-06	5.30719e-06	0.53647	0.014394	-0.0274489	Cirrhosis	6-(2-amino-2-carboxyethyl)-4-hydroxybenzothiazole
Idx_1265	6:8791087-9791087	0.99	346	-0.00780377	0.012721	0.539575	1.72444e-16	NA	1	0.0171294	-0.032737	GGT_conc	Sulfasalazine
Idx_1300	5:8028293-9028293	0.99	376	0.0115309	0.0187507	0.538582	2.3154e-05	1.69298e-05	0.171421	0.0482824	-0.0252205	CKD	3,4-Dimethyl-5-pentyl-2-furanpentadecanoic acid
Idx_1775	6:45633785-46633785	0.99	126	-0.0116161	0.0188649	0.53806	1.95813e-05	1.72464e-05	0.256215	0.0253592	-0.0485914	Telomere	DG(20:4(5Z,8Z,11Z,14Z)/22:6(4Z,7Z,10Z,13Z,16Z,19Z)/0:0)
Idx_1477	4:186669167-187669167	0.99	672	0.00700164	0.011369	0.537991	3.23059e-15	NA	1	0.0292849	-0.0152816	AST_conc	Testosterone glucuronide
Idx_1189	12:20861213-21861213	0.99	333	-0.0115849	0.0187731	0.53717	2.90361e-05	3.30997e-05	0.380361	0.0252105	-0.0483802	ALB_conc	2-Arachidonylglycerol
Idx_1510	11:61057826-62057826	0.99	331	0.0195451	0.0316211	0.536509	0.000123137	4.28399e-05	0.00404867	0.0815225	-0.0424324	GGT_conc	LysoPE(0:0/18:2(9Z,12Z))
Idx_1100	12:20852541-21852541	0.99	241	0.010926	0.0176642	0.53622	1.2825e-05	1.37748e-05	0.35183	0.0455478	-0.0236958	CKD	Prostaglandin F1a
Idx_1663	5:140632170-141632170	0.99	286	0.021813	0.0352435	0.535967	2.12692e-152	1.83015e-147	0.999991	0.0908901	-0.0472642	creatinine_conc	Mangiferin 6''-gallate
Idx_1872	9:102644595-103644595	0.99	321	0.00862345	0.01393	0.535878	1.47037e-155	1.24241e-150	0.999991	0.0359262	-0.0186793	BIL_conc	Solacauline
Idx_1865	5:135536595-136536595	0.99	332	-0.0288432	0.0465197	0.535244	6.23259e-05	4.15819e-05	0.133907	0.0623355	-0.120022	HDL_conc	TG(14:0/15:0/20:5(5Z,8Z,11Z,14Z,17Z))
Idx_1920	1:96812779-97812779	0.99	317	0.0105299	0.0169831	0.535243	1.37395e-05	2.29629e-05	0.549617	0.0438167	-0.0227569	CKD	PGP(22:5(4Z,7Z,10Z,13Z,16Z)/22:6(4Z,7Z,10Z,13Z,16Z,19Z))
Idx_893	3:82134053-83134053	0.99	461	-0.0120082	0.0193441	0.534753	5.37487e-05	2.83264e-05	0.0577649	0.0259062	-0.0499225	trig_conc	(R)-3'',7-Dihydroxy-2'',4''-dimethoxyisoflavan
Idx_1609	13:105537782-106537782	0.99	314	0.0109625	0.0176535	0.534614	1.54285e-15	NA	1	0.0455634	-0.0236385	chol_conc	TG(8:0/8:0/i-12:0)
Idx_486	19:28726685-29726685	0.99	636	-0.014906	0.0239901	0.534376	3.92991e-05	3.90839e-05	0.314653	0.0321146	-0.0619266	HDL_conc	Vanilpyruvic acid
Idx_319	2:73286441-74286441	0.99	164	0.00496953	0.0079715	0.533014	3.25254e-16	NA	1	0.0205937	-0.0106546	ALB_conc	Acetylornithine
Idx_1510	11:61057826-62057826	0.99	265	-0.00472937	0.00757666	0.532495	4.22635e-17	NA	1	0.0101209	-0.0195796	STROKE	LysoPE(0:0/18:2(9Z,12Z))
Idx_826	7:3960462-4960462	0.99	528	-0.00896887	0.0143475	0.531894	6.48811e-16	NA	1	0.0191522	-0.03709	AST_conc	Cladribine
Idx_1127	20:19251444-20251444	0.99	359	-0.0162525	0.0259379	0.530926	4.96861e-05	4.68495e-05	0.288896	0.0345857	-0.0670907	GGT_conc	Cefadroxil
Idx_258	10:99626295-100626295	0.99	275	0.0165845	0.0264411	0.530512	1.92369e-152	1.80418e-147	0.999991	0.0684091	-0.0352401	AD	Carnitine
Idx_106	3:146626442-147626442	0.99	340	0.0327852	0.0522612	0.530441	0.000133686	0.000165785	0.420023	0.135217	-0.0696467	AD	Santene
Idx_1541	2:11419175-12419175	0.99	408	-0.320599	0.510704	0.530162	2.92134e-152	2.13686e-147	0.999989	0.680381	-1.32158	eBMD	LysoPC(16:1(9Z)/0:0)
Idx_1071	15:33184679-34184679	0.99	641	0.0612757	0.097456	0.529511	4.63392e-06	5.60287e-05	0.934085	0.252289	-0.129738	ALB_conc	3b,15b,17a-Trihydroxy-pregnenone
Idx_1244	7:129261665-130261665	0.99	214	0.0116163	0.0184746	0.529499	1.51474e-152	1.73043e-147	0.999993	0.0478264	-0.0245939	PD	Todatriol glucoside
Idx_143	4:144046802-145046802	0.99	121	-0.0230099	0.0365692	0.529209	0.00011183	4.23952e-05	0.0083447	0.0486657	-0.0946855	eBMD	Aspartate
Idx_303	9:109284999-110284999	0.99	319	0.0177154	0.028128	0.528818	0.000167598	4.69617e-05	0.000358591	0.0728463	-0.0374156	Telomere	C10:1
Idx_1487	11:62334317-63334317	0.99	90	-0.00425964	0.00675496	0.528306	1.87267e-17	NA	1	0.00898008	-0.0174994	PD	Tobramycin
Idx_836	11:61088305-62088305	0.99	305	-0.041982	0.0665563	0.528188	1.93954e-05	4.16464e-05	0.641418	0.0884682	-0.172432	Telomere	Vitamin A
Idx_733	1:164360142-165360142	0.99	349	0.0147077	0.0232956	0.527812	2.12081e-05	2.38551e-05	0.373983	0.060367	-0.0309517	HDL_conc	L-cis-Cyclo(aspartylphenylalanyl)
Idx_326	6:158336560-159336560	0.99	458	-0.0148623	0.0235289	0.52761	4.71669e-05	2.5491e-05	0.064265	0.0312544	-0.0609789	CKD	Citrulline
Idx_1867	7:126383902-127383902	0.99	336	0.0202505	0.032014	0.527027	2.92029e-05	3.49447e-05	0.40333	0.0829979	-0.042497	T2D	PA(20:1(11Z)/24:1(15Z))
Idx_1189	10:71081783-72081783	0.99	525	-0.0252425	0.0398688	0.526643	0.000141789	0.00010513	0.17743	0.0529004	-0.103385	chol_conc	2-Arachidonylglycerol
Idx_132	4:101151209-102151209	0.99	356	0.00807462	0.0127464	0.526418	1.74465e-06	1.33053e-05	0.895677	0.0330575	-0.0169082	CAD	Ethyl isovalerate
Idx_928	12:20868797-21868797	0.99	276	-0.0180297	0.0284295	0.525957	8.27008e-156	8.03427e-151	0.999992	0.0376921	-0.0737516	AD	12(13)Ep-9-KODE
Idx_693	6:11806767-12806767	0.99	399	-0.0408316	0.0643335	0.525633	2.93293e-05	7.68083e-05	0.702572	0.0852621	-0.166925	trig_conc	C16:2
Idx_1872	9:102644595-103644595	0.99	236	-0.00526922	0.00829829	0.525443	4.18862e-17	NA	1	0.0109954	-0.0215339	STROKE	Solacauline
Idx_1920	1:96812779-97812779	0.99	422	0.00840821	0.0132385	0.525341	3.08303e-152	2.32701e-147	0.999989	0.0343556	-0.0175392	creatinine_conc	PGP(22:5(4Z,7Z,10Z,13Z,16Z)/22:6(4Z,7Z,10Z,13Z,16Z,19Z))
Idx_1300	5:8028293-9028293	0.99	358	-0.00680728	0.0107178	0.525337	6.93899e-156	5.77029e-151	0.99999	0.0141995	-0.0278141	STROKE	3,4-Dimethyl-5-pentyl-2-furanpentadecanoic acid
Idx_1300	5:8028293-9028293	0.99	437	-0.0154253	0.0242822	0.525265	1.26041e-16	4.07864e-11	0.999998	0.0321678	-0.0630184	GGT_conc	3,4-Dimethyl-5-pentyl-2-furanpentadecanoic acid
Idx_985	19:48708543-49708543	0.99	210	0.00441985	0.00693264	0.523772	1.54691e-152	1.6708e-147	0.999993	0.0180078	-0.00916813	Telomere	2-O-a-L-Fucopyranosyl-galactose
Idx_635	6:101363241-102363241	0.99	344	0.0162447	0.0254636	0.523501	9.66228e-06	2.20156e-05	0.660746	0.0661534	-0.033664	BIL_conc	Equol
Idx_1548	7:132235620-133235620	0.99	405	0.00747513	0.0117171	0.523495	3.0236e-16	NA	1	0.0304406	-0.0154904	AST_conc	7alpha-1(10->19)-Abeo-7-acetoxyobacun-9(11)-ene
Idx_1757	20:12466089-13466089	0.99	435	0.0110261	0.017277	0.523347	3.35003e-16	NA	1	0.044889	-0.0228368	PD	Ceramide (d18:1/25:0)
Idx_1163	4:66226328-67226328	0.99	379	-0.0218289	0.0341945	0.52323	2.76338e-152	2.17491e-147	0.99999	0.0451924	-0.0888502	AD	Gomphidic acid
Idx_178	10:99644009-100644009	0.99	275	0.00256323	0.00401027	0.522716	7.2094e-17	NA	1	0.0104234	-0.00529691	Cirrhosis	(E)-4-(Trimethylammonio)but-2-enoate
Idx_1775	6:45633785-46633785	0.99	121	-0.0104886	0.0163558	0.521344	1.3034e-06	1.59611e-05	0.934916	0.0215689	-0.042546	CKD	DG(20:4(5Z,8Z,11Z,14Z)/22:6(4Z,7Z,10Z,13Z,16Z,19Z)/0:0)
Idx_1851	11:122301318-123301318	0.99	489	0.0140143	0.0218277	0.520845	4.64629e-05	2.60105e-05	0.0740489	0.0567965	-0.0287679	creatinine_conc	DG(11D5/13D5/0:0)
Idx_1704	7:100935617-101935617	0.99	683	0.0159572	0.0248174	0.520235	5.30812e-05	3.97031e-05	0.181238	0.0645993	-0.0326849	ALB_conc	Pentosan Polysulfate
Idx_1609	13:105537782-106537782	0.99	314	0.00940234	0.0146172	0.520069	2.27748e-152	1.8939e-147	0.99999	0.038052	-0.0192473	GGT_conc	TG(8:0/8:0/i-12:0)
Idx_984	19:48708978-49708978	0.99	176	0.0104049	0.016173	0.519996	9.45187e-05	3.3946e-05	0.005363	0.0421041	-0.0212942	eBMD	1,5-Dihydroxy-3-methoxy-2-prenylxanthone
Idx_486	19:28726685-29726685	0.99	535	0.0121871	0.0189421	0.519974	2.26566e-05	2.3739e-05	0.339879	0.0493136	-0.0249395	Telomere	Vanilpyruvic acid
Idx_416	18:65999345-66999345	0.99	248	-0.00722447	0.0112268	0.519899	7.90259e-17	NA	1	0.0147801	-0.029229	STROKE	2,6-Dimethoxy-4-propylphenol
Idx_324	12:109302872-110302872	0.99	553	-0.0307612	0.0477988	0.519864	0.000119893	9.10449e-05	0.187888	0.0629245	-0.124447	trig_conc	Indole-3-acetate
Idx_258	10:99626295-100626295	0.99	274	-0.00342282	0.00531359	0.519469	1.57546e-16	NA	1	0.00699181	-0.0138375	Cirrhosis	Carnitine
Idx_1892	4:13797998-14797998	0.99	606	0.0188898	0.0292955	0.519056	1.60217e-05	2.41688e-05	0.50739	0.0763091	-0.0385295	eBMD	TG(16:0/18:1(9Z)/18:2(9Z,12Z))
Idx_277	10:30951864-31951864	0.99	240	0.00703821	0.0109121	0.518932	4.18916e-06	7.17029e-06	0.55906	0.0284259	-0.0143495	STROKE	Phenylalanine
Idx_266	12:25857461-26857461	0.99	457	-0.0102364	0.0158564	0.518556	3.32042e-152	1.96485e-147	0.999987	0.0208421	-0.041315	Telomere	Acesulfame
Idx_613	1:75373384-76373384	0.99	339	-0.0124611	0.0192732	0.517924	3.22791e-05	2.04653e-05	0.114735	0.0253144	-0.0502365	BIL_conc	15(R)-hydroperoxy-EPE
Idx_178	10:99644009-100644009	0.99	327	-0.00896946	0.0138662	0.517725	5.38166e-05	2.8453e-05	0.0585685	0.0182083	-0.0361473	AST_conc	(E)-4-(Trimethylammonio)but-2-enoate
Idx_1300	5:8028293-9028293	0.99	358	0.00899521	0.0139019	0.517602	7.10584e-155	5.78311e-150	0.99999	0.036243	-0.0182526	PD	3,4-Dimethyl-5-pentyl-2-furanpentadecanoic acid
Idx_1687	5:16909326-17909326	0.99	190	-0.00678935	0.0104872	0.517378	1.38077e-152	1.68308e-147	0.999993	0.0137656	-0.0273443	CAD	D-Urobilinogen
Idx_1244	7:129261665-130261665	0.99	279	0.0519449	0.080193	0.517148	7.22789e-05	0.0001691	0.669064	0.209123	-0.105233	ALB_conc	Todatriol glucoside
Idx_1510	11:61057826-62057826	0.99	292	0.013432	0.0206999	0.516408	2.28843e-05	2.11279e-05	0.278748	0.0540038	-0.0271398	Telomere	LysoPE(0:0/18:2(9Z,12Z))
Idx_1281	13:83471104-84471104	0.99	269	-0.0245796	0.0378375	0.515945	5.5679e-05	6.92781e-05	0.421569	0.0495819	-0.0987411	AD	Acetyl tributyl citrate
Idx_277	10:30951864-31951864	0.99	310	0.0177964	0.0273349	0.515013	6.5953e-05	3.7413e-05	0.0779282	0.0713729	-0.03578	creatinine_conc	Phenylalanine
Idx_321	4:186657267-187657267	0.99	590	-0.0170824	0.0262271	0.514837	8.6043e-156	3.93389e-151	0.999983	0.0343227	-0.0684874	AD	(¬±)-3-Hydroxynonanoic acid
Idx_1716	16:89208037-90208037	0.99	663	-0.00606609	0.00931208	0.514774	9.26228e-06	4.94837e-06	0.0612362	0.0121856	-0.0243178	STROKE	Goshonoside F6
Idx_525	2:73129177-74129177	0.99	129	0.0129268	0.0198401	0.514692	1.77081e-05	1.59087e-05	0.26566	0.0518135	-0.0259598	chol_conc	N-Desmethylaminopyrine
Idx_1856	4:186663612-187663612	0.99	509	-0.0050972	0.00781119	0.514046	8.0022e-06	1.90928e-05	0.675128	0.0102127	-0.0204071	CKD	Cellulose propionate
Idx_1892	4:13797998-14797998	0.99	756	0.0147921	0.0226237	0.51322	4.68956e-156	1.91991e-151	0.999981	0.0591345	-0.0295503	BIL_conc	TG(16:0/18:1(9Z)/18:2(9Z,12Z))
Idx_1168	11:48959474-51662523	0.99	686	-0.0011588	0.00176997	0.512659	0.000193191	4.28618e-05	6.56569165548238e-06	0.00231033	-0.00462794	Telomere	Finasteride
Idx_390	22:19450235-20450235	0.99	380	-0.00983475	0.015005	0.512191	2.13271e-05	1.89468e-05	0.260322	0.0195751	-0.0392446	chol_conc	3-Dehydroquinate; 5-(Methylthio)-2-[(methylthio)methyl]-2-pentenal
Idx_390	22:19450235-20450235	0.99	380	-0.00983475	0.015005	0.512191	2.13271e-05	1.89468e-05	0.260322	0.0195751	-0.0392446	chol_conc	3-Dehydroquinate; 5-(Methylthio)-2-[(methylthio)methyl]-2-pentenal
Idx_266	12:25857461-26857461	0.99	420	-0.0125067	0.0190631	0.511781	9.82773e-05	4.37869e-05	0.0248039	0.024857	-0.0498704	T2D	Acesulfame
Idx_798	4:186646629-187646629	0.99	681	-0.00822921	0.0125172	0.510903	2.99679e-05	2.93687e-05	0.307538	0.0163045	-0.0327629	ALB_conc	Leucyl-phenylalanine
Idx_1609	13:105537782-106537782	0.99	314	0.0136257	0.0207216	0.510822	1.32407e-05	2.7963e-05	0.63585	0.0542399	-0.0269886	HDL_conc	TG(8:0/8:0/i-12:0)
Idx_1548	7:132235620-133235620	0.99	405	0.00961558	0.0146198	0.510724	2.90755e-152	2.39535e-147	0.99999	0.0382703	-0.0190392	BIL_conc	7alpha-1(10->19)-Abeo-7-acetoxyobacun-9(11)-ene
Idx_1922	3:39357378-40357378	0.99	200	-0.0235851	0.0358065	0.510101	0.000122199	5.16575e-05	0.018003	0.0465957	-0.0937658	eBMD	Everolimus
Idx_923	21:27543327-28543327	0.99	410	0.0159313	0.0241754	0.509903	9.95556e-05	4.7099e-05	0.0345363	0.0633151	-0.0314524	eBMD	N-Acetylneuraminic acid
Idx_889	3:49832697-50832697	0.99	158	0.011763	0.0178263	0.509339	1.12369e-152	1.9503e-147	0.999995	0.0467025	-0.0231765	PD	Acetylglucosamine sulfate
Idx_540	4:186663612-187663612	0.99	672	0.0041868	0.00634242	0.509172	9.85441e-16	NA	1	0.0166179	-0.00824434	BIL_conc	5-Hydroxy-L-tryptophan
Idx_1477	4:186669167-187669167	0.99	585	0.00334305	0.00506318	0.509082	4.90656e-16	NA	1	0.0132669	-0.00658078	Cirrhosis	Testosterone glucuronide
Idx_1394	3:53812553-54812553	0.99	489	-0.00732845	0.0110925	0.508827	2.75332e-16	NA	1	0.0144129	-0.0290698	PD	{11,15-dimethoxy-13-oxo-6,8,20-trioxapentacyclo[10.8.0.0¬≤,‚Åπ.0¬≥,‚Å∑.0¬π‚Å¥,¬π‚Åπ]icosa-1(12),2(9),10,14,16,18-hexaen-4-yl}oxidanesulfonic acid
Idx_118	9:72099403-73099403	0.99	406	-0.0226388	0.0342656	0.508813	2.89255e-152	2.7804e-147	0.999992	0.0445217	-0.0897993	AD	5-Amino-4-imidazolecarboxyamide
Idx_1240	17:46163850-47163850	0.99	332	0.0308991	0.0467468	0.508619	4.35661e-05	3.93368e-05	0.268072	0.122523	-0.0607245	AST_conc	Tadalafil
Idx_1556	3:73232656-74232656	0.99	457	-0.00898327	0.0135903	0.508608	3.32535e-152	2.63584e-147	0.99999	0.0176537	-0.0356202	ALB_conc	Tauroursodeoxycholic acid
Idx_254	10:99641027-100641027	0.99	275	0.00120462	0.00182031	0.508122	9.55196e-17	NA	1	0.00477241	-0.00236318	Cirrhosis	Propionylcholine
Idx_1754	5:146555436-147555436	0.99	271	0.00804719	0.0121601	0.508119	3.46821e-16	NA	1	0.031881	-0.0157866	CKD	Campesteryl alpha-linolenate
Idx_367	19:48795820-49795820	0.99	202	-0.036466	0.0550001	0.507319	1.80862e-05	3.82946e-05	0.636719	0.0713341	-0.144266	ALB_conc	Phosphoserine
Idx_968	14:73589254-74589254	0.99	201	0.00716468	0.0107963	0.506932	1.02869e-05	5.76075e-06	0.0741488	0.0283255	-0.0139961	T2D	Butyl (S)-3-hydroxybutyrate glucoside
Idx_1856	4:186663612-187663612	0.99	672	-0.00633828	0.00954738	0.50677	6.83144e-06	3.36091e-05	0.838931	0.0123746	-0.0250512	ALT_conc	Cellulose propionate
Idx_958	8:5201247-6201247	0.99	1658	-0.0126155	0.0189723	0.506088	7.21968e-06	2.55101e-05	0.777167	0.0245703	-0.0498013	HDL_conc	{2-hydroxy-5-[(2E)-3-phenylprop-2-enoyl]phenyl}oxidanesulfonic acid
Idx_21	8:101791305-102791305	0.99	360	0.0157527	0.0236392	0.505167	2.34584e-06	1.44765e-05	0.87127	0.0620855	-0.0305801	chol_conc	Hydroxybutynal
Idx_1687	5:16909326-17909326	0.99	198	-0.00770474	0.0115377	0.504268	3.55636e-06	1.24314e-05	0.774817	0.0149091	-0.0303186	CKD	D-Urobilinogen
Idx_1189	12:20861213-21861213	0.99	277	-0.00771785	0.0115557	0.504209	1.16289e-16	NA	1	0.0149313	-0.030367	Telomere	2-Arachidonylglycerol
Idx_1800	8:84632271-85632271	0.99	254	-0.0417621	0.0624897	0.503939	5.42173e-16	NA	1	0.0807177	-0.164242	AD	PA(15:0/22:5(4Z,7Z,10Z,13Z,16Z))
Idx_1865	5:135536595-136536595	0.99	270	-0.0119066	0.0177796	0.503061	4.97396e-17	NA	1	0.0229413	-0.0467546	CKD	TG(14:0/15:0/20:5(5Z,8Z,11Z,14Z,17Z))
Idx_1244	7:129261665-130261665	0.99	279	0.030786	0.0459565	0.502925	3.79344e-05	5.64826e-05	0.501831	0.120861	-0.0592887	BIL_conc	Todatriol glucoside
Idx_10	3:149857645-150857645	0.99	331	-0.00859352	0.0128132	0.502425	1.86576e-05	1.73401e-05	0.281936	0.0165203	-0.0337073	PD	Propenoic acid C3:1
Idx_1609	13:105537782-106537782	0.99	314	0.0147358	0.0219696	0.502389	2.81684e-05	2.54834e-05	0.269004	0.0577961	-0.0283246	ALB_conc	TG(8:0/8:0/i-12:0)
Idx_486	19:28726685-29726685	0.99	636	0.013388	0.0199355	0.501861	1.75741e-05	2.83751e-05	0.535687	0.0524616	-0.0256856	ALT_conc	Vanilpyruvic acid
Idx_1123	19:48706462-49706462	0.99	210	0.0025927	0.00386041	0.50183	1.44587e-152	1.56167e-147	0.999993	0.0101591	-0.00497371	Telomere	2-(3,4-dimethoxyphenyl)-5,7,8-trihydroxy-3-methoxy-3,4-dihydro-2H-1-benzopyran-4-one
Idx_1127	20:19251444-20251444	0.99	287	0.0150422	0.0223857	0.501612	6.3826e-05	3.53294e-05	0.0708251	0.0589182	-0.0288337	CAD	Cefadroxil
Idx_365	1:46898496-47898496	0.99	432	-0.0120448	0.0179103	0.501263	2.56129e-05	1.7267e-05	0.137984	0.0230595	-0.047149	trig_conc	Citronellyl formate
Idx_279	8:9642536-10642536	0.99	1342	-0.00635726	0.00945135	0.501183	1.44789e-15	NA	1	0.0121674	-0.0248819	STROKE	Methylxanthine; Pentonic acid; S-Propyl 1-propanesulfinothioate
Idx_279	8:9642536-10642536	0.99	1342	-0.00635726	0.00945135	0.501183	1.44789e-15	NA	1	0.0121674	-0.0248819	STROKE	Methylxanthine; Pentonic acid; S-Propyl 1-propanesulfinothioate
Idx_279	8:9642536-10642536	0.99	1342	-0.00635726	0.00945135	0.501183	1.44789e-15	NA	1	0.0121674	-0.0248819	STROKE	Methylxanthine; Pentonic acid; S-Propyl 1-propanesulfinothioate
Idx_1100	12:20852541-21852541	0.99	334	-0.0195892	0.0291188	0.501115	0.000122007	5.09353e-05	0.0166052	0.0374835	-0.076662	HDL_conc	Prostaglandin F1a
Idx_93	7:78029716-79029716	0.99	460	0.00835768	0.012406	0.500515	3.06798e-05	1.21549e-05	0.0116006	0.0326735	-0.0159581	T2D	5-Hydroxypentanoic acid
Idx_1663	5:140632170-141632170	0.99	248	0.00899284	0.013341	0.500262	1.72228e-152	1.65377e-147	0.999992	0.0351411	-0.0171554	Cirrhosis	Mangiferin 6''-gallate
Idx_1316	11:17534198-18534198	0.99	168	-0.0197909	0.0293595	0.500254	6.42141e-05	3.14149e-05	0.040947	0.0377536	-0.0773355	eBMD	C27:0
Idx_6	1:4453528-5453528	0.99	743	-0.00818415	0.0121287	0.49982	1.17038e-155	4.4693e-151	0.999979	0.0155882	-0.0319565	ALT_conc	Butynal
Idx_588	4:186657267-187657267	0.99	674	-0.0057159	0.00846796	0.499674	1.27087e-05	2.29827e-05	0.580285	0.0108813	-0.0223131	creatinine_conc	Isoleucyl-Valine
Idx_1540	6:61885314-62885314	0.99	233	-0.00955867	0.0141282	0.498682	3.00192e-07	1.08944e-05	0.978017	0.0181327	-0.03725	PD	10,12-Tritriacontanedione
Idx_889	3:49832697-50832697	0.99	175	-0.00633742	0.0093583	0.498281	2.16443e-17	NA	1	0.0120048	-0.0246797	Cirrhosis	Acetylglucosamine sulfate
Idx_1687	5:16909326-17909326	0.99	210	-0.0042083	0.00621189	0.498115	2.48304e-07	4.04906e-06	0.951101	0.007967	-0.0163836	Cirrhosis	D-Urobilinogen
Idx_118	9:72099403-73099403	0.99	488	0.0158664	0.0234111	0.497943	2.19077e-05	2.45547e-05	0.372287	0.0617522	-0.0300194	GGT_conc	5-Amino-4-imidazolecarboxyamide
Idx_1920	1:96812779-97812779	0.99	422	-0.0112159	0.0165208	0.497203	1.93978e-05	1.49015e-05	0.193007	0.0211648	-0.0435966	BIL_conc	PGP(22:5(4Z,7Z,10Z,13Z,16Z)/22:6(4Z,7Z,10Z,13Z,16Z,19Z))
Idx_70	1:4453528-5453528	0.99	607	-0.00899946	0.0132487	0.496966	1.4833e-05	1.37288e-05	0.279949	0.016968	-0.0349669	T2D	Furoic acid
Idx_923	21:27543327-28543327	0.99	449	0.0510621	0.075092	0.496509	0.000768167	0.000433391	0.076319	0.198242	-0.0961183	AD	N-Acetylneuraminic acid
Idx_400	10:120552158-121552158	0.99	556	-0.0140564	0.0206525	0.496113	9.30296e-06	2.18482e-05	0.670254	0.0264224	-0.0545352	GGT_conc	1,9-Nonanedithiol
Idx_93	7:78029716-79029716	0.99	543	0.00840925	0.012339	0.495544	3.89898e-152	2.24379e-147	0.999986	0.0325937	-0.0157752	chol_conc	5-Hydroxypentanoic acid
Idx_592	2:73123929-74123929	0.99	129	0.00807004	0.0118295	0.495113	9.62092e-153	1.9065e-147	0.999996	0.0312558	-0.0151157	BIL_conc	Asparaginyl-Valine
Idx_217	8:139189876-140189876	0.99	272	-0.0119836	0.0175223	0.494035	4.3197e-17	NA	1	0.0223601	-0.0463272	PD	(-)-trans-Carveol
Idx_525	2:73129177-74129177	0.99	129	0.0088871	0.0129903	0.493889	1.22349e-16	NA	1	0.034348	-0.0165738	trig_conc	N-Desmethylaminopyrine
Idx_638	7:50154716-51154716	0.99	375	0.00611474	0.00893056	0.493534	9.02911e-06	8.04209e-06	0.261552	0.0236186	-0.0113892	STROKE	3-Oxotetradecanoic acid
Idx_778	3:149604445-150604445	0.99	425	-0.00915035	0.0133544	0.493222	3.05677e-152	1.99357e-147	0.999988	0.0170243	-0.035325	AST_conc	Ferulic acid 4-sulfate
Idx_1704	7:100935617-101935617	0.99	548	0.00535419	0.00780542	0.49274	1.54792e-15	NA	1	0.0206528	-0.00994444	Cirrhosis	Pentosan Polysulfate
Idx_1163	4:66226328-67226328	0.99	334	-0.0138547	0.0201652	0.492047	1.12441e-05	1.87758e-05	0.549263	0.0256692	-0.0533785	CAD	Gomphidic acid
Idx_230	16:58287143-59287143	0.99	189	0.00568813	0.00827231	0.491697	1.37525e-152	2.19275e-147	0.999995	0.0219019	-0.0105256	Cirrhosis	5-Hydroxymethyl-4-methyluracil
Idx_250	2:19044354-20044354	0.99	552	-0.0198043	0.0287724	0.491258	8.299e-05	3.82006e-05	0.0298195	0.0365896	-0.0761982	trig_conc	Ala-Ala
Idx_1704	7:100935617-101935617	0.99	539	-0.0121133	0.0175922	0.4911	1.95624e-05	2.36502e-05	0.40815	0.0223674	-0.0465939	CKD	Pentosan Polysulfate
Idx_1599	1:242066422-243066422	0.99	409	-0.0138433	0.0200734	0.490426	2.9343e-152	1.85204e-147	0.999987	0.0255007	-0.0531872	CKD	Isolariciresinol 9-O-beta-D-glucoside
Idx_1295	10:123088330-124088330	0.99	385	-0.0104983	0.0152185	0.490298	5.94216e-05	2.00777e-05	0.00308056	0.0193301	-0.0403266	T2D	3,4,5-trihydroxy-6-{[2-oxo-6-(3-oxobut-1-en-1-yl)-2H-chromen-7-yl]oxy}oxane-2-carboxylic acid
Idx_1492	13:110601671-111601671	0.99	392	-0.0150416	0.0217972	0.490151	5.81875e-05	2.83717e-05	0.0402763	0.027681	-0.0577641	Telomere	TG(8:0/8:0/8:0)
Idx_227	5:131720748-132720748	0.99	148	0.00667659	0.00965952	0.489444	1.06408e-152	1.70153e-147	0.999995	0.0256092	-0.0122561	PD	S-Propyl thiosulfate
Idx_467	20:12466440-13466440	0.99	522	-0.0349501	0.0505527	0.489339	3.95632e-05	5.42236e-05	0.465616	0.0641331	-0.134033	creatinine_conc	2-Chloro-5-methylmaleylacetate
Idx_542	4:186642011-187642011	0.99	491	-0.0116199	0.0168071	0.489334	0.000252396	5.58687e-05	6.25241940622117e-06	0.021322	-0.0445617	eBMD	N-Acetylgalactosamine
Idx_968	14:73589254-74589254	0.99	287	0.0185684	0.0267919	0.48827	9.17371e-05	3.58099e-05	0.0104138	0.0710805	-0.0339436	GGT_conc	Butyl (S)-3-hydroxybutyrate glucoside
Idx_1240	17:46163850-47163850	0.99	268	-0.0143479	0.0206999	0.488223	1.91632e-152	1.89239e-147	0.999992	0.026224	-0.0549198	Telomere	Tadalafil
Idx_56	4:178886945-179886945	0.99	355	0.00763496	0.0110087	0.48797	5.08871e-16	NA	1	0.0292119	-0.013942	CKD	D-Glyceric acid
Idx_1767	1:229809403-230809403	0.99	362	-0.0176419	0.0254362	0.487949	4.11939e-05	3.82265e-05	0.281201	0.032213	-0.0674968	chol_conc	SM(d18:1/14:0)
Idx_1336	9:107255468-108255468	0.99	490	-0.0122088	0.0175923	0.487692	3.74733e-06	1.8073e-05	0.835741	0.0222721	-0.0466897	PD	6-Heptenyl glucosinolate
Idx_1420	3:59607670-60607670	0.99	774	0.0088993	0.0128228	0.487669	1.71323e-15	NA	1	0.034032	-0.0162334	PD	Glycitin
Idx_1777	2:220071338-221071338	0.99	259	-0.0283485	0.0408024	0.487196	2.65322e-05	8.3656e-05	0.751124	0.0516243	-0.108321	AD	PC(14:1(9Z)/15:0)
Idx_118	12:3343312-4343312	0.99	254	0.0128947	0.0185577	0.487152	4.92195e-05	3.10909e-05	0.113402	0.0492678	-0.0234783	HDL_conc	5-Amino-4-imidazolecarboxyamide
Idx_486	19:28726685-29726685	0.99	636	0.0109247	0.0157207	0.487103	4.18849e-15	NA	1	0.0417373	-0.0198879	BIL_conc	Vanilpyruvic acid
Idx_365	1:46898496-47898496	0.99	326	-0.00827586	0.0119045	0.48694	3.53229e-06	1.09117e-05	0.746154	0.0150571	-0.0316088	CKD	Citronellyl formate
Idx_610	11:43587989-44587989	0.99	382	-0.00915448	0.0131205	0.485349	1.40242e-05	1.98822e-05	0.480581	0.0165616	-0.0348706	eBMD	8-[(Aminomethyl)sulfanyl]-6-sulfanyloctanoic acid; N-(1-Deoxy-1-fructosyl)glycine
Idx_610	11:43587989-44587989	0.99	382	-0.00915448	0.0131205	0.485349	1.40242e-05	1.98822e-05	0.480581	0.0165616	-0.0348706	eBMD	8-[(Aminomethyl)sulfanyl]-6-sulfanyloctanoic acid; N-(1-Deoxy-1-fructosyl)glycine
Idx_1807	11:61097972-62097972	0.99	349	0.0410638	0.0588445	0.485281	2.50888e-152	2.05427e-147	0.99999	0.156399	-0.0742715	AST_conc	PA(16:0/22:5(4Z,7Z,10Z,13Z,16Z))
Idx_217	8:139189876-140189876	0.99	288	-0.00700813	0.0100424	0.485269	3.75411e-156	3.38172e-151	0.999991	0.012675	-0.0266913	Cirrhosis	(-)-trans-Carveol
Idx_1171	3:30334565-31334565	0.99	469	0.0315291	0.04518	0.485268	6.37709e-05	6.93157e-05	0.357569	0.120082	-0.0570238	HDL_conc	Deferasirox
Idx_21	8:101791305-102791305	0.99	275	0.0125698	0.0179987	0.484945	1.96918e-05	1.25171e-05	0.115674	0.0478473	-0.0227077	T2D	Hydroxybutynal
Idx_1425	7:70238518-71238518	0.99	369	0.0170966	0.0244729	0.484806	7.85315e-05	3.05494e-05	0.0101511	0.0650635	-0.0308703	creatinine_conc	3,6-dihydroxy-2-[3-methoxy-4-(sulfooxy)phenyl]-5-sulfino-3,4-dihydro-2H-1-benzopyran-7-olate
Idx_968	14:73589254-74589254	0.99	287	0.0174727	0.0250007	0.484622	5.86427e-05	4.47505e-05	0.190049	0.066474	-0.0315286	trig_conc	Butyl (S)-3-hydroxybutyrate glucoside
Idx_1922	3:39357378-40357378	0.99	222	0.00526974	0.00753676	0.484424	1.88242e-16	NA	1	0.0200418	-0.00950231	Cirrhosis	Everolimus
Idx_279	8:9642536-10642536	0.99	1307	-0.017153	0.0245206	0.484218	9.79176e-152	3.11994e-147	0.999975	0.0309073	-0.0652133	CAD	Methylxanthine; Pentonic acid; S-Propyl 1-propanesulfinothioate
Idx_279	8:9642536-10642536	0.99	1307	-0.017153	0.0245206	0.484218	9.79176e-152	3.11994e-147	0.999975	0.0309073	-0.0652133	CAD	Methylxanthine; Pentonic acid; S-Propyl 1-propanesulfinothioate
Idx_279	8:9642536-10642536	0.99	1307	-0.017153	0.0245206	0.484218	9.79176e-152	3.11994e-147	0.999975	0.0309073	-0.0652133	CAD	Methylxanthine; Pentonic acid; S-Propyl 1-propanesulfinothioate
Idx_1856	4:186663612-187663612	0.99	672	0.0054647	0.0078057	0.48387	5.10501e-152	2.83311e-147	0.999986	0.0207639	-0.00983447	BIL_conc	Cellulose propionate
Idx_1244	7:129261665-130261665	0.99	210	-0.02789	0.0397882	0.483326	6.45656e-05	6.83339e-05	0.344733	0.0500947	-0.105875	CAD	Todatriol glucoside
Idx_1835	1:229809403-230809403	0.99	362	0.0150166	0.0214111	0.483088	2.57171e-152	1.88112e-147	0.999989	0.0569823	-0.0269492	ALB_conc	SM(d18:1/20:0)
Idx_1807	11:61097972-62097972	0.99	283	-0.0261148	0.0372284	0.483007	1.171e-16	NA	1	0.0468528	-0.0990823	CKD	PA(16:0/22:5(4Z,7Z,10Z,13Z,16Z))
Idx_935	12:20862819-21862819	0.99	332	-0.0143214	0.0204022	0.482707	0.000106147	4.07964e-05	0.00927194	0.0256668	-0.0543096	AST_conc	13-L-Hydroperoxylinoleic acid
Idx_792	11:8323846-9323846	0.99	426	0.0554564	0.0789519	0.482425	0.000763112	0.000292213	0.00901488	0.210202	-0.0992893	eBMD	2-hydroxy-3-[4-hydroxy-3-(sulfooxy)phenyl]propanoic acid
Idx_6	1:4453528-5453528	0.99	743	0.011784	0.0167653	0.482129	1.72488e-05	3.08274e-05	0.575802	0.0446441	-0.021076	creatinine_conc	Butynal
Idx_1788	20:12459094-13459094	0.99	432	-0.0211702	0.0301176	0.482107	2.16065e-05	2.67926e-05	0.419991	0.0378603	-0.0802006	CAD	DG(18:4(6Z,9Z,12Z,15Z)/24:1(15Z)/0:0)
Idx_118	12:3343312-4343312	0.99	219	0.00903029	0.0128187	0.481144	3.21829e-05	1.16374e-05	0.00568422	0.0341549	-0.0160943	CAD	5-Amino-4-imidazolecarboxyamide
Idx_253	10:99652055-100652055	0.99	330	-0.00354925	0.0050373	0.481063	5.61165e-05	3.3728e-05	0.0961527	0.00632387	-0.0134224	GGT_conc	Methyl-Lys
Idx_1775	6:45633785-46633785	0.99	120	-0.0116477	0.0165289	0.481003	8.7317e-153	3.05195e-147	0.999998	0.0207489	-0.0440443	PD	DG(20:4(5Z,8Z,11Z,14Z)/22:6(4Z,7Z,10Z,13Z,16Z,19Z)/0:0)
Idx_1800	8:84632271-85632271	0.99	323	0.0304981	0.0432241	0.480449	6.13293e-06	4.28091e-05	0.886083	0.115217	-0.0542212	ALT_conc	PA(15:0/22:5(4Z,7Z,10Z,13Z,16Z))
Idx_542	4:186642011-187642011	0.99	685	0.00585949	0.00830152	0.480291	4.87493e-155	1.95882e-150	0.99998	0.0221305	-0.0104115	trig_conc	N-Acetylgalactosamine
Idx_1116	2:214481985-215481985	0.99	362	-0.246791	0.349594	0.480228	2.65202e-152	2.33775e-147	0.999991	0.438414	-0.931995	creatinine_conc	Rabeprazole
Idx_1642	19:15481877-16481877	0.99	315	0.0035891	0.00507443	0.479385	1.01398e-05	7.19868e-06	0.158965	0.013535	-0.00635677	STROKE	Cyclopassifloic acid E
Idx_762	10:128405325-129405325	0.99	529	0.00996315	0.0140744	0.479012	5.13806e-06	2.98443e-05	0.86331	0.0375489	-0.0176226	BIL_conc	3-Oxohexadecanoic acid
Idx_1189	10:71081783-72081783	0.99	525	-0.0269292	0.0379983	0.478513	0.000156271	0.000118209	0.186172	0.0475475	-0.101406	HDL_conc	2-Arachidonylglycerol
Idx_137	20:22499622-23499622	0.99	392	-0.0106934	0.015075	0.478109	2.77432e-152	1.95686e-147	0.999989	0.0188536	-0.0402403	AST_conc	Oxaloacetic acid
Idx_1856	4:186663612-187663612	0.99	672	-0.00719752	0.0101387	0.477762	3.78919e-05	2.92975e-05	0.195891	0.0126743	-0.0270693	HDL_conc	Cellulose propionate
Idx_1581	9:139403352-140403352	0.99	71	0.0308346	0.0433962	0.477372	2.0309e-05	3.32371e-05	0.541177	0.115891	-0.0542219	ALT_conc	Telmisartan
Idx_77	8:26612733-27612733	0.99	587	-0.025347	0.035669	0.477322	3.01608e-05	3.91122e-05	0.440627	0.0445643	-0.0952583	CKD	2-Furanmethanethiol
Idx_563	7:46630094-47630094	0.99	372	-0.0050685	0.00712756	0.477015	1.4173e-16	NA	1	0.00890152	-0.0190385	STROKE	Pentobarbital
Idx_984	19:48708978-49708978	0.99	208	-0.020723	0.0291285	0.476814	0.000176923	0.00012262	0.14906	0.0363688	-0.0778149	AD	1,5-Dihydroxy-3-methoxy-2-prenylxanthone
Idx_230	16:58287143-59287143	0.99	185	-0.0094179	0.0132345	0.476702	5.32336e-16	NA	1	0.0165217	-0.0353575	PD	5-Hydroxymethyl-4-methyluracil
Idx_762	10:128405325-129405325	0.99	458	0.0193152	0.0271233	0.476387	3.26623e-152	1.81774e-147	0.999986	0.072477	-0.0338465	AD	3-Oxohexadecanoic acid
Idx_889	3:49832697-50832697	0.99	218	0.0375892	0.0527283	0.475918	0.000143427	9.33165e-05	0.124294	0.140937	-0.0657583	BIL_conc	Acetylglucosamine sulfate
Idx_324	12:109302872-110302872	0.99	437	0.00933615	0.0130858	0.475565	7.77133e-06	7.82464e-06	0.320619	0.0349844	-0.0163121	STROKE	Indole-3-acetate
Idx_416	18:65999345-66999345	0.99	252	0.0132476	0.0185637	0.475457	1.68621e-16	NA	1	0.0496324	-0.0231372	CKD	2,6-Dimethoxy-4-propylphenol
Idx_836	11:61088305-62088305	0.99	347	0.033215	0.0465113	0.475148	2.54443e-152	2.07392e-147	0.99999	0.124377	-0.0579471	AST_conc	Vitamin A
Idx_592	2:73123929-74123929	0.99	129	-0.0082628	0.01157	0.475132	2.59729e-17	NA	1	0.0144145	-0.0309401	ALB_conc	Asparaginyl-Valine
Idx_1425	7:70238518-71238518	0.99	325	-0.0137839	0.0192593	0.474176	6.41487e-06	2.31229e-05	0.781454	0.0239643	-0.0515321	CKD	3,6-dihydroxy-2-[3-methoxy-4-(sulfooxy)phenyl]-5-sulfino-3,4-dihydro-2H-1-benzopyran-7-olate
Idx_612	7:5874859-6874859	0.99	319	-0.0110378	0.0154089	0.47379	2.2659e-152	2.06998e-147	0.999991	0.0191636	-0.0412392	GGT_conc	6-(2-amino-2-carboxyethyl)-4-hydroxybenzothiazole
Idx_762	10:128405325-129405325	0.99	471	-0.00762594	0.0106333	0.473266	1.29987e-15	NA	1	0.0132153	-0.0284672	Telomere	3-Oxohexadecanoic acid
Idx_1847	11:61057803-62057803	0.99	268	0.00951556	0.0132546	0.472815	1.9175e-05	1.59536e-05	0.229392	0.0354945	-0.0164634	CAD	PG(18:0/18:0)
Idx_321	4:186657267-187657267	0.99	587	0.00451489	0.00628027	0.472203	1.75687e-15	NA	1	0.0168242	-0.00779445	Cirrhosis	(¬±)-3-Hydroxynonanoic acid
Idx_826	7:3960462-4960462	0.99	459	-0.00960569	0.0133422	0.471556	1.06716e-155	7.36246e-151	0.999988	0.0165449	-0.0357563	PD	Cladribine
Idx_472	1:111924077-112924077	0.99	466	-0.0553512	0.0766399	0.470157	6.56663e-05	0.000108226	0.544017	0.0948631	-0.205565	creatinine_conc	(2R,2''S)-Isobuteine
Idx_1540	6:61885314-62885314	0.99	313	-0.0125968	0.0174294	0.469844	1.11091e-05	1.09216e-05	0.309076	0.0215648	-0.0467584	Telomere	10,12-Tritriacontanedione
Idx_928	12:20868797-21868797	0.99	240	0.00868067	0.0120061	0.469665	1.24691e-05	1.28567e-05	0.332121	0.0322125	-0.0148512	CKD	12(13)Ep-9-KODE
Idx_1540	6:61885314-62885314	0.99	275	0.00533161	0.00736294	0.468996	5.30612e-16	NA	1	0.019763	-0.00909975	Cirrhosis	10,12-Tritriacontanedione
Idx_277	10:30951864-31951864	0.99	310	0.0155912	0.0215212	0.468785	2.08802e-06	2.92505e-05	0.943092	0.0577727	-0.0265903	ALB_conc	Phenylalanine
Idx_1800	8:84632271-85632271	0.99	220	-0.0143676	0.019811	0.468308	3.66491e-156	4.10242e-151	0.999993	0.0244619	-0.0531971	eBMD	PA(15:0/22:5(4Z,7Z,10Z,13Z,16Z))
Idx_326	6:158336560-159336560	0.99	606	-0.0202345	0.027816	0.466956	5.35021e-05	4.0669e-05	0.188326	0.0342849	-0.074754	ALB_conc	Citrulline
Idx_1838	7:145601434-146601434	0.99	340	-0.0115265	0.0158339	0.466634	1.4719e-05	2.19349e-05	0.5022	0.0195079	-0.042561	GGT_conc	DG(22:0/24:1(15Z)/0:0)
Idx_284	6:50992862-51992862	0.99	541	0.00944178	0.0129459	0.465802	2.97954e-15	NA	1	0.0348157	-0.0159322	GGT_conc	Homocysteinesulfinic acid
Idx_1540	6:61885314-62885314	0.99	364	0.0105508	0.0144659	0.465786	1.04047e-155	9.27893e-151	0.999991	0.038904	-0.0178025	HDL_conc	10,12-Tritriacontanedione
Idx_486	19:28726685-29726685	0.99	636	0.0142963	0.0195991	0.465736	2.10342e-05	2.38237e-05	0.377283	0.0527106	-0.024118	trig_conc	Vanilpyruvic acid
Idx_77	8:26612733-27612733	0.99	573	0.0212423	0.0290098	0.464019	1.75213e-05	2.64882e-05	0.508307	0.0781016	-0.035617	T2D	2-Furanmethanethiol
Idx_854	8:10092278-11092278	0.99	1090	0.0103675	0.014126	0.462991	3.81438e-05	3.06493e-05	0.213306	0.0380543	-0.0173194	CAD	Procaterol
Idx_893	3:82134053-83134053	0.99	345	-0.00423504	0.00576979	0.462947	7.78837e-17	NA	1	0.00707375	-0.0155438	Cirrhosis	(R)-3'',7-Dihydroxy-2'',4''-dimethoxyisoflavan
Idx_680	14:46909115-47909115	0.99	668	-0.143035	0.194438	0.461954	4.86055e-152	2.81846e-147	0.999986	0.238063	-0.524133	HDL_conc	Samin
Idx_1777	2:220071338-221071338	0.99	290	0.0133237	0.0180838	0.461258	6.52722e-155	6.26757e-150	0.999992	0.0487679	-0.0221205	GGT_conc	PC(14:1(9Z)/15:0)
Idx_905	11:61097972-62097972	0.99	275	-0.042455	0.0575464	0.460666	5.02901e-07	2.46425e-05	0.983718	0.0703361	-0.155246	PD	Arachidonic acid
Idx_559	8:17772466-18772466	0.99	860	-0.0103181	0.0139782	0.460419	3.9704e-16	NA	1	0.0170792	-0.0377155	PD	Chorismate
Idx_269	4:82471378-83471378	0.99	253	-0.0157819	0.0213644	0.460088	1.71746e-05	1.94139e-05	0.376344	0.0260923	-0.0576562	T2D	Amino-dideoxy-hexose
Idx_762	10:128405325-129405325	0.99	529	0.0205985	0.0278327	0.459249	0.000109603	7.58927e-05	0.148685	0.0751506	-0.0339535	HDL_conc	3-Oxohexadecanoic acid
Idx_638	7:50154716-51154716	0.99	429	-0.0120529	0.0162656	0.458689	4.0918e-05	2.48036e-05	0.0990083	0.0198276	-0.0439335	AST_conc	3-Oxotetradecanoic acid
Idx_1599	1:242066422-243066422	0.99	536	-0.0208678	0.0281586	0.458645	2.59502e-05	3.18179e-05	0.414739	0.0343231	-0.0760587	ALT_conc	Isolariciresinol 9-O-beta-D-glucoside
Idx_996	6:46107889-47107889	0.99	232	-0.00732836	0.00988823	0.458621	1.055e-05	9.31286e-06	0.257283	0.0120526	-0.0267093	STROKE	Hydroxyethylpromethazine
Idx_132	4:101151209-102151209	0.99	358	0.0133764	0.0180268	0.45807	3.6261e-05	1.40225e-05	0.00971238	0.0487089	-0.0219561	eBMD	Ethyl isovalerate
Idx_917	12:20868797-21868797	0.99	330	0.0192245	0.0258958	0.457857	1.75494e-06	2.17784e-05	0.935775	0.0699803	-0.0315312	chol_conc	Methylgingerol
Idx_349	10:96008011-97008011	0.99	358	-0.00967791	0.0130168	0.457182	2.58073e-05	1.63809e-05	0.115154	0.015835	-0.0351908	GGT_conc	beta-O-Methylynephrine
Idx_905	11:61097972-62097972	0.99	349	0.0910062	0.122338	0.456943	0.000103698	0.000145771	0.476849	0.330789	-0.148777	GGT_conc	Arachidonic acid
Idx_792	11:8323846-9323846	0.99	460	0.0162072	0.0217602	0.456386	2.30392e-05	1.88202e-05	0.220886	0.0588571	-0.0264427	CKD	2-hydroxy-3-[4-hydroxy-3-(sulfooxy)phenyl]propanoic acid
Idx_1540	6:61885314-62885314	0.99	364	-0.0106351	0.0142736	0.456219	2.66336e-152	2.20098e-147	0.99999	0.0173412	-0.0386114	chol_conc	10,12-Tritriacontanedione
Idx_935	12:20862819-21862819	0.99	235	0.00491378	0.00659473	0.456207	1.68625e-152	1.59107e-147	0.999992	0.0178394	-0.00801189	Cirrhosis	13-L-Hydroperoxylinoleic acid
Idx_416	18:65999345-66999345	0.99	261	0.0323585	0.0433945	0.455858	3.9421e-16	NA	1	0.117412	-0.0526946	AD	2,6-Dimethoxy-4-propylphenol
Idx_826	7:3960462-4960462	0.99	528	-0.012656	0.016968	0.455741	1.5177e-06	3.12852e-05	0.961308	0.0206012	-0.0459133	ALB_conc	Cladribine
Idx_486	19:28726685-29726685	0.99	636	-0.0109985	0.0147431	0.455662	4.69889e-16	NA	1	0.017898	-0.0398949	GGT_conc	Vanilpyruvic acid
Idx_592	2:73123929-74123929	0.99	93	-0.00423983	0.00568177	0.455537	9.76637e-156	4.36668e-150	0.999998	0.00689643	-0.0153761	STROKE	Asparaginyl-Valine
Idx_56	4:178886945-179886945	0.99	417	0.0123032	0.0164767	0.455245	1.54166e-05	2.04706e-05	0.451384	0.0445975	-0.0199912	BIL_conc	D-Glyceric acid
Idx_836	11:61088305-62088305	0.99	347	-0.14565	0.194931	0.454949	0.000140414	0.000355323	0.692716	0.236414	-0.527714	ALB_conc	Vitamin A
Idx_279	8:9642536-10642536	0.99	1523	0.0146669	0.019616	0.454641	1.80775e-05	1.76678e-05	0.306218	0.0531143	-0.0237805	BIL_conc	Methylxanthine; Pentonic acid; S-Propyl 1-propanesulfinothioate
Idx_279	8:9642536-10642536	0.99	1523	0.0146669	0.019616	0.454641	1.80775e-05	1.76678e-05	0.306218	0.0531143	-0.0237805	BIL_conc	Methylxanthine; Pentonic acid; S-Propyl 1-propanesulfinothioate
Idx_279	8:9642536-10642536	0.99	1523	0.0146669	0.019616	0.454641	1.80775e-05	1.76678e-05	0.306218	0.0531143	-0.0237805	BIL_conc	Methylxanthine; Pentonic acid; S-Propyl 1-propanesulfinothioate
Idx_93	7:78029716-79029716	0.99	543	-0.0110785	0.0148136	0.454543	7.12576e-06	2.48351e-05	0.774172	0.0179561	-0.0401131	BIL_conc	5-Hydroxypentanoic acid
Idx_1769	10:7737906-8737906	0.99	425	0.0051585	0.00688236	0.453541	3.0381e-152	1.90893e-147	0.999987	0.0186479	-0.00833092	Cirrhosis	C26 Cer
Idx_1716	16:89208037-90208037	0.99	872	-0.0115086	0.0153475	0.453336	1.33013e-05	1.64621e-05	0.419094	0.0185725	-0.0415897	BIL_conc	Goshonoside F6
Idx_303	9:109284999-110284999	0.99	357	-0.00979279	0.0130559	0.453216	7.68255e-16	NA	1	0.0157968	-0.0353824	creatinine_conc	C10:1
Idx_581	21:45131511-46131511	0.99	442	-0.0199015	0.0265011	0.45267	3.6684e-05	2.4094e-05	0.127875	0.0320406	-0.0718436	PD	N1,N8-Diacetylspermidine
Idx_1788	20:12459094-13459094	0.99	456	0.0076453	0.0101776	0.452537	5.31869e-16	NA	1	0.0275933	-0.0123027	Cirrhosis	DG(18:4(6Z,9Z,12Z,15Z)/24:1(15Z)/0:0)
Idx_1540	6:61885314-62885314	0.99	249	0.00949109	0.0126204	0.452025	7.3594e-17	NA	1	0.0342271	-0.0152449	CKD	10,12-Tritriacontanedione
Idx_917	12:20868797-21868797	0.99	233	0.0110975	0.0147495	0.451811	1.67726e-152	1.77208e-147	0.999992	0.0400066	-0.0178115	Cirrhosis	Methylgingerol
Idx_21	8:101791305-102791305	0.99	360	0.015014	0.0199487	0.451674	3.25827e-156	2.97372e-151	0.999991	0.0541135	-0.0240856	ALB_conc	Hydroxybutynal
Idx_132	4:101151209-102151209	0.99	382	0.00607911	0.00807474	0.451537	3.14375e-06	3.29133e-06	0.339495	0.0219056	-0.00974737	Cirrhosis	Ethyl isovalerate
Idx_1851	11:122301318-123301318	0.99	489	-0.0206518	0.0274111	0.451203	0.000174157	6.74126e-05	0.0097818	0.033074	-0.0743777	chol_conc	DG(11D5/13D5/0:0)
Idx_645	10:99648308-100648308	0.99	275	0.002881	0.00381741	0.450428	5.12714e-155	4.88241e-150	0.999992	0.0103631	-0.00460112	Cirrhosis	threo-Syringoylglycerol
Idx_1807	11:61097972-62097972	0.99	277	0.0145526	0.0192502	0.449669	1.94562e-17	NA	1	0.0522831	-0.0231779	STROKE	PA(16:0/22:5(4Z,7Z,10Z,13Z,16Z))
Idx_1856	4:186663612-187663612	0.99	588	-0.0124172	0.0164246	0.449642	1.12385e-15	NA	1	0.019775	-0.0446094	AD	Cellulose propionate
Idx_279	8:9642536-10642536	0.99	1523	-0.0208393	0.0275516	0.449425	9.18675e-05	5.24606e-05	0.0799166	0.0331618	-0.0748404	ALT_conc	Methylxanthine; Pentonic acid; S-Propyl 1-propanesulfinothioate
Idx_279	8:9642536-10642536	0.99	1523	-0.0208393	0.0275516	0.449425	9.18675e-05	5.24606e-05	0.0799166	0.0331618	-0.0748404	ALT_conc	Methylxanthine; Pentonic acid; S-Propyl 1-propanesulfinothioate
Idx_279	8:9642536-10642536	0.99	1523	-0.0208393	0.0275516	0.449425	9.18675e-05	5.24606e-05	0.0799166	0.0331618	-0.0748404	ALT_conc	Methylxanthine; Pentonic acid; S-Propyl 1-propanesulfinothioate
Idx_798	4:186646629-187646629	0.99	681	-0.00763931	0.0100981	0.449345	1.75504e-155	7.08591e-151	0.99998	0.012153	-0.0274317	AST_conc	Leucyl-phenylalanine
Idx_1862	11:61096633-62096633	0.99	349	0.646215	0.854088	0.449281	2.45709e-152	1.93112e-147	0.99999	2.32023	-1.0278	chol_conc	Vinaginsenoside R14
Idx_1851	11:122301318-123301318	0.99	375	-0.0109721	0.0144978	0.449164	2.71177e-16	NA	1	0.0174436	-0.0393878	PD	DG(11D5/13D5/0:0)
Idx_1168	11:48959474-51662523	0.99	851	-0.00157859	0.00208241	0.448417	0.00036324	5.3584e-05	1.21104597363327e-11	0.00250294	-0.00566012	ALB_conc	Finasteride
Idx_467	20:12466440-13466440	0.99	522	-0.0558429	0.0736453	0.44829	0.000224937	0.000239038	0.3467	0.0885018	-0.200188	ALT_conc	2-Chloro-5-methylmaleylacetate
Idx_1757	20:12466089-13466089	0.99	521	0.0270823	0.0356497	0.447447	3.84787e-05	4.53064e-05	0.395716	0.0969556	-0.042791	creatinine_conc	Ceramide (d18:1/25:0)
Idx_227	5:131720748-132720748	0.99	150	-0.0224005	0.0294179	0.446382	6.21833e-06	1.33429e-05	0.641188	0.0352585	-0.0800596	STROKE	S-Propyl thiosulfate
Idx_1336	9:107255468-108255468	0.99	473	0.0182849	0.0239793	0.445746	4.58651e-05	2.91405e-05	0.115504	0.0652844	-0.0287147	eBMD	6-Heptenyl glucosinolate
Idx_559	8:17772466-18772466	0.99	958	-0.014848	0.0194713	0.445729	7.08606e-152	2.70058e-147	0.999979	0.0233159	-0.0530118	BIL_conc	Chorismate
Idx_416	18:65999345-66999345	0.99	248	-0.0159257	0.0208789	0.445602	1.53025e-06	1.3383e-05	0.908966	0.0249969	-0.0568483	PD	2,6-Dimethoxy-4-propylphenol
Idx_996	6:46107889-47107889	0.99	245	0.0205083	0.0268531	0.445033	1.77787e-152	1.72164e-147	0.999992	0.0731405	-0.0321238	AD	Hydroxyethylpromethazine
Idx_118	9:72099403-73099403	0.99	436	-0.0184885	0.0242046	0.444962	2.07693e-05	2.9876e-05	0.48694	0.0289526	-0.0659296	Telomere	5-Amino-4-imidazolecarboxyamide
Idx_1487	11:62334317-63334317	0.99	124	0.00666416	0.00872402	0.444935	1.00535e-06	9.95524e-06	0.91956	0.0237632	-0.0104349	GGT_conc	Tobramycin
Idx_1163	4:66226328-67226328	0.99	462	0.012759	0.0167023	0.444923	6.85911e-15	NA	1	0.0454955	-0.0199775	trig_conc	Gomphidic acid
Idx_303	9:109284999-110284999	0.99	357	0.00985089	0.0128902	0.444741	2.38122e-15	NA	1	0.0351158	-0.015414	trig_conc	C10:1
Idx_1281	13:83471104-84471104	0.99	332	0.0123657	0.0161652	0.444298	2.32087e-152	2.05677e-147	0.999991	0.0440494	-0.0193181	GGT_conc	Acetyl tributyl citrate
Idx_1189	10:71081783-72081783	0.99	444	-0.0160748	0.0209919	0.443818	1.11073e-05	2.47462e-05	0.653541	0.0250693	-0.057219	PD	2-Arachidonylglycerol
Idx_588	4:186657267-187657267	0.99	590	-0.0114305	0.0149163	0.443491	4.39573e-16	8.87052e-11	0.999996	0.0178054	-0.0406665	AD	Isoleucyl-Valine
Idx_1892	4:13797998-14797998	0.99	756	-0.0177405	0.0231422	0.443328	4.18881e-16	1.50654e-10	0.999998	0.0276182	-0.0630991	GGT_conc	TG(16:0/18:1(9Z)/18:2(9Z,12Z))
Idx_1548	7:132235620-133235620	0.99	309	0.0135216	0.0176194	0.442829	3.65828e-05	2.09357e-05	0.0805693	0.0480556	-0.0210125	eBMD	7alpha-1(10->19)-Abeo-7-acetoxyobacun-9(11)-ene
Idx_1556	3:73232656-74232656	0.99	390	-0.00984824	0.0128242	0.44252	9.01986e-06	1.12229e-05	0.421571	0.0152871	-0.0349836	CAD	Tauroursodeoxycholic acid
Idx_106	3:146626442-147626442	0.99	322	0.0116801	0.0152043	0.442362	3.68301e-05	1.39118e-05	0.00811127	0.0414805	-0.0181203	T2D	Santene
Idx_563	7:46630094-47630094	0.99	390	0.00440758	0.00571809	0.440818	4.34369e-155	3.02305e-150	0.999989	0.015615	-0.00679989	Cirrhosis	Pentobarbital
Idx_1581	9:139403352-140403352	0.99	62	-0.0111109	0.0144083	0.440618	3.32051e-156	1.02673e-150	0.999997	0.0171293	-0.0393511	CAD	Telmisartan
Idx_563	7:46630094-47630094	0.99	435	0.0210567	0.0272892	0.440344	0.000112561	4.58902e-05	0.0141739	0.0745436	-0.0324302	trig_conc	Pentobarbital
Idx_1775	6:45633785-46633785	0.99	126	0.0266615	0.0345473	0.440269	1.418e-16	NA	1	0.0943743	-0.0410512	AD	DG(20:4(5Z,8Z,11Z,14Z)/22:6(4Z,7Z,10Z,13Z,16Z,19Z)/0:0)
Idx_322	10:99646313-100646313	0.99	267	0.00485035	0.00628231	0.440077	4.03156e-05	1.57876e-05	0.0106609	0.0171637	-0.00746299	CKD	Ne,Ne dimethyllysine
Idx_250	2:19044354-20044354	0.99	461	-0.0122133	0.015814	0.439933	2.70071e-05	1.40491e-05	0.0545632	0.0187822	-0.0432087	T2D	Ala-Ala
Idx_1189	10:71081783-72081783	0.99	525	0.0253523	0.0327854	0.439357	0.000122871	9.03239e-05	0.173723	0.0896116	-0.0389071	AST_conc	2-Arachidonylglycerol
Idx_1300	5:8028293-9028293	0.99	354	-0.00707962	0.00915241	0.439211	2.47927e-152	2.0781e-147	0.99999	0.0108591	-0.0250183	T2D	3,4-Dimethyl-5-pentyl-2-furanpentadecanoic acid
Idx_279	8:9642536-10642536	0.99	1523	0.0447558	0.0577959	0.438708	0.000571721	0.000312716	0.0675135	0.158036	-0.0685242	trig_conc	Methylxanthine; Pentonic acid; S-Propyl 1-propanesulfinothioate
Idx_279	8:9642536-10642536	0.99	1523	0.0447558	0.0577959	0.438708	0.000571721	0.000312716	0.0675135	0.158036	-0.0685242	trig_conc	Methylxanthine; Pentonic acid; S-Propyl 1-propanesulfinothioate
Idx_279	8:9642536-10642536	0.99	1523	0.0447558	0.0577959	0.438708	0.000571721	0.000312716	0.0675135	0.158036	-0.0685242	trig_conc	Methylxanthine; Pentonic acid; S-Propyl 1-propanesulfinothioate
Idx_1265	6:8791087-9791087	0.99	346	0.0140508	0.0181372	0.438518	4.09237e-05	2.3462e-05	0.0811146	0.0495997	-0.021498	creatinine_conc	Sulfasalazine
Idx_1788	20:12459094-13459094	0.99	522	0.0263581	0.0340144	0.438392	3.78684e-152	2.16303e-147	0.999986	0.0930263	-0.0403101	BIL_conc	DG(18:4(6Z,9Z,12Z,15Z)/24:1(15Z)/0:0)
Idx_431	5:116198857-117198857	0.99	447	0.0135864	0.0174802	0.437016	3.13367e-152	2.40933e-147	0.99999	0.0478476	-0.0206749	chol_conc	Pyrimethanil
Idx_1835	1:229809403-230809403	0.99	286	-0.0174178	0.0224081	0.436984	2.31075e-05	2.83267e-05	0.414644	0.0265021	-0.0613377	eBMD	SM(d18:1/20:0)
Idx_1300	5:8028293-9028293	0.99	335	0.0204959	0.0263616	0.43687	7.92245e-06	3.52028e-05	0.821939	0.0721647	-0.0311729	eBMD	3,4-Dimethyl-5-pentyl-2-furanpentadecanoic acid
Idx_1477	4:186669167-187669167	0.99	672	-0.010448	0.013435	0.436765	1.16908e-05	2.36687e-05	0.621352	0.0158846	-0.0367806	creatinine_conc	Testosterone glucuronide
Idx_1265	6:8791087-9791087	0.99	280	0.00896061	0.0115222	0.436757	2.79605e-155	2.45605e-150	0.999991	0.0315441	-0.0136229	CAD	Sulfasalazine
Idx_610	11:43587989-44587989	0.99	388	0.0121973	0.0156828	0.436717	6.95844e-05	1.77517e-05	8.85964490855255e-05	0.0429356	-0.018541	T2D	8-[(Aminomethyl)sulfanyl]-6-sulfanyloctanoic acid; N-(1-Deoxy-1-fructosyl)glycine
Idx_610	11:43587989-44587989	0.99	388	0.0121973	0.0156828	0.436717	6.95844e-05	1.77517e-05	8.85964490855255e-05	0.0429356	-0.018541	T2D	8-[(Aminomethyl)sulfanyl]-6-sulfanyloctanoic acid; N-(1-Deoxy-1-fructosyl)glycine
Idx_1510	11:61057826-62057826	0.99	263	-0.0120064	0.0154335	0.436602	2.06104e-05	1.19693e-05	0.0850814	0.0182433	-0.0422562	T2D	LysoPE(0:0/18:2(9Z,12Z))
Idx_1716	16:89208037-90208037	0.99	872	-0.010428	0.0133952	0.436283	2.97591e-15	NA	1	0.0158267	-0.0366827	GGT_conc	Goshonoside F6
Idx_1163	4:66226328-67226328	0.99	360	-0.0134908	0.0173157	0.435916	4.45058e-06	1.36561e-05	0.744497	0.020448	-0.0474295	CKD	Gomphidic acid
Idx_1281	13:83471104-84471104	0.99	332	-0.0127679	0.0163853	0.435845	4.3088e-16	NA	1	0.0193473	-0.0448831	HDL_conc	Acetyl tributyl citrate
Idx_258	10:99626295-100626295	0.99	256	-0.00954145	0.0121581	0.432583	3.96039e-05	1.0348e-05	0.000129618	0.0142885	-0.0333714	T2D	Carnitine
Idx_390	22:19450235-20450235	0.99	380	-0.0108876	0.0138675	0.432385	3.60855e-06	1.93997e-05	0.852437	0.0162926	-0.0380678	ALT_conc	3-Dehydroquinate; 5-(Methylthio)-2-[(methylthio)methyl]-2-pentenal
Idx_390	22:19450235-20450235	0.99	380	-0.0108876	0.0138675	0.432385	3.60855e-06	1.93997e-05	0.852437	0.0162926	-0.0380678	ALT_conc	3-Dehydroquinate; 5-(Methylthio)-2-[(methylthio)methyl]-2-pentenal
Idx_1922	3:39357378-40357378	0.99	210	0.00646574	0.00823477	0.43235	1.06108e-15	NA	1	0.0226059	-0.00967441	STROKE	Everolimus
Idx_917	12:20868797-21868797	0.99	274	-0.0128555	0.0163613	0.432028	8.02088e-17	NA	1	0.0192126	-0.0449235	Telomere	Methylgingerol
Idx_697	8:132605833-133605833	0.99	537	-0.0108454	0.013803	0.432026	9.36331e-16	NA	1	0.0162085	-0.0378994	ALB_conc	N-acetyl zonisamide
Idx_1581	9:139403352-140403352	0.99	37	0.0486883	0.0619072	0.431591	2.70051e-153	1.50027e-147	0.999999	0.170026	-0.0726499	Telomere	Telmisartan
Idx_118	12:3343312-4343312	0.99	224	-0.0128667	0.0163542	0.43143	4.25528e-05	2.38495e-05	0.0743874	0.0191877	-0.044921	CKD	5-Amino-4-imidazolecarboxyamide
Idx_1800	8:84632271-85632271	0.99	323	-0.0221217	0.0280333	0.43004	2.12567e-16	NA	1	0.0328235	-0.077067	HDL_conc	PA(15:0/22:5(4Z,7Z,10Z,13Z,16Z))
Idx_77	8:26612733-27612733	0.99	607	0.12884	0.163259	0.43001	0.00182772	0.00145917	0.210361	0.448828	-0.191148	AD	2-Furanmethanethiol
Idx_923	21:27543327-28543327	0.99	527	0.0143003	0.0181176	0.429933	1.01254e-05	2.51427e-05	0.687157	0.0498108	-0.0212101	trig_conc	N-Acetylneuraminic acid
Idx_118	9:72099403-73099403	0.99	488	0.0225523	0.0285551	0.429654	7.55825e-05	3.21813e-05	0.0188418	0.0785203	-0.0334156	trig_conc	5-Amino-4-imidazolecarboxyamide
Idx_1556	3:73232656-74232656	0.99	399	-0.00521408	0.00659311	0.429038	9.57119e-156	6.82872e-151	0.999989	0.0077084	-0.0181366	STROKE	Tauroursodeoxycholic acid
Idx_592	2:73123929-74123929	0.99	129	0.00954178	0.0120264	0.427544	9.18808e-17	NA	1	0.0331136	-0.01403	trig_conc	Asparaginyl-Valine
Idx_416	18:65999345-66999345	0.99	297	0.0236142	0.0297413	0.427203	2.73123e-05	3.0221e-05	0.366127	0.0819072	-0.0346787	ALT_conc	2,6-Dimethoxy-4-propylphenol
Idx_968	14:73589254-74589254	0.99	287	-0.0312435	0.0392835	0.426418	0.000323025	8.972e-05	0.000317773	0.0457521	-0.108239	HDL_conc	Butyl (S)-3-hydroxybutyrate glucoside
Idx_254	14:98024232-99024232	0.99	411	-0.0603352	0.0758334	0.426248	2.87384e-152	2.37862e-147	0.99999	0.0882983	-0.208969	CAD	Propionylcholine
Idx_355	15:90538615-91538615	0.99	528	0.019605	0.0245967	0.425417	2.1032e-05	4.33467e-05	0.627532	0.0678144	-0.0286045	HDL_conc	Geosmin
Idx_635	6:101363241-102363241	0.99	344	0.0224813	0.0281283	0.424152	4.59612e-05	3.05395e-05	0.132331	0.0776128	-0.0326503	ALB_conc	Equol
Idx_355	15:90538615-91538615	0.99	528	0.0202388	0.0253129	0.423974	6.1023e-05	3.4849e-05	0.0799338	0.069852	-0.0293744	creatinine_conc	Geosmin
Idx_581	21:45131511-46131511	0.99	571	0.0145025	0.018132	0.423809	6.87257e-157	3.21959e-152	0.999983	0.0500412	-0.0210362	creatinine_conc	N1,N8-Diacetylspermidine
Idx_390	22:19450235-20450235	0.99	338	0.0232178	0.028975	0.422956	2.38386e-152	2.13172e-147	0.999991	0.0800089	-0.0335733	AD	3-Dehydroquinate; 5-(Methylthio)-2-[(methylthio)methyl]-2-pentenal
Idx_390	22:19450235-20450235	0.99	338	0.0232178	0.028975	0.422956	2.38386e-152	2.13172e-147	0.999991	0.0800089	-0.0335733	AD	3-Dehydroquinate; 5-(Methylthio)-2-[(methylthio)methyl]-2-pentenal
Idx_1281	13:83471104-84471104	0.99	332	-0.0101811	0.0126983	0.422689	1.16907e-16	NA	1	0.0147076	-0.0350697	trig_conc	Acetyl tributyl citrate
Idx_10	3:149857645-150857645	0.99	328	-0.00599186	0.00747086	0.422535	6.17162e-06	6.55946e-06	0.34677	0.00865102	-0.0206347	STROKE	Propenoic acid C3:1
Idx_1540	6:61885314-62885314	0.99	364	0.0162058	0.0201648	0.421591	9.54142e-06	1.62079e-05	0.55607	0.0557289	-0.0233173	ALB_conc	10,12-Tritriacontanedione
Idx_693	6:11806767-12806767	0.99	399	0.0561872	0.0699064	0.421541	0.000184023	0.000215451	0.393034	0.193204	-0.0808292	ALB_conc	C16:2
Idx_1127	20:19251444-20251444	0.99	307	0.0261656	0.0325387	0.421317	1.15585e-155	1.11337e-150	0.999992	0.0899414	-0.0376102	AD	Cefadroxil
Idx_1754	5:146555436-147555436	0.99	343	-0.0123236	0.0153211	0.421191	3.54463e-16	NA	1	0.0177057	-0.0423529	trig_conc	Campesteryl alpha-linolenate
Idx_365	1:46898496-47898496	0.99	313	0.00896153	0.0111284	0.420657	1.45899e-05	6.45502e-06	0.0238066	0.0307733	-0.0128502	STROKE	Citronellyl formate
Idx_996	6:46107889-47107889	0.99	271	0.0142934	0.0177441	0.420514	5.07675e-05	2.76784e-05	0.0666259	0.0490717	-0.020485	ALB_conc	Hydroxyethylpromethazine
Idx_563	7:46630094-47630094	0.99	368	0.00802999	0.00995547	0.419902	1.14748e-05	6.61192e-06	0.0826566	0.0275427	-0.0114827	T2D	Pentobarbital
Idx_1872	9:102644595-103644595	0.99	321	0.0134296	0.0166487	0.419869	1.33635e-16	NA	1	0.046061	-0.0192018	ALB_conc	Solacauline
Idx_559	8:17772466-18772466	0.99	909	-0.0169081	0.0209137	0.41882	3.12938e-05	1.96129e-05	0.110584	0.0240828	-0.057899	Telomere	Chorismate
Idx_880	10:96570709-97570709	0.99	666	0.0203555	0.0251595	0.418483	3.73692e-05	3.33186e-05	0.262045	0.0696681	-0.0289572	trig_conc	4''-N-desmethylolanzapine
Idx_592	2:73123929-74123929	0.99	129	0.0140213	0.0173221	0.418259	1.80821e-05	1.51383e-05	0.232298	0.0479727	-0.0199301	chol_conc	Asparaginyl-Valine
Idx_836	11:61088305-62088305	0.99	275	0.0357059	0.0440591	0.417705	1.65389e-05	2.68922e-05	0.538549	0.122062	-0.0506499	T2D	Vitamin A
Idx_322	10:99646313-100646313	0.99	328	0.00684928	0.00845018	0.417626	0.000111146	2.996e-05	0.000207404	0.0234116	-0.00971309	HDL_conc	Ne,Ne dimethyllysine
Idx_1394	3:53812553-54812553	0.99	576	0.0176575	0.0217715	0.417343	1.75409e-05	3.89542e-05	0.652498	0.0603297	-0.0250146	chol_conc	{11,15-dimethoxy-13-oxo-6,8,20-trioxapentacyclo[10.8.0.0¬≤,‚Åπ.0¬≥,‚Å∑.0¬π‚Å¥,¬π‚Åπ]icosa-1(12),2(9),10,14,16,18-hexaen-4-yl}oxidanesulfonic acid
Idx_1922	3:39357378-40357378	0.99	291	0.015285	0.0188336	0.417032	2.32502e-06	1.97555e-05	0.906313	0.0521988	-0.0216289	ALB_conc	Everolimus
Idx_1856	4:186663612-187663612	0.99	585	-0.00304318	0.003749	0.416946	3.10262e-155	1.74648e-150	0.999986	0.00430486	-0.0103912	Cirrhosis	Cellulose propionate
Idx_1892	4:13797998-14797998	0.99	681	-0.0717144	0.0883111	0.416754	0.000381031	0.000272664	0.162281	0.101375	-0.244804	AD	TG(16:0/18:1(9Z)/18:2(9Z,12Z))
Idx_365	1:46898496-47898496	0.99	432	-0.0206396	0.0254084	0.416613	6.19093e-05	3.24284e-05	0.0562484	0.0291609	-0.07044	chol_conc	Citronellyl formate
Idx_1704	7:100935617-101935617	0.99	683	0.0219498	0.0269024	0.414554	7.21283e-05	4.8529e-05	0.137202	0.0746785	-0.0307788	HDL_conc	Pentosan Polysulfate
Idx_1336	9:107255468-108255468	0.99	529	-0.0414232	0.0507672	0.414532	1.76802e-05	0.0001493	0.905734	0.0580805	-0.140927	AD	6-Heptenyl glucosinolate
Idx_1847	11:61057803-62057803	0.99	263	-0.00888731	0.0108837	0.414174	2.2753e-05	8.57236e-06	0.00794901	0.0124447	-0.0302194	T2D	PG(18:0/18:0)
Idx_1767	1:229809403-230809403	0.99	362	-0.0179448	0.0219645	0.413932	9.47563e-06	3.13152e-05	0.762203	0.0251055	-0.0609952	GGT_conc	SM(d18:1/14:0)
Idx_693	6:11806767-12806767	0.99	338	-0.0176874	0.0216411	0.413753	2.85941e-156	2.08146e-151	0.999989	0.0247291	-0.060104	CKD	C16:2
Idx_1163	4:66226328-67226328	0.99	462	-0.019148	0.0234195	0.41358	5.38422e-06	2.67702e-05	0.840599	0.0267543	-0.0650503	ALB_conc	Gomphidic acid
Idx_836	11:61088305-62088305	0.99	289	0.00146579	0.00179168	0.413293	1.17203e-15	NA	1	0.00497748	-0.0020459	Cirrhosis	Vitamin A
Idx_178	10:99644009-100644009	0.99	261	-0.00556852	0.00680395	0.413115	5.30084e-17	NA	1	0.00776722	-0.0189043	PD	(E)-4-(Trimethylammonio)but-2-enoate
Idx_1775	6:45633785-46633785	0.99	119	-0.00956993	0.0116893	0.412961	9.10101e-06	6.36548e-06	0.15279	0.013341	-0.0324809	STROKE	DG(20:4(5Z,8Z,11Z,14Z)/22:6(4Z,7Z,10Z,13Z,16Z,19Z)/0:0)
Idx_561	8:17772635-18772635	0.99	860	-0.00487588	0.00594573	0.412179	4.09472e-16	NA	1	0.00677774	-0.0165295	PD	5-Acetylamino-6-formylamino-3-methyluracil
Idx_635	6:101363241-102363241	0.99	344	-0.0312409	0.0380494	0.411611	1.35051e-05	5.4433e-05	0.804053	0.0433359	-0.105818	HDL_conc	Equol
Idx_1723	20:12458687-13458687	0.99	521	0.0354833	0.0431618	0.41102	3.34369e-05	4.57549e-05	0.464911	0.12008	-0.0491138	AST_conc	C22 Cer
Idx_1807	11:61097972-62097972	0.99	349	-0.152652	0.1856	0.410803	0.000145981	0.000344894	0.672104	0.211123	-0.516427	ALB_conc	PA(16:0/22:5(4Z,7Z,10Z,13Z,16Z))
Idx_1757	20:12466089-13466089	0.99	521	0.0226572	0.0275191	0.410322	3.6742e-152	1.9935e-147	0.999985	0.0765946	-0.0312802	BIL_conc	Ceramide (d18:1/25:0)
Idx_279	8:9642536-10642536	0.99	1361	0.0173792	0.021108	0.410311	2.70853e-05	2.84833e-05	0.341645	0.0587508	-0.0239924	CKD	Methylxanthine; Pentonic acid; S-Propyl 1-propanesulfinothioate
Idx_279	8:9642536-10642536	0.99	1361	0.0173792	0.021108	0.410311	2.70853e-05	2.84833e-05	0.341645	0.0587508	-0.0239924	CKD	Methylxanthine; Pentonic acid; S-Propyl 1-propanesulfinothioate
Idx_279	8:9642536-10642536	0.99	1361	0.0173792	0.021108	0.410311	2.70853e-05	2.84833e-05	0.341645	0.0587508	-0.0239924	CKD	Methylxanthine; Pentonic acid; S-Propyl 1-propanesulfinothioate
Idx_106	3:146626442-147626442	0.99	332	0.0086148	0.0104583	0.410092	6.05771e-06	7.02617e-06	0.388598	0.029113	-0.0118834	Cirrhosis	Santene
Idx_416	18:65999345-66999345	0.99	297	0.0161604	0.0196086	0.409854	2.14037e-152	2.16968e-147	0.999992	0.0545932	-0.0222724	GGT_conc	2,6-Dimethoxy-4-propylphenol
Idx_269	4:82471378-83471378	0.99	328	0.0201236	0.0243866	0.409263	1.66045e-05	1.73853e-05	0.339533	0.0679214	-0.0276742	chol_conc	Amino-dideoxy-hexose
Idx_269	4:82471378-83471378	0.99	328	-0.0152519	0.0184673	0.40887	2.30884e-152	2.18294e-147	0.999992	0.0209441	-0.0514478	ALT_conc	Amino-dideoxy-hexose
Idx_254	14:98024232-99024232	0.99	424	-0.45251	0.54722	0.408279	3.08944e-152	2.13375e-147	0.999988	0.620042	-1.52506	AD	Propionylcholine
Idx_928	12:20868797-21868797	0.99	274	-0.00751696	0.00908876	0.408203	1.14096e-16	NA	1	0.010297	-0.0253309	Telomere	12(13)Ep-9-KODE
Idx_1394	3:53812553-54812553	0.99	490	-0.0063026	0.00760807	0.407439	5.5645e-17	NA	1	0.00860922	-0.0212144	STROKE	{11,15-dimethoxy-13-oxo-6,8,20-trioxapentacyclo[10.8.0.0¬≤,‚Åπ.0¬≥,‚Å∑.0¬π‚Å¥,¬π‚Åπ]icosa-1(12),2(9),10,14,16,18-hexaen-4-yl}oxidanesulfonic acid
Idx_367	19:48795820-49795820	0.99	174	-0.114391	0.138042	0.40729	4.57952e-05	0.000236196	0.846265	0.15617	-0.384952	AD	Phosphoserine
Idx_56	4:178886945-179886945	0.99	341	-0.0102375	0.0123541	0.40729	2.13128e-05	8.941e-06	0.0171386	0.0139766	-0.0344516	T2D	D-Glyceric acid
Idx_923	21:27543327-28543327	0.99	527	-0.0158148	0.0190682	0.40689	3.98946e-05	2.76637e-05	0.149265	0.0215589	-0.0531885	GGT_conc	N-Acetylneuraminic acid
Idx_762	10:128405325-129405325	0.99	433	-0.00882513	0.0106374	0.406745	2.68266e-05	1.03214e-05	0.0093463	0.0120241	-0.0296744	T2D	3-Oxohexadecanoic acid
Idx_1168	11:48959474-51662523	0.99	851	0.00157557	0.00189119	0.404783	0.000182388	5.96762e-05	0.00224084	0.0052823	-0.00213116	creatinine_conc	Finasteride
Idx_613	1:75373384-76373384	0.99	339	-0.0172302	0.0206767	0.404665	2.96419e-05	2.34832e-05	0.206854	0.023296	-0.0577565	ALB_conc	15(R)-hydroperoxy-EPE
Idx_1892	4:13797998-14797998	0.99	756	0.029216	0.0350111	0.404013	2.7361e-05	4.12385e-05	0.507022	0.0978378	-0.0394059	HDL_conc	TG(16:0/18:1(9Z)/18:2(9Z,12Z))
Idx_227	5:131720748-132720748	0.99	186	-0.0476281	0.056992	0.403325	0.000175782	0.000175475	0.316464	0.0640762	-0.159333	ALT_conc	S-Propyl thiosulfate
Idx_416	18:65999345-66999345	0.99	297	0.0178946	0.0214057	0.403169	7.91172e-17	8.29604e-11	0.999999	0.0598498	-0.0240605	ALB_conc	2,6-Dimethoxy-4-propylphenol
Idx_680	14:46909115-47909115	0.99	668	-0.0973695	0.116398	0.40286	4.83654e-152	2.58467e-147	0.999985	0.13077	-0.325509	chol_conc	Samin
Idx_778	3:149604445-150604445	0.99	312	-0.015044	0.017964	0.40234	2.61243e-05	2.43833e-05	0.283989	0.0201656	-0.0502535	CAD	Ferulic acid 4-sulfate
Idx_1168	11:48959474-51662523	0.99	851	-0.0025114	0.00299838	0.402265	0.0172141	0.000982077	8.72115203367289e-69	0.00336543	-0.00838823	HDL_conc	Finasteride
Idx_355	15:90538615-91538615	0.99	376	0.0510555	0.0609426	0.402163	0.000516106	0.000158214	0.00110603	0.170503	-0.068392	CAD	Geosmin
Idx_928	12:20868797-21868797	0.99	330	0.0217728	0.0259857	0.402101	0.000246896	5.8636e-05	2.54635524504372e-05	0.0727049	-0.0291593	ALT_conc	12(13)Ep-9-KODE
Idx_1892	4:13797998-14797998	0.99	613	-0.0138488	0.016527	0.402058	2.33694e-06	7.46213e-06	0.754149	0.0185441	-0.0462418	T2D	TG(16:0/18:1(9Z)/18:2(9Z,12Z))
Idx_266	12:25857461-26857461	0.99	441	0.0404758	0.0482725	0.401758	2.18089e-05	0.000202004	0.914025	0.13509	-0.0541383	AD	Acesulfame
Idx_1011	15:47253587-48253587	0.99	446	0.0154296	0.0183994	0.401698	3.16952e-152	1.98972e-147	0.999987	0.0514925	-0.0206333	chol_conc	(S)-a-Amino-2,5-dihydro-5-oxo-4-isoxazolepropanoic acid N2-glucoside
Idx_542	4:186642011-187642011	0.99	685	0.00718518	0.00854683	0.400525	2.59425e-15	NA	1	0.023937	-0.00956661	BIL_conc	N-Acetylgalactosamine
Idx_1767	1:229809403-230809403	0.99	291	-0.00765368	0.00909206	0.399901	2.10516e-152	1.76172e-147	0.99999	0.0101667	-0.0254741	STROKE	SM(d18:1/14:0)
Idx_762	10:128405325-129405325	0.99	529	-0.0107271	0.0127285	0.39936	3.74438e-152	1.80913e-147	0.999983	0.0142207	-0.0356749	ALT_conc	3-Oxohexadecanoic acid
Idx_612	7:5874859-6874859	0.99	319	0.0222464	0.0263967	0.399355	7.20006e-06	3.09901e-05	0.816279	0.0739839	-0.0294911	AST_conc	6-(2-amino-2-carboxyethyl)-4-hydroxybenzothiazole
Idx_540	4:186663612-187663612	0.99	588	-0.0114168	0.0135428	0.399217	3.00733e-155	1.40464e-150	0.999983	0.015127	-0.0379606	AD	5-Hydroxy-L-tryptophan
Idx_1189	12:20861213-21861213	0.99	242	-0.0127355	0.0151042	0.399132	1.2028e-05	1.39206e-05	0.387562	0.0168688	-0.0423398	CKD	2-Arachidonylglycerol
Idx_645	10:99648308-100648308	0.99	276	-0.0157263	0.0186302	0.398597	1.38345e-05	8.75727e-05	0.874475	0.0207889	-0.0522414	AD	threo-Syringoylglycerol
Idx_1723	20:12458687-13458687	0.99	521	-0.0428952	0.0508029	0.398476	7.08903e-05	7.88964e-05	0.368906	0.0566784	-0.142469	ALB_conc	C22 Cer
Idx_1716	16:89208037-90208037	0.99	665	-0.0113616	0.0134553	0.398449	9.64294e-06	1.35603e-05	0.477012	0.0150107	-0.0377339	PD	Goshonoside F6
Idx_326	6:158336560-159336560	0.99	606	-0.0138165	0.0163543	0.39821	1.51084e-15	NA	1	0.0182379	-0.0458708	HDL_conc	Citrulline
Idx_277	10:30951864-31951864	0.99	310	0.015949	0.018801	0.396266	8.51791e-06	1.5702e-05	0.587492	0.0527989	-0.0209008	BIL_conc	Phenylalanine
Idx_1244	7:129261665-130261665	0.99	239	-0.0342201	0.0403367	0.396236	6.26227e-05	5.85706e-05	0.284987	0.0448398	-0.11328	Telomere	Todatriol glucoside
Idx_269	4:82471378-83471378	0.99	253	0.00901333	0.0105933	0.39485	1.84521e-152	2.03951e-147	0.999993	0.0297761	-0.0117494	STROKE	Amino-dideoxy-hexose
Idx_1492	13:110601671-111601671	0.99	418	-0.0311788	0.0366293	0.394659	0.000169146	8.6059e-05	0.0493598	0.0406147	-0.102972	ALT_conc	TG(8:0/8:0/8:0)
Idx_542	4:186642011-187642011	0.99	685	-0.00871342	0.0102359	0.394625	1.07542e-05	2.39808e-05	0.653828	0.011349	-0.0287758	creatinine_conc	N-Acetylgalactosamine
Idx_917	12:20868797-21868797	0.99	276	-0.0522435	0.061353	0.394478	2.02382e-152	1.9746e-147	0.999992	0.0680083	-0.172495	AD	Methylgingerol
Idx_985	19:48708543-49708543	0.99	186	0.00615242	0.00721474	0.393794	2.68516e-05	1.18688e-05	0.0236746	0.0202933	-0.00798846	T2D	2-O-a-L-Fucopyranosyl-galactose
Idx_893	3:82134053-83134053	0.99	332	-0.00912281	0.0106863	0.393276	8.55688e-17	NA	1	0.0118224	-0.030068	CKD	(R)-3'',7-Dihydroxy-2'',4''-dimethoxyisoflavan
Idx_324	12:109302872-110302872	0.99	485	0.0213864	0.0250337	0.392937	8.6926e-06	2.50034e-05	0.728097	0.0704524	-0.0276797	Telomere	Indole-3-acetate
Idx_1920	1:96812779-97812779	0.99	422	0.0117846	0.0137832	0.392554	1.40848e-06	1.17848e-05	0.904866	0.0387997	-0.0152305	ALT_conc	PGP(22:5(4Z,7Z,10Z,13Z,16Z)/22:6(4Z,7Z,10Z,13Z,16Z,19Z))
Idx_254	14:98024232-99024232	0.99	485	0.0378107	0.0442002	0.392307	3.03892e-157	2.00336e-152	0.999988	0.124443	-0.0488217	GGT_conc	Propionylcholine
Idx_1394	3:53812553-54812553	0.99	576	-0.0146989	0.0171788	0.392197	1.98523e-05	2.41271e-05	0.410609	0.0189716	-0.0483694	ALT_conc	{11,15-dimethoxy-13-oxo-6,8,20-trioxapentacyclo[10.8.0.0¬≤,‚Åπ.0¬≥,‚Å∑.0¬π‚Å¥,¬π‚Åπ]icosa-1(12),2(9),10,14,16,18-hexaen-4-yl}oxidanesulfonic acid
Idx_258	10:99626295-100626295	0.99	327	-0.0123701	0.0144559	0.392157	1.64555e-05	2.09917e-05	0.433096	0.0159635	-0.0407037	creatinine_conc	Carnitine
Idx_1071	15:33184679-34184679	0.99	566	0.190663	0.222711	0.391942	3.04385e-05	0.000489269	0.950394	0.627176	-0.24585	AD	3b,15b,17a-Trihydroxy-pregnenone
Idx_798	4:186646629-187646629	0.99	509	-0.00725214	0.00846143	0.3914	5.70182e-16	NA	1	0.00933227	-0.0238366	PD	Leucyl-phenylalanine
Idx_778	3:149604445-150604445	0.99	425	-0.0166956	0.0194697	0.391161	2.94544e-05	2.54811e-05	0.247709	0.0214651	-0.0548563	ALT_conc	Ferulic acid 4-sulfate
Idx_367	19:48795820-49795820	0.99	154	0.040791	0.0475616	0.391088	1.34923e-05	3.17979e-05	0.671336	0.134012	-0.0524298	T2D	Phosphoserine
Idx_968	14:73589254-74589254	0.99	287	0.0301817	0.0350683	0.389429	0.000178085	5.40057e-05	0.000975417	0.0989155	-0.0385522	chol_conc	Butyl (S)-3-hydroxybutyrate glucoside
Idx_645	10:99648308-100648308	0.99	329	0.0102987	0.0119429	0.388506	6.25698e-05	2.5339e-05	0.0135373	0.0337067	-0.0131093	ALB_conc	threo-Syringoylglycerol
Idx_1802	11:61109750-62109750	0.99	350	0.0253217	0.0293561	0.388372	0.00014564	5.26117e-05	0.00563646	0.0828596	-0.0322161	GGT_conc	PE(14:0/20:2(11Z,14Z))
Idx_1477	4:186669167-187669167	0.99	501	0.00716686	0.0083027	0.388029	1.66547e-05	9.87849e-06	0.0918052	0.0234402	-0.00910643	T2D	Testosterone glucuronide
Idx_1767	1:229809403-230809403	0.99	292	-0.0127991	0.014816	0.387659	9.79004e-06	1.4896e-05	0.511035	0.0162403	-0.0418385	PD	SM(d18:1/14:0)
Idx_250	2:19044354-20044354	0.99	506	0.0180004	0.0207731	0.386203	2.46208e-05	2.3922e-05	0.303381	0.0587157	-0.0227149	Telomere	Ala-Ala
Idx_326	6:158336560-159336560	0.99	513	0.0127216	0.0146694	0.385824	8.91595e-157	4.10576e-152	0.999983	0.0414736	-0.0160305	Telomere	Citrulline
Idx_1011	15:47253587-48253587	0.99	354	0.0132908	0.0153221	0.38571	3.51074e-16	NA	1	0.0433222	-0.0167406	CKD	(S)-a-Amino-2,5-dihydro-5-oxo-4-isoxazolepropanoic acid N2-glucoside
Idx_70	1:4453528-5453528	0.99	743	-0.0106287	0.0122458	0.385423	1.1221e-155	4.28495e-151	0.999979	0.013373	-0.0346304	ALT_conc	Furoic acid
Idx_1609	13:105537782-106537782	0.99	259	-0.0108352	0.0124241	0.383149	1.60132e-16	NA	1	0.0135161	-0.0351865	CAD	TG(8:0/8:0/i-12:0)
Idx_889	3:49832697-50832697	0.99	158	-0.0166852	0.0191264	0.38301	1.15847e-05	7.49835e-06	0.122354	0.0208025	-0.0541728	STROKE	Acetylglucosamine sulfate
Idx_958	8:5201247-6201247	0.99	1658	0.01909	0.0218807	0.38296	2.02486e-05	3.79438e-05	0.593586	0.0619762	-0.0237962	AST_conc	{2-hydroxy-5-[(2E)-3-phenylprop-2-enoyl]phenyl}oxidanesulfonic acid
Idx_253	10:99652055-100652055	0.99	261	-0.0025191	0.00288578	0.382698	1.89275e-152	2.17849e-147	0.999993	0.00313703	-0.00817522	PD	Methyl-Lys
Idx_1425	7:70238518-71238518	0.99	369	-0.0182774	0.0209284	0.382481	2.61214e-152	2.16201e-147	0.99999	0.0227421	-0.059297	chol_conc	3,6-dihydroxy-2-[3-methoxy-4-(sulfooxy)phenyl]-5-sulfino-3,4-dihydro-2H-1-benzopyran-7-olate
Idx_1011	15:47253587-48253587	0.99	361	-0.00695666	0.00796531	0.382462	8.34616e-17	NA	1	0.00865534	-0.0225687	Cirrhosis	(S)-a-Amino-2,5-dihydro-5-oxo-4-isoxazolepropanoic acid N2-glucoside
Idx_367	19:48795820-49795820	0.99	160	-0.0453386	0.0517542	0.381009	3.00109e-05	3.94654e-05	0.446993	0.0560995	-0.146777	CKD	Phosphoserine
Idx_1767	1:229809403-230809403	0.99	362	-0.0767009	0.087546	0.380964	0.00183618	0.00098465	0.0622084	0.0948893	-0.248291	trig_conc	SM(d18:1/14:0)
Idx_525	2:73129177-74129177	0.99	129	0.023638	0.0269656	0.380706	3.95429e-05	2.44354e-05	0.105606	0.0764905	-0.0292146	HDL_conc	N-Desmethylaminopyrine
Idx_893	3:82134053-83134053	0.99	308	0.0060296	0.00687041	0.380151	1.04138e-154	1.00737e-149	0.999992	0.0194956	-0.00743641	STROKE	(R)-3'',7-Dihydroxy-2'',4''-dimethoxyisoflavan
Idx_140	5:148334301-149334301	0.99	476	0.021322	0.0242833	0.379914	3.46353e-152	1.9902e-147	0.999986	0.0689172	-0.0262732	creatinine_conc	1-Methylpyrrolo[1,2-a]pyrazine
Idx_612	7:5874859-6874859	0.99	265	-0.0236686	0.0269056	0.379027	3.5215e-05	2.48683e-05	0.156757	0.0290663	-0.0764035	CAD	6-(2-amino-2-carboxyethyl)-4-hydroxybenzothiazole
Idx_792	11:8323846-9323846	0.99	446	0.0121057	0.0137407	0.378312	3.24507e-152	2.09224e-147	0.999988	0.0390374	-0.014826	PD	2-hydroxy-3-[4-hydroxy-3-(sulfooxy)phenyl]propanoic acid
Idx_1189	10:71081783-72081783	0.99	458	-0.00920276	0.0104364	0.377886	3.29242e-152	1.81955e-147	0.999986	0.0112525	-0.029658	Cirrhosis	2-Arachidonylglycerol
Idx_1704	7:100935617-101935617	0.99	496	0.0212235	0.0240459	0.377438	6.2864e-05	3.6942e-05	0.0888128	0.0683535	-0.0259064	eBMD	Pentosan Polysulfate
Idx_588	4:186657267-187657267	0.99	615	0.00574121	0.00650363	0.37736	4.67125e-152	2.37178e-147	0.999984	0.0184883	-0.0070059	Telomere	Isoleucyl-Valine
Idx_542	4:186642011-187642011	0.99	685	-0.00898971	0.0101703	0.376743	1.07902e-05	3.42127e-05	0.752468	0.0109442	-0.0289236	ALT_conc	N-Acetylgalactosamine
Idx_6	1:4453528-5453528	0.99	684	-0.0117826	0.0133256	0.376584	7.00115e-15	NA	1	0.0143355	-0.0379007	Telomere	Butynal
Idx_1394	3:53812553-54812553	0.99	576	0.0143846	0.0162674	0.376557	7.06596e-06	2.25279e-05	0.753784	0.0462686	-0.0174995	GGT_conc	{11,15-dimethoxy-13-oxo-6,8,20-trioxapentacyclo[10.8.0.0¬≤,‚Åπ.0¬≥,‚Å∑.0¬π‚Å¥,¬π‚Åπ]icosa-1(12),2(9),10,14,16,18-hexaen-4-yl}oxidanesulfonic acid
Idx_798	4:186646629-187646629	0.99	509	-0.00806742	0.00912289	0.376531	2.48813e-05	1.26915e-05	0.0499401	0.00981345	-0.0259483	T2D	Leucyl-phenylalanine
Idx_93	7:78029716-79029716	0.99	437	-0.0118901	0.0134414	0.376378	4.65181e-06	2.61222e-05	0.858661	0.014455	-0.0382352	eBMD	5-Hydroxypentanoic acid
Idx_1642	19:15481877-16481877	0.99	309	0.00381131	0.00429871	0.375285	7.2647e-06	4.66603e-06	0.119486	0.0122368	-0.00461417	T2D	Cyclopassifloic acid E
Idx_1754	5:146555436-147555436	0.99	343	-0.0137528	0.0155115	0.375284	2.43566e-152	2.11368e-147	0.999991	0.0166497	-0.0441552	chol_conc	Campesteryl alpha-linolenate
Idx_1920	1:96812779-97812779	0.99	422	-0.0163617	0.0184457	0.37507	2.97236e-152	1.92187e-147	0.999988	0.0197919	-0.0525153	GGT_conc	PGP(22:5(4Z,7Z,10Z,13Z,16Z)/22:6(4Z,7Z,10Z,13Z,16Z,19Z))
Idx_984	19:48708978-49708978	0.99	210	0.00755681	0.00851195	0.374655	4.37423e-16	NA	1	0.0242402	-0.00912662	Telomere	1,5-Dihydroxy-3-methoxy-2-prenylxanthone
Idx_106	3:146626442-147626442	0.99	399	0.0161309	0.0181592	0.374376	2.85529e-152	2.13313e-147	0.999989	0.051723	-0.0194611	creatinine_conc	Santene
Idx_917	12:20868797-21868797	0.99	330	-0.0350507	0.039389	0.37354	9.48698e-05	8.24671e-05	0.249981	0.0421517	-0.112253	AST_conc	Methylgingerol
Idx_880	10:96570709-97570709	0.99	515	0.00978103	0.0109813	0.373089	8.78508e-06	6.95957e-06	0.20684	0.0313043	-0.0117422	T2D	4''-N-desmethylolanzapine
Idx_1548	7:132235620-133235620	0.99	405	0.0169481	0.0190194	0.372876	1.03472e-05	2.69132e-05	0.700633	0.0542261	-0.0203298	GGT_conc	7alpha-1(10->19)-Abeo-7-acetoxyobacun-9(11)-ene
Idx_303	9:109284999-110284999	0.99	304	-0.00528618	0.00592535	0.372324	5.05471e-17	NA	1	0.0063275	-0.0168999	Cirrhosis	C10:1
Idx_284	6:50992862-51992862	0.99	403	-0.0159253	0.0178428	0.372108	2.964e-05	1.95077e-05	0.128663	0.0190466	-0.0508972	PD	Homocysteinesulfinic acid
Idx_560	8:17772635-18772635	0.99	877	0.00751135	0.00840256	0.371356	7.72025e-06	1.69315e-05	0.648412	0.0239804	-0.00895766	CKD	3-Nitrotyrosine
Idx_1548	7:132235620-133235620	0.99	315	0.013427	0.0150177	0.371279	1.70502e-07	1.1425e-05	0.988093	0.0428616	-0.0160076	CAD	7alpha-1(10->19)-Abeo-7-acetoxyobacun-9(11)-ene
Idx_610	11:43587989-44587989	0.99	462	-0.0103807	0.011607	0.371137	5.09971e-16	NA	1	0.0123691	-0.0331304	ALB_conc	8-[(Aminomethyl)sulfanyl]-6-sulfanyloctanoic acid; N-(1-Deoxy-1-fructosyl)glycine
Idx_610	11:43587989-44587989	0.99	462	-0.0103807	0.011607	0.371137	5.09971e-16	NA	1	0.0123691	-0.0331304	ALB_conc	8-[(Aminomethyl)sulfanyl]-6-sulfanyloctanoic acid; N-(1-Deoxy-1-fructosyl)glycine
Idx_254	14:98024232-99024232	0.99	485	-0.116766	0.130429	0.370655	3.31798e-05	0.000168421	0.843824	0.138875	-0.372407	ALB_conc	Propionylcholine
Idx_178	10:99644009-100644009	0.99	327	0.0132411	0.0147898	0.370632	0.000111495	3.04213e-05	0.000247296	0.0422291	-0.0157468	HDL_conc	(E)-4-(Trimethylammonio)but-2-enoate
Idx_1851	11:122301318-123301318	0.99	380	-0.0184552	0.0206125	0.370604	2.94548e-05	2.08363e-05	0.157471	0.0219452	-0.0588556	CAD	DG(11D5/13D5/0:0)
Idx_588	4:186657267-187657267	0.99	503	-0.00545572	0.00608529	0.369963	3.65477e-152	1.92338e-147	0.999985	0.00647144	-0.0173829	PD	Isoleucyl-Valine
Idx_1265	6:8791087-9791087	0.99	299	0.0131431	0.0146362	0.369194	2.17045e-05	1.49912e-05	0.147669	0.0418301	-0.0155439	CKD	Sulfasalazine
Idx_1425	7:70238518-71238518	0.99	341	0.0197044	0.0219264	0.368833	5.47974e-05	2.40078e-05	0.0224612	0.0626801	-0.0232713	Telomere	3,6-dihydroxy-2-[3-methoxy-4-(sulfooxy)phenyl]-5-sulfino-3,4-dihydro-2H-1-benzopyran-7-olate
Idx_284	6:50992862-51992862	0.99	541	0.022633	0.0251275	0.367732	6.16009e-05	4.07063e-05	0.130203	0.0718829	-0.0266168	HDL_conc	Homocysteinesulfinic acid
Idx_610	11:43587989-44587989	0.99	462	0.0194624	0.0215845	0.367226	0.000102021	3.73157e-05	0.00625716	0.061768	-0.0228433	trig_conc	8-[(Aminomethyl)sulfanyl]-6-sulfanyloctanoic acid; N-(1-Deoxy-1-fructosyl)glycine
Idx_610	11:43587989-44587989	0.99	462	0.0194624	0.0215845	0.367226	0.000102021	3.73157e-05	0.00625716	0.061768	-0.0228433	trig_conc	8-[(Aminomethyl)sulfanyl]-6-sulfanyloctanoic acid; N-(1-Deoxy-1-fructosyl)glycine
Idx_1100	12:20852541-21852541	0.99	237	0.00849773	0.0094243	0.367225	1.70578e-152	1.76027e-147	0.999992	0.0269694	-0.0099739	Cirrhosis	Prostaglandin F1a
Idx_1163	4:66226328-67226328	0.99	462	-0.0149597	0.0165907	0.367221	3.42881e-156	2.0306e-151	0.999987	0.0175581	-0.0474775	AST_conc	Gomphidic acid
Idx_588	4:186657267-187657267	0.99	511	0.00617682	0.00684611	0.36693	8.1951e-06	1.75047e-05	0.639666	0.0195952	-0.00724156	CKD	Isoleucyl-Valine
Idx_1492	13:110601671-111601671	0.99	418	-0.0394005	0.0435342	0.365439	0.000360196	0.000157426	0.0221357	0.0459264	-0.124727	GGT_conc	TG(8:0/8:0/8:0)
Idx_542	4:186642011-187642011	0.99	600	-0.0155753	0.0172062	0.365353	3.72796e-15	NA	1	0.0181489	-0.0492995	AD	N-Acetylgalactosamine
Idx_944	21:26126206-27126206	0.99	364	-0.0145185	0.0160382	0.365334	2.3679e-05	1.8419e-05	0.198591	0.0169163	-0.0459534	eBMD	Dehydrophytosphingosine
Idx_416	18:65999345-66999345	0.99	263	0.0169267	0.0186614	0.364383	1.91948e-152	2.07596e-147	0.999993	0.053503	-0.0196496	Telomere	2,6-Dimethoxy-4-propylphenol
Idx_1123	19:48706462-49706462	0.99	186	0.00347918	0.00383054	0.363734	2.69937e-05	1.20789e-05	0.0254318	0.010987	-0.00402868	T2D	2-(3,4-dimethoxyphenyl)-5,7,8-trihydroxy-3-methoxy-3,4-dihydro-2H-1-benzopyran-4-one
Idx_1784	11:61065908-62065908	0.99	334	0.078453	0.0863679	0.363689	2.34006e-152	1.85485e-147	0.99999	0.247734	-0.090828	AST_conc	1,2-Di-(9Z,12Z-octadecadienoyl)-sn-glycero-3-phosphate
Idx_792	11:8323846-9323846	0.99	492	0.0147493	0.0162202	0.363185	4.96819e-15	2.80066e-10	0.999986	0.0465409	-0.0170424	Telomere	2-hydroxy-3-[4-hydroxy-3-(sulfooxy)phenyl]propanoic acid
Idx_321	4:186657267-187657267	0.99	503	-0.0101287	0.0111388	0.363184	5.67653e-16	NA	1	0.0117033	-0.0319607	PD	(¬±)-3-Hydroxynonanoic acid
Idx_826	7:3960462-4960462	0.99	528	0.011933	0.0131096	0.362691	7.00829e-16	NA	1	0.0376278	-0.0137618	chol_conc	Cladribine
Idx_1240	17:46163850-47163850	0.99	332	-0.0471572	0.0516679	0.361401	1.9745e-05	4.25114e-05	0.642315	0.0541119	-0.148426	GGT_conc	Tadalafil
Idx_321	4:186657267-187657267	0.99	615	0.0115214	0.0126171	0.361157	4.55902e-152	2.00232e-147	0.999982	0.0362509	-0.013208	Telomere	(¬±)-3-Hydroxynonanoic acid
Idx_638	7:50154716-51154716	0.99	392	0.0293502	0.0321245	0.360905	5.23485e-05	0.000115982	0.651737	0.0923142	-0.0336137	AD	3-Oxotetradecanoic acid
Idx_1856	4:186663612-187663612	0.99	504	0.00652289	0.00713853	0.360844	2.54481e-05	1.15195e-05	0.0271657	0.0205144	-0.00746863	STROKE	Cellulose propionate
Idx_253	10:99652055-100652055	0.99	275	0.00149114	0.00162715	0.359449	6.64056e-17	NA	1	0.00468035	-0.00169807	Cirrhosis	Methyl-Lys
Idx_889	3:49832697-50832697	0.99	218	-0.0503651	0.0549372	0.35926	9.09379e-05	8.42896e-05	0.280643	0.0573117	-0.158042	trig_conc	Acetylglucosamine sulfate
Idx_1487	11:62334317-63334317	0.99	92	0.00916092	0.0099907	0.359171	3.37105e-05	1.87374e-05	0.0720021	0.0287427	-0.0104208	CKD	Tobramycin
Idx_610	11:43587989-44587989	0.99	462	0.0180029	0.0195648	0.357486	7.67057e-05	2.83348e-05	0.00678693	0.0563499	-0.0203441	ALT_conc	8-[(Aminomethyl)sulfanyl]-6-sulfanyloctanoic acid; N-(1-Deoxy-1-fructosyl)glycine
Idx_610	11:43587989-44587989	0.99	462	0.0180029	0.0195648	0.357486	7.67057e-05	2.83348e-05	0.00678693	0.0563499	-0.0203441	ALT_conc	8-[(Aminomethyl)sulfanyl]-6-sulfanyloctanoic acid; N-(1-Deoxy-1-fructosyl)glycine
Idx_968	14:73589254-74589254	0.99	207	-0.0109626	0.0119069	0.357209	1.11569e-16	NA	1	0.0123749	-0.0343001	PD	Butyl (S)-3-hydroxybutyrate glucoside
Idx_1642	19:15481877-16481877	0.99	423	-0.00690253	0.00748975	0.356739	2.95337e-152	2.0738e-147	0.999989	0.00777737	-0.0215824	creatinine_conc	Cyclopassifloic acid E
Idx_836	11:61088305-62088305	0.99	270	-0.277201	0.300202	0.355809	0.000478954	0.000778085	0.538188	0.311195	-0.865597	eBMD	Vitamin A
Idx_1716	16:89208037-90208037	0.99	872	-0.0141717	0.0153379	0.355503	6.64817e-06	1.5654e-05	0.671059	0.0158905	-0.044234	trig_conc	Goshonoside F6
Idx_416	18:65999345-66999345	0.99	258	-0.00899932	0.00973793	0.355408	8.25428e-17	NA	1	0.010087	-0.0280857	Cirrhosis	2,6-Dimethoxy-4-propylphenol
Idx_319	2:73286441-74286441	0.99	164	-0.0109046	0.0117975	0.355326	2.22536e-05	1.94517e-05	0.252604	0.0122186	-0.0340278	chol_conc	Acetylornithine
Idx_365	1:46898496-47898496	0.99	304	-0.0116739	0.0126204	0.354966	4.83576e-06	1.07807e-05	0.65375	0.0130621	-0.0364098	CAD	Citronellyl formate
Idx_1865	5:135536595-136536595	0.99	332	0.0227295	0.0245365	0.35426	2.42282e-152	2.05725e-147	0.999991	0.070821	-0.0253619	creatinine_conc	TG(14:0/15:0/20:5(5Z,8Z,11Z,14Z,17Z))
Idx_1556	3:73232656-74232656	0.99	457	0.0199023	0.021474	0.354026	7.33774e-05	3.68106e-05	0.0462204	0.0619912	-0.0221867	chol_conc	Tauroursodeoxycholic acid
Idx_77	8:26612733-27612733	0.99	713	0.0406275	0.0437954	0.353581	9.11383e-05	8.33991e-05	0.274483	0.126467	-0.0452115	ALB_conc	2-Furanmethanethiol
Idx_1687	5:16909326-17909326	0.99	256	-0.0128081	0.0138026	0.353436	2.27667e-16	NA	1	0.0142451	-0.0398613	creatinine_conc	D-Urobilinogen
Idx_592	2:73123929-74123929	0.99	112	-0.00902463	0.00972358	0.353346	7.70589e-156	2.11288e-150	0.999997	0.0100336	-0.0280828	Telomere	Asparaginyl-Valine
Idx_1244	7:129261665-130261665	0.99	214	-0.00972736	0.0104692	0.352816	1.29376e-17	NA	1	0.0107923	-0.030247	STROKE	Todatriol glucoside
Idx_1244	7:129261665-130261665	0.99	279	-0.0790215	0.0849841	0.352454	4.89123e-06	0.000100048	0.961008	0.0875473	-0.24559	AST_conc	Todatriol glucoside
Idx_217	8:139189876-140189876	0.99	289	-0.0496358	0.053379	0.352436	2.09771e-152	2.02491e-147	0.999992	0.0549871	-0.154259	AD	(-)-trans-Carveol
Idx_854	8:10092278-11092278	0.99	1272	-0.0179494	0.0192993	0.352341	0.00015558	5.75833e-05	0.00689604	0.0198771	-0.055776	ALB_conc	Procaterol
Idx_324	12:109302872-110302872	0.99	553	0.0179394	0.0192792	0.35211	4.05687e-152	1.97911e-147	0.999984	0.0557266	-0.0198478	GGT_conc	Indole-3-acetate
Idx_143	4:144046802-145046802	0.99	132	0.0168172	0.018073	0.352105	1.11172e-05	1.48566e-05	0.454281	0.0522403	-0.0186059	CKD	Aspartate
Idx_140	5:148334301-149334301	0.99	363	0.0273728	0.0293987	0.351807	4.71118e-05	2.89981e-05	0.104237	0.0849943	-0.0302487	CAD	1-Methylpyrrolo[1,2-a]pyrazine
Idx_1769	10:7737906-8737906	0.99	492	0.0181909	0.0195166	0.3513	2.94027e-05	3.57801e-05	0.411213	0.0564435	-0.0200617	BIL_conc	C26 Cer
Idx_889	3:49832697-50832697	0.99	155	0.103561	0.110999	0.350826	0.000980149	0.000514825	0.0569299	0.321119	-0.113997	eBMD	Acetylglucosamine sulfate
Idx_106	3:146626442-147626442	0.99	317	0.0214632	0.0229915	0.350547	4.30015e-05	2.64501e-05	0.104001	0.0665264	-0.0236001	eBMD	Santene
Idx_118	9:72099403-73099403	0.99	488	0.0234292	0.0250889	0.350383	2.3319e-05	2.78111e-05	0.401761	0.0726033	-0.025745	HDL_conc	5-Amino-4-imidazolecarboxyamide
Idx_944	21:26126206-27126206	0.99	380	-0.0103801	0.0110995	0.349693	3.59392e-16	NA	1	0.011375	-0.0321352	PD	Dehydrophytosphingosine
Idx_1554	13:105541962-106541962	0.99	258	-0.0101259	0.0108266	0.349643	1.85468e-152	2.00057e-147	0.999993	0.0110942	-0.031346	CAD	TG(10:0/8:0/8:0)
Idx_996	6:46107889-47107889	0.99	271	0.0168248	0.0179827	0.349474	3.25672e-05	2.77448e-05	0.240469	0.0520709	-0.0184213	HDL_conc	Hydroxyethylpromethazine
Idx_1133	7:149997420-150997420	0.99	435	-0.0102649	0.0109641	0.349158	1.68957e-16	NA	1	0.0112248	-0.0317546	Cirrhosis	6-O-Acetylaustroinulin
Idx_254	10:99641027-100641027	0.99	328	0.00619172	0.00661318	0.349134	0.000114709	3.02218e-05	0.000147303	0.0191535	-0.00677011	HDL_conc	Propionylcholine
Idx_56	4:178886945-179886945	0.99	362	0.00728656	0.00777098	0.348417	7.78694e-07	4.72151e-06	0.869003	0.0225177	-0.00794455	Cirrhosis	D-Glyceric acid
Idx_1011	15:47253587-48253587	0.99	334	-0.0400515	0.0427063	0.348328	0.000160448	7.4356e-05	0.0309401	0.0436528	-0.123756	eBMD	(S)-a-Amino-2,5-dihydro-5-oxo-4-isoxazolepropanoic acid N2-glucoside
Idx_1867	7:126383902-127383902	0.99	427	-0.044429	0.0473294	0.347875	5.16822e-06	4.3673e-05	0.905799	0.0483367	-0.137195	BIL_conc	PA(20:1(11Z)/24:1(15Z))
Idx_390	22:19450235-20450235	0.99	380	0.018402	0.0195991	0.347771	6.88828e-05	2.97795e-05	0.0207174	0.0568161	-0.0200122	creatinine_conc	3-Dehydroquinate; 5-(Methylthio)-2-[(methylthio)methyl]-2-pentenal
Idx_390	22:19450235-20450235	0.99	380	0.018402	0.0195991	0.347771	6.88828e-05	2.97795e-05	0.0207174	0.0568161	-0.0200122	creatinine_conc	3-Dehydroquinate; 5-(Methylthio)-2-[(methylthio)methyl]-2-pentenal
Idx_1168	11:48959474-51662523	0.99	432	-0.00205127	0.00218359	0.347525	2.11512e-05	1.44266e-05	0.142614	0.00222857	-0.00633111	CKD	Finasteride
Idx_67	8:103845933-104845933	0.99	566	0.0132668	0.0141215	0.347487	4.15345e-152	2.19971e-147	0.999985	0.040945	-0.0144114	AST_conc	N-Acetyl-2,3-dihydro-1H-pyrrole
Idx_416	18:65999345-66999345	0.99	246	-0.0124014	0.0131892	0.347078	5.43714e-06	5.7882e-06	0.347552	0.0134494	-0.0382523	T2D	2,6-Dimethoxy-4-propylphenol
Idx_928	12:20868797-21868797	0.99	330	-0.0148641	0.0157837	0.346328	1.17305e-05	3.71798e-05	0.752377	0.016072	-0.0458001	ALB_conc	12(13)Ep-9-KODE
Idx_143	4:144046802-145046802	0.99	127	0.0215482	0.0228473	0.34561	3.17699e-05	2.40622e-05	0.186728	0.0663289	-0.0232325	T2D	Aspartate
Idx_581	21:45131511-46131511	0.99	476	-0.0101784	0.0107894	0.345491	1.45031e-06	5.53494e-06	0.7933	0.0109688	-0.0313256	Cirrhosis	N1,N8-Diacetylspermidine
Idx_299	10:30128014-31128014	0.99	463	0.0230842	0.0244583	0.345264	1.44723e-05	2.94108e-05	0.622667	0.0710225	-0.0248542	HDL_conc	Methyl beta-naphthyl ketone
Idx_762	10:128405325-129405325	0.99	464	-0.00551183	0.00583723	0.34504	1.1808e-155	6.1373e-151	0.999985	0.00592915	-0.0169528	Cirrhosis	3-Oxohexadecanoic acid
Idx_1071	15:33184679-34184679	0.99	641	-0.0664135	0.0703293	0.345005	4.70172e-152	2.33841e-147	0.999984	0.0714319	-0.204259	trig_conc	3b,15b,17a-Trihydroxy-pregnenone
Idx_560	8:17772635-18772635	0.99	882	-0.00421236	0.00445645	0.344542	1.20127e-15	NA	1	0.00452227	-0.012947	Cirrhosis	3-Nitrotyrosine
Idx_1492	13:110601671-111601671	0.99	357	0.0127463	0.0134768	0.344255	2.56581e-152	1.5691e-147	0.999987	0.0391608	-0.0136683	PD	TG(8:0/8:0/8:0)
Idx_254	10:99641027-100641027	0.99	328	-0.00527688	0.00557692	0.344047	5.10071e-05	3.33216e-05	0.125831	0.00565389	-0.0162076	GGT_conc	Propionylcholine
Idx_1867	7:126383902-127383902	0.99	328	-0.0701395	0.0740321	0.343425	0.000180857	0.000168519	0.283174	0.0749635	-0.215242	eBMD	PA(20:1(11Z)/24:1(15Z))
Idx_762	10:128405325-129405325	0.99	529	-0.0102567	0.0108144	0.342912	1.5997e-156	7.87246e-152	0.999984	0.0109396	-0.0314529	AST_conc	3-Oxohexadecanoic acid
Idx_1540	6:61885314-62885314	0.99	364	0.0159763	0.0168201	0.342195	6.53685e-07	1.09663e-05	0.952467	0.0489437	-0.016991	creatinine_conc	10,12-Tritriacontanedione
Idx_1800	8:84632271-85632271	0.99	323	-0.0534002	0.0561972	0.341997	2.35029e-152	2.00223e-147	0.999991	0.0567464	-0.163547	ALB_conc	PA(15:0/22:5(4Z,7Z,10Z,13Z,16Z))
Idx_284	6:50992862-51992862	0.99	541	0.0167848	0.0176502	0.341619	1.9871e-05	2.32693e-05	0.393128	0.0513793	-0.0178096	chol_conc	Homocysteinesulfinic acid
Idx_266	12:25857461-26857461	0.99	525	0.0320868	0.0337047	0.341098	0.000122703	9.10028e-05	0.177547	0.0981481	-0.0339745	chol_conc	Acesulfame
Idx_230	16:58287143-59287143	0.99	209	-0.0149446	0.0156807	0.34056	4.50885e-06	1.65344e-05	0.785087	0.0157895	-0.0456788	Telomere	5-Hydroxymethyl-4-methyluracil
Idx_132	4:101151209-102151209	0.99	434	-0.0194403	0.0203967	0.340533	1.57501e-05	3.04525e-05	0.605015	0.0205371	-0.0594178	HDL_conc	Ethyl isovalerate
Idx_733	1:164360142-165360142	0.99	349	0.0156639	0.0164343	0.340527	9.37255e-17	NA	1	0.0478752	-0.0165473	creatinine_conc	L-cis-Cyclo(aspartylphenylalanyl)
Idx_303	9:109284999-110284999	0.99	357	0.0129927	0.0136317	0.340525	2.56545e-152	2.15724e-147	0.999991	0.0397108	-0.0137253	AST_conc	C10:1
Idx_733	1:164360142-165360142	0.99	283	0.0152483	0.0159964	0.340471	1.82132e-05	1.16856e-05	0.11909	0.0466013	-0.0161046	T2D	L-cis-Cyclo(aspartylphenylalanyl)
Idx_1807	11:61097972-62097972	0.99	306	-0.0684899	0.071714	0.339556	1.14147e-05	4.54001e-05	0.801485	0.0720695	-0.209049	Telomere	PA(16:0/22:5(4Z,7Z,10Z,13Z,16Z))
Idx_230	16:58287143-59287143	0.99	260	0.0196497	0.0205719	0.339492	2.32712e-05	2.13093e-05	0.274803	0.0599706	-0.0206713	HDL_conc	5-Hydroxymethyl-4-methyluracil
Idx_1168	11:48959474-51662523	0.99	851	0.0018407	0.00192447	0.338834	0.000241833	5.9759e-05	5.19208632721695e-05	0.00561267	-0.00193126	chol_conc	Finasteride
Idx_367	19:48795820-49795820	0.99	170	-0.0234637	0.0245298	0.338801	2.81687e-06	8.97856e-06	0.753724	0.0246148	-0.0715421	Cirrhosis	Phosphoserine
Idx_1477	4:186669167-187669167	0.99	672	-0.0139924	0.0146235	0.338647	2.40964e-05	3.08526e-05	0.434793	0.0146697	-0.0426545	ALB_conc	Testosterone glucuronide
Idx_635	6:101363241-102363241	0.99	255	-0.0167377	0.0174804	0.338309	9.44209e-06	9.37935e-06	0.314084	0.0175239	-0.0509993	CAD	Equol
Idx_1663	5:140632170-141632170	0.99	242	0.0352149	0.0367407	0.337826	2.90447e-06	2.90221e-05	0.920283	0.107227	-0.036797	CKD	Mangiferin 6''-gallate
Idx_230	16:58287143-59287143	0.99	260	0.0274229	0.0285875	0.337427	9.08343e-05	4.22835e-05	0.031696	0.0834545	-0.0286086	ALT_conc	5-Hydroxymethyl-4-methyluracil
Idx_6	1:4453528-5453528	0.99	607	-0.0123783	0.0128939	0.337047	1.23762e-05	1.36313e-05	0.363918	0.0128937	-0.0376503	T2D	Butynal
Idx_132	4:101151209-102151209	0.99	434	0.0167479	0.0174317	0.336667	1.06098e-05	1.84852e-05	0.565995	0.0509141	-0.0174183	trig_conc	Ethyl isovalerate
Idx_254	14:98024232-99024232	0.99	485	0.0985679	0.102468	0.336078	3.46485e-152	2.02783e-147	0.999986	0.299404	-0.102269	chol_conc	Propionylcholine
Idx_1510	11:61057826-62057826	0.99	331	-0.0267835	0.0278318	0.335882	5.62313e-05	3.94524e-05	0.154072	0.0277669	-0.0813339	ALT_conc	LysoPE(0:0/18:2(9Z,12Z))
Idx_21	8:101791305-102791305	0.99	360	0.0188378	0.0195365	0.334926	8.39484e-17	NA	1	0.0571293	-0.0194537	GGT_conc	Hydroxybutynal
Idx_37	13:53250990-54250990	0.99	376	0.0198037	0.0205212	0.334527	7.05394e-06	2.87735e-05	0.806337	0.0600253	-0.0204179	CAD	Hydroxypyridine
Idx_1487	11:62334317-63334317	0.99	124	0.00786988	0.00814424	0.333888	2.03124e-154	4.04324e-149	0.999996	0.0238326	-0.00809284	ALT_conc	Tobramycin
Idx_269	4:82471378-83471378	0.99	328	-0.0243479	0.0251802	0.333571	3.42445e-06	2.10365e-05	0.870687	0.0250053	-0.0737012	GGT_conc	Amino-dideoxy-hexose
Idx_321	4:186657267-187657267	0.99	674	0.0122152	0.0126237	0.333225	1.21728e-15	NA	1	0.0369577	-0.0125273	BIL_conc	(¬±)-3-Hydroxynonanoic acid
Idx_645	10:99648308-100648308	0.99	329	-0.0125448	0.012945	0.332505	5.29406e-05	2.71686e-05	0.0513434	0.0128275	-0.037917	AST_conc	threo-Syringoylglycerol
Idx_1581	9:139403352-140403352	0.99	62	-0.0149599	0.0154337	0.332392	1.06181e-17	NA	1	0.01529	-0.0452099	PD	Telmisartan
Idx_1295	10:123088330-124088330	0.99	492	0.0151428	0.0156122	0.332078	2.76188e-05	2.39342e-05	0.248522	0.0457428	-0.0154571	HDL_conc	3,4,5-trihydroxy-6-{[2-oxo-6-(3-oxobut-1-en-1-yl)-2H-chromen-7-yl]oxy}oxane-2-carboxylic acid
Idx_880	10:96570709-97570709	0.99	528	-0.0143554	0.0147937	0.331859	3.80979e-152	2.15545e-147	0.999986	0.0146402	-0.043351	CKD	4''-N-desmethylolanzapine
Idx_70	1:4453528-5453528	0.99	561	-0.0205424	0.0210792	0.329789	5.64486e-05	4.14121e-05	0.172853	0.0207727	-0.0618576	eBMD	Furoic acid
Idx_284	6:50992862-51992862	0.99	457	0.0254911	0.0261282	0.329256	8.57097e-16	NA	1	0.0767024	-0.0257203	AD	Homocysteinesulfinic acid
Idx_227	5:131720748-132720748	0.99	186	-0.0411057	0.0421169	0.329069	8.73652e-05	8.20437e-05	0.286939	0.0414435	-0.123655	BIL_conc	S-Propyl thiosulfate
Idx_1171	3:30334565-31334565	0.99	438	-0.0150517	0.0154053	0.328544	2.64774e-16	NA	1	0.0151426	-0.0452461	Telomere	Deferasirox
Idx_390	22:19450235-20450235	0.99	320	0.0164096	0.0167945	0.328529	2.51596e-05	3.04597e-05	0.408807	0.0493268	-0.0165076	PD	3-Dehydroquinate; 5-(Methylthio)-2-[(methylthio)methyl]-2-pentenal
Idx_390	22:19450235-20450235	0.99	320	0.0164096	0.0167945	0.328529	2.51596e-05	3.04597e-05	0.408807	0.0493268	-0.0165076	PD	3-Dehydroquinate; 5-(Methylthio)-2-[(methylthio)methyl]-2-pentenal
Idx_1847	11:61057803-62057803	0.99	331	0.0701105	0.0717394	0.328424	0.000999016	0.000382407	0.00898984	0.21072	-0.0704987	trig_conc	PG(18:0/18:0)
Idx_889	3:49832697-50832697	0.99	218	0.0922123	0.0942606	0.327941	0.000393569	0.00026528	0.137915	0.276963	-0.0925385	creatinine_conc	Acetylglucosamine sulfate
Idx_542	4:186642011-187642011	0.99	685	0.00874953	0.00894369	0.32793	2.24627e-06	2.22834e-05	0.919706	0.0262792	-0.0087801	chol_conc	N-Acetylgalactosamine
Idx_826	7:3960462-4960462	0.99	460	-0.00704427	0.00720047	0.327922	2.30678e-16	NA	1	0.00706864	-0.0211572	STROKE	Cladribine
Idx_324	12:109302872-110302872	0.99	450	0.023644	0.0241428	0.327412	3.27479e-152	2.6032e-147	0.99999	0.0709639	-0.0236759	CKD	Indole-3-acetate
Idx_227	5:131720748-132720748	0.99	148	-0.0463459	0.0472989	0.327159	4.23538e-05	6.8537e-05	0.536596	0.04636	-0.139052	T2D	S-Propyl thiosulfate
Idx_70	1:4453528-5453528	0.99	637	-0.00844307	0.0086103	0.326801	5.94137e-06	6.10147e-06	0.330176	0.00843311	-0.0253192	Cirrhosis	Furoic acid
Idx_321	4:186657267-187657267	0.99	674	-0.0131974	0.0134537	0.326617	2.06204e-16	3.39757e-11	0.999995	0.0131718	-0.0395666	AST_conc	(¬±)-3-Hydroxynonanoic acid
Idx_1189	12:20861213-21861213	0.99	333	0.0308377	0.0314317	0.326542	0.000244496	8.95945e-05	0.00635437	0.0924437	-0.0307683	ALT_conc	2-Arachidonylglycerol
Idx_1663	5:140632170-141632170	0.99	235	0.0366275	0.0372915	0.326004	1.22259e-06	2.10476e-05	0.953679	0.109719	-0.0364638	STROKE	Mangiferin 6''-gallate
Idx_355	15:90538615-91538615	0.99	528	-0.0259833	0.0264455	0.325843	5.59135e-05	3.86074e-05	0.147544	0.02585	-0.0778165	trig_conc	Geosmin
Idx_277	10:30951864-31951864	0.99	310	0.0167217	0.0170148	0.32572	4.53072e-156	4.91317e-151	0.999993	0.0500707	-0.0166273	AST_conc	Phenylalanine
Idx_561	8:17772635-18772635	0.99	896	-0.0165196	0.0168088	0.32571	5.45395e-05	9.50482e-05	0.566098	0.0164257	-0.0494649	AD	5-Acetylamino-6-formylamino-3-methyluracil
Idx_266	12:25857461-26857461	0.99	412	-0.0468039	0.0475848	0.325318	0.000683802	0.000288259	0.0176834	0.0464623	-0.14007	eBMD	Acesulfame
Idx_390	22:19450235-20450235	0.99	380	0.0138395	0.0140693	0.325279	1.00518e-05	1.76833e-05	0.569739	0.0414153	-0.0137363	GGT_conc	3-Dehydroquinate; 5-(Methylthio)-2-[(methylthio)methyl]-2-pentenal
Idx_390	22:19450235-20450235	0.99	380	0.0138395	0.0140693	0.325279	1.00518e-05	1.76833e-05	0.569739	0.0414153	-0.0137363	GGT_conc	3-Dehydroquinate; 5-(Methylthio)-2-[(methylthio)methyl]-2-pentenal
Idx_1281	13:83471104-84471104	0.99	332	-0.0150042	0.0152483	0.325122	5.82541e-156	5.05967e-151	0.999991	0.0148825	-0.0448909	ALB_conc	Acetyl tributyl citrate
Idx_284	6:50992862-51992862	0.99	404	-0.0065136	0.00661495	0.324781	2.95033e-152	2.20694e-147	0.999989	0.00645169	-0.0194789	STROKE	Homocysteinesulfinic acid
Idx_266	12:25857461-26857461	0.99	525	-0.0194149	0.0197131	0.324685	1.18377e-05	3.32246e-05	0.721621	0.0192227	-0.0580525	GGT_conc	Acesulfame
Idx_1492	13:110601671-111601671	0.99	360	-0.0125687	0.0127486	0.324188	2.08075e-16	NA	1	0.0124186	-0.0375559	CKD	TG(8:0/8:0/8:0)
Idx_1133	7:149997420-150997420	0.99	398	-0.0203162	0.0205475	0.32279	5.01173e-16	NA	1	0.019957	-0.0605893	PD	6-O-Acetylaustroinulin
Idx_21	8:101791305-102791305	0.99	277	0.0191043	0.0193059	0.322392	1.74839e-15	NA	1	0.0569439	-0.0187353	PD	Hydroxybutynal
Idx_467	20:12466440-13466440	0.99	522	0.0547348	0.0553104	0.322373	6.51109e-05	9.14003e-05	0.476236	0.163143	-0.0536735	ALB_conc	2-Chloro-5-methylmaleylacetate
Idx_588	4:186657267-187657267	0.99	674	-0.00878705	0.00886743	0.321717	2.92782e-05	2.80788e-05	0.29708	0.00859311	-0.0261672	ALB_conc	Isoleucyl-Valine
Idx_1872	9:102644595-103644595	0.99	234	0.0187703	0.0189249	0.321281	2.32565e-05	1.30098e-05	0.073838	0.0558632	-0.0183226	T2D	Solacauline
Idx_132	4:101151209-102151209	0.99	362	0.0159814	0.0161101	0.321191	4.41693e-05	1.3652e-05	0.00121481	0.0475572	-0.0155944	T2D	Ethyl isovalerate
Idx_1835	1:229809403-230809403	0.99	362	-0.0196478	0.0198052	0.321173	2.64499e-152	1.92537e-147	0.999989	0.0191705	-0.058466	creatinine_conc	SM(d18:1/20:0)
Idx_1477	4:186669167-187669167	0.99	501	-0.00881268	0.00887786	0.320876	3.64522e-152	1.82845e-147	0.999984	0.00858792	-0.0262133	PD	Testosterone glucuronide
Idx_254	10:99641027-100641027	0.99	262	-0.00318023	0.00320121	0.320492	7.2436e-155	7.38608e-150	0.999992	0.00309413	-0.0094546	PD	Propionylcholine
Idx_645	10:99648308-100648308	0.99	329	-0.0158092	0.0159116	0.320434	0.000163776	3.48919e-05	2.68154138781484e-06	0.0153775	-0.0469958	trig_conc	threo-Syringoylglycerol
Idx_303	9:109284999-110284999	0.99	357	-0.0271503	0.0272384	0.318879	9.93048e-05	4.47445e-05	0.0264613	0.026237	-0.0805375	HDL_conc	C10:1
Idx_93	7:78029716-79029716	0.99	543	0.0124267	0.0124661	0.318841	3.31305e-16	NA	1	0.0368603	-0.0120068	AST_conc	5-Hydroxypentanoic acid
Idx_1767	1:229809403-230809403	0.99	362	0.017713	0.0177517	0.318369	2.08665e-16	1.38382e-10	0.999999	0.0525064	-0.0170804	ALB_conc	SM(d18:1/14:0)
Idx_367	19:48795820-49795820	0.99	202	-0.130663	0.130869	0.318072	0.000358869	0.000388201	0.355256	0.12584	-0.387167	GGT_conc	Phosphoserine
Idx_1704	7:100935617-101935617	0.99	683	0.021878	0.0219063	0.317936	3.77746e-05	3.14679e-05	0.229977	0.0648144	-0.0210584	GGT_conc	Pentosan Polysulfate
Idx_349	10:96008011-97008011	0.99	271	-0.0051465	0.00515184	0.317812	7.5167e-17	NA	1	0.00495111	-0.0152441	Cirrhosis	beta-O-Methylynephrine
Idx_801	4:186661120-187661120	0.99	586	0.00706172	0.00706065	0.317237	1.12486e-154	5.05709e-150	0.999982	0.0209006	-0.00677716	Cirrhosis	Oxamniquine
Idx_132	4:101151209-102151209	0.99	434	-0.0144486	0.0144385	0.316971	5.587e-16	NA	1	0.0138508	-0.0427479	AST_conc	Ethyl isovalerate
Idx_326	6:158336560-159336560	0.99	606	-0.0351432	0.0350497	0.316021	0.000127652	5.68299e-05	0.0246901	0.0335542	-0.103841	ALT_conc	Citrulline
Idx_137	20:22499622-23499622	0.99	392	-0.0199848	0.019929	0.315957	1.89179e-05	2.73417e-05	0.488996	0.019076	-0.0590457	ALB_conc	Oxaloacetic acid
Idx_367	19:48795820-49795820	0.99	155	0.0391768	0.0390379	0.315592	1.18263e-05	2.54911e-05	0.642693	0.115691	-0.0373375	PD	Phosphoserine
Idx_1394	3:53812553-54812553	0.99	576	0.0207854	0.0206787	0.314819	2.98415e-05	3.60769e-05	0.408144	0.0613157	-0.0197449	HDL_conc	{11,15-dimethoxy-13-oxo-6,8,20-trioxapentacyclo[10.8.0.0¬≤,‚Åπ.0¬≥,‚Å∑.0¬π‚Å¥,¬π‚Åπ]icosa-1(12),2(9),10,14,16,18-hexaen-4-yl}oxidanesulfonic acid
Idx_778	3:149604445-150604445	0.99	425	-0.0345549	0.0343092	0.313856	0.000200268	7.22266e-05	0.00555817	0.0326911	-0.101801	HDL_conc	Ferulic acid 4-sulfate
Idx_958	8:5201247-6201247	0.99	1571	0.0135803	0.0134805	0.313739	2.21719e-156	5.12983e-152	0.999966	0.0400021	-0.0128414	Telomere	{2-hydroxy-5-[(2E)-3-phenylprop-2-enoyl]phenyl}oxidanesulfonic acid
Idx_1851	11:122301318-123301318	0.99	489	-0.0229459	0.0227741	0.313673	5.89409e-05	3.06249e-05	0.0542786	0.0216913	-0.0675831	GGT_conc	DG(11D5/13D5/0:0)
Idx_1548	7:132235620-133235620	0.99	338	-0.0104428	0.0103627	0.313586	2.89519e-16	NA	1	0.00986814	-0.0307537	CKD	7alpha-1(10->19)-Abeo-7-acetoxyobacun-9(11)-ene
Idx_1663	5:140632170-141632170	0.99	286	-0.119222	0.118208	0.313177	2.05603e-152	1.79347e-147	0.999991	0.112465	-0.350908	HDL_conc	Mangiferin 6''-gallate
Idx_592	2:73123929-74123929	0.99	104	-0.0251538	0.024874	0.311897	9.20677e-17	NA	1	0.0235992	-0.0739067	AD	Asparaginyl-Valine
Idx_1872	9:102644595-103644595	0.99	255	-0.0526792	0.0519953	0.310987	9.92169e-05	9.22152e-05	0.281959	0.0492316	-0.15459	AD	Solacauline
Idx_985	19:48708543-49708543	0.99	240	0.0102948	0.0101606	0.310962	2.05858e-05	2.01771e-05	0.307608	0.0302096	-0.00962001	ALT_conc	2-O-a-L-Fucopyranosyl-galactose
Idx_277	10:30951864-31951864	0.99	243	0.0178193	0.0175688	0.31046	8.14741e-06	1.34783e-05	0.545523	0.0522542	-0.0166156	CKD	Phenylalanine
Idx_524	2:73355507-74355507	0.99	129	-0.0100729	0.00993034	0.310413	2.54123e-05	1.53247e-05	0.0972647	0.00939057	-0.0295364	PD	N-a-Acetylcitrulline
Idx_1554	13:105541962-106541962	0.99	263	0.0127233	0.0125415	0.310349	4.66204e-06	1.21498e-05	0.701192	0.0373046	-0.0118581	PD	TG(10:0/8:0/8:0)
Idx_67	8:103845933-104845933	0.99	566	0.0154814	0.0152583	0.310287	1.8067e-15	NA	1	0.0453877	-0.0144249	GGT_conc	N-Acetyl-2,3-dihydro-1H-pyrrole
Idx_1554	13:105541962-106541962	0.99	269	0.00679183	0.00669035	0.310025	1.20971e-15	NA	1	0.0199049	-0.00632124	Cirrhosis	TG(10:0/8:0/8:0)
Idx_1922	3:39357378-40357378	0.99	211	-0.0154833	0.0152368	0.309545	1.50786e-152	1.92091e-147	0.999994	0.0143809	-0.0453475	PD	Everolimus
Idx_1777	2:220071338-221071338	0.99	227	-0.024316	0.023898	0.30892	4.76282e-05	2.71496e-05	0.0793812	0.0225241	-0.0711562	eBMD	PC(14:1(9Z)/15:0)
Idx_854	8:10092278-11092278	0.99	1272	0.01501	0.0147518	0.308913	8.98037e-05	2.74078e-05	0.00105075	0.0439235	-0.0139035	creatinine_conc	Procaterol
Idx_1425	7:70238518-71238518	0.99	331	-0.0377576	0.0371078	0.30891	8.57901e-06	8.80092e-05	0.922346	0.0349737	-0.110489	AD	3,6-dihydroxy-2-[3-methoxy-4-(sulfooxy)phenyl]-5-sulfino-3,4-dihydro-2H-1-benzopyran-7-olate
[truncated: 905 more rows]
