# Supplementary material for: Genome-wide association study of untargeted plasma metabolomic profiles identifies host genetic regulation in people with HIV
Source: HGG Adv. 2026 Jun 17;7(4):100635. doi: 10.1016/j.xhgg.2026.100635 (PMC13355647; doi:10.1016/j.xhgg.2026.100635)
Supplement: Table S14. The results of reverse MR analyses [file mmc13.xlsx]

## Sheet: S14
Supplementary Table S14: Reverse Mendelian randomization analyses between aging-related comorbidities and key biomarkers of organ function from external cohorts and SHCS metabolites
exposure	region	var_explained	m_snps_overlap	alpha	se.alpha.	p.alpha.	sigma_y	se(sigma_y)	p(sigma_y)	sigma_x	interval_95_plus	interval_95_moins	outcome	Putative metabolite label
chol_conc	12:124783196-125783196	0.99	303	1.30459	2.09639	0.533743	2.28933e-159	2.40959e-154	0.999992	0.000546283	5.41352	-2.80434	Idx_559	Chorismate
chol_conc	12:132640329-133640329	0.99	446	-0.360986	3.12312	0.907981	0.00796609	0.0108829	0.464178	0.000302064	5.76032	-6.4823	Idx_559	Chorismate
chol_conc	13:32476656-33476656	0.99	231	-2.38238	2.34191	0.309019	0.00151629	0.00486169	0.755127	0.000242641	2.20776	-6.97253	Idx_559	Chorismate
trig_conc	5:55306751-56492718	0.99	336	0.787093	1.23106	0.522587	4.87288e-16	1.39065e-10	0.999997	0.00112905	3.19997	-1.62578	Idx_559	Chorismate
trig_conc	5:57075705-58075705	0.99	590	3.93855	2.72266	0.148015	4.1689e-152	2.42482e-147	0.999986	0.000135404	9.27497	-1.39788	Idx_559	Chorismate
trig_conc	5:78127953-79127953	0.99	418	1.95582	7.18438	0.785443	0.00441412	0.0107329	0.680873	7.30336e-05	16.0372	-12.1256	Idx_559	Chorismate
trig_conc	5:118229286-119229286	0.99	632	-0.309763	2.09796	0.882619	0.00053297	0.00608845	0.930244	0.000296044	3.80223	-4.42176	Idx_559	Chorismate
trig_conc	5:140433792-141433792	0.99	261	-1.75727	3.6119	0.626597	1.41557e-16	4.00294e-11	0.999997	5.43868e-05	5.32205	-8.83659	Idx_559	Chorismate
trig_conc	5:155898169-156898169	0.99	549	-1.39258	1.17956	0.237766	5.67426e-159	2.96018e-154	0.999985	0.000935283	0.919365	-3.70453	Idx_559	Chorismate
trig_conc	5:157513856-158513856	0.99	400	3.42796	2.29236	0.134814	0.00219449	0.00596289	0.712855	0.000280904	7.92099	-1.06507	Idx_559	Chorismate
trig_conc	6:43257896-44305502	0.99	170	-1.50771	0.907766	0.0967341	7.378e-16	2.65356e-10	0.999998	0.00142974	0.271515	-3.28693	Idx_559	Chorismate
trig_conc	6:52130635-53130635	0.99	492	1.38998	3.23742	0.667669	5.82983e-160	3.44978e-155	0.999987	0.000149374	7.73533	-4.95536	Idx_559	Chorismate
trig_conc	6:108689021-109689021	0.99	309	-0.301224	2.45194	0.902225	1.13084e-15	3.49666e-10	0.999997	0.00016688	4.50459	-5.10703	Idx_559	Chorismate
trig_conc	6:126321930-127935106	0.99	266	0.827457	1.45784	0.570314	1.45989e-15	4.84084e-10	0.999998	0.000428497	3.68483	-2.02992	Idx_559	Chorismate
trig_conc	6:129854855-130854855	0.99	453	-0.60773	5.14904	0.906046	0.0238385	0.00894875	0.00772437	0.000115628	9.48439	-10.6998	Idx_559	Chorismate
trig_conc	6:133303011-134303011	0.99	342	2.21557	2.47724	0.371123	5.07065e-160	4.73673e-155	0.999991	0.00020265	7.07096	-2.63981	Idx_559	Chorismate
trig_conc	6:139335329-140335329	0.99	461	-1.57674	1.28174	0.21864	2.24051e-159	1.24602e-154	0.999986	0.000703293	0.935476	-4.08896	Idx_559	Chorismate
trig_conc	6:159996432-161592438	0.99	798	0.36201	0.963206	0.707037	5.89737e-152	2.32732e-147	0.99998	0.00411396	2.24989	-1.52587	Idx_559	Chorismate
trig_conc	7:5072226-6072226	0.99	159	-9.35249	8.27645	0.258471	1.36501e-161	2.05525e-156	0.999995	2.88234e-05	6.86935	-25.5743	Idx_559	Chorismate
trig_conc	7:15413588-16413588	0.99	691	1.82285	4.29842	0.671512	0.00609576	0.0132306	0.644992	0.000153495	10.2477	-6.60206	Idx_559	Chorismate
trig_conc	7:16784577-18420253	0.99	996	2.96619	1.9166	0.121711	9.8156e-05	0.0105184	0.992554	0.000378121	6.72273	-0.790348	Idx_559	Chorismate
trig_conc	7:25491826-26904071	0.99	536	1.4736	1.42195	0.300053	1.64722e-15	2.76578e-10	0.999995	0.00071604	4.26062	-1.31343	Idx_559	Chorismate
trig_conc	7:43697583-44697583	0.99	326	-0.864143	2.19977	0.694442	3.6306e-159	3.40505e-154	0.999991	0.000376125	3.4474	-5.17569	Idx_559	Chorismate
trig_conc	7:70872333-73525975	0.99	776	0.634178	0.449908	0.158666	5.88158e-152	2.0909e-147	0.999978	0.00772988	1.516	-0.247642	Idx_559	Chorismate
trig_conc	7:75114777-76114777	0.99	247	-0.000319367	4.60146	0.999945	0.000331871	0.00431645	0.938715	0.000205367	9.01854	-9.01918	Idx_559	Chorismate
trig_conc	7:115917848-116917848	0.99	277	1.64931	3.3039	0.617638	2.01511e-152	2.62085e-147	0.999994	0.000114173	8.12496	-4.82634	Idx_559	Chorismate
trig_conc	7:129934526-130934526	0.99	256	-0.783818	1.24137	0.527769	3.0709e-16	1.07336e-10	0.999998	0.00069297	1.64926	-3.2169	Idx_559	Chorismate
trig_conc	7:149709636-150709636	0.99	397	-3.01381	2.21021	0.172698	1.28193e-15	2.80285e-10	0.999996	0.000158565	1.31821	-7.34583	Idx_559	Chorismate
trig_conc	8:7863683-12021079	0.99	4588	1.2358	1.18722	0.297912	2.08432e-13	6.72562e-09	0.999975	0.000841976	3.56274	-1.09115	Idx_559	Chorismate
trig_conc	8:17772377-18772377	0.99	967	5.56315	1.31628	2.3744e-05	7.08631e-152	2.80248e-147	0.99998	0.000877238	8.14307	2.98324	Idx_559	Chorismate
trig_conc	8:58888565-59888565	0.99	501	1.83402	2.35682	0.436466	0.013021	0.012372	0.29259	0.000374478	6.45339	-2.78536	Idx_559	Chorismate
trig_conc	8:71919498-72919498	0.99	494	-1.822	1.75557	0.299345	6.0655e-16	1.312e-10	0.999996	0.000455733	1.61892	-5.26291	Idx_559	Chorismate
chol_conc	3:11739931-13102494	0.99	395	1.94896	1.51917	0.199524	1.26862e-159	8.40483e-155	0.999988	0.000434869	4.92654	-1.02862	Idx_559	Chorismate
chol_conc	3:32033010-33033010	0.99	436	-0.862602	2.93973	0.769194	3.49677e-15	8.09824e-10	0.999997	0.000202198	4.89927	-6.62448	Idx_559	Chorismate
chol_conc	3:49681135-50681135	0.99	241	-7.78365	3.2439	0.0164186	1.69772e-152	1.73112e-147	0.999992	0.000159131	-1.42561	-14.1417	Idx_559	Chorismate
chol_conc	3:57920613-58920613	0.99	490	1.99615	1.98163	0.313777	1.08212e-159	5.80555e-155	0.999985	0.000401894	5.88014	-1.88784	Idx_559	Chorismate
chol_conc	3:69310294-70310294	0.99	482	3.4792	5.66028	0.538774	3.46906e-152	2.18956e-147	0.999987	5.59344e-05	14.5734	-7.61496	Idx_559	Chorismate
chol_conc	3:119036581-120036581	0.99	355	2.07252	2.19893	0.34593	5.59033e-160	3.7223e-155	0.999988	0.000207326	6.38243	-2.23739	Idx_559	Chorismate
chol_conc	3:121785218-122785218	0.99	355	2.38671	2.68022	0.373203	3.57228e-160	2.70331e-155	0.999989	0.000162632	7.63995	-2.86652	Idx_559	Chorismate
chol_conc	3:142148844-143148844	0.99	324	-1.49832	2.88602	0.603646	3.55764e-160	3.06383e-155	0.999991	0.000109728	4.15828	-7.15493	Idx_559	Chorismate
chol_conc	3:159648756-160648756	0.99	268	1.51004	3.74656	0.686913	0.00131534	0.00919757	0.886282	9.09125e-05	8.85331	-5.83322	Idx_559	Chorismate
chol_conc	11:122014403-123014403	0.99	480	-2.12678	2.23305	0.340889	1.0968e-15	2.08246e-10	0.999996	0.000174007	2.25	-6.50356	Idx_559	Chorismate
chol_conc	11:125744955-126744955	0.99	616	2.05133	1.96393	0.296254	0.00158584	0.00752649	0.83312	0.000437085	5.90064	-1.79798	Idx_559	Chorismate
chol_conc	12:8590668-9590668	0.99	475	2.87961	1.92478	0.134635	6.1728e-160	3.53639e-155	0.999986	0.000333144	6.65219	-0.89296	Idx_559	Chorismate
chol_conc	12:26334804-27334804	0.99	707	-1.82291	2.54835	0.474406	1.32803e-15	1.68253e-10	0.999994	0.000200966	3.17187	-6.81768	Idx_559	Chorismate
chol_conc	12:50215252-51717184	0.99	360	2.78391	2.10578	0.186157	1.14205e-15	2.90443e-10	0.999997	0.000163141	6.91123	-1.34342	Idx_559	Chorismate
chol_conc	12:109482862-110482862	0.99	498	-0.690252	2.72736	0.800203	3.58959e-152	1.9742e-147	0.999985	0.000135017	4.65538	-6.03588	Idx_559	Chorismate
chol_conc	12:110926615-113531474	0.99	352	-0.575213	1.45749	0.693095	5.38749e-159	3.83492e-154	0.999989	0.000626823	2.28148	-3.4319	Idx_559	Chorismate
chol_conc	12:120923386-121923386	0.99	515	-0.27406	1.63192	0.866632	3.70491e-152	2.08401e-147	0.999986	0.000382477	2.9245	-3.47262	Idx_559	Chorismate
chol_conc	12:123264271-124264271	0.99	75	-0.465977	3.63189	0.89791	0.000651541	0.00189116	0.730455	0.000238922	6.65254	-7.58449	Idx_559	Chorismate
trig_conc	1:26715079-27715079	0.99	81	1.93191	2.36127	0.413261	3.49142e-17	3.12212e-11	0.999999	0.00019382	6.55999	-2.69617	Idx_559	Chorismate
trig_conc	1:39548009-40548009	0.99	214	-1.80046	1.99567	0.36696	1.51557e-152	1.63262e-147	0.999993	0.000215048	2.11106	-5.71197	Idx_559	Chorismate
trig_conc	1:50460180-52006886	0.99	159	-1.34901	2.82554	0.633052	9.38969e-17	4.2468e-11	0.999998	0.000161699	4.18905	-6.88707	Idx_559	Chorismate
chol_conc	13:114047372-115047372	0.99	485	0.205542	3.15816	0.948108	1.43164e-14	2.83697e-09	0.999996	0.000194139	6.39553	-5.98444	Idx_559	Chorismate
chol_conc	14:24374193-25374193	0.99	469	-10.5938	4.08075	0.00943031	3.45478e-152	2.0777e-147	0.999987	0.000131994	-2.59555	-18.5921	Idx_559	Chorismate
chol_conc	14:74791531-75791531	0.99	322	3.53013	2.58736	0.17245	2.34301e-152	1.86789e-147	0.99999	0.000116632	8.60136	-1.54111	Idx_559	Chorismate
chol_conc	15:58074993-59235005	0.99	660	-0.776514	0.601272	0.196547	3.91086e-15	7.61505e-10	0.999996	0.00797973	0.401978	-1.95501	Idx_559	Chorismate
chol_conc	15:63292221-64292221	0.99	534	1.19913	2.19058	0.584103	0.000806363	0.00609179	0.894692	0.000291627	5.49267	-3.09442	Idx_559	Chorismate
chol_conc	16:53314363-54314363	0.99	287	3.5836	4.76148	0.451676	3.19389e-05	0.00429283	0.994064	0.000111543	12.9161	-5.7489	Idx_559	Chorismate
chol_conc	16:56326362-57494528	0.99	263	-0.0964275	1.43101	0.946276	4.18572e-158	3.59565e-153	0.999991	0.000904341	2.70835	-2.9012	Idx_559	Chorismate
chol_conc	16:70908940-73247685	0.99	1094	0.123016	0.720441	0.86442	6.90371e-14	1.06734e-08	0.999995	0.00316472	1.53508	-1.28905	Idx_559	Chorismate
chol_conc	17:6588423-8060835	0.99	368	1.88271	2.01123	0.349224	3.04146e-15	6.57882e-10	0.999996	0.00044609	5.82472	-2.05931	Idx_559	Chorismate
chol_conc	17:27145258-28145258	0.99	268	-0.246937	2.25258	0.912708	1.25712e-14	6.21398e-09	0.999998	0.000585546	4.16813	-4.662	Idx_559	Chorismate
chol_conc	17:29059932-30059932	0.99	206	-3.7184	3.54626	0.294389	0.00183144	0.00515099	0.722177	0.000162156	3.23227	-10.6691	Idx_559	Chorismate
chol_conc	17:37332704-38332704	0.99	172	3.63264	2.79929	0.19439	1.25208e-152	2.1584e-147	0.999995	0.000135841	9.11925	-1.85396	Idx_559	Chorismate
chol_conc	17:66582962-68437331	0.99	698	0.877981	1.42897	0.538942	5.08605e-152	2.12984e-147	0.999981	0.00272348	3.67877	-1.92281	Idx_559	Chorismate
chol_conc	17:75902105-76902105	0.99	312	-0.682657	1.84509	0.711394	2.26866e-152	1.94072e-147	0.999991	0.000338117	2.93373	-4.29904	Idx_559	Chorismate
chol_conc	18:46597683-47765074	0.99	733	0.163432	0.777673	0.833547	4.40544e-157	1.97875e-152	0.999982	0.0100043	1.68767	-1.36081	Idx_559	Chorismate
chol_conc	19:7951937-8951937	0.99	205	0.86594	3.07892	0.77852	2.57087e-16	9.8435e-11	0.999998	0.00011609	6.90061	-5.16873	Idx_559	Chorismate
chol_conc	19:15304750-16304750	0.99	429	0.487753	2.71264	0.857304	3.11788e-152	2.06153e-147	0.999988	0.000161946	5.80452	-4.82902	Idx_559	Chorismate
chol_conc	19:16919481-18838709	0.99	602	-3.5326	2.13428	0.09789	0.00432342	0.00891676	0.627773	0.00033735	0.650592	-7.71579	Idx_559	Chorismate
chol_conc	19:43572880-47396217	0.99	1138	0.181005	0.19778	0.360095	2.0257e-156	4.66638e-152	0.999965	0.222241	0.568655	-0.206644	Idx_559	Chorismate
chol_conc	19:48706145-49706145	0.99	241	1.43026	1.5683	0.36178	2.23441e-159	2.35179e-154	0.999992	0.000630308	4.50412	-1.64361	Idx_559	Chorismate
chol_conc	19:54296630-55296630	0.99	146	2.81331	3.04172	0.355013	0.00104285	0.00624207	0.867317	0.000180549	8.77508	-3.14845	Idx_559	Chorismate
chol_conc	20:17344684-18344684	0.99	624	2.40523	2.3743	0.311048	6.28769e-16	1.07665e-10	0.999995	0.000292752	7.05886	-2.2484	Idx_559	Chorismate
chol_conc	20:33646310-34646310	0.99	265	-1.6957	2.09093	0.417377	1.92565e-152	1.88701e-147	0.999992	0.00017696	2.40252	-5.79393	Idx_559	Chorismate
chol_conc	20:38692317-40385259	0.99	628	-0.629284	1.35459	0.642248	0.00896404	0.00792557	0.258043	0.000651476	2.02571	-3.28427	Idx_559	Chorismate
chol_conc	20:61846871-63409520	0.99	463	-1.89367	2.24795	0.399567	8.46727e-161	4.08454e-156	0.999983	0.00020964	2.51232	-6.29965	Idx_559	Chorismate
chol_conc	22:21416272-22416272	0.99	258	6.28602	2.91246	0.0309029	0.00134055	0.00392793	0.732888	0.000207126	11.9944	0.577601	Idx_559	Chorismate
chol_conc	22:35178256-36178256	0.99	343	-3.3895	9.92009	0.732591	0.00511289	0.00641599	0.42551	3.65933e-05	16.0539	-22.8329	Idx_559	Chorismate
chol_conc	22:40737765-41737765	0.99	342	2.43972	3.39072	0.471815	6.71936e-16	1.46914e-10	0.999996	7.55051e-05	9.08554	-4.20609	Idx_559	Chorismate
trig_conc	3:171762865-172762865	0.99	357	-6.2752	3.91011	0.108523	0.00477715	0.00629545	0.447957	0.000141093	1.38861	-13.939	Idx_559	Chorismate
trig_conc	4:2943931-3943931	0.99	346	3.61242	1.56384	0.0208901	2.52559e-152	2.17871e-147	0.999991	0.000646926	6.67754	0.547289	Idx_559	Chorismate
trig_conc	4:17380416-18380416	0.99	370	-1.68488	3.06451	0.582455	0.00767631	0.00594296	0.196474	0.000186335	4.32157	-7.69132	Idx_559	Chorismate
trig_conc	4:25550450-26550450	0.99	384	-1.23322	1.98475	0.534371	0.00197979	0.00541233	0.714519	0.000344838	2.65689	-5.12334	Idx_559	Chorismate
trig_conc	4:69088052-70088052	0.99	205	28.5712	86.1176	0.740063	1.86388	0.368437	4.21677e-07	0.000170758	197.362	-140.219	Idx_559	Chorismate
trig_conc	4:76912140-77912140	0.99	595	9.56006	4.85991	0.0491688	0.0135498	0.00911688	0.137217	0.000131237	19.0855	0.0346283	Idx_559	Chorismate
trig_conc	4:86968625-88786983	0.99	818	0.596949	1.01489	0.556406	1.4e-14	1.70652e-09	0.999993	0.000587103	2.58614	-1.39224	Idx_559	Chorismate
trig_conc	4:89241269-90241269	0.99	361	6.86576	2.54377	0.00695385	2.59563e-152	2.16528e-147	0.99999	0.000262701	11.8516	1.87997	Idx_559	Chorismate
trig_conc	4:99507188-100507188	0.99	427	0.24216	2.72041	0.929069	1.92472e-14	4.8949e-09	0.999997	0.000183717	5.57416	-5.08984	Idx_559	Chorismate
trig_conc	4:102646888-103646888	0.99	390	1.26971	2.85347	0.656341	7.85297e-160	5.91962e-155	0.999989	0.000177463	6.86251	-4.32309	Idx_559	Chorismate
trig_conc	4:157113653-158113653	0.99	488	-3.08399	2.77569	0.266537	3.83035e-160	2.25941e-155	0.999986	0.000144795	2.35636	-8.52434	Idx_559	Chorismate
trig_conc	5:52810139-53810139	0.99	750	-2.81373	2.6516	0.288626	0.00730146	0.00828155	0.377964	0.000318317	2.38342	-8.01087	Idx_559	Chorismate
trig_conc	8:126000031-127130963	0.99	327	-0.155832	0.386622	0.686904	1.39843e-14	4.37184e-09	0.999997	0.0103511	0.601947	-0.913612	Idx_559	Chorismate
trig_conc	9:86082923-87082923	0.99	461	-2.01135	2.49736	0.420595	3.30651e-152	2.02552e-147	0.999987	0.000152611	2.88347	-6.90616	Idx_559	Chorismate
trig_conc	9:91719896-92719896	0.99	371	2.54113	2.63037	0.334007	2.65712e-160	1.85746e-155	0.999989	0.000127695	7.69665	-2.61439	Idx_559	Chorismate
trig_conc	9:94882297-95882297	0.99	369	-2.52983	4.18585	0.545593	3.05766e-16	6.75925e-11	0.999996	6.63891e-05	5.67443	-10.7341	Idx_559	Chorismate
trig_conc	9:107165978-108165978	0.99	627	0.0401239	2.9056	0.988982	0.00453397	0.0079195	0.566979	0.000363253	5.73509	-5.65485	Idx_559	Chorismate
trig_conc	9:135646597-136646597	0.99	238	-2.95605	3.05955	0.333959	2.05268e-16	6.48972e-11	0.999997	0.000143371	3.04068	-8.95278	Idx_559	Chorismate
trig_conc	9:138856987-139856987	0.99	212	-2.98018	2.88667	0.301888	4.21445e-16	1.53856e-10	0.999998	0.000123658	2.67769	-8.63804	Idx_559	Chorismate
trig_conc	10:4745780-5745780	0.99	792	-1.9254	2.86176	0.501074	0.00164165	0.00824662	0.842209	0.000203767	3.68366	-7.53445	Idx_559	Chorismate
trig_conc	10:60968589-61968589	0.99	474	0.346643	3.03648	0.909112	0.0110915	0.00862948	0.198685	0.000345817	6.29815	-5.60486	Idx_559	Chorismate
trig_conc	10:63367523-64367523	0.99	390	0.966844	2.21166	0.661998	2.49184e-15	6.33718e-10	0.999997	0.000242161	5.30171	-3.36802	Idx_559	Chorismate
trig_conc	10:73700909-75211376	0.99	216	0.374866	4.43177	0.93259	0.00655406	0.00658941	0.319914	0.000274939	9.06113	-8.31139	Idx_559	Chorismate
trig_conc	10:93715014-95809022	0.99	818	-0.372957	1.15109	0.745936	0.0120742	0.0085137	0.156131	0.00157979	1.88318	-2.62909	Idx_559	Chorismate
trig_conc	10:99272404-100272404	0.99	287	1.96442	2.68791	0.464881	4.1458e-160	3.4314e-155	0.99999	0.000153293	7.23272	-3.30389	Idx_559	Chorismate
trig_conc	10:103121482-104666504	0.99	435	0.402079	5.2872	0.939381	2.36523e-159	1.37361e-154	0.999986	0.000174989	10.765	-9.96084	Idx_559	Chorismate
trig_conc	10:113440329-114706683	0.99	414	1.42982	1.98962	0.472364	2.11686e-13	NA	1	0.000463511	5.32948	-2.46984	Idx_559	Chorismate
trig_conc	10:115298895-116298895	0.99	417	-3.10725	3.22589	0.335436	2.96204e-152	2.09879e-147	0.999989	0.000203571	3.21549	-9.42999	Idx_559	Chorismate
trig_conc	11:12861524-13861524	0.99	426	-0.164707	3.3722	0.961045	0.00224106	0.0067153	0.738588	0.000139178	6.4448	-6.77421	Idx_559	Chorismate
trig_conc	11:13924900-14924900	0.99	344	-1.15731	2.68897	0.666912	2.44339e-152	2.03828e-147	0.99999	0.000191242	4.11308	-6.42769	Idx_559	Chorismate
trig_conc	11:27194835-28194835	0.99	318	-3.2821	2.75871	0.234156	1.30479e-15	3.90906e-10	0.999997	0.000133237	2.12498	-8.68917	Idx_559	Chorismate
trig_conc	11:46208196-50090473	0.99	1191	1.20779	1.71902	0.482303	0.00234462	0.00654782	0.720286	0.000800812	4.57706	-2.16149	Idx_559	Chorismate
trig_conc	11:55701709-56701709	0.99	433	2.57549	2.43381	0.289958	1.01676e-159	7.28803e-155	0.999989	0.000444411	7.34576	-2.19478	Idx_559	Chorismate
trig_conc	11:61057803-62878221	0.99	488	0.331982	1.71199	0.846242	0.00373215	0.00639513	0.559495	0.000921491	3.68748	-3.02352	Idx_559	Chorismate
trig_conc	11:63504598-65973798	0.99	633	-1.36959	1.78564	0.443081	0.0226042	0.0105323	0.0318585	0.000986887	2.13027	-4.86945	Idx_559	Chorismate
trig_conc	11:68103346-69103346	0.99	374	-4.95004	2.40023	0.0391775	2.59857e-152	2.16091e-147	0.99999	0.000414222	-0.245587	-9.65449	Idx_559	Chorismate
trig_conc	11:77628775-78628775	0.99	236	-4.09973	7.23428	0.570912	0.00825313	0.00864753	0.339886	5.99555e-05	10.0795	-18.2789	Idx_559	Chorismate
trig_conc	11:111148863-112148863	0.99	128	-0.470119	2.1287	0.825211	7.84871e-16	4.75158e-10	0.999999	0.000661412	3.70214	-4.64238	Idx_559	Chorismate
trig_conc	11:115804983-117809283	0.99	1162	0.115256	0.178529	0.518547	2.42785e-13	3.13365e-08	0.999994	0.15058	0.465173	-0.234661	Idx_559	Chorismate
trig_conc	12:11291029-12291029	0.99	194	-4.66726	2.91373	0.109196	1.38391e-152	1.73134e-147	0.999994	0.000181938	1.04364	-10.3782	Idx_559	Chorismate
trig_conc	12:19970199-21843886	0.99	829	0.627878	1.26363	0.619272	6.20139e-14	1.02816e-08	0.999995	0.00115225	3.1046	-1.84885	Idx_559	Chorismate
trig_conc	12:56444917-58266392	0.99	186	1.24636	1.45687	0.392269	5.28318e-159	5.66884e-154	0.999993	0.00119728	4.10182	-1.6091	Idx_559	Chorismate
trig_conc	12:62338230-63338230	0.99	556	6.08968	3.98731	0.126695	4.15852e-152	2.24877e-147	0.999985	9.15715e-05	13.9048	-1.72544	Idx_559	Chorismate
trig_conc	12:65876091-66876091	0.99	248	-3.92391	2.93959	0.181925	1.76516e-152	1.8697e-147	0.999992	0.000158193	1.83768	-9.6855	Idx_559	Chorismate
trig_conc	12:69232105-70232105	0.99	489	-4.14294	3.39459	0.222293	0.00204586	0.0062798	0.744587	0.000155864	2.51046	-10.7963	Idx_559	Chorismate
trig_conc	12:106685187-107685187	0.99	274	3.42044	2.22135	0.123609	1.99374e-152	2.18853e-147	0.999993	0.000189267	7.77428	-0.933409	Idx_559	Chorismate
trig_conc	12:122131481-125005444	0.99	583	-0.188931	1.12851	0.867042	3.27887e-14	7.78586e-09	0.999997	0.000979253	2.02295	-2.40081	Idx_559	Chorismate
trig_conc	13:30507805-31507805	0.99	343	-2.58836	2.86173	0.365746	4.19137e-16	8.23254e-11	0.999996	0.000187688	3.02064	-8.19735	Idx_559	Chorismate
trig_conc	13:50475876-51475876	0.99	448	-3.18081	2.20696	0.14951	3.22487e-152	2.27466e-147	0.999989	0.000239874	1.14483	-7.50645	Idx_559	Chorismate
trig_conc	13:94758944-95758944	0.99	359	-1.35076	3.05652	0.658542	1.54458e-15	3.62156e-10	0.999997	0.000161791	4.64002	-7.34154	Idx_559	Chorismate
trig_conc	13:114044024-115131940	0.99	537	-1.37233	2.57143	0.593561	1.19129e-160	5.50714e-156	0.999983	0.000211457	3.66768	-6.41234	Idx_559	Chorismate
trig_conc	15:41386714-42386714	0.99	463	1.78017	4.01416	0.657424	0.00253901	0.00641071	0.692062	0.000122512	9.64793	-6.08758	Idx_559	Chorismate
trig_conc	15:42901074-44700585	0.99	169	0.0914351	1.26842	0.942534	1.8359e-157	2.33023e-152	0.999994	0.00264889	2.57754	-2.39467	Idx_559	Chorismate
trig_conc	15:58183366-59235005	0.99	571	-1.52343	1.72094	0.376035	1.26433e-15	2.44089e-10	0.999996	0.00100955	1.84963	-4.89648	Idx_559	Chorismate
trig_conc	15:61447694-62447694	0.99	548	-0.351484	2.7728	0.89913	4.99789e-158	2.78735e-153	0.999986	0.000171196	5.08321	-5.78618	Idx_559	Chorismate
trig_conc	15:62879643-64293238	0.99	719	-0.91479	1.97802	0.643739	0.00881177	0.00830879	0.288901	0.000389952	2.96213	-4.79171	Idx_559	Chorismate
trig_conc	15:66372325-67372325	0.99	602	0.726642	3.36411	0.828989	0.0149999	0.00729397	0.039737	0.000180458	7.3203	-5.86702	Idx_559	Chorismate
trig_conc	15:101567841-102567841	0.99	426	-3.12501	3.08163	0.310547	4.48326e-16	8.37604e-11	0.999996	0.00020496	2.91499	-9.16501	Idx_559	Chorismate
trig_conc	16:11292700-12292700	0.99	686	3.81576	3.60824	0.290278	0.00404647	0.00662274	0.541202	0.000190803	10.8879	-3.2564	Idx_559	Chorismate
trig_conc	16:14650505-16338940	0.99	435	-3.65228	3.25872	0.262386	0.010423	0.00731123	0.153979	0.000204916	2.73482	-10.0394	Idx_559	Chorismate
trig_conc	16:30636066-31636066	0.99	186	-0.941681	4.99445	0.850449	6.5918e-16	2.7648e-10	0.999998	5.57681e-05	8.84745	-10.7308	Idx_559	Chorismate
trig_conc	16:56490716-57490716	0.99	200	-0.91532	2.492	0.713392	2.08232e-159	2.08186e-154	0.999992	0.000224558	3.96899	-5.79963	Idx_559	Chorismate
trig_conc	16:69122762-70122762	0.99	276	1.03209	1.82963	0.572689	1.544e-159	1.57998e-154	0.999992	0.000295105	4.61816	-2.55399	Idx_559	Chorismate
trig_conc	16:71608093-73190930	0.99	726	-1.28893	1.77891	0.46872	5.23973e-152	2.42814e-147	0.999983	0.000391002	2.19773	-4.7756	Idx_559	Chorismate
trig_conc	16:81034790-82034790	0.99	624	-0.975566	1.44985	0.501027	4.53333e-152	1.90676e-147	0.999981	0.000699475	1.86614	-3.81727	Idx_559	Chorismate
trig_conc	16:87503327-88503327	0.99	368	0	NA	1	2.43977e-152	1.2217e-147	0.999984	2.43968e-152	NA	NA	Idx_559	Chorismate
trig_conc	17:1118363-2118363	0.99	443	-2.4839	4.25356	0.559248	2.20994e-15	4.37926e-10	0.999996	8.73409e-05	5.85307	-10.8209	Idx_559	Chorismate
trig_conc	17:6959299-7959299	0.99	224	1.29169	2.04208	0.527036	1.74815e-159	1.93762e-154	0.999993	0.000422546	5.29418	-2.71079	Idx_559	Chorismate
trig_conc	17:16982766-18700779	0.99	464	0.161768	2.24028	0.942436	0.00281836	0.00630662	0.654956	0.000312161	4.55272	-4.22918	Idx_559	Chorismate
trig_conc	17:40249466-41249466	0.99	157	4.99436	2.52849	0.0482411	1.13148e-152	1.59257e-147	0.999994	0.000213161	9.95019	0.038529	Idx_559	Chorismate
trig_conc	17:41440512-42440512	0.99	211	2.11087	1.41215	0.134968	3.29754e-159	4.01952e-154	0.999993	0.00130879	4.87869	-0.65694	Idx_559	Chorismate
trig_conc	17:45697755-46697755	0.99	420	1.86811	3.49796	0.593301	0.00476183	0.0062543	0.446437	0.00013613	8.72411	-4.98789	Idx_559	Chorismate
trig_conc	17:46857969-47857969	0.99	327	-0.085939	1.92274	0.964349	4.65919e-15	1.26144e-09	0.999997	0.000279229	3.68262	-3.8545	Idx_559	Chorismate
trig_conc	17:57407768-58407768	0.99	180	1.08966	3.19082	0.732728	0.000994801	0.00293122	0.734323	9.77208e-05	7.34366	-5.16434	Idx_559	Chorismate
trig_conc	17:63698640-64698640	0.99	461	-0.810698	2.72693	0.766243	0.00163386	0.00713734	0.818934	0.000277601	4.53409	-6.15548	Idx_559	Chorismate
trig_conc	17:65354807-66354807	0.99	221	2.64428	3.25458	0.416517	0.00897426	0.00690807	0.19391	0.000173319	9.02325	-3.7347	Idx_559	Chorismate
trig_conc	17:67965984-68965984	0.99	478	3.70169	3.08856	0.230717	3.50337e-152	2.14064e-147	0.999987	0.000117942	9.75528	-2.35189	Idx_559	Chorismate
trig_conc	17:72805130-74773165	0.99	489	1.37658	2.22626	0.536351	0.00532444	0.007509	0.478278	0.000364664	5.74005	-2.98688	Idx_559	Chorismate
trig_conc	17:75891454-76891454	0.99	294	-0.78812	2.12442	0.710651	3.04041e-15	8.67692e-10	0.999997	0.000271611	3.37573	-4.95197	Idx_559	Chorismate
trig_conc	19:48752574-50544741	0.99	437	1.99506	1.67671	0.234098	3.14149e-152	1.83005e-147	0.999986	0.000800113	5.28142	-1.29129	Idx_559	Chorismate
trig_conc	19:55602362-56602362	0.99	253	-0.976717	3.09275	0.752148	0.00655433	0.00744046	0.37837	0.00022005	5.08508	-7.03851	Idx_559	Chorismate
trig_conc	20:31688142-32688142	0.99	186	1.94833	4.43723	0.660599	0.000546531	0.00371824	0.883143	6.76452e-05	10.6453	-6.74864	Idx_559	Chorismate
trig_conc	20:43534041-45051855	0.99	579	-0.732367	0.94948	0.440509	2.35451e-15	3.74332e-10	0.999995	0.00127825	1.12861	-2.59335	Idx_559	Chorismate
trig_conc	20:45094711-46094711	0.99	318	3.29877	2.29106	0.149911	5.05391e-16	1.39169e-10	0.999997	0.0001952	7.78924	-1.1917	Idx_559	Chorismate
trig_conc	20:50670575-51670575	0.99	356	-4.19939	3.24405	0.195496	2.59068e-152	2.41052e-147	0.999991	9.47381e-05	2.15894	-10.5577	Idx_559	Chorismate
trig_conc	20:55613783-56613783	0.99	431	-0.387824	3.41159	0.909493	4.69606e-15	8.20695e-10	0.999995	0.000139043	6.2989	-7.07455	Idx_559	Chorismate
trig_conc	20:62211459-63211459	0.99	345	0.320662	2.18936	0.883555	2.44138e-152	1.56962e-147	0.999988	0.000299467	4.6118	-3.97048	Idx_559	Chorismate
trig_conc	22:38101430-39379010	0.99	296	-1.02731	1.50229	0.494085	2.06758e-16	5.90058e-11	0.999997	0.000391919	1.91719	-3.9718	Idx_559	Chorismate
trig_conc	22:43824727-44824727	0.99	536	0.0930166	3.0536	0.975699	0.00436921	0.00566461	0.440519	0.000209591	6.07806	-5.89203	Idx_559	Chorismate
trig_conc	22:46121646-47121646	0.99	342	-2.734	3.69951	0.459897	1.75455e-160	1.48981e-155	0.999991	9.31286e-05	4.51705	-9.98505	Idx_559	Chorismate
chol_conc	1:54968040-56397591	0.99	704	-0.790395	0.727232	0.277101	0.00708829	0.00856064	0.407665	0.0078419	0.634979	-2.21577	Idx_559	Chorismate
chol_conc	1:62590858-63590858	0.99	449	1.05352	0.874125	0.228113	0.00272812	0.00514629	0.596034	0.00105115	2.76681	-0.659761	Idx_559	Chorismate
chol_conc	1:92482441-93482441	0.99	70	5.72463	2.50354	0.0222184	1.52369e-17	1.46616e-11	0.999999	0.000361517	10.6316	0.81769	Idx_559	Chorismate
chol_conc	2:108566234-109566234	0.99	189	-2.19924	2.57293	0.392683	7.56125e-17	3.17142e-11	0.999998	0.000131566	2.8437	-7.24219	Idx_559	Chorismate
chol_conc	2:117613025-119359556	0.99	662	-0.491123	1.58348	0.756443	1.25953e-14	2.3347e-09	0.999996	0.000453359	2.61249	-3.59474	Idx_559	Chorismate
chol_conc	2:120809488-121809488	0.99	146	4.00953	4.72578	0.396195	0.00227992	0.00716168	0.75022	9.03407e-05	13.2721	-5.253	Idx_559	Chorismate
chol_conc	2:135132981-136132981	0.99	244	-4.8907	1.97598	0.013321	1.75945e-152	1.83576e-147	0.999992	0.000380504	-1.01777	-8.76362	Idx_559	Chorismate
chol_conc	2:136283169-137283169	0.99	251	-0.559109	3.86147	0.884875	0.00544474	0.0117835	0.644035	0.000147271	7.00937	-8.12759	Idx_559	Chorismate
chol_conc	2:169331177-170331177	0.99	217	-0.0845715	3.11736	0.978357	3.17519e-15	1.66471e-09	0.999998	0.000132271	6.02545	-6.19459	Idx_559	Chorismate
chol_conc	2:218790676-219790676	0.99	93	5.55948	4.02011	0.16669	6.76707e-153	1.42631e-147	0.999996	0.000138115	13.4389	-2.31994	Idx_559	Chorismate
chol_conc	2:234168879-235168879	0.99	486	-3.34323	2.31696	0.149038	0.00115812	0.00599122	0.846722	0.000465769	1.19801	-7.88446	Idx_559	Chorismate
chol_conc	4:2943931-3943931	0.99	346	1.86704	3.03358	0.538252	0.00168162	0.0037297	0.652082	0.000267337	7.81286	-4.07877	Idx_559	Chorismate
chol_conc	4:69088052-70088052	0.99	205	-2.58645	6.26576	0.67976	2.01357	0.389267	2.30699e-07	0.00312543	9.69444	-14.8673	Idx_559	Chorismate
chol_conc	4:102688709-104045487	0.99	441	-1.96118	1.7555	0.263923	1.13603e-15	2.21204e-10	0.999996	0.0004035	1.47959	-5.40196	Idx_559	Chorismate
chol_conc	4:119641320-120641320	0.99	562	1.56177	5.55742	0.778692	0.00196656	0.00510409	0.700022	7.10469e-05	12.4543	-9.33078	Idx_559	Chorismate
chol_conc	4:153691226-154691226	0.99	406	1.08099	5.64622	0.848171	3.43525e-15	7.3528e-10	0.999996	6.88865e-05	12.1476	-9.98561	Idx_559	Chorismate
chol_conc	5:71457318-72457318	0.99	183	1.64283	3.95879	0.678154	1.14631e-16	6.00995e-11	0.999998	0.000113955	9.40206	-6.1164	Idx_559	Chorismate
chol_conc	5:73805804-75721582	0.99	660	-0.579851	0.662832	0.381678	7.02589e-15	1.09823e-09	0.999995	0.00207644	0.719299	-1.879	Idx_559	Chorismate
chol_conc	1:10298489-11298489	0.99	184	-0.0762234	2.56324	0.976277	0.000828881	0.00315315	0.792648	0.000495737	4.94773	-5.10018	Idx_559	Chorismate
chol_conc	1:25273708-26273708	0.99	206	0.337341	1.58616	0.831578	8.44576e-158	9.63408e-153	0.999993	0.000268956	3.44621	-2.77153	Idx_559	Chorismate
trig_conc	3:170237395-171237395	0.99	463	-3.171	2.9421	0.281122	0.00541908	0.00512603	0.290435	0.000181658	2.59552	-8.93752	Idx_559	Chorismate
chol_conc	1:109259776-110798166	0.99	336	-1.22024	1.12763	0.279194	0.0101378	0.00742458	0.172114	0.00346877	0.989908	-3.43039	Idx_559	Chorismate
chol_conc	1:198494696-199494696	0.99	565	2.41905	3.34881	0.470072	0.00071095	0.00555739	0.898205	0.000145997	8.98272	-4.14462	Idx_559	Chorismate
chol_conc	1:220472343-221472343	0.99	315	-1.06031	1.68163	0.528351	2.28953e-152	2.04736e-147	0.999991	0.00047194	2.23568	-4.35629	Idx_559	Chorismate
chol_conc	1:224058812-225058812	0.99	341	0.298336	2.81649	0.915642	3.21134e-159	2.56757e-154	0.99999	0.000169106	5.81866	-5.22199	Idx_559	Chorismate
chol_conc	1:234289801-235353059	0.99	254	-1.77602	0.964596	0.0655905	0.000586643	0.00620674	0.924698	0.00121689	0.114583	-3.66663	Idx_559	Chorismate
chol_conc	2:3139921-4139921	0.99	360	-10.5611	6.32096	0.0947598	2.65186e-152	1.80434e-147	0.999988	4.48823e-05	1.82798	-22.9502	Idx_559	Chorismate
chol_conc	2:19871613-21786057	0.99	781	0.95607	0.420885	0.0231125	5.65512e-152	2.00236e-147	0.999977	0.0190534	1.781	0.131135	Idx_559	Chorismate
chol_conc	2:27230940-28756831	0.99	475	-0.136411	1.07068	0.898619	0.00433175	0.00727247	0.551418	0.00138811	1.96213	-2.23495	Idx_559	Chorismate
chol_conc	2:43545402-44827463	0.99	1065	0.559929	0.603773	0.353728	0.000956116	0.006842	0.888864	0.0164346	1.74332	-0.623467	Idx_559	Chorismate
chol_conc	2:62748968-63748968	0.99	494	-1.39095	2.56631	0.587816	2.03185e-15	4.34897e-10	0.999996	0.000179682	3.63902	-6.42092	Idx_559	Chorismate
chol_conc	2:64428603-65428603	0.99	344	2.11456	3.99292	0.596406	3.15898e-160	2.32487e-155	0.999989	0.000139821	9.94069	-5.71157	Idx_559	Chorismate
chol_conc	9:18857230-19857230	0.99	498	6.7995	3.60467	0.0592541	3.58022e-152	2.78658e-147	0.99999	0.000166301	13.8647	-0.265654	Idx_559	Chorismate
chol_conc	9:21584310-22584310	0.99	487	0.800617	2.3351	0.731703	1.4156e-15	2.88347e-10	0.999996	0.00016628	5.37742	-3.77618	Idx_559	Chorismate
chol_conc	9:107071375-108161742	0.99	649	-1.16805	0.753371	0.121039	0.00315713	0.00735864	0.667896	0.00601382	0.308559	-2.64466	Idx_559	Chorismate
chol_conc	9:135649711-136649711	0.99	238	0.245424	0.956379	0.797473	1.68121e-152	1.54318e-147	0.999991	0.00125197	2.11993	-1.62908	Idx_559	Chorismate
chol_conc	10:4761829-5761829	0.99	791	-1.80524	5.52419	0.743829	0.00275081	0.0082768	0.739624	7.1332e-05	9.02218	-12.6327	Idx_559	Chorismate
chol_conc	10:16755095-17755095	0.99	702	9.21588	4.2247	0.0291518	0.00785165	0.00890692	0.378035	0.000157539	17.4963	0.935466	Idx_559	Chorismate
chol_conc	5:122348876-123348876	0.99	838	-0.207074	2.03887	0.919103	3.24998e-13	9.27499e-08	0.999997	0.000262174	3.78911	-4.20326	Idx_559	Chorismate
chol_conc	5:155896003-156896003	0.99	552	-1.68498	0.99456	0.090228	5.36118e-15	1.05302e-09	0.999996	0.00121594	0.264358	-3.63432	Idx_559	Chorismate
chol_conc	6:15626934-16626934	0.99	458	-2.15344	1.98316	0.277539	2.55478e-16	4.73563e-11	0.999996	0.000470295	1.73355	-6.04043	Idx_559	Chorismate
chol_conc	6:115816882-116816882	0.99	545	-0.0837668	2.04676	0.967354	3.95952e-152	2.23853e-147	0.999986	0.0002272	3.92788	-4.09542	Idx_559	Chorismate
chol_conc	6:126597775-127597775	0.99	145	1.10304	2.28837	0.629791	1.03544e-152	1.5432e-147	0.999995	0.000194813	5.58824	-3.38216	Idx_559	Chorismate
chol_conc	6:134921067-135921067	0.99	311	-1.76405	3.08572	0.567538	1.1837e-15	3.15266e-10	0.999997	0.000125508	4.28396	-7.81205	Idx_559	Chorismate
chol_conc	6:159909894-161845204	0.99	970	0.0029667	0.663563	0.996433	0.000652924	0.0115453	0.954901	0.00831931	1.30355	-1.29762	Idx_559	Chorismate
chol_conc	7:574134-1574134	0.99	457	-1.09181	2.58547	0.672815	3.31906e-152	2.41897e-147	0.999989	0.000129853	3.9757	-6.15932	Idx_559	Chorismate
chol_conc	7:5945259-6945259	0.99	313	0.538789	2.72302	0.843151	0.00160894	0.00577095	0.780399	0.000145706	5.87592	-4.79834	Idx_559	Chorismate
chol_conc	7:20991021-22098753	0.99	1309	-2.41626	1.5276	0.113709	1.38765e-159	3.38385e-155	0.999967	0.000330988	0.577833	-5.41036	Idx_559	Chorismate
chol_conc	7:25492323-26492323	0.99	300	2.0139	3.7533	0.591567	3.15033e-160	2.52799e-155	0.99999	0.000123138	9.37037	-5.34258	Idx_559	Chorismate
chol_conc	7:44084551-45084551	0.99	204	0.425904	1.55214	0.783778	1.30845e-15	4.77672e-10	0.999998	0.000879612	3.46809	-2.61628	Idx_559	Chorismate
chol_conc	7:75114777-76114777	0.99	247	3.01954	2.98533	0.311798	0.0001745	0.0029413	0.952691	0.000168096	8.87078	-2.83171	Idx_559	Chorismate
chol_conc	7:99860367-100860367	0.99	311	0.257153	1.8839	0.891426	6.6694e-159	5.5374e-154	0.99999	0.000277673	3.94959	-3.43528	Idx_559	Chorismate
chol_conc	8:6063868-7063868	0.99	591	6.03071	6.24461	0.334171	4.65304e-161	2.02418e-156	0.999982	4.68922e-05	18.2702	-6.20873	Idx_559	Chorismate
chol_conc	8:8683358-9852698	0.99	1365	-0.0899869	0.882857	0.918815	5.32752e-14	6.02387e-09	0.999993	0.00345066	1.64041	-1.82039	Idx_559	Chorismate
chol_conc	8:17772881-18772881	0.99	967	9.57067	2.22983	1.76979e-05	7.1134e-152	3.13246e-147	0.999982	0.000318869	13.9411	5.20021	Idx_559	Chorismate
chol_conc	8:54922440-55922440	0.99	374	0.365335	1.94838	0.851263	2.74374e-152	1.97131e-147	0.999989	0.000380722	4.18416	-3.45349	Idx_559	Chorismate
chol_conc	8:58893273-59893273	0.99	499	1.26705	2.14679	0.555053	0.0136062	0.0129612	0.293828	0.000411272	5.47476	-2.94066	Idx_559	Chorismate
chol_conc	8:61039278-62039278	0.99	441	1.34388	3.21743	0.676176	3.16284e-152	1.87608e-147	0.999987	9.19085e-05	7.65003	-4.96228	Idx_559	Chorismate
chol_conc	8:116167539-117167539	0.99	161	0.854143	1.78701	0.632669	2.23881e-16	1.00101e-10	0.999998	0.000340534	4.35668	-2.6484	Idx_559	Chorismate
chol_conc	8:126000031-127000031	0.99	300	-0.286967	0.630297	0.648902	7.68902e-158	7.01752e-153	0.999991	0.00460781	0.948416	-1.52235	Idx_559	Chorismate
chol_conc	8:144531968-145531968	0.99	166	4.09033	31.6019	0.897015	2.23233e-16	9.00964e-11	0.999998	3.35823e-06	66.03	-57.8494	Idx_559	Chorismate
chol_conc	9:14805378-15805378	0.99	397	-3.73847	2.14267	0.0810254	8.23667e-160	5.38747e-155	0.999988	0.000640797	0.461174	-7.93811	Idx_559	Chorismate
trig_conc	1:219157124-220157124	0.99	386	-1.13803	1.66619	0.494597	5.75461e-16	2.01138e-10	0.999998	0.000261862	2.1277	-4.40376	Idx_559	Chorismate
trig_conc	1:220483402-221483402	0.99	314	0.440011	2.30779	0.84879	3.23764e-159	2.75363e-154	0.999991	0.000264946	4.96329	-4.08327	Idx_559	Chorismate
trig_conc	1:229805312-230910811	0.99	500	-0.284757	1.07018	0.790176	0.00588505	0.00741186	0.427193	0.00193477	1.8128	-2.38232	Idx_559	Chorismate
trig_conc	2:19867135-21781893	0.99	784	-0.618734	0.755149	0.412585	0.00488864	0.00760059	0.5201	0.00493489	0.861358	-2.09883	Idx_559	Chorismate
trig_conc	2:26509478-29161371	0.99	879	-0.085425	0.410001	0.834953	0.00500993	0.00711364	0.481264	0.0220257	0.718177	-0.889027	Idx_559	Chorismate
trig_conc	2:64776049-65776049	0.99	287	0.373192	1.84473	0.839681	2.18889e-15	5.69374e-10	0.999997	0.000345412	3.98887	-3.24248	Idx_559	Chorismate
chol_conc	10:45457247-46457247	0.99	244	-3.47468	2.94174	0.237537	1.79123e-152	2.19456e-147	0.999993	0.000117936	2.29113	-9.2405	Idx_559	Chorismate
chol_conc	10:70593392-71593392	0.99	558	2.9003	2.51489	0.248809	6.84109e-160	3.04906e-155	0.999982	0.000304735	7.82949	-2.0289	Idx_559	Chorismate
chol_conc	10:88052723-89052723	0.99	416	-3.44608	2.65082	0.1936	3.80594e-160	2.90674e-155	0.99999	0.000152729	1.74954	-8.64169	Idx_559	Chorismate
chol_conc	10:94339642-95339642	0.99	456	-3.72616	2.43527	0.125997	0.00263299	0.00608774	0.665373	0.000264081	1.04697	-8.49929	Idx_559	Chorismate
chol_conc	10:101527407-102527407	0.99	390	3.44984	2.33565	0.139666	3.23622e-16	7.49483e-11	0.999997	0.000180483	8.0277	-1.12803	Idx_559	Chorismate
chol_conc	10:113421825-115203136	0.99	522	-1.05527	1.64953	0.522344	3.72127e-152	2.11152e-147	0.999986	0.000899209	2.17782	-4.28836	Idx_559	Chorismate
chol_conc	10:124186656-125186656	0.99	206	-0.862447	2.4317	0.722838	1.46584e-152	1.71047e-147	0.999993	0.000233058	3.90368	-5.62857	Idx_559	Chorismate
chol_conc	11:2442593-3442593	0.99	257	0.270977	2.68118	0.919498	5.14788e-159	4.70276e-154	0.999991	0.000257302	5.52609	-4.98414	Idx_559	Chorismate
chol_conc	11:18139363-19139363	0.99	401	-5.74393	4.29602	0.181211	0.000436854	0.00726386	0.952044	0.000103962	2.67627	-14.1641	Idx_559	Chorismate
chol_conc	11:46924963-48432666	0.99	477	-3.22522	2.5944	0.213814	0.00165105	0.00497332	0.739903	0.000216523	1.8598	-8.31024	Idx_559	Chorismate
chol_conc	11:61088305-62088305	0.99	347	0.0900462	2.22733	0.967752	0.00486649	0.00504198	0.334448	0.000638703	4.45562	-4.27553	Idx_559	Chorismate
chol_conc	11:64905600-65905600	0.99	350	1.7086	4.28877	0.690343	0.0259846	0.0100906	0.0100206	0.000225181	10.1146	-6.69739	Idx_559	Chorismate
chol_conc	11:103370761-104370761	0.99	433	-1.58199	3.23266	0.624573	4.22513e-160	2.52444e-155	0.999987	0.000135291	4.75401	-7.918	Idx_559	Chorismate
chol_conc	11:116148917-117442753	0.99	854	-0.969508	0.743976	0.192525	0.000756983	0.00707882	0.914839	0.00239912	0.488685	-2.4277	Idx_559	Chorismate
trig_conc	1:54361827-55361827	0.99	337	2.57814	2.70328	0.340233	1.64299e-15	3.75946e-10	0.999997	0.000219969	7.87657	-2.7203	Idx_559	Chorismate
trig_conc	1:62401243-63906978	0.99	693	0.650085	0.625543	0.298696	0.00613736	0.00712795	0.389223	0.00290665	1.87615	-0.575979	Idx_559	Chorismate
trig_conc	1:93350283-94350283	0.99	165	0.489482	11.5475	0.966189	1.20111e-152	1.81315e-147	0.999995	1.47493e-05	23.1225	-22.1436	Idx_559	Chorismate
trig_conc	1:97989277-98989277	0.99	205	-3.53814	3.47677	0.308844	0.00856436	0.00992614	0.388243	0.000216569	3.27634	-10.3526	Idx_559	Chorismate
trig_conc	1:149344763-151339698	0.99	195	0.314048	2.43631	0.897434	3.10489e-15	1.35772e-09	0.999998	0.000310052	5.08921	-4.46111	Idx_559	Chorismate
trig_conc	1:153751259-154751259	0.99	319	-2.35134	2.27169	0.30064	2.29673e-152	1.83898e-147	0.99999	0.000356512	2.10117	-6.80385	Idx_559	Chorismate
trig_conc	2:111388043-112388043	0.99	276	-0.127306	4.53323	0.977596	0.00403787	0.00737741	0.584153	0.000136856	8.75782	-9.01243	Idx_559	Chorismate
trig_conc	2:113350902-114350902	0.99	374	-0.364072	2.13449	0.864565	2.44679e-15	6.22261e-10	0.999997	0.000241523	3.81952	-4.54767	Idx_559	Chorismate
trig_conc	2:160837589-161837589	0.99	518	1.72572	2.95739	0.559538	2.52557e-15	4.75641e-10	0.999996	0.000166877	7.5222	-4.07076	Idx_559	Chorismate
trig_conc	2:165028624-166028624	0.99	366	1.15587	1.51851	0.446543	0.00919637	0.00690382	0.182837	0.00101358	4.13214	-1.8204	Idx_559	Chorismate
trig_conc	2:201727699-202727699	0.99	282	2.42604	2.80501	0.387095	2.67123e-16	8.85749e-11	0.999998	0.000119743	7.92386	-3.07177	Idx_559	Chorismate
trig_conc	2:218638170-220065859	0.99	159	3.01557	1.83286	0.099911	1.11612e-152	1.59262e-147	0.999994	0.000391741	6.60797	-0.576827	Idx_559	Chorismate
trig_conc	2:226488137-227600698	0.99	320	-2.05686	1.30972	0.116309	0.00217731	0.00941897	0.817189	0.000659262	0.510192	-4.62392	Idx_559	Chorismate
trig_conc	3:11896845-12968410	0.99	318	1.40631	1.73838	0.418529	2.2787e-152	2.23542e-147	0.999992	0.000442644	4.81354	-2.00092	Idx_559	Chorismate
trig_conc	3:46765877-47765877	0.99	162	-0.131861	3.33124	0.968426	1.50535e-15	8.15123e-10	0.999999	8.28647e-05	6.39738	-6.6611	Idx_559	Chorismate
trig_conc	3:51844680-53385112	0.99	377	-3.48322	1.50956	0.02103	2.74487e-152	2.04545e-147	0.999989	0.000569108	-0.524488	-6.44195	Idx_559	Chorismate
trig_conc	3:135506576-137007818	0.99	544	1.71057	1.77878	0.336223	6.10868e-160	3.08181e-155	0.999984	0.000181293	5.19698	-1.77584	Idx_559	Chorismate
trig_conc	3:142149110-143149110	0.99	324	-2.44611	2.79072	0.380749	1.38872e-15	3.82412e-10	0.999997	0.000148098	3.0237	-7.91592	Idx_559	Chorismate
trig_conc	3:156297648-157297648	0.99	337	-3.10649	3.48566	0.372811	3.80059e-160	3.23243e-155	0.999991	0.00014383	3.7254	-9.93838	Idx_559	Chorismate
trig_conc	18:19411690-20411690	0.99	267	1.70812	5.4398	0.753518	0.0165161	0.00946925	0.081128	0.000120158	12.3701	-8.95389	Idx_559	Chorismate
trig_conc	18:20616998-21616998	0.99	238	5.62776	2.94295	0.0558395	2.81667e-16	1.20576e-10	0.999998	0.000120771	11.3959	-0.140419	Idx_559	Chorismate
trig_conc	19:6720596-8961663	0.99	593	0.636082	0.823344	0.439783	4.40144e-152	2.40423e-147	0.999985	0.0100545	2.24984	-0.977673	Idx_559	Chorismate
trig_conc	19:33396432-34396432	0.99	418	1.77381	2.90707	0.541749	0.00460984	0.00587159	0.432389	0.000169035	7.47166	-3.92405	Idx_559	Chorismate
trig_conc	19:44691509-45957377	0.99	436	-0.542662	0.520541	0.297181	2.53756e-157	1.5076e-152	0.999987	0.028276	0.477597	-1.56292	Idx_559	Chorismate
trig_conc	19:46378989-47378989	0.99	272	3.76473	3.0742	0.220718	1.83594e-16	4.73933e-11	0.999997	0.000168498	9.79017	-2.26071	Idx_559	Chorismate
creatinine_conc	1:82457845-83457845	0.99	283	0.864187	3.86226	0.822951	0.00146833	0.00605837	0.808498	0.000141341	8.43422	-6.70585	Idx_524	N-a-Acetylcitrulline
creatinine_conc	1:93551350-94551350	0.99	161	-4.29941	3.84523	0.263518	0.000836786	0.00486588	0.863461	0.000121977	3.23724	-11.836	Idx_524	N-a-Acetylcitrulline
creatinine_conc	1:100318728-101318728	0.99	222	-1.61223	3.1485	0.608607	8.30246e-17	3.07795e-11	0.999998	0.000119813	4.55883	-7.7833	Idx_524	N-a-Acetylcitrulline
creatinine_conc	1:15359198-16359198	0.99	473	0.787304	2.51131	0.753898	3.33672e-152	2.38616e-147	0.999989	0.000200348	5.70946	-4.13486	Idx_524	N-a-Acetylcitrulline
creatinine_conc	2:26848687-28746841	0.99	556	-0.439928	1.48423	0.766923	7.28148e-15	1.23859e-09	0.999995	0.000537032	2.46916	-3.34902	Idx_524	N-a-Acetylcitrulline
creatinine_conc	2:42939332-44262959	0.99	1215	1.41786	1.92615	0.461665	7.77868e-05	0.00481459	0.98711	0.000284988	5.19311	-2.3574	Idx_524	N-a-Acetylcitrulline
creatinine_conc	2:120809488-122504065	0.99	306	3.15851	2.21598	0.154061	2.19672e-152	1.6667e-147	0.999989	0.000279481	7.50183	-1.18481	Idx_524	N-a-Acetylcitrulline
creatinine_conc	2:151706464-152706464	0.99	382	-5.05227	3.86125	0.19072	1.36593e-160	1.12705e-155	0.99999	0.000164814	2.51579	-12.6203	Idx_524	N-a-Acetylcitrulline
creatinine_conc	2:169593296-170593296	0.99	305	1.87812	2.86478	0.512089	1.58073e-15	5.8602e-10	0.999998	0.000348862	7.49309	-3.73685	Idx_524	N-a-Acetylcitrulline
creatinine_conc	1:43208124-44208124	0.99	277	-2.04603	2.87063	0.476002	1.97538e-152	2.13642e-147	0.999993	0.000197974	3.5804	-7.67247	Idx_524	N-a-Acetylcitrulline
creatinine_conc	1:45523356-46523356	0.99	172	-2.21698	3.0406	0.465926	5.35126e-160	7.30517e-155	0.999994	0.000134149	3.7426	-8.17656	Idx_524	N-a-Acetylcitrulline
creatinine_conc	1:56121691-57121691	0.99	367	0.954339	2.41539	0.692764	2.67043e-152	2.2601e-147	0.999991	0.000209934	5.68851	-3.77983	Idx_524	N-a-Acetylcitrulline
creatinine_conc	2:73387634-74387634	0.99	172	-12.5593	2.74064	4.59157e-06	1.23515e-152	1.96371e-147	0.999995	0.000460676	-7.18768	-17.931	Idx_524	N-a-Acetylcitrulline
creatinine_conc	2:101161896-102161896	0.99	514	-1.23377	3.35456	0.71303	3.73937e-152	2.24885e-147	0.999987	9.96073e-05	5.34117	-7.80872	Idx_524	N-a-Acetylcitrulline
creatinine_conc	2:102655075-103655075	0.99	470	-3.12248	2.58355	0.226816	3.3949e-152	2.00414e-147	0.999986	0.000242532	1.94128	-8.18624	Idx_524	N-a-Acetylcitrulline
creatinine_conc	2:113467075-114467075	0.99	409	-3.33304	2.83876	0.240349	2.93992e-152	2.13237e-147	0.999989	0.0002011	2.23094	-8.89701	Idx_524	N-a-Acetylcitrulline
creatinine_conc	2:148441091-149441091	0.99	251	-0.547738	2.08074	0.792364	6.14743e-16	2.52835e-10	0.999998	0.00013897	3.5305	-4.62598	Idx_524	N-a-Acetylcitrulline
creatinine_conc	1:109318306-110522896	0.99	218	-0.371519	2.35687	0.874746	4.05087e-16	1.39662e-10	0.999998	0.000194633	4.24794	-4.99098	Idx_524	N-a-Acetylcitrulline
creatinine_conc	1:112763112-113763112	0.99	277	0.275644	2.40271	0.908665	6.49835e-159	6.27946e-154	0.999992	0.000321514	4.98496	-4.43367	Idx_524	N-a-Acetylcitrulline
creatinine_conc	1:114736057-115736057	0.99	386	2.87304	4.31923	0.505939	2.7253e-152	2.60328e-147	0.999992	6.52558e-05	11.3387	-5.59264	Idx_524	N-a-Acetylcitrulline
creatinine_conc	1:149925510-151440625	0.99	194	1.1893	1.59427	0.455678	3.37018e-16	1.14655e-10	0.999998	0.000476861	4.31408	-1.93548	Idx_524	N-a-Acetylcitrulline
creatinine_conc	1:170978706-172861179	0.99	807	-1.30275	2.03921	0.522921	3.34682e-15	4.49331e-10	0.999994	0.000332672	2.69411	-5.29961	Idx_524	N-a-Acetylcitrulline
creatinine_conc	1:182446746-183446746	0.99	323	-1.17066	2.94103	0.690599	9.86469e-160	7.77494e-155	0.99999	0.000239815	4.59377	-6.93508	Idx_524	N-a-Acetylcitrulline
creatinine_conc	1:184528360-185528360	0.99	219	-1.74759	3.43114	0.610519	0.00665178	0.00873871	0.446546	0.000170785	4.97744	-8.47263	Idx_524	N-a-Acetylcitrulline
creatinine_conc	1:206727249-207727249	0.99	197	1.6095	3.6113	0.655825	1.37852e-152	1.71547e-147	0.999994	0.000105787	8.68764	-5.46864	Idx_524	N-a-Acetylcitrulline
creatinine_conc	1:220532881-221532881	0.99	300	0.313764	2.9514	0.915336	2.15245e-152	1.98719e-147	0.999991	0.0001434	6.0985	-5.47097	Idx_524	N-a-Acetylcitrulline
creatinine_conc	1:242971192-243971192	0.99	66	0.0487845	2.55253	0.984752	4.89277e-153	1.7344e-147	0.999998	0.000117388	5.05174	-4.95417	Idx_524	N-a-Acetylcitrulline
creatinine_conc	2:0-717334	0.99	286	1.28863	3.2623	0.692838	2.11061e-152	2.05485e-147	0.999992	0.000125853	7.68274	-5.10548	Idx_524	N-a-Acetylcitrulline
creatinine_conc	2:15288692-16288692	0.99	340	-1.65011	1.97873	0.404322	2.45041e-152	1.96634e-147	0.99999	0.000464528	2.22819	-5.52842	Idx_524	N-a-Acetylcitrulline
creatinine_conc	2:18176430-19176430	0.99	422	1.29092	3.90123	0.740718	0.00758612	0.0088786	0.392868	0.000192304	8.93733	-6.35548	Idx_524	N-a-Acetylcitrulline
creatinine_conc	11:15385603-16385603	0.99	186	-2.17338	3.10521	0.48398	0.00187834	0.00447027	0.674351	0.00010113	3.91283	-8.2596	Idx_524	N-a-Acetylcitrulline
creatinine_conc	11:30260335-31260335	0.99	225	-4.44546	2.53693	0.0797226	1.58624e-152	1.85672e-147	0.999993	0.000417976	0.526925	-9.41784	Idx_524	N-a-Acetylcitrulline
creatinine_conc	11:64995464-65995464	0.99	350	-1.49986	2.04184	0.462607	1.28222e-159	9.69053e-155	0.999989	0.000237249	2.50215	-5.50187	Idx_524	N-a-Acetylcitrulline
creatinine_conc	11:68372843-69372843	0.99	447	-2.80411	2.59632	0.280127	0.00130201	0.00706963	0.853881	0.000350606	2.28467	-7.89289	Idx_524	N-a-Acetylcitrulline
creatinine_conc	11:77708480-78708480	0.99	239	2.65777	4.12042	0.518911	0.00197877	0.0048374	0.682498	8.65391e-05	10.7338	-5.41825	Idx_524	N-a-Acetylcitrulline
creatinine_conc	11:110689158-111689158	0.99	226	2.43848	2.82547	0.388118	2.34075e-160	2.57651e-155	0.999993	0.000104672	7.97641	-3.09945	Idx_524	N-a-Acetylcitrulline
creatinine_conc	12:14846379-15846379	0.99	235	-1.43751	2.27415	0.527315	2.27742e-16	8.57812e-11	0.999998	0.000213236	3.01982	-5.89485	Idx_524	N-a-Acetylcitrulline
creatinine_conc	12:48262062-49262062	0.99	395	-0.675571	3.8571	0.860962	0.00196299	0.00564425	0.728001	0.00012581	6.88435	-8.2355	Idx_524	N-a-Acetylcitrulline
creatinine_conc	12:52867921-53867921	0.99	371	1.08952	4.16153	0.79347	6.26665e-16	1.34131e-10	0.999996	0.000102832	9.24613	-7.06708	Idx_524	N-a-Acetylcitrulline
creatinine_conc	12:57201103-58201103	0.99	109	1.19398	5.0931	0.814651	0.000935523	0.00303759	0.758096	6.08151e-05	11.1765	-8.78851	Idx_524	N-a-Acetylcitrulline
creatinine_conc	13:27313954-28313954	0.99	394	3.81268	2.904	0.189215	2.86125e-152	1.89373e-147	0.999988	0.000178455	9.50453	-1.87917	Idx_524	N-a-Acetylcitrulline
creatinine_conc	13:42272717-43272717	0.99	598	-2.04753	2.65876	0.441237	7.28093e-16	1.34962e-10	0.999996	0.000176682	3.16364	-7.25869	Idx_524	N-a-Acetylcitrulline
creatinine_conc	13:48144380-49144380	0.99	350	8.24295	3.21861	0.0104363	2.51801e-152	2.20027e-147	0.999991	0.000132881	14.5514	1.93448	Idx_524	N-a-Acetylcitrulline
creatinine_conc	13:49760167-51663206	0.99	961	-2.33276	2.22019	0.293395	6.99422e-152	2.22651e-147	0.999975	0.000309899	2.01881	-6.68433	Idx_524	N-a-Acetylcitrulline
creatinine_conc	13:71876672-72876672	0.99	389	-4.0125	3.61927	0.267581	5.47327e-15	2.16919e-09	0.999998	0.000126372	3.08127	-11.1063	Idx_524	N-a-Acetylcitrulline
creatinine_conc	13:110515780-111515780	0.99	440	2.81809	7.38626	0.702809	3.24707e-152	1.80836e-147	0.999986	5.15882e-05	17.2952	-11.659	Idx_524	N-a-Acetylcitrulline
creatinine_conc	14:72895685-74420928	0.99	558	0.653794	1.63996	0.69014	2.99279e-15	5.1246e-10	0.999995	0.000418225	3.86811	-2.56052	Idx_524	N-a-Acetylcitrulline
creatinine_conc	14:100238632-101238632	0.99	182	2.64315	3.75764	0.481801	7.18407e-17	3.01322e-11	0.999998	8.41896e-05	10.0081	-4.72182	Idx_524	N-a-Acetylcitrulline
creatinine_conc	15:38778107-39778107	0.99	372	2.88602	3.92942	0.462665	0.00419981	0.00695038	0.545673	0.000126109	10.5877	-4.81563	Idx_524	N-a-Acetylcitrulline
creatinine_conc	15:41003730-42003730	0.99	414	1.39133	2.06385	0.500222	3.5918e-15	7.94001e-10	0.999996	0.000166424	5.43648	-2.65382	Idx_524	N-a-Acetylcitrulline
creatinine_conc	7:150914329-151914329	0.99	357	-0.287851	1.01174	0.776018	3.07364e-158	2.19293e-153	0.999989	0.00114327	1.69515	-2.27085	Idx_524	N-a-Acetylcitrulline
creatinine_conc	7:155133556-156169767	0.99	277	0.702925	1.59779	0.659984	1.1024e-15	2.76325e-10	0.999997	0.000672229	3.8346	-2.42875	Idx_524	N-a-Acetylcitrulline
creatinine_conc	8:7757336-12038878	0.99	4588	-0.996723	2.14053	0.641471	1.6014e-13	4.58035e-09	0.999972	0.000480333	3.19872	-5.19216	Idx_524	N-a-Acetylcitrulline
creatinine_conc	8:23277006-24277006	0.99	478	1.54562	1.53164	0.312912	3.47961e-152	2.01003e-147	0.999986	0.000407052	4.54763	-1.45639	Idx_524	N-a-Acetylcitrulline
creatinine_conc	8:31827546-32827546	0.99	552	5.25866	2.70539	0.051923	3.96687e-152	2.30377e-147	0.999986	0.000183275	10.5612	-0.0439045	Idx_524	N-a-Acetylcitrulline
creatinine_conc	8:86949180-87949180	0.99	484	-2.95213	4.68362	0.528493	0.00903815	0.00710399	0.203279	9.47312e-05	6.22778	-12.132	Idx_524	N-a-Acetylcitrulline
creatinine_conc	8:126000031-127000031	0.99	300	-1.41118	2.13853	0.50933	7.92774e-160	6.88565e-155	0.999991	0.000225447	2.78035	-5.60271	Idx_524	N-a-Acetylcitrulline
creatinine_conc	9:3783682-4783682	0.99	601	-2.39555	16.8169	0.886725	0.00450811	0.00751383	0.548523	2.55055e-05	30.5655	-35.3566	Idx_524	N-a-Acetylcitrulline
creatinine_conc	9:33579149-34579149	0.99	504	0.0166384	3.45464	0.996157	2.64286e-157	1.39436e-152	0.999985	0.000108409	6.78774	-6.75446	Idx_524	N-a-Acetylcitrulline
creatinine_conc	9:70672306-71934707	0.99	390	0.101568	1.33563	0.939383	8.39104e-15	2.65289e-09	0.999997	0.000466099	2.71939	-2.51626	Idx_524	N-a-Acetylcitrulline
creatinine_conc	9:118809525-119809525	0.99	458	4.83518	3.86623	0.211073	0.00111739	0.00528066	0.832419	0.000152244	12.413	-2.74263	Idx_524	N-a-Acetylcitrulline
creatinine_conc	9:135646597-136646597	0.99	238	-0.0804147	3.2304	0.98014	0.00593848	0.00672238	0.377026	0.000189617	6.25117	-6.412	Idx_524	N-a-Acetylcitrulline
creatinine_conc	10:399071-1399071	0.99	676	-2.98504	1.7731	0.0922754	9.25318e-160	3.8057e-155	0.999981	0.000454913	0.490236	-6.46032	Idx_524	N-a-Acetylcitrulline
creatinine_conc	10:50460209-51460209	0.99	243	2.14829	4.13084	0.603021	0.00461421	0.00631156	0.464734	0.000110093	10.2447	-5.94815	Idx_524	N-a-Acetylcitrulline
creatinine_conc	10:52146093-53146093	0.99	285	-1.20489	2.16835	0.578435	2.08661e-152	1.94727e-147	0.999991	0.000573992	3.04507	-5.45486	Idx_524	N-a-Acetylcitrulline
creatinine_conc	10:69441318-70826582	0.99	484	3.83724	2.60839	0.141261	0.00165391	0.00787585	0.833669	0.000336635	8.94969	-1.27521	Idx_524	N-a-Acetylcitrulline
creatinine_conc	10:75854159-76854159	0.99	184	-3.68831	3.50949	0.29328	5.92834e-17	2.26988e-11	0.999998	6.23607e-05	3.1903	-10.5669	Idx_524	N-a-Acetylcitrulline
creatinine_conc	10:93179962-94179962	0.99	338	-2.82703	3.46707	0.414847	1.0144e-15	2.37844e-10	0.999997	0.000103857	3.96843	-9.62248	Idx_524	N-a-Acetylcitrulline
creatinine_conc	10:94339642-95339642	0.99	456	-1.99045	2.94643	0.49933	0.00282165	0.00662983	0.6704	0.000186702	3.78456	-7.76545	Idx_524	N-a-Acetylcitrulline
creatinine_conc	10:104075870-105598301	0.99	739	1.21071	3.3265	0.715889	0.009553	0.00867681	0.270905	0.000256347	7.73066	-5.30924	Idx_524	N-a-Acetylcitrulline
creatinine_conc	10:125983094-126983094	0.99	482	3.78458	3.16585	0.231915	4.51178e-15	9.657e-10	0.999996	0.000134062	9.98964	-2.42048	Idx_524	N-a-Acetylcitrulline
creatinine_conc	12:0-848785	0.99	371	-0.172406	1.68674	0.918588	6.24659e-15	1.54385e-09	0.999997	0.000487503	3.1336	-3.47841	Idx_524	N-a-Acetylcitrulline
creatinine_conc	12:2890803-3890803	0.99	334	-0.332628	2.17246	0.87831	1.64178e-14	6.08653e-09	0.999998	0.000419984	3.92539	-4.59065	Idx_524	N-a-Acetylcitrulline
creatinine_conc	12:11705297-12705297	0.99	334	0.978821	4.7114	0.83542	7.40226e-16	1.91083e-10	0.999997	6.81713e-05	10.2132	-8.25553	Idx_524	N-a-Acetylcitrulline
creatinine_conc	15:45229123-46435156	0.99	258	1.07009	0.891788	0.230164	1.84674e-152	1.87423e-147	0.999992	0.00188872	2.81799	-0.677817	Idx_524	N-a-Acetylcitrulline
creatinine_conc	15:53475914-54475914	0.99	651	0.935221	1.75181	0.593439	4.74769e-152	2.36128e-147	0.999984	0.000238284	4.36877	-2.49833	Idx_524	N-a-Acetylcitrulline
creatinine_conc	15:62848087-63848087	0.99	540	2.56576	2.61644	0.326775	3.90234e-152	1.98021e-147	0.999984	0.000174191	7.69399	-2.56247	Idx_524	N-a-Acetylcitrulline
creatinine_conc	15:80653257-81653257	0.99	357	-2.06602	2.6772	0.440287	2.53586e-152	1.919e-147	0.999989	0.000201638	3.18129	-7.31334	Idx_524	N-a-Acetylcitrulline
creatinine_conc	15:97854473-98854473	0.99	395	2.39304	3.73851	0.522104	1.93999e-160	1.34279e-155	0.999988	8.76463e-05	9.72051	-4.93443	Idx_524	N-a-Acetylcitrulline
creatinine_conc	16:51233405-52233405	0.99	362	1.70125	2.23845	0.447248	9.42938e-160	6.86395e-155	0.999989	0.000292286	6.08861	-2.68611	Idx_524	N-a-Acetylcitrulline
creatinine_conc	17:65939605-66939605	0.99	486	-3.49441	2.33162	0.13395	5.375e-16	9.88636e-11	0.999996	0.000195147	1.07556	-8.06437	Idx_524	N-a-Acetylcitrulline
creatinine_conc	18:5075354-6075354	0.99	308	10.4705	4.73542	0.0270289	0.000757631	0.00890573	0.932204	0.000113476	19.7519	1.18907	Idx_524	N-a-Acetylcitrulline
creatinine_conc	18:45969962-46969962	0.99	377	-3.40888	3.8969	0.381701	0.00609518	0.00741972	0.411371	0.000167237	4.22905	-11.0468	Idx_524	N-a-Acetylcitrulline
creatinine_conc	18:58859219-59859219	0.99	565	-5.53529	3.38156	0.101651	0.0027059	0.0084333	0.748318	0.000223641	1.09257	-12.1632	Idx_524	N-a-Acetylcitrulline
creatinine_conc	18:76673158-77673158	0.99	520	-4.81195	3.22397	0.135554	1.78137e-160	8.75684e-156	0.999984	0.000173841	1.50704	-11.1309	Idx_524	N-a-Acetylcitrulline
creatinine_conc	19:32902419-33902419	0.99	424	0.512044	1.24277	0.680326	1.24234e-12	NA	1	0.000608483	2.94787	-1.92379	Idx_524	N-a-Acetylcitrulline
creatinine_conc	19:36990906-38615841	0.99	541	-1.24137	1.97918	0.530517	3.9715e-152	1.95986e-147	0.999984	0.000299605	2.63781	-5.12056	Idx_524	N-a-Acetylcitrulline
creatinine_conc	19:44911941-45911941	0.99	383	1.16363	5.54271	0.833716	0.000635712	0.00707671	0.928421	9.03253e-05	12.0273	-9.70008	Idx_524	N-a-Acetylcitrulline
creatinine_conc	19:48714470-49714470	0.99	241	-4.00232	3.59955	0.266183	0.00132935	0.00510817	0.794678	0.000208462	3.0528	-11.0574	Idx_524	N-a-Acetylcitrulline
creatinine_conc	20:32788655-34380729	0.99	393	-0.871051	1.81659	0.631585	1.26095e-159	7.55238e-155	0.999987	0.000219401	2.68947	-4.43158	Idx_524	N-a-Acetylcitrulline
creatinine_conc	20:39256055-40256055	0.99	438	-1.93336	3.18507	0.543846	2.02843e-160	1.31656e-155	0.999988	7.7716e-05	4.30938	-8.1761	Idx_524	N-a-Acetylcitrulline
creatinine_conc	20:52274427-53281091	0.99	330	2.98766	1.59181	0.0605329	2.38177e-152	1.81185e-147	0.99999	0.00105121	6.10762	-0.132292	Idx_524	N-a-Acetylcitrulline
creatinine_conc	20:55637895-56637895	0.99	411	-3.65373	3.28059	0.26539	3.22889e-160	1.89269e-155	0.999986	0.000148697	2.77623	-10.0837	Idx_524	N-a-Acetylcitrulline
creatinine_conc	7:101385875-102385875	0.99	316	-1.65864	2.8478	0.560278	2.24971e-152	1.97615e-147	0.999991	0.000122888	3.92304	-7.24033	Idx_524	N-a-Acetylcitrulline
creatinine_conc	7:112949822-113949822	0.99	225	-0.950361	4.28033	0.824291	0.00431577	0.00422405	0.306917	0.000118508	7.43909	-9.33981	Idx_524	N-a-Acetylcitrulline
creatinine_conc	7:128239025-130089868	0.99	580	-5.02581	2.09392	0.0163866	4.18526e-152	1.92267e-147	0.999983	0.000437503	-0.921723	-9.1299	Idx_524	N-a-Acetylcitrulline
creatinine_conc	16:52740285-53740285	0.99	203	0.208742	2.2751	0.926896	8.79928e-16	4.47561e-10	0.999998	0.000152763	4.66793	-4.25045	Idx_524	N-a-Acetylcitrulline
creatinine_conc	16:67865157-68865157	0.99	308	-3.3148	3.1348	0.29032	1.72381e-160	1.60079e-155	0.999991	0.000119632	2.82941	-9.45902	Idx_524	N-a-Acetylcitrulline
creatinine_conc	16:69263280-70263280	0.99	233	2.7525	2.1738	0.205435	1.13982e-16	4.16112e-11	0.999998	0.000250991	7.01314	-1.50814	Idx_524	N-a-Acetylcitrulline
creatinine_conc	16:72524276-73524276	0.99	358	0.477353	4.27104	0.91101	2.54322e-152	2.12156e-147	0.99999	9.95804e-05	8.84859	-7.89388	Idx_524	N-a-Acetylcitrulline
creatinine_conc	16:88825446-90209019	0.99	1042	0.812788	2.47202	0.742311	0.00849774	0.00792389	0.283531	0.000454869	5.65795	-4.03238	Idx_524	N-a-Acetylcitrulline
creatinine_conc	17:37053651-38582831	0.99	333	-0.344931	1.25023	0.782631	3.74993e-158	3.22129e-153	0.999991	0.00150278	2.10553	-2.79539	Idx_524	N-a-Acetylcitrulline
creatinine_conc	17:54252926-55252926	0.99	128	0.94712	4.48514	0.832756	0.0105104	0.00814404	0.196855	0.000133293	9.73799	-7.84375	Idx_524	N-a-Acetylcitrulline
creatinine_conc	17:58639596-60008427	0.99	123	0.684321	1.40821	0.627002	2.73563e-16	1.56142e-10	0.999999	0.000955853	3.44441	-2.07577	Idx_524	N-a-Acetylcitrulline
creatinine_conc	10:130807276-131807276	0.99	279	-2.72045	4.50357	0.5458	0.0103462	0.00704564	0.14198	0.000105281	6.10654	-11.5474	Idx_524	N-a-Acetylcitrulline
creatinine_conc	11:1679352-3295094	0.99	525	2.27662	1.96936	0.247674	5.62015e-16	7.30956e-11	0.999994	0.000340785	6.13657	-1.58333	Idx_524	N-a-Acetylcitrulline
creatinine_conc	11:7546881-8546881	0.99	721	11.1268	6.38384	0.081341	5.25905e-152	2.94763e-147	0.999986	9.32646e-05	23.6391	-1.38556	Idx_524	N-a-Acetylcitrulline
creatinine_conc	5:0-998026	0.99	550	1.74143	3.22554	0.589275	0.00700442	0.0067731	0.301065	0.000337683	8.0635	-4.58064	Idx_524	N-a-Acetylcitrulline
creatinine_conc	5:38901384-40679222	0.99	918	-0.307313	1.07962	0.775912	3.69056e-14	4.65873e-09	0.999994	0.0010595	1.80874	-2.42336	Idx_524	N-a-Acetylcitrulline
creatinine_conc	5:44408715-45408715	0.99	177	1.79999	3.3713	0.593401	1.58716e-157	2.03702e-152	0.999994	6.00198e-05	8.40773	-4.80776	Idx_524	N-a-Acetylcitrulline
creatinine_conc	5:52775370-53798716	0.99	775	2.43264	1.21446	0.0451703	3.03508e-159	1.13589e-154	0.999979	0.00118698	4.81298	0.0523011	Idx_524	N-a-Acetylcitrulline
creatinine_conc	2:233326378-234326378	0.99	456	-3.1098	2.78254	0.263733	0.00363745	0.00623285	0.559494	0.000177424	2.34399	-8.56359	Idx_524	N-a-Acetylcitrulline
creatinine_conc	5:67241066-68543900	0.99	447	0.595322	2.27657	0.793707	0.0138159	0.00821184	0.0924845	0.000474503	5.0574	-3.86676	Idx_524	N-a-Acetylcitrulline
creatinine_conc	5:89705537-90705537	0.99	456	-0.681182	2.41529	0.777921	3.2043e-159	2.12929e-154	0.999988	0.000243028	4.05278	-5.41514	Idx_524	N-a-Acetylcitrulline
creatinine_conc	5:176313404-177313404	0.99	68	-0.146209	1.20972	0.903801	3.44106e-16	3.40185e-10	0.999999	0.00182737	2.22484	-2.51725	Idx_524	N-a-Acetylcitrulline
creatinine_conc	6:6714676-7714676	0.99	426	7.07343	2.37087	0.00284991	2.9918e-152	1.84219e-147	0.999987	0.000256695	11.7203	2.42653	Idx_524	N-a-Acetylcitrulline
creatinine_conc	6:41181622-42181622	0.99	386	4.06134	4.26487	0.340957	0.00513639	0.00765691	0.502337	0.00016864	12.4205	-4.29781	Idx_524	N-a-Acetylcitrulline
creatinine_conc	6:51012707-52012707	0.99	555	-2.00342	3.21233	0.532847	0.0143715	0.00850709	0.091152	0.000259317	4.29274	-8.29959	Idx_524	N-a-Acetylcitrulline
creatinine_conc	6:89621976-90621976	0.99	655	1.90269	2.63449	0.470156	4.7636e-152	2.1515e-147	0.999982	0.000185018	7.06628	-3.2609	Idx_524	N-a-Acetylcitrulline
creatinine_conc	6:108444165-109444165	0.99	214	-0.0770954	4.94647	0.987565	0.0417179	0.0151967	0.0060474	0.000269851	9.618	-9.77219	Idx_524	N-a-Acetylcitrulline
creatinine_conc	6:129834365-130834365	0.99	442	3.6706	3.09044	0.234941	4.19653e-16	8.54806e-11	0.999996	0.00012951	9.72786	-2.38667	Idx_524	N-a-Acetylcitrulline
creatinine_conc	6:131368746-132368746	0.99	454	-2.72954	3.2207	0.396717	2.57252e-160	2.33463e-155	0.999991	0.000137532	3.58303	-9.04211	Idx_524	N-a-Acetylcitrulline
creatinine_conc	6:133299723-134709837	0.99	478	2.01298	2.07725	0.332515	4.91968e-16	9.83718e-11	0.999996	0.000301197	6.08439	-2.05843	Idx_524	N-a-Acetylcitrulline
creatinine_conc	6:160032335-161168186	0.99	501	-0.705568	0.809428	0.383379	1.98866e-158	1.28339e-153	0.999988	0.00289346	0.880911	-2.29205	Idx_524	N-a-Acetylcitrulline
creatinine_conc	7:16787998-17787998	0.99	747	-8.38284	4.98894	0.092902	7.48771e-161	3.3002e-156	0.999982	0.000103541	1.39548	-18.1612	Idx_524	N-a-Acetylcitrulline
creatinine_conc	7:25293257-26293257	0.99	398	3.96559	2.71913	0.144729	0.00406833	0.00725592	0.575008	0.000284685	9.29508	-1.3639	Idx_524	N-a-Acetylcitrulline
creatinine_conc	7:46253491-47253491	0.99	460	2.11935	2.43112	0.38334	6.06164e-160	3.92307e-155	0.999988	0.000256908	6.88434	-2.64564	Idx_524	N-a-Acetylcitrulline
creatinine_conc	7:75113998-76113998	0.99	247	2.63432	8.07586	0.744275	7.18521e-161	6.44282e-156	0.999991	3.32618e-05	18.463	-13.1944	Idx_524	N-a-Acetylcitrulline
creatinine_conc	7:77041673-78041673	0.99	660	0	NA	1	5.10288e-152	NA	1	5.07516e-152	NA	NA	Idx_524	N-a-Acetylcitrulline
creatinine_conc	2:219858198-220858198	0.99	175	-0.986986	2.1413	0.64485	1.11026e-159	1.68918e-154	0.999995	0.000223613	3.20996	-5.18394	Idx_524	N-a-Acetylcitrulline
creatinine_conc	21:37334641-38334641	0.99	459	3.15056	2.88731	0.275195	0.006481	0.00589794	0.27183	0.000294568	8.80969	-2.50856	Idx_524	N-a-Acetylcitrulline
creatinine_conc	3:37979660-38979660	0.99	247	6.94409	3.76774	0.0653236	1.77552e-152	2.16426e-147	0.999993	7.84151e-05	14.3289	-0.440686	Idx_524	N-a-Acetylcitrulline
creatinine_conc	3:48241909-50508118	0.99	481	-0.279492	1.95472	0.886303	3.5099e-152	1.92773e-147	0.999985	0.000422249	3.55175	-4.11073	Idx_524	N-a-Acetylcitrulline
creatinine_conc	3:52007719-53007719	0.99	219	0.190214	3.18414	0.952364	4.51332e-15	2.44388e-09	0.999999	0.000101178	6.43113	-6.0507	Idx_524	N-a-Acetylcitrulline
creatinine_conc	2:217174006-218174006	0.99	365	-0.656332	2.86987	0.819104	0.00818362	0.00637935	0.199552	0.000208026	4.96862	-6.28129	Idx_524	N-a-Acetylcitrulline
creatinine_conc	21:34857025-35857025	0.99	452	-1.24373	2.55821	0.626845	1.19065e-14	2.49697e-09	0.999996	0.000171724	3.77036	-6.25782	Idx_524	N-a-Acetylcitrulline
creatinine_conc	21:16076783-17294505	0.99	207	0.165011	2.41132	0.945442	0.00586567	0.00640061	0.359445	0.000257982	4.89119	-4.56117	Idx_524	N-a-Acetylcitrulline
creatinine_conc	22:29905983-31524155	0.99	594	0.713434	2.2074	0.746543	3.41026e-160	1.66097e-155	0.999984	0.000277912	5.03994	-3.61307	Idx_524	N-a-Acetylcitrulline
creatinine_conc	22:38101231-39101231	0.99	215	-1.44748	3.15958	0.646863	1.57564e-152	2.06927e-147	0.999994	0.000165778	4.7453	-7.64026	Idx_524	N-a-Acetylcitrulline
creatinine_conc	22:40372147-41372147	0.99	244	1.08531	1.83607	0.55445	1.60363e-159	1.55457e-154	0.999992	0.00032031	4.68401	-2.51339	Idx_524	N-a-Acetylcitrulline
creatinine_conc	22:41886949-43616985	0.99	941	2.14065	1.75557	0.222714	4.02643e-15	3.98943e-10	0.999992	0.000355186	5.58157	-1.30028	Idx_524	N-a-Acetylcitrulline
creatinine_conc	3:121128658-122128658	0.99	394	1.3542	2.52719	0.592062	2.83199e-152	2.09456e-147	0.999989	0.000161798	6.3075	-3.5991	Idx_524	N-a-Acetylcitrulline
creatinine_conc	3:184795988-185795988	0.99	266	-5.36203	2.35384	0.0227268	1.88968e-152	1.84174e-147	0.999992	0.000193816	-0.74851	-9.97555	Idx_524	N-a-Acetylcitrulline
creatinine_conc	3:185934405-186934405	0.99	438	1.07654	2.10015	0.608231	3.14869e-152	1.94046e-147	0.999987	0.000254078	5.19283	-3.03976	Idx_524	N-a-Acetylcitrulline
creatinine_conc	4:23227084-24227084	0.99	581	2.07801	4.18881	0.619834	0.000943725	0.00569608	0.868409	0.000139313	10.2881	-6.13206	Idx_524	N-a-Acetylcitrulline
creatinine_conc	2:176473082-177473082	0.99	320	2.40051	1.77281	0.175714	3.75493e-16	8.39441e-11	0.999996	0.000837286	5.87523	-1.0742	Idx_524	N-a-Acetylcitrulline
creatinine_conc	2:177641096-178641096	0.99	203	1.86593	2.03128	0.358306	6.08562e-160	6.64388e-155	0.999993	0.000209971	5.84725	-2.11538	Idx_524	N-a-Acetylcitrulline
creatinine_conc	2:211040507-212040507	0.99	405	-0.504047	1.32658	0.703975	6.07437e-15	1.46125e-09	0.999997	0.000931033	2.09605	-3.10415	Idx_524	N-a-Acetylcitrulline
creatinine_conc	4:76894018-77894018	0.99	597	0.57929	0.854052	0.497591	4.39874e-152	2.2321e-147	0.999984	0.0013968	2.25323	-1.09465	Idx_524	N-a-Acetylcitrulline
creatinine_conc	4:103184014-104724433	0.99	434	-2.27195	2.42281	0.348381	3.19697e-152	2.24484e-147	0.999989	0.000109798	2.47676	-7.02066	Idx_524	N-a-Acetylcitrulline
creatinine_conc	4:109208204-110208204	0.99	329	0.208667	3.52206	0.952756	1.36564e-14	4.13375e-09	0.999997	0.000103829	7.11191	-6.69457	Idx_524	N-a-Acetylcitrulline
creatinine_conc	4:129024513-130024513	0.99	241	1.34059	2.92567	0.646796	1.75362e-152	1.93827e-147	0.999993	0.00014663	7.0749	-4.39372	Idx_524	N-a-Acetylcitrulline
creatinine_conc	4:143586385-144586385	0.99	207	1.3082	2.921	0.654254	1.42856e-152	1.66439e-147	0.999993	0.000118243	7.03337	-4.41697	Idx_524	N-a-Acetylcitrulline
creatinine_conc	3:125404165-126404165	0.99	592	-1.66654	3.83077	0.663533	0.0113915	0.0109939	0.300125	0.000189106	5.84176	-9.17484	Idx_524	N-a-Acetylcitrulline
creatinine_conc	3:135302156-137378395	0.99	687	-0.37723	2.32258	0.870976	9.39304e-15	1.32209e-09	0.999994	0.000168909	4.17502	-4.92948	Idx_524	N-a-Acetylcitrulline
creatinine_conc	3:141219380-142343888	0.99	219	-0.586646	1.85372	0.751645	0.00402068	0.00509477	0.430008	0.000311505	3.04664	-4.21993	Idx_524	N-a-Acetylcitrulline
chol_conc	10:45457247-46457247	0.99	244	1.05256	2.99833	0.725551	1.74472e-152	2.15606e-147	0.999994	0.000126486	6.92929	-4.82417	Idx_985	2-O-a-L-Fucopyranosyl-galactose
chol_conc	10:70593392-71593392	0.99	558	2.24919	2.58524	0.384292	4.06859e-152	1.88175e-147	0.999983	0.000302638	7.31626	-2.81787	Idx_985	2-O-a-L-Fucopyranosyl-galactose
chol_conc	6:115816882-116816882	0.99	545	-0.24369	2.06309	0.905974	1.76162e-14	5.56949e-09	0.999997	0.000226029	3.79998	-4.28736	Idx_985	2-O-a-L-Fucopyranosyl-galactose
chol_conc	6:126597775-127597775	0.99	145	-0.851274	2.3096	0.712441	9.2301e-17	4.56247e-11	0.999998	0.00020065	3.67555	-5.3781	Idx_985	2-O-a-L-Fucopyranosyl-galactose
chol_conc	6:134921067-135921067	0.99	311	-1.69695	2.86804	0.554068	3.76113e-160	3.33314e-155	0.999991	0.000130483	3.9244	-7.3183	Idx_985	2-O-a-L-Fucopyranosyl-galactose
chol_conc	6:159909894-161845204	0.99	970	-0.581992	0.689011	0.39829	0.00613576	0.00709232	0.386969	0.00832483	0.768468	-1.93245	Idx_985	2-O-a-L-Fucopyranosyl-galactose
chol_conc	7:574134-1574134	0.99	457	2.11674	2.63614	0.421994	3.35944e-160	2.38037e-155	0.999989	0.000131496	7.28357	-3.0501	Idx_985	2-O-a-L-Fucopyranosyl-galactose
chol_conc	7:5945259-6945259	0.99	313	-0.904152	2.29062	0.693049	2.03565e-15	6.16187e-10	0.999997	0.000148578	3.58545	-5.39376	Idx_985	2-O-a-L-Fucopyranosyl-galactose
chol_conc	7:99860367-100860367	0.99	311	0.531068	1.90597	0.780526	2.26799e-152	1.91019e-147	0.999991	0.000279351	4.26678	-3.20464	Idx_985	2-O-a-L-Fucopyranosyl-galactose
chol_conc	8:6063868-7063868	0.99	591	8.82139	10.5048	0.401051	0.0065189	0.00979172	0.505567	4.09001e-05	29.4108	-11.7681	Idx_985	2-O-a-L-Fucopyranosyl-galactose
chol_conc	8:8683358-9852698	0.99	1365	0.29268	0.888781	0.741925	1.23822e-13	1.18524e-08	0.999992	0.00345444	2.03469	-1.44933	Idx_985	2-O-a-L-Fucopyranosyl-galactose
chol_conc	8:17772881-18772881	0.99	967	0.0242297	2.10726	0.990826	7.11243e-152	2.72143e-147	0.999979	0.000305547	4.15446	-4.106	Idx_985	2-O-a-L-Fucopyranosyl-galactose
chol_conc	9:107071375-108161742	0.99	649	-0.521994	0.756338	0.490094	0.00252823	0.00756197	0.738127	0.0060759	0.960428	-2.00442	Idx_985	2-O-a-L-Fucopyranosyl-galactose
chol_conc	10:88052723-89052723	0.99	416	2.62333	2.63604	0.319649	1.02142e-15	2.36552e-10	0.999997	0.000152151	7.78997	-2.54331	Idx_985	2-O-a-L-Fucopyranosyl-galactose
chol_conc	10:94339642-95339642	0.99	456	-1.65156	2.57595	0.521428	0.000419344	0.00699909	0.952224	0.000256996	3.3973	-6.70041	Idx_985	2-O-a-L-Fucopyranosyl-galactose
chol_conc	10:101527407-102527407	0.99	390	-1.07012	2.45213	0.662543	8.33128e-160	5.45999e-155	0.999988	0.000180559	3.73606	-5.8763	Idx_985	2-O-a-L-Fucopyranosyl-galactose
chol_conc	10:113421825-115203136	0.99	522	-1.34512	1.69017	0.426121	0.00240636	0.00533749	0.652104	0.000906232	1.96762	-4.65785	Idx_985	2-O-a-L-Fucopyranosyl-galactose
chol_conc	7:20991021-22098753	0.99	1309	1.18891	1.51134	0.431481	1.78323e-14	1.55283e-09	0.999991	0.000329913	4.15115	-1.77332	Idx_985	2-O-a-L-Fucopyranosyl-galactose
chol_conc	7:25492323-26492323	0.99	300	-2.48025	3.32918	0.45627	2.02584e-158	1.55549e-153	0.99999	0.00012124	4.04495	-9.00545	Idx_985	2-O-a-L-Fucopyranosyl-galactose
chol_conc	7:44084551-45084551	0.99	204	-0.881107	1.57424	0.575681	2.16992e-157	2.23383e-152	0.999992	0.000892683	2.20439	-3.96661	Idx_985	2-O-a-L-Fucopyranosyl-galactose
chol_conc	7:75114777-76114777	0.99	247	-0.0847353	3.14231	0.978487	8.129e-159	7.3294e-154	0.999991	0.00015725	6.0742	-6.24367	Idx_985	2-O-a-L-Fucopyranosyl-galactose
chol_conc	8:54922440-55922440	0.99	374	-0.959504	2.56661	0.708523	0.0113363	0.00669858	0.0905801	0.000391584	4.07106	-5.99007	Idx_985	2-O-a-L-Fucopyranosyl-galactose
chol_conc	8:58893273-59893273	0.99	499	-0.748711	1.4289	0.600295	2.6493e-159	1.64123e-154	0.999987	0.000407149	2.05193	-3.54936	Idx_985	2-O-a-L-Fucopyranosyl-galactose
chol_conc	8:61039278-62039278	0.99	441	-1.47735	3.03098	0.625962	3.23324e-152	1.9623e-147	0.999987	9.41338e-05	4.46337	-7.41808	Idx_985	2-O-a-L-Fucopyranosyl-galactose
chol_conc	8:116167539-117167539	0.99	161	-2.63447	1.74168	0.130381	6.58007e-160	1.08418e-154	0.999995	0.00036319	0.779223	-6.04816	Idx_985	2-O-a-L-Fucopyranosyl-galactose
chol_conc	8:126000031-127000031	0.99	300	0.173601	0.634258	0.784309	1.58398e-157	1.36759e-152	0.999991	0.00463291	1.41675	-1.06954	Idx_985	2-O-a-L-Fucopyranosyl-galactose
chol_conc	8:144531968-145531968	0.99	166	0	NA	1	1.18067e-152	NA	1	1.17957e-152	NA	NA	Idx_985	2-O-a-L-Fucopyranosyl-galactose
chol_conc	9:14805378-15805378	0.99	397	-1.58333	2.55924	0.536132	0.0126855	0.00986008	0.198252	0.000616038	3.43278	-6.59944	Idx_985	2-O-a-L-Fucopyranosyl-galactose
chol_conc	9:18857230-19857230	0.99	498	2.75362	3.91559	0.481904	0.000275117	0.00543027	0.959594	0.00015567	10.4282	-4.92094	Idx_985	2-O-a-L-Fucopyranosyl-galactose
chol_conc	9:21584310-22584310	0.99	487	-0.314429	2.42868	0.89699	3.41861e-152	2.28318e-147	0.999988	0.00016698	4.44579	-5.07465	Idx_985	2-O-a-L-Fucopyranosyl-galactose
chol_conc	9:135649711-136649711	0.99	238	0.182823	0.948923	0.847222	2.00308e-15	7.10058e-10	0.999998	0.00125474	2.04271	-1.67707	Idx_985	2-O-a-L-Fucopyranosyl-galactose
chol_conc	10:4761829-5761829	0.99	791	1.8001	4.74044	0.704143	7.87202e-15	8.51377e-10	0.999993	6.98048e-05	11.0914	-7.49115	Idx_985	2-O-a-L-Fucopyranosyl-galactose
chol_conc	10:16755095-17755095	0.99	702	-3.07822	3.25694	0.344594	5.19902e-16	7.22078e-11	0.999994	0.000150598	3.30538	-9.46182	Idx_985	2-O-a-L-Fucopyranosyl-galactose
chol_conc	4:102688709-104045487	0.99	441	-0.95725	1.88008	0.610644	3.29053e-152	2.10569e-147	0.999988	0.000402528	2.72771	-4.64221	Idx_985	2-O-a-L-Fucopyranosyl-galactose
chol_conc	4:119641320-120641320	0.99	562	3.38316	4.29495	0.430869	1.82231e-161	8.20771e-157	0.999982	7.38681e-05	11.8013	-5.03495	Idx_985	2-O-a-L-Fucopyranosyl-galactose
chol_conc	4:153691226-154691226	0.99	406	4.50302	5.01734	0.369457	4.19267e-16	8.70604e-11	0.999996	7.17235e-05	14.337	-5.33097	Idx_985	2-O-a-L-Fucopyranosyl-galactose
chol_conc	5:71457318-72457318	0.99	183	3.08823	4.74437	0.515095	0.0044465	0.00444648	0.317309	0.000117374	12.3872	-6.21073	Idx_985	2-O-a-L-Fucopyranosyl-galactose
chol_conc	5:73805804-75721582	0.99	660	-0.148802	0.705036	0.832844	4.77512e-152	2.16071e-147	0.999982	0.0020314	1.23307	-1.53067	Idx_985	2-O-a-L-Fucopyranosyl-galactose
chol_conc	5:122348876-123348876	0.99	838	-1.35412	2.07693	0.514414	3.57122e-15	4.68086e-10	0.999994	0.000267842	2.71667	-5.42491	Idx_985	2-O-a-L-Fucopyranosyl-galactose
chol_conc	5:155896003-156896003	0.99	552	0.550413	1.00499	0.583913	3.78872e-15	7.94552e-10	0.999996	0.00120744	2.5202	-1.41937	Idx_985	2-O-a-L-Fucopyranosyl-galactose
chol_conc	6:15626934-16626934	0.99	458	-1.32947	1.89847	0.483749	1.71298e-159	1.01284e-154	0.999987	0.000459784	2.39153	-5.05047	Idx_985	2-O-a-L-Fucopyranosyl-galactose
chol_conc	1:10298489-11298489	0.99	184	-3.23179	2.44336	0.185941	7.5225e-16	3.7184e-10	0.999998	0.00047267	1.5572	-8.02077	Idx_985	2-O-a-L-Fucopyranosyl-galactose
chol_conc	1:25273708-26273708	0.99	206	0.520908	1.61947	0.747715	1.16623e-15	6.11442e-10	0.999998	0.000269919	3.69506	-2.65325	Idx_985	2-O-a-L-Fucopyranosyl-galactose
chol_conc	1:54968040-56397591	0.99	704	-0.686157	0.699463	0.326604	3.00203e-15	3.68429e-10	0.999993	0.00776786	0.684791	-2.05711	Idx_985	2-O-a-L-Fucopyranosyl-galactose
chol_conc	1:62590858-63590858	0.99	449	0.992522	0.765362	0.1947	5.03712e-15	9.337e-10	0.999996	0.00105736	2.49263	-0.507587	Idx_985	2-O-a-L-Fucopyranosyl-galactose
chol_conc	1:92482441-93482441	0.99	70	3.11163	2.4166	0.197882	2.0481e-17	2.14759e-11	0.999999	0.000287469	7.84817	-1.6249	Idx_985	2-O-a-L-Fucopyranosyl-galactose
chol_conc	1:109259776-110798166	0.99	336	-0.791463	1.01834	0.437034	4.94869e-15	1.19046e-09	0.999997	0.00344692	1.20448	-2.7874	Idx_985	2-O-a-L-Fucopyranosyl-galactose
chol_conc	1:198494696-199494696	0.99	565	2.01503	3.0605	0.510281	4.06777e-152	2.71124e-147	0.999988	0.000141664	8.01361	-3.98355	Idx_985	2-O-a-L-Fucopyranosyl-galactose
chol_conc	1:220472343-221472343	0.99	315	-0.265907	1.65321	0.872217	2.21407e-152	2.04804e-147	0.999991	0.000468874	2.97438	-3.5062	Idx_985	2-O-a-L-Fucopyranosyl-galactose
chol_conc	1:224058812-225058812	0.99	341	1.61232	2.65378	0.543482	2.45171e-152	2.05172e-147	0.99999	0.000167633	6.81373	-3.58909	Idx_985	2-O-a-L-Fucopyranosyl-galactose
chol_conc	1:234289801-235353059	0.99	254	-1.07269	0.942764	0.2552	4.7305e-15	2.11508e-09	0.999998	0.0011878	0.775131	-2.9205	Idx_985	2-O-a-L-Fucopyranosyl-galactose
chol_conc	2:3139921-4139921	0.99	360	-0.150229	7.38791	0.983777	1.26365e-159	8.43955e-155	0.999988	4.111e-05	14.3301	-14.6305	Idx_985	2-O-a-L-Fucopyranosyl-galactose
chol_conc	2:19871613-21786057	0.99	781	0.159527	0.434051	0.713224	0.00550261	0.00875299	0.529575	0.0189246	1.01027	-0.691213	Idx_985	2-O-a-L-Fucopyranosyl-galactose
chol_conc	2:27230940-28756831	0.99	475	0.187196	1.15767	0.871541	0.00857896	0.00740002	0.246328	0.00138599	2.45623	-2.08183	Idx_985	2-O-a-L-Fucopyranosyl-galactose
chol_conc	2:43545402-44827463	0.99	1065	-0.0895346	0.614745	0.884202	1.4971e-12	4.96422e-07	0.999998	0.0164625	1.11537	-1.29444	Idx_985	2-O-a-L-Fucopyranosyl-galactose
chol_conc	2:234168879-235168879	0.99	486	-0.0724458	1.97681	0.970766	3.15404e-14	1.10242e-08	0.999998	0.000478918	3.80209	-3.94699	Idx_985	2-O-a-L-Fucopyranosyl-galactose
chol_conc	10:124186656-125186656	0.99	206	2.7165	2.56922	0.290364	4.61789e-160	5.16916e-155	0.999993	0.000226706	7.75217	-2.31917	Idx_985	2-O-a-L-Fucopyranosyl-galactose
chol_conc	11:2442593-3442593	0.99	257	-3.31196	2.83951	0.243459	1.8585e-152	1.70428e-147	0.999991	0.000272485	2.25348	-8.87739	Idx_985	2-O-a-L-Fucopyranosyl-galactose
chol_conc	11:18139363-19139363	0.99	401	1.4869	3.33836	0.656033	3.90286e-160	2.59088e-155	0.999988	0.000107361	8.03008	-5.05629	Idx_985	2-O-a-L-Fucopyranosyl-galactose
chol_conc	11:46924963-48432666	0.99	477	0.396763	2.11077	0.8509	4.08778e-15	8.24909e-10	0.999996	0.000203089	4.53387	-3.74035	Idx_985	2-O-a-L-Fucopyranosyl-galactose
chol_conc	11:61088305-62088305	0.99	347	1.3968	2.21467	0.528234	0.00178148	0.00505467	0.724507	0.000641274	5.73755	-2.94395	Idx_985	2-O-a-L-Fucopyranosyl-galactose
chol_conc	11:64905600-65905600	0.99	350	0.676705	3.32941	0.838939	0.00843997	0.00633046	0.182456	0.000227424	7.20234	-5.84893	Idx_985	2-O-a-L-Fucopyranosyl-galactose
chol_conc	11:103370761-104370761	0.99	433	2.56726	3.13198	0.412391	2.10499e-16	4.24784e-11	0.999996	0.000136073	8.70594	-3.57142	Idx_985	2-O-a-L-Fucopyranosyl-galactose
chol_conc	11:116148917-117442753	0.99	854	-1.11434	0.842843	0.186128	0.00739852	0.00738194	0.316225	0.00236487	0.537632	-2.76631	Idx_985	2-O-a-L-Fucopyranosyl-galactose
chol_conc	11:122014403-123014403	0.99	480	-0.956465	2.14207	0.655225	1.20238e-15	2.40423e-10	0.999996	0.000176795	3.24198	-5.15491	Idx_985	2-O-a-L-Fucopyranosyl-galactose
chol_conc	11:125744955-126744955	0.99	616	0.934717	1.79691	0.602937	1.71828e-15	2.32604e-10	0.999994	0.000425805	4.45665	-2.58722	Idx_985	2-O-a-L-Fucopyranosyl-galactose
chol_conc	12:8590668-9590668	0.99	475	-1.36406	2.46265	0.579647	3.40098e-152	2.30677e-147	0.999988	0.000322097	3.46273	-6.19086	Idx_985	2-O-a-L-Fucopyranosyl-galactose
chol_conc	12:26334804-27334804	0.99	707	-3.27812	2.78781	0.239644	0.000842798	0.00731393	0.908261	0.000206718	2.18599	-8.74224	Idx_985	2-O-a-L-Fucopyranosyl-galactose
chol_conc	12:50215252-51717184	0.99	360	-0.0710834	2.1118	0.973148	9.82517e-159	6.77851e-154	0.999988	0.000163663	4.06805	-4.21022	Idx_985	2-O-a-L-Fucopyranosyl-galactose
chol_conc	12:109482862-110482862	0.99	498	3.16905	2.8485	0.265908	3.58348e-152	2.16582e-147	0.999987	0.00012498	8.75211	-2.414	Idx_985	2-O-a-L-Fucopyranosyl-galactose
chol_conc	12:110926615-113531474	0.99	352	0.0151776	1.44065	0.991594	1.06391e-156	7.30844e-152	0.999988	0.000634915	2.83884	-2.80849	Idx_985	2-O-a-L-Fucopyranosyl-galactose
chol_conc	12:120923386-121923386	0.99	515	-0.616552	1.65193	0.708977	6.05729e-15	1.35415e-09	0.999996	0.000382661	2.62123	-3.85434	Idx_985	2-O-a-L-Fucopyranosyl-galactose
chol_conc	12:123264271-124264271	0.99	75	-1.81118	3.93439	0.645267	5.59376e-153	1.86653e-147	0.999998	0.000249435	5.90022	-9.52258	Idx_985	2-O-a-L-Fucopyranosyl-galactose
chol_conc	12:124783196-125783196	0.99	303	1.85966	1.98034	0.347701	8.42738e-16	1.92834e-10	0.999997	0.000532712	5.74113	-2.02181	Idx_985	2-O-a-L-Fucopyranosyl-galactose
chol_conc	12:132640329-133640329	0.99	446	-1.30402	2.9942	0.66319	0.00344501	0.00503984	0.494256	0.000296829	4.56462	-7.17265	Idx_985	2-O-a-L-Fucopyranosyl-galactose
chol_conc	13:32476656-33476656	0.99	231	-0.352546	2.09613	0.866434	3.29936e-159	3.47268e-154	0.999992	0.000240181	3.75586	-4.46095	Idx_985	2-O-a-L-Fucopyranosyl-galactose
chol_conc	13:114047372-115047372	0.99	485	-3.82588	4.70411	0.416042	0.00813484	0.0101275	0.421836	0.000221342	5.39418	-13.0459	Idx_985	2-O-a-L-Fucopyranosyl-galactose
chol_conc	14:24374193-25374193	0.99	469	0.284618	2.90247	0.921884	3.41259e-152	2.2838e-147	0.999988	0.00013267	5.97345	-5.40422	Idx_985	2-O-a-L-Fucopyranosyl-galactose
chol_conc	14:74791531-75791531	0.99	322	2.28792	2.61796	0.382155	3.06828e-160	3.94533e-155	0.999994	0.000120536	7.41911	-2.84328	Idx_985	2-O-a-L-Fucopyranosyl-galactose
chol_conc	15:58074993-59235005	0.99	660	-0.276638	0.599071	0.64424	1.14638e-14	2.07685e-09	0.999996	0.00789576	0.897542	-1.45082	Idx_985	2-O-a-L-Fucopyranosyl-galactose
chol_conc	15:63292221-64292221	0.99	534	-1.64647	2.34451	0.482514	0.00288368	0.00777893	0.710858	0.000292966	2.94878	-6.24172	Idx_985	2-O-a-L-Fucopyranosyl-galactose
chol_conc	16:53314363-54314363	0.99	287	0.578273	4.71394	0.902366	6.51851e-15	3.22212e-09	0.999998	0.000109707	9.81759	-8.66104	Idx_985	2-O-a-L-Fucopyranosyl-galactose
chol_conc	16:56326362-57494528	0.99	263	-0.664715	1.59821	0.677475	1.88875e-152	1.78576e-147	0.999992	0.000907771	2.46779	-3.79721	Idx_985	2-O-a-L-Fucopyranosyl-galactose
chol_conc	16:70908940-73247685	0.99	1094	-0.141897	0.714901	0.842666	1.21472e-157	3.56575e-153	0.999973	0.00316021	1.25931	-1.5431	Idx_985	2-O-a-L-Fucopyranosyl-galactose
chol_conc	17:6588423-8060835	0.99	368	1.69209	1.84846	0.359981	2.67772e-152	1.97555e-147	0.999989	0.000444028	5.31508	-1.9309	Idx_985	2-O-a-L-Fucopyranosyl-galactose
chol_conc	17:27145258-28145258	0.99	268	-0.492729	2.24252	0.826089	0.0011867	0.00352592	0.736446	0.000578898	3.90262	-4.88808	Idx_985	2-O-a-L-Fucopyranosyl-galactose
chol_conc	17:29059932-30059932	0.99	206	4.49432	4.1747	0.281676	0.0060274	0.00771701	0.43477	0.000162329	12.6767	-3.68809	Idx_985	2-O-a-L-Fucopyranosyl-galactose
chol_conc	17:37332704-38332704	0.99	172	1.82216	2.65922	0.493204	4.3984e-160	6.62252e-155	0.999995	0.000149968	7.03423	-3.38991	Idx_985	2-O-a-L-Fucopyranosyl-galactose
chol_conc	17:66582962-68437331	0.99	698	2.71881	1.51581	0.0728727	0.00544613	0.00799167	0.495571	0.00262377	5.6898	-0.25219	Idx_985	2-O-a-L-Fucopyranosyl-galactose
chol_conc	17:75902105-76902105	0.99	312	-0.350477	2.16332	0.871299	0.00527215	0.00555051	0.342189	0.000340983	3.88962	-4.59058	Idx_985	2-O-a-L-Fucopyranosyl-galactose
chol_conc	18:46597683-47765074	0.99	733	-0.803279	0.814488	0.324017	0.00576874	0.00740056	0.435685	0.0100821	0.793118	-2.39968	Idx_985	2-O-a-L-Fucopyranosyl-galactose
chol_conc	19:7951937-8951937	0.99	205	-2.14644	3.32957	0.519148	4.51376e-16	1.7578e-10	0.999998	0.00011247	4.37952	-8.67239	Idx_985	2-O-a-L-Fucopyranosyl-galactose
chol_conc	19:15304750-16304750	0.99	429	-4.74789	2.8899	0.100398	3.05832e-152	1.8864e-147	0.999987	0.000157346	0.916309	-10.4121	Idx_985	2-O-a-L-Fucopyranosyl-galactose
chol_conc	19:16919481-18838709	0.99	602	1.00724	1.96575	0.608374	0.00254073	0.00835272	0.76099	0.000344123	4.86012	-2.84563	Idx_985	2-O-a-L-Fucopyranosyl-galactose
chol_conc	19:43572880-47396217	0.99	1138	0.0272666	0.197505	0.890196	2.08926e-155	5.38836e-151	0.999969	0.222174	0.414376	-0.359842	Idx_985	2-O-a-L-Fucopyranosyl-galactose
chol_conc	19:48706145-49706145	0.99	241	-11.464	2.42594	2.29464e-06	0.00857315	0.00819366	0.295415	0.000661446	-6.70913	-16.2188	Idx_985	2-O-a-L-Fucopyranosyl-galactose
chol_conc	19:54296630-55296630	0.99	146	1.30441	2.66592	0.624635	1.07547e-152	1.5527e-147	0.999994	0.00018118	6.5296	-3.92078	Idx_985	2-O-a-L-Fucopyranosyl-galactose
chol_conc	20:17344684-18344684	0.99	624	3.21335	3.01053	0.285806	0.0145134	0.0102948	0.158602	0.000311639	9.11399	-2.6873	Idx_985	2-O-a-L-Fucopyranosyl-galactose
chol_conc	20:33646310-34646310	0.99	265	-1.63543	1.96883	0.406164	3.52138e-16	9.53383e-11	0.999997	0.000182742	2.22347	-5.49433	Idx_985	2-O-a-L-Fucopyranosyl-galactose
chol_conc	20:38692317-40385259	0.99	628	-1.25505	1.02853	0.222372	6.67579e-160	3.2638e-155	0.999984	0.000650612	0.760857	-3.27097	Idx_985	2-O-a-L-Fucopyranosyl-galactose
chol_conc	20:61846871-63409520	0.99	463	1.39593	2.18853	0.52358	8.91272e-16	1.4252e-10	0.999995	0.000208516	5.68546	-2.8936	Idx_985	2-O-a-L-Fucopyranosyl-galactose
chol_conc	22:21416272-22416272	0.99	258	3.80141	2.9037	0.190479	7.35791e-17	2.40986e-11	0.999998	0.000201642	9.49266	-1.88984	Idx_985	2-O-a-L-Fucopyranosyl-galactose
chol_conc	22:35178256-36178256	0.99	343	4.49649	6.33984	0.478174	4.46201e-161	3.30838e-156	0.999989	3.95994e-05	16.9226	-7.92961	Idx_985	2-O-a-L-Fucopyranosyl-galactose
chol_conc	22:40737765-41737765	0.99	342	-0.516244	3.18986	0.871433	1.83049e-15	4.40342e-10	0.999997	7.39306e-05	5.73588	-6.76837	Idx_985	2-O-a-L-Fucopyranosyl-galactose
chol_conc	2:62748968-63748968	0.99	494	1.37641	2.62238	0.599674	7.15258e-160	4.69669e-155	0.999988	0.000172953	6.51627	-3.76346	Idx_985	2-O-a-L-Fucopyranosyl-galactose
chol_conc	2:64428603-65428603	0.99	344	3.00633	4.37663	0.492142	2.38246e-160	1.78442e-155	0.999989	0.000131462	11.5845	-5.57186	Idx_985	2-O-a-L-Fucopyranosyl-galactose
chol_conc	2:108566234-109566234	0.99	189	-0.914612	2.44528	0.708381	6.61741e-160	8.8843e-155	0.999994	0.000124435	3.87815	-5.70737	Idx_985	2-O-a-L-Fucopyranosyl-galactose
chol_conc	2:117613025-119359556	0.99	662	0.00402454	1.55144	0.99793	2.86557e-157	1.3215e-152	0.999983	0.000453881	3.04485	-3.0368	Idx_985	2-O-a-L-Fucopyranosyl-galactose
chol_conc	2:120809488-121809488	0.99	146	7.0564	4.13035	0.0875572	1.05562e-152	1.51686e-147	0.999994	9.08142e-05	15.1519	-1.03909	Idx_985	2-O-a-L-Fucopyranosyl-galactose
chol_conc	2:135132981-136132981	0.99	244	-2.59907	1.91149	0.173922	4.68103e-16	1.85521e-10	0.999998	0.000352731	1.14745	-6.34558	Idx_985	2-O-a-L-Fucopyranosyl-galactose
chol_conc	2:136283169-137283169	0.99	251	1.67404	2.37917	0.481666	1.79537e-152	1.85722e-147	0.999992	0.00014766	6.33721	-2.98913	Idx_985	2-O-a-L-Fucopyranosyl-galactose
chol_conc	2:169331177-170331177	0.99	217	-2.23538	3.25067	0.491662	5.40883e-16	2.03729e-10	0.999998	0.000131219	4.13594	-8.60671	Idx_985	2-O-a-L-Fucopyranosyl-galactose
chol_conc	2:218790676-219790676	0.99	93	3.26959	2.9691	0.270807	3.85112e-17	2.49242e-11	0.999999	0.000168229	9.08903	-2.54985	Idx_985	2-O-a-L-Fucopyranosyl-galactose
chol_conc	3:11739931-13102494	0.99	395	0.867413	1.53865	0.572924	5.30521e-16	1.09098e-10	0.999996	0.000434159	3.88316	-2.14834	Idx_985	2-O-a-L-Fucopyranosyl-galactose
chol_conc	3:32033010-33033010	0.99	436	5.01828	3.55593	0.158172	3.1422e-152	2.01264e-147	0.999988	0.000202622	11.9879	-1.95133	Idx_985	2-O-a-L-Fucopyranosyl-galactose
chol_conc	3:49681135-50681135	0.99	241	2.38705	2.5149	0.342538	1.73107e-152	1.84064e-147	0.999992	0.00018252	7.31625	-2.54216	Idx_985	2-O-a-L-Fucopyranosyl-galactose
chol_conc	3:57920613-58920613	0.99	490	-1.50024	2.08619	0.472061	0.00149306	0.00477237	0.754391	0.000404961	2.58869	-5.58916	Idx_985	2-O-a-L-Fucopyranosyl-galactose
chol_conc	3:69310294-70310294	0.99	482	0.569877	5.81176	0.921888	3.64094e-15	7.28026e-10	0.999996	5.80288e-05	11.9609	-10.8212	Idx_985	2-O-a-L-Fucopyranosyl-galactose
chol_conc	3:119036581-120036581	0.99	355	-2.75631	2.45421	0.261397	0.000584697	0.00563306	0.91733	0.000217042	2.05394	-7.56657	Idx_985	2-O-a-L-Fucopyranosyl-galactose
chol_conc	3:121785218-122785218	0.99	355	-0.368621	2.92007	0.899544	2.07749e-159	1.60159e-154	0.99999	0.000157994	5.35471	-6.09195	Idx_985	2-O-a-L-Fucopyranosyl-galactose
chol_conc	3:142148844-143148844	0.99	324	0.578371	3.62969	0.873397	0.00446957	0.00584269	0.44428	0.000109707	7.69255	-6.53581	Idx_985	2-O-a-L-Fucopyranosyl-galactose
chol_conc	3:159648756-160648756	0.99	268	4.66611	3.43722	0.174614	1.96607e-152	1.95676e-147	0.999992	9.0838e-05	11.4031	-2.07083	Idx_985	2-O-a-L-Fucopyranosyl-galactose
chol_conc	4:2943931-3943931	0.99	346	-0.900197	3.45489	0.794434	0.00719576	0.00627283	0.251327	0.000264873	5.87139	-7.67178	Idx_985	2-O-a-L-Fucopyranosyl-galactose
chol_conc	4:69088052-70088052	0.99	205	1.75366	2.07128	0.397186	0.00460608	0.0048686	0.344108	0.00311774	5.81337	-2.30605	Idx_985	2-O-a-L-Fucopyranosyl-galactose
