# Supplementary material for: Genome-wide association study of untargeted plasma metabolomic profiles identifies host genetic regulation in people with HIV
Source: HGG Adv. 2026 Jun 17;7(4):100635. doi: 10.1016/j.xhgg.2026.100635 (PMC13355647; doi:10.1016/j.xhgg.2026.100635)
Supplement: Table S15. Corresponding MR results for CLSA metabolite exposures and aging-related comorbidities and key biomarkers of organ function from external cohorts, reporting effect estimates, confidence intervals, significance, and pleiotropy coefficient [file mmc14.xlsx]

## Sheet: S15
Supplementary Table S15: Summary of Mendelian Randomization results for CLSA metabolite exposures and and aging-related comorbidities and key biomarkers of organ function
exposure	region	var_explained	m_snps_overlap	alpha	se.alpha.	p.alpha.	sigma_y	se(sigma_y)	p(sigma_y)	interval_95_plus	interval_95_moins	outcome	Putative label
Idx_143	3:56349749-57349749	0.99	442	-0.0115117	0.0224863	0.608692	3.25379e-05	2.66309e-05	0.221779	0.0325615	-0.0555849	ALB_conc	Aspartate
Idx_143	3:56349749-57349749	0.99	442	0.0283545	0.0180406	0.116019	3.20249e-152	2.00325e-147	0.999987	0.0637141	-0.00700509	ALT_conc	Aspartate
Idx_143	3:56349749-57349749	0.99	442	0.0291496	0.0259884	0.262017	6.69018e-05	3.65291e-05	0.0670309	0.0800869	-0.0217877	AST_conc	Aspartate
Idx_143	3:56349749-57349749	0.99	442	-0.0565778	0.0186328	0.00239372	3.19813e-152	2.10416e-147	0.999988	-0.0200575	-0.0930981	BIL_conc	Aspartate
Idx_143	3:56349749-57349749	0.99	442	0.0623778	0.0207126	0.00259885	6.99323e-06	1.99096e-05	0.725401	0.102974	0.0217811	chol_conc	Aspartate
Idx_143	3:56349749-57349749	0.99	442	0.00659263	0.0244039	0.787048	5.83283e-05	2.65251e-05	0.0278792	0.0544243	-0.0412391	creatinine_conc	Aspartate
Idx_143	3:56349749-57349749	0.99	442	-0.0122693	0.023535	0.602144	6.4661e-05	2.21808e-05	0.00355485	0.0338593	-0.0583978	GGT_conc	Aspartate
Idx_143	3:56349749-57349749	0.99	442	0.0466801	0.0253084	0.0651172	5.91108e-05	2.65759e-05	0.026133	0.0962845	-0.00292432	HDL_conc	Aspartate
Idx_143	3:56349749-57349749	0.99	442	0.0188404	0.024083	0.434032	4.58558e-05	2.65261e-05	0.0838619	0.066043	-0.0283622	trig_conc	Aspartate
Idx_1541	1:39901838-40901838	0.99	241	-0.000436097	0.0911738	0.996184	0.000278992	8.17275e-05	0.00064091	0.178265	-0.179137	ALB_conc	LysoPC(16:1(9Z)/0:0)
Idx_1541	2:27230940-28230940	0.99	112	0.626759	0.206275	0.00237788	0.000249377	0.000238985	0.296725	1.03106	0.22246	ALB_conc	LysoPC(16:1(9Z)/0:0)
Idx_1541	10:101586652-102609202	0.99	279	-0.0105467	0.0228186	0.643941	9.23535e-06	1.76723e-05	0.60126	0.0341778	-0.0552711	ALB_conc	LysoPC(16:1(9Z)/0:0)
Idx_1541	12:20888829-21888829	0.99	264	0.00930379	0.0258605	0.719021	2.0574e-05	2.60887e-05	0.430337	0.0599904	-0.0413828	ALB_conc	LysoPC(16:1(9Z)/0:0)
Idx_1541	1:39901838-40901838	0.99	241	-0.0177698	0.0509826	0.72743	3.37716e-05	2.69615e-05	0.210356	0.0821561	-0.117696	ALT_conc	LysoPC(16:1(9Z)/0:0)
Idx_1541	2:27230940-28230940	0.99	112	0.063689	0.0410432	0.120721	1.09925e-05	1.49673e-05	0.462683	0.144134	-0.0167556	ALT_conc	LysoPC(16:1(9Z)/0:0)
Idx_1541	10:101586652-102609202	0.99	279	-0.222194	0.0905773	0.0141634	0.00247123	0.000483046	3.12208e-07	-0.044663	-0.399726	ALT_conc	LysoPC(16:1(9Z)/0:0)
Idx_1541	12:20888829-21888829	0.99	264	0.092533	0.0336857	0.00601515	0.000173005	4.7356e-05	0.0002589	0.158557	0.0265091	ALT_conc	LysoPC(16:1(9Z)/0:0)
Idx_1541	1:39901838-40901838	0.99	241	0.0305823	0.0501123	0.54168	3.97254e-05	1.92719e-05	0.0392736	0.128802	-0.0676379	AST_conc	LysoPC(16:1(9Z)/0:0)
Idx_1541	2:27230940-28230940	0.99	112	0.181596	0.077442	0.019031	2.71334e-05	3.5568e-05	0.445547	0.333382	0.0298092	AST_conc	LysoPC(16:1(9Z)/0:0)
Idx_1541	10:101586652-102609202	0.99	279	-0.103499	0.0508008	0.0416149	0.000793738	0.000149774	1.16064e-07	-0.00392948	-0.203069	AST_conc	LysoPC(16:1(9Z)/0:0)
Idx_1541	12:20888829-21888829	0.99	264	0.0038281	0.030167	0.899022	0.000113029	3.13316e-05	0.000309136	0.0629554	-0.0552992	AST_conc	LysoPC(16:1(9Z)/0:0)
Idx_1541	1:39901838-40901838	0.99	241	0.0312584	0.0593703	0.598541	8.81093e-05	2.73151e-05	0.0012568	0.147624	-0.0851073	BIL_conc	LysoPC(16:1(9Z)/0:0)
Idx_1541	2:27230940-28230940	0.99	112	-0.125172	0.0575682	0.0296813	5.98572e-05	3.12112e-05	0.0551348	-0.0123379	-0.238005	BIL_conc	LysoPC(16:1(9Z)/0:0)
Idx_1541	10:101586652-102609202	0.99	279	0.0344085	0.0251998	0.172119	3.7953e-05	1.44859e-05	0.00879302	0.0838001	-0.0149831	BIL_conc	LysoPC(16:1(9Z)/0:0)
Idx_1541	12:20888829-21888829	0.99	264	1.25134	0.170056	1.8614e-13	0.000202844	0.00181959	0.911237	1.58465	0.918031	BIL_conc	LysoPC(16:1(9Z)/0:0)
Idx_1541	1:39901838-40901838	0.99	241	-0.0734478	0.056727	0.195403	8.8656e-05	2.5428e-05	0.000489296	0.0377371	-0.184633	chol_conc	LysoPC(16:1(9Z)/0:0)
Idx_1541	2:27230940-28230940	0.99	112	0.477371	0.11145	1.8417e-05	8.35334e-153	1.81169e-147	0.999996	0.695814	0.258929	chol_conc	LysoPC(16:1(9Z)/0:0)
Idx_1541	10:101586652-102609202	0.99	279	-0.0144459	0.0308994	0.640131	0.000173286	3.37681e-05	2.87225e-07	0.0461169	-0.0750088	chol_conc	LysoPC(16:1(9Z)/0:0)
Idx_1541	12:20888829-21888829	0.99	264	-0.00936424	0.0234117	0.68917	5.52625e-06	2.78544e-05	0.842734	0.0365226	-0.0552511	chol_conc	LysoPC(16:1(9Z)/0:0)
Idx_1541	1:39901838-40901838	0.99	241	-0.0331403	0.0595524	0.577876	5.82808e-05	3.18633e-05	0.0673859	0.0835823	-0.149863	creatinine_conc	LysoPC(16:1(9Z)/0:0)
Idx_1541	2:27230940-28230940	0.99	112	-0.341599	0.10236	0.000846209	8.35334e-153	1.63358e-147	0.999996	-0.140973	-0.542225	creatinine_conc	LysoPC(16:1(9Z)/0:0)
Idx_1541	10:101586652-102609202	0.99	279	-0.125541	0.032382	0.000105807	2.04094e-152	2.03587e-147	0.999992	-0.0620722	-0.189009	creatinine_conc	LysoPC(16:1(9Z)/0:0)
Idx_1541	12:20888829-21888829	0.99	264	-0.0416154	0.0262564	0.112975	6.48371e-05	2.84005e-05	0.0224327	0.00984716	-0.0930779	creatinine_conc	LysoPC(16:1(9Z)/0:0)
Idx_1541	1:39901838-40901838	0.99	241	0.0835219	0.0379031	0.027555	1.7394e-152	1.6702e-147	0.999992	0.157812	0.00923182	GGT_conc	LysoPC(16:1(9Z)/0:0)
Idx_1541	2:27230940-28230940	0.99	112	0.313859	0.0977742	0.00132717	1.54131e-05	5.29359e-05	0.770925	0.505496	0.122221	GGT_conc	LysoPC(16:1(9Z)/0:0)
Idx_1541	10:101586652-102609202	0.99	279	-0.00473905	0.0350765	0.892528	0.00023341	4.69337e-05	6.58624e-07	0.064011	-0.0734891	GGT_conc	LysoPC(16:1(9Z)/0:0)
Idx_1541	12:20888829-21888829	0.99	264	-0.00540163	0.0397041	0.891784	0.000283221	5.53251e-05	3.06806e-07	0.0724184	-0.0832217	GGT_conc	LysoPC(16:1(9Z)/0:0)
Idx_1541	1:39901838-40901838	0.99	241	-0.0932659	0.105361	0.376045	0.00058686	0.000160198	0.000248956	0.113241	-0.299773	HDL_conc	LysoPC(16:1(9Z)/0:0)
Idx_1541	2:27230940-28230940	0.99	112	-0.0188034	0.0859748	0.826877	0.000121459	4.59122e-05	0.00815784	0.149707	-0.187314	HDL_conc	LysoPC(16:1(9Z)/0:0)
Idx_1541	10:101586652-102609202	0.99	279	0.0285589	0.0311103	0.358626	0.0001113	3.2584e-05	0.000636002	0.0895351	-0.0324173	HDL_conc	LysoPC(16:1(9Z)/0:0)
Idx_1541	12:20888829-21888829	0.99	264	-0.0406307	0.0311808	0.192551	0.000128695	4.08279e-05	0.00162086	0.0204836	-0.101745	HDL_conc	LysoPC(16:1(9Z)/0:0)
Idx_1541	1:39901838-40901838	0.99	241	0.0621766	0.0768273	0.418341	0.000213629	6.0268e-05	0.00039312	0.212758	-0.088405	trig_conc	LysoPC(16:1(9Z)/0:0)
Idx_1541	2:27230940-28230940	0.99	112	1.11455	0.305639	0.000265728	6.59935e-05	0.000543338	0.903327	1.7136	0.515493	trig_conc	LysoPC(16:1(9Z)/0:0)
Idx_1541	10:101586652-102609202	0.99	279	0.00512302	0.0292725	0.861071	8.78524e-05	2.70708e-05	0.00117332	0.0624971	-0.0522511	trig_conc	LysoPC(16:1(9Z)/0:0)
Idx_1541	12:20888829-21888829	0.99	264	0.215552	0.0441777	1.0651e-06	0.000137887	0.000137482	0.315886	0.302141	0.128964	trig_conc	LysoPC(16:1(9Z)/0:0)
Idx_1767	14:63490435-64732220	0.99	245	0.0155789	0.00892095	0.0807544	1.69386e-05	1.7859e-05	0.342896	0.033064	-0.00190618	ALB_conc	SM(d18:1/14:0)
Idx_1767	20:12459094-13459094	0.99	480	-0.0782241	0.0384361	0.0418336	5.21412e-05	3.73148e-05	0.162314	-0.00288929	-0.153559	ALB_conc	SM(d18:1/14:0)
Idx_1767	14:63490435-64732220	0.99	245	-0.00799473	0.00713591	0.262564	4.19208e-16	NA	1	0.00599165	-0.0219811	ALT_conc	SM(d18:1/14:0)
Idx_1767	20:12459094-13459094	0.99	480	0.118536	0.0557085	0.0333547	0.000155095	8.16323e-05	0.0574433	0.227724	0.0093472	ALT_conc	SM(d18:1/14:0)
Idx_1767	14:63490435-64732220	0.99	245	-0.00293931	0.00719509	0.682895	4.40719e-17	4.62128e-11	0.999999	0.0111631	-0.0170417	AST_conc	SM(d18:1/14:0)
Idx_1767	20:12459094-13459094	0.99	480	0.0806844	0.0352419	0.0220537	3.45468e-152	1.9881e-147	0.999986	0.149759	0.0116102	AST_conc	SM(d18:1/14:0)
Idx_1767	14:63490435-64732220	0.99	245	0.00591451	0.00814583	0.467791	4.23068e-05	1.63377e-05	0.00961115	0.0218803	-0.0100513	BIL_conc	SM(d18:1/14:0)
Idx_1767	20:12459094-13459094	0.99	480	0.0173793	0.0295847	0.556908	3.89599e-06	2.09153e-05	0.852229	0.0753653	-0.0406068	BIL_conc	SM(d18:1/14:0)
Idx_1767	14:63490435-64732220	0.99	245	0.0344752	0.00774027	8.42816e-06	1.72658e-152	1.98722e-147	0.999993	0.0496462	0.0193043	chol_conc	SM(d18:1/14:0)
Idx_1767	20:12459094-13459094	0.99	480	-0.0781	0.0367891	0.0337612	1.68529e-05	4.15832e-05	0.685271	-0.00599341	-0.150207	chol_conc	SM(d18:1/14:0)
Idx_1767	14:63490435-64732220	0.99	245	-0.0184377	0.00705727	0.00898604	4.18545e-17	2.34589e-11	0.999999	-0.00460547	-0.03227	creatinine_conc	SM(d18:1/14:0)
Idx_1767	20:12459094-13459094	0.99	480	-0.0259314	0.0353653	0.463411	4.19587e-05	2.91806e-05	0.150463	0.0433847	-0.0952474	creatinine_conc	SM(d18:1/14:0)
Idx_1767	14:63490435-64732220	0.99	245	0.00882442	0.00699125	0.206873	1.17077e-15	NA	1	0.0225273	-0.00487842	GGT_conc	SM(d18:1/14:0)
Idx_1767	20:12459094-13459094	0.99	480	0.056939	0.0377737	0.131715	2.92267e-05	3.94349e-05	0.45861	0.130975	-0.0170974	GGT_conc	SM(d18:1/14:0)
Idx_1767	14:63490435-64732220	0.99	245	-0.0118246	0.00738345	0.109268	1.68674e-06	1.82368e-05	0.926308	0.00264701	-0.0262961	HDL_conc	SM(d18:1/14:0)
Idx_1767	20:12459094-13459094	0.99	480	-0.0439865	0.0444486	0.322368	0.000108591	4.23169e-05	0.0102839	0.0431327	-0.131106	HDL_conc	SM(d18:1/14:0)
Idx_1767	14:63490435-64732220	0.99	245	0.0290306	0.00847882	0.000617295	1.80908e-05	1.88962e-05	0.338376	0.0456491	0.0124121	trig_conc	SM(d18:1/14:0)
Idx_1767	20:12459094-13459094	0.99	480	0.0184352	0.0393523	0.639452	5.93298e-05	3.62493e-05	0.10169	0.0955656	-0.0586953	trig_conc	SM(d18:1/14:0)
Idx_1802	11:61088305-62088305	0.99	311	0.0359421	0.0189456	0.0578122	0.000153456	3.957e-05	0.000105283	0.0730755	-0.00119132	ALB_conc	PE(14:0/20:2(11Z,14Z))
Idx_1802	11:74956580-75956580	0.99	282	0.160012	0.0809338	0.0480331	0.000105102	8.71999e-05	0.228086	0.318642	0.00138196	ALB_conc	PE(14:0/20:2(11Z,14Z))
Idx_1802	15:58077163-59224842	0.99	587	-0.034892	0.00703467	7.04889e-07	4.1296e-05	3.97199e-05	0.298489	-0.0211041	-0.04868	ALB_conc	PE(14:0/20:2(11Z,14Z))
Idx_1802	16:14650505-15650505	0.99	28	0.0853678	0.0827407	0.302188	2.28269e-05	2.06142e-05	0.268147	0.24754	-0.0768039	ALB_conc	PE(14:0/20:2(11Z,14Z))
Idx_1802	11:61088305-62088305	0.99	311	-0.0320366	0.0146633	0.028902	4.70417e-05	2.39226e-05	0.0492516	-0.00329661	-0.0607766	ALT_conc	PE(14:0/20:2(11Z,14Z))
Idx_1802	11:74956580-75956580	0.99	282	-0.0584117	0.0415737	0.160016	2.60497e-05	2.04812e-05	0.203415	0.0230727	-0.139896	ALT_conc	PE(14:0/20:2(11Z,14Z))
Idx_1802	15:58077163-59224842	0.99	587	-0.0307055	0.00637035	1.4351e-06	3.12646e-05	2.14122e-05	0.144253	-0.0182196	-0.0431914	ALT_conc	PE(14:0/20:2(11Z,14Z))
Idx_1802	16:14650505-15650505	0.99	28	-0.0724959	0.0642063	0.258852	1.27227e-05	1.19303e-05	0.286234	0.0533485	-0.19834	ALT_conc	PE(14:0/20:2(11Z,14Z))
Idx_1802	11:61088305-62088305	0.99	311	-0.00623464	0.0114877	0.587322	2.19132e-152	1.97032e-147	0.999991	0.0162813	-0.0287506	AST_conc	PE(14:0/20:2(11Z,14Z))
Idx_1802	11:74956580-75956580	0.99	282	-0.056912	0.0423144	0.178632	1.65496e-05	2.26574e-05	0.465128	0.0260242	-0.139848	AST_conc	PE(14:0/20:2(11Z,14Z))
Idx_1802	15:58077163-59224842	0.99	587	-0.0188155	0.0064656	0.00361324	3.53831e-05	2.46717e-05	0.151527	-0.00614291	-0.0314881	AST_conc	PE(14:0/20:2(11Z,14Z))
Idx_1802	16:14650505-15650505	0.99	28	-0.026642	0.0555628	0.631587	2.55129e-18	5.35044e-12	1	0.0822611	-0.135545	AST_conc	PE(14:0/20:2(11Z,14Z))
Idx_1802	11:61088305-62088305	0.99	311	-0.0457321	0.0118046	0.00010703	2.26077e-152	1.96359e-147	0.999991	-0.022595	-0.0688692	BIL_conc	PE(14:0/20:2(11Z,14Z))
Idx_1802	11:74956580-75956580	0.99	282	0.243506	0.083308	0.00346716	4.58589e-05	0.00010558	0.664033	0.40679	0.0802226	BIL_conc	PE(14:0/20:2(11Z,14Z))
Idx_1802	15:58077163-59224842	0.99	587	0.000661923	0.00588774	0.910487	5.43796e-155	2.8475e-150	0.999985	0.0122019	-0.010878	BIL_conc	PE(14:0/20:2(11Z,14Z))
Idx_1802	16:14650505-15650505	0.99	28	-0.0844423	0.0523195	0.106533	2.0374e-153	1.3186e-147	0.999999	0.0181039	-0.186989	BIL_conc	PE(14:0/20:2(11Z,14Z))
Idx_1802	11:61088305-62088305	0.99	311	-0.110345	0.0148037	9.06295e-14	4.44225e-05	3.09508e-05	0.151212	-0.0813298	-0.13936	chol_conc	PE(14:0/20:2(11Z,14Z))
Idx_1802	11:74956580-75956580	0.99	282	-0.183631	0.0560362	0.00104912	2.01509e-152	1.7922e-147	0.999991	-0.0738003	-0.293462	chol_conc	PE(14:0/20:2(11Z,14Z))
Idx_1802	15:58077163-59224842	0.99	587	0.172558	0.0128138	2.45817e-41	4.30517e-152	2.32498e-147	0.999985	0.197673	0.147443	chol_conc	PE(14:0/20:2(11Z,14Z))
Idx_1802	16:14650505-15650505	0.99	28	-0.0325506	0.0473341	0.491655	3.79678e-18	NA	1	0.0602241	-0.125325	chol_conc	PE(14:0/20:2(11Z,14Z))
Idx_1802	11:61088305-62088305	0.99	311	-0.0300402	0.0118255	0.0110762	9.25557e-06	2.04112e-05	0.65022	-0.00686218	-0.0532182	creatinine_conc	PE(14:0/20:2(11Z,14Z))
Idx_1802	11:74956580-75956580	0.99	282	0.0746548	0.0323886	0.021168	1.97408e-152	1.71902e-147	0.999991	0.138136	0.0111732	creatinine_conc	PE(14:0/20:2(11Z,14Z))
Idx_1802	15:58077163-59224842	0.99	587	0.00379224	0.00582626	0.515119	5.33758e-16	NA	1	0.0152117	-0.00762723	creatinine_conc	PE(14:0/20:2(11Z,14Z))
Idx_1802	16:14650505-15650505	0.99	28	0.0359147	0.0445102	0.419731	4.67343e-18	NA	1	0.123155	-0.0513252	creatinine_conc	PE(14:0/20:2(11Z,14Z))
Idx_1802	11:61088305-62088305	0.99	311	0.0154132	0.0168361	0.359938	0.000153647	4.40495e-05	0.000486568	0.048412	-0.0175856	GGT_conc	PE(14:0/20:2(11Z,14Z))
Idx_1802	11:74956580-75956580	0.99	282	-0.0117611	0.0472992	0.803628	4.41907e-05	2.64213e-05	0.0944174	0.0809453	-0.104468	GGT_conc	PE(14:0/20:2(11Z,14Z))
Idx_1802	15:58077163-59224842	0.99	587	0.0265154	0.0064724	4.19095e-05	4.22829e-152	2.46888e-147	0.999986	0.0392013	0.0138295	GGT_conc	PE(14:0/20:2(11Z,14Z))
Idx_1802	16:14650505-15650505	0.99	28	0.0287549	0.0610472	0.637621	3.47769e-06	7.89495e-06	0.659579	0.148408	-0.0908977	GGT_conc	PE(14:0/20:2(11Z,14Z))
Idx_1802	11:61088305-62088305	0.99	311	-0.146093	0.0172402	2.3718e-17	3.17572e-05	4.19309e-05	0.448829	-0.112302	-0.179884	HDL_conc	PE(14:0/20:2(11Z,14Z))
Idx_1802	11:74956580-75956580	0.99	282	-0.381876	0.116554	0.00105141	3.76507e-05	0.000203233	0.853026	-0.153431	-0.610321	HDL_conc	PE(14:0/20:2(11Z,14Z))
Idx_1802	15:58077163-59224842	0.99	587	0.367044	0.0246763	4.83848e-50	5.31889e-05	0.000126904	0.675122	0.415409	0.318678	HDL_conc	PE(14:0/20:2(11Z,14Z))
Idx_1802	16:14650505-15650505	0.99	28	-0.222629	0.112084	0.0470047	1.90602e-05	4.12941e-05	0.644389	-0.00294313	-0.442314	HDL_conc	PE(14:0/20:2(11Z,14Z))
Idx_1802	11:61088305-62088305	0.99	311	0.126848	0.0193251	5.24152e-11	0.000123845	6.64889e-05	0.0625135	0.164725	0.088971	trig_conc	PE(14:0/20:2(11Z,14Z))
Idx_1802	11:74956580-75956580	0.99	282	-0.111511	0.0400432	0.00535658	2.01923e-152	1.88252e-147	0.999991	-0.0330264	-0.189996	trig_conc	PE(14:0/20:2(11Z,14Z))
Idx_1802	15:58077163-59224842	0.99	587	0.0724856	0.00739887	1.16158e-22	4.21989e-152	2.50509e-147	0.999987	0.0869874	0.0579838	trig_conc	PE(14:0/20:2(11Z,14Z))
Idx_1802	16:14650505-15650505	0.99	28	0.242777	0.138777	0.0802207	2.40867e-05	5.89226e-05	0.682698	0.514779	-0.0292254	trig_conc	PE(14:0/20:2(11Z,14Z))
Idx_1835	14:63732220-64732220	0.99	195	0.0296995	0.014732	0.0438024	1.58719e-05	1.79548e-05	0.376702	0.0585743	0.000824647	ALB_conc	SM(d18:1/20:0)
Idx_1835	19:7782321-8782321	0.99	219	-0.0324911	0.0245487	0.185658	0.000235684	4.28457e-05	3.78152e-08	0.0156244	-0.0806066	ALB_conc	SM(d18:1/20:0)
Idx_1835	19:44912079-45912079	0.99	313	0.0880803	0.0768815	0.251935	0.000134415	5.61439e-05	0.0166606	0.238768	-0.0626075	ALB_conc	SM(d18:1/20:0)
Idx_1835	20:12459398-13459398	0.99	480	-0.0563972	0.0221701	0.0109643	4.29195e-05	3.19816e-05	0.179594	-0.0129437	-0.0998507	ALB_conc	SM(d18:1/20:0)
Idx_1835	14:63732220-64732220	0.99	195	-0.00719152	0.0110907	0.516708	1.05483e-16	NA	1	0.0145462	-0.0289293	ALT_conc	SM(d18:1/20:0)
Idx_1835	19:7782321-8782321	0.99	219	-0.0174278	0.0193379	0.367466	0.00012579	2.46137e-05	3.21189e-07	0.0204744	-0.0553301	ALT_conc	SM(d18:1/20:0)
Idx_1835	19:44912079-45912079	0.99	313	-0.0907647	0.190564	0.633863	0.00104539	0.000314306	0.000880942	0.28274	-0.464269	ALT_conc	SM(d18:1/20:0)
Idx_1835	20:12459398-13459398	0.99	480	0.122689	0.0262933	3.06886e-06	3.0402e-05	4.85039e-05	0.530793	0.174224	0.0711538	ALT_conc	SM(d18:1/20:0)
Idx_1835	14:63732220-64732220	0.99	195	0.00301445	0.0111938	0.787702	1.35453e-152	2.09416e-147	0.999995	0.0249543	-0.0189254	AST_conc	SM(d18:1/20:0)
Idx_1835	19:7782321-8782321	0.99	219	-0.0280408	0.0205904	0.17325	0.00014927	3.42797e-05	1.33389e-05	0.0123165	-0.068398	AST_conc	SM(d18:1/20:0)
Idx_1835	19:44912079-45912079	0.99	313	-0.0481625	0.0818917	0.556449	0.000184104	5.64593e-05	0.00111088	0.112345	-0.20867	AST_conc	SM(d18:1/20:0)
Idx_1835	20:12459398-13459398	0.99	480	0.0657635	0.0173408	0.000149193	3.47281e-152	2.0583e-147	0.999987	0.0997515	0.0317755	AST_conc	SM(d18:1/20:0)
Idx_1835	14:63732220-64732220	0.99	195	0.00148377	0.0131044	0.909851	3.75998e-05	1.44438e-05	0.00923623	0.0271685	-0.0242009	BIL_conc	SM(d18:1/20:0)
Idx_1835	19:7782321-8782321	0.99	219	-0.0233777	0.0170496	0.170326	4.13859e-05	3.10509e-05	0.182585	0.0100395	-0.0567949	BIL_conc	SM(d18:1/20:0)
Idx_1835	19:44912079-45912079	0.99	313	0.153814	0.0639227	0.016117	2.21724e-152	1.74262e-147	0.99999	0.279103	0.0285259	BIL_conc	SM(d18:1/20:0)
Idx_1835	20:12459398-13459398	0.99	480	0.0155934	0.0174702	0.372087	1.2389e-06	2.05945e-05	0.952031	0.049835	-0.0186482	BIL_conc	SM(d18:1/20:0)
Idx_1835	14:63732220-64732220	0.99	195	0.0526946	0.0126479	3.09604e-05	3.51295e-06	2.27263e-05	0.877155	0.0774844	0.0279048	chol_conc	SM(d18:1/20:0)
Idx_1835	19:7782321-8782321	0.99	219	0.0296393	0.0234892	0.207012	0.000155188	3.9444e-05	8.34052e-05	0.0756782	-0.0163996	chol_conc	SM(d18:1/20:0)
Idx_1835	19:44912079-45912079	0.99	313	1.8871	0.302368	4.34556e-10	0.0029058	0.00343381	0.397424	2.47975	1.29446	chol_conc	SM(d18:1/20:0)
Idx_1835	20:12459398-13459398	0.99	480	-0.0553849	0.0196766	0.00488141	1.86726e-05	3.60337e-05	0.604321	-0.0168187	-0.0939511	chol_conc	SM(d18:1/20:0)
Idx_1835	14:63732220-64732220	0.99	195	-0.0220693	0.0107717	0.0404801	1.43462e-17	NA	1	-0.000956704	-0.0431819	creatinine_conc	SM(d18:1/20:0)
Idx_1835	19:7782321-8782321	0.99	219	0.030494	0.0139122	0.0283879	9.72144e-156	1.71087e-150	0.999995	0.0577619	0.00322601	creatinine_conc	SM(d18:1/20:0)
Idx_1835	19:44912079-45912079	0.99	313	-0.112792	0.0621113	0.0693746	3.0728e-05	4.59869e-05	0.504012	0.00894572	-0.23453	creatinine_conc	SM(d18:1/20:0)
Idx_1835	20:12459398-13459398	0.99	480	-0.0227638	0.0199817	0.254607	3.86725e-05	2.74908e-05	0.159503	0.0164004	-0.061928	creatinine_conc	SM(d18:1/20:0)
Idx_1835	14:63732220-64732220	0.99	195	0.0120126	0.0106972	0.261453	1.40414e-152	2.38846e-147	0.999995	0.0329791	-0.00895395	GGT_conc	SM(d18:1/20:0)
Idx_1835	19:7782321-8782321	0.99	219	0.00416759	0.0146707	0.776352	2.57945e-05	1.56895e-05	0.100163	0.0329222	-0.024587	GGT_conc	SM(d18:1/20:0)
Idx_1835	19:44912079-45912079	0.99	313	-0.0284669	0.0789781	0.718518	0.000154181	4.99896e-05	0.0020406	0.12633	-0.183264	GGT_conc	SM(d18:1/20:0)
Idx_1835	20:12459398-13459398	0.99	480	0.0442693	0.0206166	0.0317719	1.57209e-05	3.53166e-05	0.656218	0.0846777	0.00386084	GGT_conc	SM(d18:1/20:0)
Idx_1835	14:63732220-64732220	0.99	195	-0.0126606	0.0110046	0.249944	1.99773e-155	3.49128e-150	0.999995	0.00890834	-0.0342295	HDL_conc	SM(d18:1/20:0)
Idx_1835	19:7782321-8782321	0.99	219	0.0300443	0.128212	0.814726	0.00577445	0.000643142	2.74484e-19	0.281339	-0.221251	HDL_conc	SM(d18:1/20:0)
Idx_1835	19:44912079-45912079	0.99	313	-0.644503	0.10421	6.22304e-10	2.18678e-152	2.01303e-147	0.999991	-0.440252	-0.848754	HDL_conc	SM(d18:1/20:0)
Idx_1835	20:12459398-13459398	0.99	480	-0.0523552	0.0241154	0.0299294	8.58816e-05	3.69505e-05	0.0201128	-0.00508893	-0.0996214	HDL_conc	SM(d18:1/20:0)
Idx_1835	14:63732220-64732220	0.99	195	0.0491283	0.0130814	0.000172943	1.53717e-05	1.53645e-05	0.317083	0.0747678	0.0234887	trig_conc	SM(d18:1/20:0)
Idx_1835	19:7782321-8782321	0.99	219	-0.115391	0.107445	0.28284	0.00405837	0.000434021	8.71201e-21	0.0952001	-0.325983	trig_conc	SM(d18:1/20:0)
Idx_1835	19:44912079-45912079	0.99	313	-1.07071	0.287361	0.000194538	0.00303448	0.0013273	0.0222426	-0.507481	-1.63394	trig_conc	SM(d18:1/20:0)
Idx_1835	20:12459398-13459398	0.99	480	0.0286739	0.0214573	0.181444	4.90184e-05	3.37145e-05	0.145967	0.0707302	-0.0133824	trig_conc	SM(d18:1/20:0)
Idx_1839	2:27252871-28252871	0.99	108	0.732287	0.267889	0.00626565	8.05501e-153	1.96372e-147	0.999997	1.25735	0.207224	ALB_conc	PE(16:0/22:6(4Z,7Z,10Z,13Z,16Z,19Z))
Idx_1839	7:72385810-73385810	0.99	91	0.276771	0.10369	0.00760295	6.78532e-153	1.732e-147	0.999997	0.480003	0.0735382	ALB_conc	PE(16:0/22:6(4Z,7Z,10Z,13Z,16Z,19Z))
Idx_1839	11:116148917-117148917	0.99	448	0.0272425	0.0592576	0.64571	0.000192379	4.28761e-05	7.2278e-06	0.143387	-0.0889024	ALB_conc	PE(16:0/22:6(4Z,7Z,10Z,13Z,16Z,19Z))
Idx_1839	15:58077163-59224842	0.99	587	-0.0270533	0.00536544	4.60357e-07	4.34762e-05	3.79233e-05	0.251619	-0.016537	-0.0375696	ALB_conc	PE(16:0/22:6(4Z,7Z,10Z,13Z,16Z,19Z))
Idx_1839	2:27252871-28252871	0.99	108	0.0767888	0.0397505	0.0533882	1.98063e-06	1.22566e-05	0.871623	0.1547	-0.00112224	ALT_conc	PE(16:0/22:6(4Z,7Z,10Z,13Z,16Z,19Z))
Idx_1839	7:72385810-73385810	0.99	91	-0.116418	0.176318	0.509077	0.000242142	0.000100905	0.0164085	0.229165	-0.462002	ALT_conc	PE(16:0/22:6(4Z,7Z,10Z,13Z,16Z,19Z))
Idx_1839	11:116148917-117148917	0.99	448	0.056278	0.0368947	0.127168	5.55446e-05	2.13518e-05	0.00928433	0.128592	-0.0160357	ALT_conc	PE(16:0/22:6(4Z,7Z,10Z,13Z,16Z,19Z))
Idx_1839	15:58077163-59224842	0.99	587	-0.0240998	0.00487519	7.67911e-07	3.09645e-05	2.13735e-05	0.147412	-0.0145444	-0.0336552	ALT_conc	PE(16:0/22:6(4Z,7Z,10Z,13Z,16Z,19Z))
Idx_1839	2:27252871-28252871	0.99	108	0.209317	0.0770167	0.00657156	8.05502e-153	1.65646e-147	0.999996	0.360269	0.058364	AST_conc	PE(16:0/22:6(4Z,7Z,10Z,13Z,16Z,19Z))
Idx_1839	7:72385810-73385810	0.99	91	0.0562071	0.0594123	0.344122	2.2019e-05	1.70187e-05	0.19573	0.172655	-0.0602409	AST_conc	PE(16:0/22:6(4Z,7Z,10Z,13Z,16Z,19Z))
Idx_1839	11:116148917-117148917	0.99	448	0.112279	0.0431813	0.0093176	4.95892e-05	3.09059e-05	0.108599	0.196914	0.0276436	AST_conc	PE(16:0/22:6(4Z,7Z,10Z,13Z,16Z,19Z))
Idx_1839	15:58077163-59224842	0.99	587	-0.0145855	0.00493801	0.00313973	3.64594e-05	2.49889e-05	0.144559	-0.00490697	-0.024264	AST_conc	PE(16:0/22:6(4Z,7Z,10Z,13Z,16Z,19Z))
Idx_1839	2:27252871-28252871	0.99	108	-0.00127124	0.0964184	0.989481	0.000150862	3.57833e-05	2.48686e-05	0.187709	-0.190251	BIL_conc	PE(16:0/22:6(4Z,7Z,10Z,13Z,16Z,19Z))
Idx_1839	7:72385810-73385810	0.99	91	-0.0998716	0.0473964	0.0351041	6.78709e-153	1.72607e-147	0.999997	-0.00697463	-0.192769	BIL_conc	PE(16:0/22:6(4Z,7Z,10Z,13Z,16Z,19Z))
Idx_1839	11:116148917-117148917	0.99	448	0.133493	0.0776297	0.0855037	0.000172622	7.63492e-05	0.0237618	0.285647	-0.0186615	BIL_conc	PE(16:0/22:6(4Z,7Z,10Z,13Z,16Z,19Z))
Idx_1839	15:58077163-59224842	0.99	587	-0.000433472	0.00453404	0.923835	6.9718e-16	2.6694e-10	0.999998	0.00845325	-0.00932019	BIL_conc	PE(16:0/22:6(4Z,7Z,10Z,13Z,16Z,19Z))
Idx_1839	2:27252871-28252871	0.99	108	0.513855	0.249272	0.0392625	0.00037485	0.000367689	0.307978	1.00243	0.0252824	chol_conc	PE(16:0/22:6(4Z,7Z,10Z,13Z,16Z,19Z))
Idx_1839	7:72385810-73385810	0.99	91	0.117481	0.0668727	0.0789541	1.02406e-05	2.08944e-05	0.624053	0.248552	-0.0135894	chol_conc	PE(16:0/22:6(4Z,7Z,10Z,13Z,16Z,19Z))
Idx_1839	11:116148917-117148917	0.99	448	0.391198	0.114414	0.000628164	0.000698321	0.000269581	0.00958664	0.615449	0.166947	chol_conc	PE(16:0/22:6(4Z,7Z,10Z,13Z,16Z,19Z))
Idx_1839	15:58077163-59224842	0.99	587	0.136618	0.0095157	9.61236e-47	4.23624e-152	2.258e-147	0.999985	0.155269	0.117967	chol_conc	PE(16:0/22:6(4Z,7Z,10Z,13Z,16Z,19Z))
Idx_1839	2:27252871-28252871	0.99	108	-0.305853	0.140622	0.0296303	0.000143188	0.000120417	0.2344	-0.0302334	-0.581472	creatinine_conc	PE(16:0/22:6(4Z,7Z,10Z,13Z,16Z,19Z))
Idx_1839	7:72385810-73385810	0.99	91	-0.0429297	0.0759618	0.571973	4.08425e-05	2.1583e-05	0.0584442	0.105955	-0.191815	creatinine_conc	PE(16:0/22:6(4Z,7Z,10Z,13Z,16Z,19Z))
Idx_1839	11:116148917-117148917	0.99	448	-0.0465879	0.0375777	0.215059	5.68293e-05	2.12403e-05	0.00746082	0.0270644	-0.12024	creatinine_conc	PE(16:0/22:6(4Z,7Z,10Z,13Z,16Z,19Z))
Idx_1839	15:58077163-59224842	0.99	587	0.00179203	0.00449453	0.690105	2.11246e-154	1.26835e-149	0.999987	0.0106013	-0.00701726	creatinine_conc	PE(16:0/22:6(4Z,7Z,10Z,13Z,16Z,19Z))
Idx_1839	2:27252871-28252871	0.99	108	0.35247	0.117537	0.00271049	8.05501e-153	1.78063e-147	0.999996	0.582843	0.122097	GGT_conc	PE(16:0/22:6(4Z,7Z,10Z,13Z,16Z,19Z))
Idx_1839	7:72385810-73385810	0.99	91	0.35241	0.122434	0.00399738	6.74153e-153	1.73372e-147	0.999997	0.59238	0.112439	GGT_conc	PE(16:0/22:6(4Z,7Z,10Z,13Z,16Z,19Z))
Idx_1839	11:116148917-117148917	0.99	448	0.0266526	0.025806	0.301695	7.3371e-157	5.38653e-152	0.999989	0.0772324	-0.0239272	GGT_conc	PE(16:0/22:6(4Z,7Z,10Z,13Z,16Z,19Z))
Idx_1839	15:58077163-59224842	0.99	587	0.0207421	0.00495915	2.88207e-05	4.19419e-152	2.27108e-147	0.999985	0.030462	0.0110221	GGT_conc	PE(16:0/22:6(4Z,7Z,10Z,13Z,16Z,19Z))
Idx_1839	2:27252871-28252871	0.99	108	-0.0205258	0.0925531	0.824491	0.000124166	4.48528e-05	0.00563511	0.160878	-0.20193	HDL_conc	PE(16:0/22:6(4Z,7Z,10Z,13Z,16Z,19Z))
Idx_1839	7:72385810-73385810	0.99	91	-0.388841	0.11717	0.000904692	6.78709e-153	1.77919e-147	0.999997	-0.159188	-0.618494	HDL_conc	PE(16:0/22:6(4Z,7Z,10Z,13Z,16Z,19Z))
Idx_1839	11:116148917-117148917	0.99	448	-0.975518	0.170987	1.16206e-08	0.00145655	0.000719297	0.0428707	-0.640382	-1.31065	HDL_conc	PE(16:0/22:6(4Z,7Z,10Z,13Z,16Z,19Z))
Idx_1839	15:58077163-59224842	0.99	587	0.289407	0.0176229	1.32628e-60	2.00131e-05	7.93268e-05	0.800819	0.323948	0.254866	HDL_conc	PE(16:0/22:6(4Z,7Z,10Z,13Z,16Z,19Z))
Idx_1839	2:27252871-28252871	0.99	108	1.19396	0.650313	0.0663603	0.00301555	0.0022644	0.182953	2.46858	-0.0806506	trig_conc	PE(16:0/22:6(4Z,7Z,10Z,13Z,16Z,19Z))
Idx_1839	7:72385810-73385810	0.99	91	1.13518	0.369201	0.00210728	6.78708e-153	1.71976e-147	0.999997	1.85881	0.411541	trig_conc	PE(16:0/22:6(4Z,7Z,10Z,13Z,16Z,19Z))
Idx_1839	11:116148917-117148917	0.99	448	1.80574	0.305612	3.45025e-09	0.000762663	0.00238781	0.749425	2.40474	1.20674	trig_conc	PE(16:0/22:6(4Z,7Z,10Z,13Z,16Z,19Z))
Idx_1839	15:58077163-59224842	0.99	587	0.0569278	0.00573619	3.26285e-23	1.51157e-05	2.94111e-05	0.607289	0.0681707	0.0456849	trig_conc	PE(16:0/22:6(4Z,7Z,10Z,13Z,16Z,19Z))
Idx_1842	3:135441416-136441416	0.99	217	0.125925	0.117912	0.28554	0.000120417	5.00246e-05	0.0160775	0.357032	-0.105182	ALB_conc	PC(15:0/20:4(5Z,8Z,11Z,14Z))
Idx_1842	11:61081764-62081764	0.99	310	-0.179316	0.0616712	0.00364198	7.16449e-05	6.07036e-05	0.237904	-0.0584405	-0.300192	ALB_conc	PC(15:0/20:4(5Z,8Z,11Z,14Z))
Idx_1842	11:116148917-117148917	0.99	448	0.028687	0.0381924	0.452582	0.000182101	3.7761e-05	1.41797e-06	0.103544	-0.0461701	ALB_conc	PC(15:0/20:4(5Z,8Z,11Z,14Z))
Idx_1842	15:58071401-59224842	0.99	590	-0.0314072	0.00635152	7.62103e-07	4.5687e-05	3.9197e-05	0.243787	-0.0189582	-0.0438562	ALB_conc	PC(15:0/20:4(5Z,8Z,11Z,14Z))
Idx_1842	19:44916741-45916741	0.99	316	-0.157774	0.0670867	0.0186834	4.99092e-05	5.96737e-05	0.402947	-0.0262837	-0.289264	ALB_conc	PC(15:0/20:4(5Z,8Z,11Z,14Z))
Idx_1842	3:135441416-136441416	0.99	217	0.150831	0.139385	0.279202	0.000228882	8.3105e-05	0.00588478	0.424026	-0.122364	ALT_conc	PC(15:0/20:4(5Z,8Z,11Z,14Z))
Idx_1842	11:61081764-62081764	0.99	310	0.0633769	0.0554318	0.252901	6.59739e-05	2.929e-05	0.0242946	0.172023	-0.0452694	ALT_conc	PC(15:0/20:4(5Z,8Z,11Z,14Z))
Idx_1842	11:116148917-117148917	0.99	448	0.0369938	0.025069	0.14003	5.98075e-05	2.01624e-05	0.00301416	0.086129	-0.0121415	ALT_conc	PC(15:0/20:4(5Z,8Z,11Z,14Z))
Idx_1842	15:58071401-59224842	0.99	590	-0.0270351	0.00579333	3.06241e-06	3.10662e-05	2.24245e-05	0.165939	-0.0156802	-0.03839	ALT_conc	PC(15:0/20:4(5Z,8Z,11Z,14Z))
Idx_1842	19:44916741-45916741	0.99	316	-0.249028	0.136581	0.0682585	0.000798231	0.000295188	0.00684809	0.0186711	-0.516727	ALT_conc	PC(15:0/20:4(5Z,8Z,11Z,14Z))
Idx_1842	3:135441416-136441416	0.99	217	0.022709	0.0877284	0.795747	8.44449e-05	2.55793e-05	0.000962386	0.194657	-0.149239	AST_conc	PC(15:0/20:4(5Z,8Z,11Z,14Z))
Idx_1842	11:61081764-62081764	0.99	310	0.0371238	0.037375	0.320574	2.20076e-152	2.27381e-147	0.999992	0.110379	-0.0361313	AST_conc	PC(15:0/20:4(5Z,8Z,11Z,14Z))
Idx_1842	11:116148917-117148917	0.99	448	0.0737186	0.0297826	0.0133153	6.02896e-05	2.7563e-05	0.0287178	0.132092	0.0153447	AST_conc	PC(15:0/20:4(5Z,8Z,11Z,14Z))
Idx_1842	15:58071401-59224842	0.99	590	-0.0152816	0.00589384	0.00951945	3.63797e-05	2.57004e-05	0.156913	-0.0037297	-0.0268336	AST_conc	PC(15:0/20:4(5Z,8Z,11Z,14Z))
Idx_1842	19:44916741-45916741	0.99	316	-0.0669963	0.0832422	0.420914	0.000175948	7.00781e-05	0.0120478	0.0961583	-0.230151	AST_conc	PC(15:0/20:4(5Z,8Z,11Z,14Z))
Idx_1842	3:135441416-136441416	0.99	217	-0.461086	0.150313	0.00215853	1.54589e-152	2.40973e-147	0.999995	-0.166473	-0.7557	BIL_conc	PC(15:0/20:4(5Z,8Z,11Z,14Z))
Idx_1842	11:61081764-62081764	0.99	310	0.0991412	0.0366047	0.00676027	4.34404e-06	1.88506e-05	0.817746	0.170886	0.027396	BIL_conc	PC(15:0/20:4(5Z,8Z,11Z,14Z))
Idx_1842	11:116148917-117148917	0.99	448	0.110313	0.0469506	0.0187962	0.000129016	5.73962e-05	0.0245886	0.202336	0.0182895	BIL_conc	PC(15:0/20:4(5Z,8Z,11Z,14Z))
Idx_1842	15:58071401-59224842	0.99	590	0.000510593	0.00536477	0.924176	1.44371e-154	8.02335e-150	0.999986	0.0110255	-0.0100044	BIL_conc	PC(15:0/20:4(5Z,8Z,11Z,14Z))
Idx_1842	19:44916741-45916741	0.99	316	0.0149883	0.0702023	0.830936	9.93003e-05	3.96207e-05	0.0122011	0.152585	-0.122608	BIL_conc	PC(15:0/20:4(5Z,8Z,11Z,14Z))
Idx_1842	3:135441416-136441416	0.99	217	0.0591055	0.0713435	0.407408	4.43423e-05	1.9753e-05	0.0247787	0.198939	-0.0807278	chol_conc	PC(15:0/20:4(5Z,8Z,11Z,14Z))
Idx_1842	11:61081764-62081764	0.99	310	0.216907	0.0373337	6.24869e-09	2.25234e-152	2.04982e-147	0.999991	0.290081	0.143733	chol_conc	PC(15:0/20:4(5Z,8Z,11Z,14Z))
Idx_1842	11:116148917-117148917	0.99	448	0.30606	0.0716881	1.96066e-05	0.000516772	0.000165848	0.00183363	0.446568	0.165551	chol_conc	PC(15:0/20:4(5Z,8Z,11Z,14Z))
Idx_1842	15:58071401-59224842	0.99	590	0.159078	0.0116457	1.7647e-42	4.27611e-152	2.30929e-147	0.999985	0.181903	0.136252	chol_conc	PC(15:0/20:4(5Z,8Z,11Z,14Z))
Idx_1842	19:44916741-45916741	0.99	316	-3.89035	2.45015	0.112331	0.0968926	0.0406769	0.0172187	0.911946	-8.69266	chol_conc	PC(15:0/20:4(5Z,8Z,11Z,14Z))
Idx_1842	3:135441416-136441416	0.99	217	-0.0301765	0.0833094	0.717186	9.8093e-05	2.7176e-05	0.000306733	0.13311	-0.193463	creatinine_conc	PC(15:0/20:4(5Z,8Z,11Z,14Z))
Idx_1842	11:61081764-62081764	0.99	310	0.0538892	0.0396741	0.174369	5.04268e-06	1.99432e-05	0.800382	0.13165	-0.023872	creatinine_conc	PC(15:0/20:4(5Z,8Z,11Z,14Z))
Idx_1842	11:116148917-117148917	0.99	448	-0.0468893	0.0243126	0.0537806	5.24682e-05	1.93514e-05	0.00670113	0.00076343	-0.0945421	creatinine_conc	PC(15:0/20:4(5Z,8Z,11Z,14Z))
Idx_1842	15:58071401-59224842	0.99	590	0.00128012	0.00531449	0.809654	8.54415e-155	4.53086e-150	0.999985	0.0116965	-0.00913629	creatinine_conc	PC(15:0/20:4(5Z,8Z,11Z,14Z))
Idx_1842	19:44916741-45916741	0.99	316	-0.0610816	0.0734777	0.405808	8.47451e-05	4.61388e-05	0.0662478	0.0829348	-0.205098	creatinine_conc	PC(15:0/20:4(5Z,8Z,11Z,14Z))
Idx_1842	3:135441416-136441416	0.99	217	0.0513287	0.0784114	0.51272	5.92834e-05	2.41863e-05	0.0142415	0.205015	-0.102358	GGT_conc	PC(15:0/20:4(5Z,8Z,11Z,14Z))
Idx_1842	11:61081764-62081764	0.99	310	-0.0391919	0.071803	0.585186	0.000138133	4.22576e-05	0.00107993	0.101542	-0.179926	GGT_conc	PC(15:0/20:4(5Z,8Z,11Z,14Z))
Idx_1842	11:116148917-117148917	0.99	448	0.0202011	0.0181041	0.264495	3.20678e-16	NA	1	0.055685	-0.0152829	GGT_conc	PC(15:0/20:4(5Z,8Z,11Z,14Z))
Idx_1842	15:58071401-59224842	0.99	590	0.0264644	0.00577021	4.50987e-06	4.2499e-152	2.52291e-147	0.999987	0.037774	0.0151548	GGT_conc	PC(15:0/20:4(5Z,8Z,11Z,14Z))
Idx_1842	19:44916741-45916741	0.99	316	-0.0160023	0.0852511	0.851106	0.000162528	6.91509e-05	0.0187565	0.15109	-0.183095	GGT_conc	PC(15:0/20:4(5Z,8Z,11Z,14Z))
Idx_1842	3:135441416-136441416	0.99	217	-0.268356	0.132519	0.0428632	2.49199e-05	9.35134e-05	0.789866	-0.00861908	-0.528093	HDL_conc	PC(15:0/20:4(5Z,8Z,11Z,14Z))
Idx_1842	11:61081764-62081764	0.99	310	0.297065	0.0528252	1.87077e-08	3.55412e-05	7.78015e-05	0.647801	0.400602	0.193527	HDL_conc	PC(15:0/20:4(5Z,8Z,11Z,14Z))
Idx_1842	11:116148917-117148917	0.99	448	-0.802637	0.13802	6.05063e-09	0.0025217	0.000743876	0.000699061	-0.532117	-1.07316	HDL_conc	PC(15:0/20:4(5Z,8Z,11Z,14Z))
Idx_1842	15:58071401-59224842	0.99	590	0.340332	0.0227614	1.50853e-50	1.75113e-05	0.000156506	0.910912	0.384944	0.295719	HDL_conc	PC(15:0/20:4(5Z,8Z,11Z,14Z))
Idx_1842	19:44916741-45916741	0.99	316	0.748016	0.853759	0.380952	0.0107693	0.00460083	0.0192458	2.42138	-0.925352	HDL_conc	PC(15:0/20:4(5Z,8Z,11Z,14Z))
Idx_1842	3:135441416-136441416	0.99	217	0.19969	0.109879	0.0691608	7.6201e-05	5.99438e-05	0.203655	0.415053	-0.0156723	trig_conc	PC(15:0/20:4(5Z,8Z,11Z,14Z))
Idx_1842	11:61081764-62081764	0.99	310	-0.276143	0.0556945	7.11611e-07	0.000120186	9.28339e-05	0.195447	-0.166981	-0.385304	trig_conc	PC(15:0/20:4(5Z,8Z,11Z,14Z))
Idx_1842	11:116148917-117148917	0.99	448	1.36379	0.188265	4.35661e-13	0.000110497	0.00124884	0.929495	1.73279	0.994789	trig_conc	PC(15:0/20:4(5Z,8Z,11Z,14Z))
Idx_1842	15:58071401-59224842	0.99	590	0.0652048	0.00690487	3.61174e-21	2.23618e-05	3.12952e-05	0.474892	0.0787384	0.0516713	trig_conc	PC(15:0/20:4(5Z,8Z,11Z,14Z))
Idx_1842	19:44916741-45916741	0.99	316	0.809003	0.141446	1.06825e-08	0.00038434	0.000860881	0.655273	1.08624	0.531769	trig_conc	PC(15:0/20:4(5Z,8Z,11Z,14Z))
Idx_253	10:97663667-98663667	0.99	336	0.0284759	0.0638224	0.655472	5.72362e-05	2.84257e-05	0.0440582	0.153568	-0.096616	ALB_conc	Methyl-Lys
Idx_253	10:99344734-101851487	0.99	664	-0.00024302	0.0024048	0.919506	7.41492e-05	3.42829e-05	0.0305516	0.00447038	-0.00495642	ALB_conc	Methyl-Lys
Idx_253	19:32959298-33959298	0.99	386	0.0185288	0.0262485	0.480249	0.00066635	7.4996e-05	6.38367e-19	0.0699759	-0.0329182	ALB_conc	Methyl-Lys
Idx_253	10:97663667-98663667	0.99	336	-0.00901904	0.0568088	0.873857	2.99402e-05	2.84546e-05	0.292704	0.102326	-0.120364	ALT_conc	Methyl-Lys
Idx_253	10:99344734-101851487	0.99	664	-0.0116635	0.00487471	0.016727	0.00141308	8.6603e-05	7.50381e-60	-0.00210907	-0.0212179	ALT_conc	Methyl-Lys
Idx_253	19:32959298-33959298	0.99	386	-0.00411434	0.0215293	0.848444	0.000331003	4.94246e-05	2.12546e-11	0.0380831	-0.0463118	ALT_conc	Methyl-Lys
Idx_253	10:97663667-98663667	0.99	336	-0.025667	0.0421658	0.542712	2.20328e-06	1.82189e-05	0.903743	0.056978	-0.108312	AST_conc	Methyl-Lys
Idx_253	10:99344734-101851487	0.99	664	-0.0105629	0.00486911	0.030054	0.00139505	0.000112707	3.45485e-35	-0.00101949	-0.0201064	AST_conc	Methyl-Lys
Idx_253	19:32959298-33959298	0.99	386	-0.0320857	0.0342106	0.348302	0.000235298	4.36703e-05	7.12233e-08	0.0349671	-0.0991385	AST_conc	Methyl-Lys
Idx_253	10:97663667-98663667	0.99	336	0.0481396	0.0499137	0.334818	1.79492e-06	1.89933e-05	0.92471	0.145971	-0.0496913	BIL_conc	Methyl-Lys
Idx_253	10:99344734-101851487	0.99	664	-0.000673482	0.00221798	0.761397	5.10878e-05	2.23104e-05	0.022029	0.00367375	-0.00502072	BIL_conc	Methyl-Lys
Idx_253	19:32959298-33959298	0.99	386	0.0149528	0.0212652	0.481958	0.000129086	4.62563e-05	0.00525973	0.0566327	-0.0267271	BIL_conc	Methyl-Lys
Idx_253	10:97663667-98663667	0.99	336	0.0676773	0.0566731	0.232411	6.73426e-05	3.21416e-05	0.0361544	0.178757	-0.0434019	chol_conc	Methyl-Lys
Idx_253	10:99344734-101851487	0.99	664	0.00150892	0.0024871	0.544052	0.000110429	3.42995e-05	0.00128386	0.00638364	-0.0033658	chol_conc	Methyl-Lys
Idx_253	19:32959298-33959298	0.99	386	-0.00249651	0.0257402	0.922735	8.27673e-05	3.3046e-05	0.0122586	0.0479543	-0.0529474	chol_conc	Methyl-Lys
Idx_253	10:97663667-98663667	0.99	336	0.0854548	0.0555715	0.124111	2.36788e-152	2.02728e-147	0.999991	0.194375	-0.0234654	creatinine_conc	Methyl-Lys
Idx_253	10:99344734-101851487	0.99	664	-0.0064791	0.00275549	0.0187057	0.000180771	3.84726e-05	2.61828e-06	-0.00107834	-0.0118799	creatinine_conc	Methyl-Lys
Idx_253	19:32959298-33959298	0.99	386	0.208974	0.0450087	3.4345e-06	2.7686e-152	2.42768e-147	0.999991	0.297191	0.120757	creatinine_conc	Methyl-Lys
Idx_253	10:97663667-98663667	0.99	336	0.0187821	0.0544402	0.730091	4.11327e-05	2.41777e-05	0.0888931	0.125485	-0.0879207	GGT_conc	Methyl-Lys
Idx_253	10:99344734-101851487	0.99	664	-0.00362219	0.00303799	0.233144	0.000276064	3.92972e-05	2.14029e-12	0.00233227	-0.00957665	GGT_conc	Methyl-Lys
Idx_253	19:32959298-33959298	0.99	386	0.0207522	0.0220871	0.347441	0.000360493	4.62143e-05	6.16748e-15	0.0640429	-0.0225384	GGT_conc	Methyl-Lys
Idx_253	10:97663667-98663667	0.99	336	0.0781905	0.0474013	0.0990361	2.66908e-06	2.22309e-05	0.904434	0.171097	-0.014716	HDL_conc	Methyl-Lys
Idx_253	10:99344734-101851487	0.99	664	0.00207395	0.00282686	0.463156	0.000182422	4.13528e-05	1.02729e-05	0.00761459	-0.00346668	HDL_conc	Methyl-Lys
Idx_253	19:32959298-33959298	0.99	386	-0.00228916	0.0246975	0.926151	0.000423131	6.55959e-05	1.11433e-10	0.0461179	-0.0506962	HDL_conc	Methyl-Lys
Idx_253	10:97663667-98663667	0.99	336	0.0480953	0.0555675	0.386748	6.99499e-05	2.25368e-05	0.00191049	0.157008	-0.0608169	trig_conc	Methyl-Lys
Idx_253	10:99344734-101851487	0.99	664	-0.00336995	0.00291915	0.248324	0.000215258	4.14481e-05	2.06443e-07	0.00235158	-0.00909149	trig_conc	Methyl-Lys
Idx_253	19:32959298-33959298	0.99	386	0.0160323	0.0298627	0.59136	0.000142309	3.58102e-05	7.06841e-05	0.0745632	-0.0424986	trig_conc	Methyl-Lys
Idx_258	5:129637357-130637357	0.99	202	0.0162258	0.0362219	0.654185	5.15366e-05	3.71266e-05	0.165097	0.0872206	-0.054769	ALB_conc	Carnitine
Idx_258	5:131163062-132163062	0.99	258	0.0261676	0.0170563	0.124982	0.000132806	3.16927e-05	2.78435e-05	0.0595979	-0.00726267	ALB_conc	Carnitine
Idx_258	10:45521631-46521631	0.99	193	0.0583854	0.0416859	0.161333	2.98683e-09	1.29502e-05	0.999816	0.14009	-0.023319	ALB_conc	Carnitine
Idx_258	10:60969538-61969538	0.99	414	0.0116682	0.0086219	0.175952	0.000108017	2.13977e-05	4.46377e-07	0.0285672	-0.0052307	ALB_conc	Carnitine
Idx_258	5:129637357-130637357	0.99	202	0.0438075	0.0256678	0.0878753	6.82762e-06	1.54321e-05	0.658179	0.0941164	-0.0065013	ALT_conc	Carnitine
Idx_258	5:131163062-132163062	0.99	258	0.0101547	0.0169664	0.549495	0.000155934	3.39841e-05	4.46546e-06	0.0434088	-0.0230994	ALT_conc	Carnitine
Idx_258	10:45521631-46521631	0.99	193	0.0815281	0.0539586	0.130804	1.39303e-152	2.30238e-147	0.999995	0.187287	-0.0242307	ALT_conc	Carnitine
Idx_258	10:60969538-61969538	0.99	414	0.0148732	0.00675029	0.027571	7.64768e-06	2.00745e-05	0.703229	0.0281037	0.00164259	ALT_conc	Carnitine
Idx_258	5:129637357-130637357	0.99	202	0.0305186	0.0300701	0.310146	3.03031e-05	1.86023e-05	0.103313	0.0894559	-0.0284187	AST_conc	Carnitine
Idx_258	5:131163062-132163062	0.99	258	0.00697059	0.0179404	0.697615	0.000249967	3.84091e-05	7.61466e-11	0.0421337	-0.0281925	AST_conc	Carnitine
Idx_258	10:45521631-46521631	0.99	193	0.00364922	0.0502032	0.942054	2.61836e-05	2.40011e-05	0.275302	0.102047	-0.094749	AST_conc	Carnitine
Idx_258	10:60969538-61969538	0.99	414	-0.0050628	0.00641871	0.430254	1.87465e-16	NA	1	0.00751787	-0.0176435	AST_conc	Carnitine
Idx_258	5:129637357-130637357	0.99	202	-0.0286292	0.02389	0.230771	9.66804e-06	9.18033e-06	0.292284	0.0181953	-0.0754537	BIL_conc	Carnitine
Idx_258	5:131163062-132163062	0.99	258	-0.031399	0.015676	0.0451772	5.93747e-05	1.89116e-05	0.00169186	-0.000674077	-0.0621239	BIL_conc	Carnitine
Idx_258	10:45521631-46521631	0.99	193	-0.0887887	0.0442051	0.0445838	3.26234e-06	1.49698e-05	0.827485	-0.0021466	-0.175431	BIL_conc	Carnitine
Idx_258	10:60969538-61969538	0.99	414	0.00352094	0.00732431	0.630716	3.38745e-05	2.31728e-05	0.143789	0.0178766	-0.0108347	BIL_conc	Carnitine
Idx_258	5:129637357-130637357	0.99	202	-0.0622633	0.022505	0.00566363	1.87814e-06	8.61445e-06	0.827412	-0.0181535	-0.106373	chol_conc	Carnitine
Idx_258	5:131163062-132163062	0.99	258	-0.0688494	0.016524	3.09128e-05	4.57048e-05	3.01933e-05	0.130092	-0.0364624	-0.101236	chol_conc	Carnitine
Idx_258	10:45521631-46521631	0.99	193	-0.181822	0.0613153	0.00302327	1.38188e-152	2.5129e-147	0.999996	-0.0616441	-0.302	chol_conc	Carnitine
Idx_258	10:60969538-61969538	0.99	414	-0.00536205	0.00718569	0.45554	3.38134e-05	2.57409e-05	0.188978	0.00872191	-0.019446	chol_conc	Carnitine
Idx_258	5:129637357-130637357	0.99	202	-0.107048	0.0286756	0.000189163	6.43056e-05	2.32919e-05	0.00576508	-0.0508438	-0.163252	creatinine_conc	Carnitine
Idx_258	5:131163062-132163062	0.99	258	-0.0532139	0.0169135	0.0016539	0.0001212	4.21171e-05	0.00400599	-0.0200633	-0.0863644	creatinine_conc	Carnitine
Idx_258	10:45521631-46521631	0.99	193	-0.0907973	0.0329738	0.00589402	1.37638e-152	2.22696e-147	0.999995	-0.0261687	-0.155426	creatinine_conc	Carnitine
Idx_258	10:60969538-61969538	0.99	414	0.00267708	0.00652349	0.681531	1.02935e-154	8.58688e-150	0.99999	0.0154631	-0.010109	creatinine_conc	Carnitine
Idx_258	5:129637357-130637357	0.99	202	0.00126635	0.0230145	0.956119	9.95226e-07	1.06054e-05	0.925235	0.0463747	-0.043842	GGT_conc	Carnitine
Idx_258	5:131163062-132163062	0.99	258	-0.00260748	0.0146305	0.858548	1.61128e-05	1.8055e-05	0.372161	0.0260682	-0.0312832	GGT_conc	Carnitine
Idx_258	10:45521631-46521631	0.99	193	-0.0771231	0.0631495	0.221981	1.58253e-05	2.93298e-05	0.589497	0.0466499	-0.200896	GGT_conc	Carnitine
Idx_258	10:60969538-61969538	0.99	414	0.00772601	0.00767638	0.314192	4.98523e-05	3.05374e-05	0.102574	0.0227717	-0.0073197	GGT_conc	Carnitine
Idx_258	5:129637357-130637357	0.99	202	-0.0897758	0.022693	7.61843e-05	1.45439e-152	2.21275e-147	0.999995	-0.0452975	-0.134254	HDL_conc	Carnitine
Idx_258	5:131163062-132163062	0.99	258	-0.0662279	0.0152895	1.48044e-05	5.36525e-05	3.89868e-05	0.168768	-0.0362604	-0.0961954	HDL_conc	Carnitine
Idx_258	10:45521631-46521631	0.99	193	-0.308602	0.0823586	0.000178922	1.3815e-152	2.17768e-147	0.999995	-0.147179	-0.470025	HDL_conc	Carnitine
Idx_258	10:60969538-61969538	0.99	414	-0.0399277	0.0091082	1.16676e-05	0.00011915	2.70835e-05	1.08567e-05	-0.0220756	-0.0577798	HDL_conc	Carnitine
Idx_258	5:129637357-130637357	0.99	202	0.103324	0.0275962	0.000181016	9.56521e-06	3.04127e-05	0.753131	0.157413	0.0492354	trig_conc	Carnitine
Idx_258	5:131163062-132163062	0.99	258	0.0678133	0.0166558	4.67212e-05	0.000112782	4.43706e-05	0.0110277	0.100459	0.0351679	trig_conc	Carnitine
Idx_258	10:45521631-46521631	0.99	193	0.0259473	0.0423245	0.539839	1.69807e-05	1.83013e-05	0.35349	0.108903	-0.0570087	trig_conc	Carnitine
Idx_258	10:60969538-61969538	0.99	414	0.0454505	0.00937899	1.25985e-06	9.57243e-05	3.90399e-05	0.0142079	0.0638333	0.0270676	trig_conc	Carnitine
Idx_277	12:102748272-103810715	0.99	408	0.0268765	0.0198216	0.175126	4.67776e-05	2.75289e-05	0.0892785	0.0657268	-0.0119739	ALB_conc	Phenylalanine
Idx_277	12:102748272-103810715	0.99	408	0.0259763	0.0189239	0.169854	2.83739e-05	2.39859e-05	0.236832	0.063067	-0.0111145	ALT_conc	Phenylalanine
Idx_277	12:102748272-103810715	0.99	408	-0.00081618	0.0195827	0.966755	5.67107e-05	2.33286e-05	0.015059	0.0375659	-0.0391982	AST_conc	Phenylalanine
Idx_277	12:102748272-103810715	0.99	408	0.00535124	0.0168805	0.751238	2.25474e-05	2.08022e-05	0.278413	0.038437	-0.0277345	BIL_conc	Phenylalanine
Idx_277	12:102748272-103810715	0.99	408	0.000221479	0.0180418	0.990205	3.46353e-05	2.34801e-05	0.140188	0.0355834	-0.0351405	chol_conc	Phenylalanine
Idx_277	12:102748272-103810715	0.99	408	0.00890177	0.0146149	0.542467	1.06585e-15	NA	1	0.037547	-0.0197435	creatinine_conc	Phenylalanine
Idx_277	12:102748272-103810715	0.99	408	0.0136193	0.0170019	0.423104	1.92262e-05	2.14492e-05	0.37006	0.046943	-0.0197044	GGT_conc	Phenylalanine
Idx_277	12:102748272-103810715	0.99	408	-0.000360912	0.018165	0.984148	2.46628e-05	2.70371e-05	0.361672	0.0352426	-0.0359644	HDL_conc	Phenylalanine
Idx_277	12:102748272-103810715	0.99	408	0.00433736	0.0201687	0.829726	5.4126e-05	3.22248e-05	0.093028	0.0438681	-0.0351934	trig_conc	Phenylalanine
Idx_303	1:75724010-76724010	0.99	357	0.00444147	0.00891802	0.618461	1.09245e-05	1.53362e-05	0.47626	0.0219208	-0.0130379	ALB_conc	C10:1
Idx_303	1:151379761-152901695	0.99	218	0.00431977	0.0157046	0.783267	0.000289258	7.82014e-05	0.000216554	0.0351008	-0.0264612	ALB_conc	C10:1
Idx_303	1:75724010-76724010	0.99	357	-0.00972146	0.0118193	0.410788	6.88776e-05	2.38275e-05	0.0038441	0.0134443	-0.0328873	ALT_conc	C10:1
Idx_303	1:151379761-152901695	0.99	218	0.00346613	0.0058691	0.554807	5.02903e-155	5.57407e-150	0.999993	0.0149696	-0.00803731	ALT_conc	C10:1
Idx_303	1:75724010-76724010	0.99	357	-0.0218561	0.0101165	0.0307389	2.91322e-05	1.76637e-05	0.0990926	-0.00202771	-0.0416844	AST_conc	C10:1
Idx_303	1:151379761-152901695	0.99	218	0.00584806	0.00588288	0.320183	1.38072e-16	NA	1	0.0173785	-0.00568238	AST_conc	C10:1
Idx_303	1:75724010-76724010	0.99	357	0.00125614	0.0107861	0.907289	3.79325e-05	2.67009e-05	0.15542	0.022397	-0.0198847	BIL_conc	C10:1
Idx_303	1:151379761-152901695	0.99	218	0.000514145	0.00688301	0.940455	4.02392e-06	3.03412e-05	0.894492	0.0140048	-0.0129766	BIL_conc	C10:1
Idx_303	1:75724010-76724010	0.99	357	0.00453409	0.00737269	0.538565	5.13642e-16	NA	1	0.0189846	-0.00991638	chol_conc	C10:1
Idx_303	1:151379761-152901695	0.99	218	0.000228077	0.0108037	0.983157	4.17761e-06	3.29482e-05	0.899104	0.0214034	-0.0209472	chol_conc	C10:1
Idx_303	1:75724010-76724010	0.99	357	0.0142876	0.0083211	0.0859737	5.70158e-06	1.83479e-05	0.755992	0.0305969	-0.00202178	creatinine_conc	C10:1
Idx_303	1:151379761-152901695	0.99	218	-0.00642894	0.00873378	0.46167	2.24955e-05	1.70875e-05	0.18801	0.0106893	-0.0235471	creatinine_conc	C10:1
Idx_303	1:75724010-76724010	0.99	357	-0.0112333	0.00871616	0.197471	1.36387e-05	1.88041e-05	0.468265	0.00585036	-0.028317	GGT_conc	C10:1
Idx_303	1:151379761-152901695	0.99	218	-0.0112347	0.00619504	0.0697538	1.60258e-152	1.90271e-147	0.999993	0.000907537	-0.023377	GGT_conc	C10:1
Idx_303	1:75724010-76724010	0.99	357	0.0190687	0.00974544	0.0503853	2.59768e-152	2.77283e-147	0.999993	0.0381698	-3.23737e-05	HDL_conc	C10:1
Idx_303	1:151379761-152901695	0.99	218	-0.000833219	0.0070368	0.905744	3.94643e-06	2.42009e-05	0.870464	0.0129589	-0.0146253	HDL_conc	C10:1
Idx_303	1:75724010-76724010	0.99	357	-0.00591508	0.00795689	0.457245	4.3575e-06	2.30629e-05	0.85014	0.00968042	-0.0215106	trig_conc	C10:1
Idx_303	1:151379761-152901695	0.99	218	-0.0125616	0.00778038	0.106414	1.48101e-05	2.2823e-05	0.516396	0.00268793	-0.0278112	trig_conc	C10:1
Idx_319	2:72934358-74676227	0.99	240	0.002358	0.00397377	0.55292	3.90818e-06	1.80629e-05	0.828703	0.0101466	-0.0054306	ALB_conc	Acetylornithine
Idx_319	2:72934358-74676227	0.99	240	-0.0110138	0.00535519	0.0397197	3.21643e-05	1.927e-05	0.0950896	-0.000517593	-0.0215099	ALT_conc	Acetylornithine
Idx_319	2:72934358-74676227	0.99	240	-0.0108554	0.00403784	0.00717921	1.73297e-152	2.19557e-147	0.999994	-0.00294122	-0.0187696	AST_conc	Acetylornithine
Idx_319	2:72934358-74676227	0.99	240	-0.00222376	0.00400098	0.578344	8.33696e-06	2.06645e-05	0.686622	0.00561815	-0.0100657	BIL_conc	Acetylornithine
Idx_319	2:72934358-74676227	0.99	240	-0.006918	0.00417497	0.0975161	1.36289e-05	2.22644e-05	0.540447	0.00126495	-0.0151009	chol_conc	Acetylornithine
Idx_319	2:72934358-74676227	0.99	240	0.0424821	0.00769239	3.33999e-08	1.90315e-05	2.09436e-05	0.363507	0.0575592	0.027405	creatinine_conc	Acetylornithine
Idx_319	2:72934358-74676227	0.99	240	-0.0114596	0.00385889	0.00298126	1.76142e-152	2.15436e-147	0.999993	-0.00389618	-0.019023	GGT_conc	Acetylornithine
Idx_319	2:72934358-74676227	0.99	240	-0.00699256	0.00558643	0.210678	5.46201e-05	2.44235e-05	0.025327	0.00395684	-0.017942	HDL_conc	Acetylornithine
Idx_319	2:72934358-74676227	0.99	240	-0.00202401	0.00348055	0.560891	9.54353e-17	NA	1	0.00479788	-0.00884589	trig_conc	Acetylornithine
Idx_322	10:99344734-101782553	0.99	633	-0.000498922	0.00258525	0.846969	6.43442e-05	3.14659e-05	0.0408656	0.00456817	-0.00556602	ALB_conc	Ne,Ne dimethyllysine
Idx_322	10:99344734-101782553	0.99	633	-0.0132994	0.00545842	0.0148306	0.00139632	0.000102451	2.6889e-42	-0.00260087	-0.0239979	ALT_conc	Ne,Ne dimethyllysine
Idx_322	10:99344734-101782553	0.99	633	-0.0117957	0.00539494	0.0287841	0.00135557	0.000119472	7.73161e-30	-0.00122158	-0.0223697	AST_conc	Ne,Ne dimethyllysine
Idx_322	10:99344734-101782553	0.99	633	-0.000543048	0.00244847	0.824477	5.43925e-05	2.42001e-05	0.024601	0.00425596	-0.00534206	BIL_conc	Ne,Ne dimethyllysine
Idx_322	10:99344734-101782553	0.99	633	0.00133627	0.00207602	0.519788	4.65645e-152	2.08008e-147	0.999982	0.00540527	-0.00273272	chol_conc	Ne,Ne dimethyllysine
Idx_322	10:99344734-101782553	0.99	633	-0.00729782	0.00300921	0.0153018	0.000175039	3.70152e-05	2.25798e-06	-0.00139976	-0.0131959	creatinine_conc	Ne,Ne dimethyllysine
Idx_322	10:99344734-101782553	0.99	633	-0.00397151	0.00329884	0.228623	0.00026094	3.99221e-05	6.30908e-11	0.00249421	-0.0104372	GGT_conc	Ne,Ne dimethyllysine
Idx_322	10:99344734-101782553	0.99	633	0.00250391	0.00307446	0.415403	0.000172395	4.28462e-05	5.73226e-05	0.00852986	-0.00352203	HDL_conc	Ne,Ne dimethyllysine
Idx_322	10:99344734-101782553	0.99	633	-0.00406433	0.0031382	0.195281	0.00019459	4.11034e-05	2.19955e-06	0.00208655	-0.0102152	trig_conc	Ne,Ne dimethyllysine
Idx_324	7:50161460-51161460	0.99	390	0.0640039	0.0346827	0.0649775	0.000128317	4.32557e-05	0.00301234	0.131982	-0.00397419	ALB_conc	Indole-3-acetate
Idx_324	7:50161460-51161460	0.99	390	-0.0778081	0.0315345	0.01361	2.92137e-05	4.19818e-05	0.486513	-0.0160005	-0.139616	ALT_conc	Indole-3-acetate
Idx_324	7:50161460-51161460	0.99	390	-0.0640519	0.0253523	0.0115213	1.13784e-05	2.23551e-05	0.610762	-0.0143615	-0.113742	AST_conc	Indole-3-acetate
Idx_324	7:50161460-51161460	0.99	390	-0.0237053	0.0347378	0.494982	0.000100602	4.28038e-05	0.0187584	0.0443808	-0.0917915	BIL_conc	Indole-3-acetate
Idx_324	7:50161460-51161460	0.99	390	0.0332457	0.0269673	0.217645	3.90872e-05	2.29525e-05	0.0885759	0.0861017	-0.0196102	chol_conc	Indole-3-acetate
Idx_324	7:50161460-51161460	0.99	390	-0.0637107	0.033986	0.0608459	0.000133737	3.91896e-05	0.000643535	0.00290194	-0.130323	creatinine_conc	Indole-3-acetate
Idx_324	7:50161460-51161460	0.99	390	-0.0342782	0.0225087	0.127788	2.77346e-152	2.23706e-147	0.99999	0.00983894	-0.0783953	GGT_conc	Indole-3-acetate
Idx_324	7:50161460-51161460	0.99	390	0.0706217	0.0384972	0.0665854	0.000148813	5.47827e-05	0.00659912	0.146076	-0.00483284	HDL_conc	Indole-3-acetate
Idx_324	7:50161460-51161460	0.99	390	-0.0351413	0.0272134	0.196591	1.98049e-05	3.39093e-05	0.559183	0.0181969	-0.0884795	trig_conc	Indole-3-acetate
Idx_326	2:210834708-211834708	0.99	252	0.00284665	0.0277335	0.918246	2.39162e-05	2.34824e-05	0.308453	0.0572044	-0.0515111	ALB_conc	Citrulline
Idx_326	9:132794244-133823675	0.99	244	0.051832	0.0514045	0.313303	6.80141e-05	5.02041e-05	0.175497	0.152585	-0.0489209	ALB_conc	Citrulline
Idx_326	2:210834708-211834708	0.99	252	-0.0061282	0.019968	0.758918	2.45222e-16	NA	1	0.033009	-0.0452654	ALT_conc	Citrulline
Idx_326	9:132794244-133823675	0.99	244	0.0401367	0.038735	0.300115	4.55393e-05	2.78811e-05	0.102397	0.116057	-0.0357839	ALT_conc	Citrulline
Idx_326	2:210834708-211834708	0.99	252	0.00585296	0.0197535	0.767001	8.72515e-156	9.6573e-151	0.999993	0.0445699	-0.0328639	AST_conc	Citrulline
Idx_326	9:132794244-133823675	0.99	244	0.0205937	0.0292499	0.481396	5.28302e-156	5.23448e-151	0.999992	0.0779236	-0.0367362	AST_conc	Citrulline
Idx_326	2:210834708-211834708	0.99	252	-0.0431169	0.0419251	0.303749	0.000151278	3.81605e-05	7.36267e-05	0.0390563	-0.12529	BIL_conc	Citrulline
Idx_326	9:132794244-133823675	0.99	244	-0.0192541	0.0404247	0.633864	4.39532e-05	2.93515e-05	0.13427	0.0599783	-0.0984864	BIL_conc	Citrulline
Idx_326	2:210834708-211834708	0.99	252	-0.0311228	0.0233856	0.183238	1.13842e-05	1.59218e-05	0.474604	0.014713	-0.0769587	chol_conc	Citrulline
Idx_326	9:132794244-133823675	0.99	244	-0.00062567	0.0293727	0.983006	1.47108e-06	1.69419e-05	0.930806	0.0569449	-0.0581963	chol_conc	Citrulline
Idx_326	2:210834708-211834708	0.99	252	-0.0379776	0.0942994	0.687144	0.000930841	0.000144304	1.11432e-10	0.146849	-0.222804	creatinine_conc	Citrulline
Idx_326	9:132794244-133823675	0.99	244	0.0103972	0.0472622	0.82588	9.82733e-05	3.35196e-05	0.00336987	0.103031	-0.0822367	creatinine_conc	Citrulline
Idx_326	2:210834708-211834708	0.99	252	0.00331308	0.0218344	0.879395	5.92095e-06	1.57267e-05	0.706553	0.0461085	-0.0394823	GGT_conc	Citrulline
Idx_326	9:132794244-133823675	0.99	244	-0.00212979	0.0326371	0.94797	5.66686e-06	2.12537e-05	0.789754	0.061839	-0.0660985	GGT_conc	Citrulline
Idx_326	2:210834708-211834708	0.99	252	-0.0363809	0.0506251	0.472367	0.000232707	5.43919e-05	1.883e-05	0.0628444	-0.135606	HDL_conc	Citrulline
Idx_326	9:132794244-133823675	0.99	244	-0.0200489	0.0311941	0.52041	1.76024e-152	1.61264e-147	0.999991	0.0410915	-0.0811893	HDL_conc	Citrulline
Idx_326	2:210834708-211834708	0.99	252	0.00641646	0.0198893	0.746991	2.39769e-16	NA	1	0.0453994	-0.0325665	trig_conc	Citrulline
Idx_326	9:132794244-133823675	0.99	244	0.0254781	0.0378662	0.501045	3.8803e-05	2.78472e-05	0.163492	0.0996958	-0.0487396	trig_conc	Citrulline
Idx_524	2:72928127-74593652	0.99	236	-0.0026817	0.00344925	0.43688	1.68555e-152	2.22234e-147	0.999994	0.00407883	-0.00944222	ALB_conc	N-a-Acetylcitrulline
Idx_524	2:72928127-74593652	0.99	236	0.0103881	0.00476421	0.0292242	2.90269e-05	1.82915e-05	0.112535	0.019726	0.00105027	ALT_conc	N-a-Acetylcitrulline
Idx_524	2:72928127-74593652	0.99	236	0.00921635	0.00386154	0.0170002	9.72886e-07	1.52874e-05	0.949257	0.016785	0.00164773	AST_conc	N-a-Acetylcitrulline
Idx_524	2:72928127-74593652	0.99	236	0.00114903	0.0038126	0.763127	1.05217e-05	2.15274e-05	0.625012	0.00862171	-0.00632366	BIL_conc	N-a-Acetylcitrulline
Idx_524	2:72928127-74593652	0.99	236	0.00810711	0.00390474	0.0378735	1.6824e-05	2.38534e-05	0.480619	0.0157604	0.000453814	chol_conc	N-a-Acetylcitrulline
Idx_524	2:72928127-74593652	0.99	236	-0.0383207	0.00690838	2.90626e-08	1.28127e-05	1.69666e-05	0.450146	-0.0247803	-0.0518612	creatinine_conc	N-a-Acetylcitrulline
Idx_524	2:72928127-74593652	0.99	236	0.0112311	0.0035403	0.00151202	1.69684e-152	2.38834e-147	0.999994	0.0181701	0.00429214	GGT_conc	N-a-Acetylcitrulline
Idx_524	2:72928127-74593652	0.99	236	0.0068887	0.00492818	0.162168	4.80301e-05	2.2872e-05	0.0357333	0.0165479	-0.00277053	HDL_conc	N-a-Acetylcitrulline
Idx_524	2:72928127-74593652	0.99	236	0.0031611	0.00321167	0.324991	2.3837e-16	NA	1	0.00945597	-0.00313377	trig_conc	N-a-Acetylcitrulline
Idx_542	4:129539884-130539884	0.99	362	-0.0245624	0.0188604	0.192803	2.40411e-05	2.63066e-05	0.360779	0.0124039	-0.0615288	ALB_conc	N-Acetylgalactosamine
Idx_542	6:167207759-168207759	0.99	316	-6.63499e-05	0.0129949	0.995926	2.70175e-15	NA	1	0.0254037	-0.0255364	ALB_conc	N-Acetylgalactosamine
Idx_542	4:129539884-130539884	0.99	362	0.000407571	0.0175454	0.981467	1.58211e-05	2.17107e-05	0.46617	0.0347965	-0.0339814	ALT_conc	N-Acetylgalactosamine
Idx_542	6:167207759-168207759	0.99	316	0.00470705	0.01195	0.693658	4.35719e-155	4.38118e-150	0.999992	0.028129	-0.0187149	ALT_conc	N-Acetylgalactosamine
Idx_542	4:129539884-130539884	0.99	362	0.00716777	0.0153768	0.641113	1.49745e-06	2.12873e-05	0.943919	0.0373062	-0.0229707	AST_conc	N-Acetylgalactosamine
Idx_542	6:167207759-168207759	0.99	316	-0.0118032	0.0125207	0.345838	1.60682e-05	2.10343e-05	0.444924	0.0127374	-0.0363437	AST_conc	N-Acetylgalactosamine
Idx_542	4:129539884-130539884	0.99	362	-0.0102034	0.0148007	0.490581	7.59282e-16	NA	1	0.0188059	-0.0392127	BIL_conc	N-Acetylgalactosamine
Idx_542	6:167207759-168207759	0.99	316	-0.00403302	0.0119859	0.736508	2.74739e-155	2.46578e-150	0.999991	0.0194593	-0.0275253	BIL_conc	N-Acetylgalactosamine
Idx_542	4:129539884-130539884	0.99	362	0.0189294	0.0161465	0.241054	8.11942e-06	2.03442e-05	0.689818	0.0505765	-0.0127177	chol_conc	N-Acetylgalactosamine
Idx_542	6:167207759-168207759	0.99	316	-0.00436248	0.0129685	0.736576	3.25421e-05	2.04214e-05	0.111041	0.0210557	-0.0297807	chol_conc	N-Acetylgalactosamine
Idx_542	4:129539884-130539884	0.99	362	-0.0205382	0.0161852	0.204459	2.58379e-152	2.30007e-147	0.999991	0.0111848	-0.0522611	creatinine_conc	N-Acetylgalactosamine
Idx_542	6:167207759-168207759	0.99	316	-0.011539	0.0119798	0.335443	7.63974e-06	2.11446e-05	0.717868	0.0119414	-0.0350194	creatinine_conc	N-Acetylgalactosamine
Idx_542	4:129539884-130539884	0.99	362	0.0147914	0.0165189	0.370562	9.26578e-06	2.16406e-05	0.668531	0.0471684	-0.0175857	GGT_conc	N-Acetylgalactosamine
Idx_542	6:167207759-168207759	0.99	316	0.0150259	0.0127991	0.240403	2.55481e-05	2.52622e-05	0.311866	0.0401122	-0.0100604	GGT_conc	N-Acetylgalactosamine
Idx_542	4:129539884-130539884	0.99	362	-0.000328277	0.0208542	0.987441	1.32463e-05	2.6615e-05	0.618694	0.040546	-0.0412026	HDL_conc	N-Acetylgalactosamine
Idx_542	6:167207759-168207759	0.99	316	0.00737161	0.0140037	0.598607	6.81412e-05	2.22246e-05	0.00216922	0.0348188	-0.0200756	HDL_conc	N-Acetylgalactosamine
Idx_542	4:129539884-130539884	0.99	362	0.0179498	0.0179613	0.317621	1.74446e-05	2.26463e-05	0.441116	0.0531541	-0.0172544	trig_conc	N-Acetylgalactosamine
Idx_542	6:167207759-168207759	0.99	316	-0.00992105	0.0135919	0.465436	2.83501e-05	2.63192e-05	0.281406	0.016719	-0.0365611	trig_conc	N-Acetylgalactosamine
Idx_56	5:138041489-139041489	0.99	81	0.0153268	0.0683151	0.822481	0.000366792	0.000100815	0.000274473	0.149224	-0.118571	ALB_conc	D-Glyceric acid
Idx_56	5:138041489-139041489	0.99	81	-0.0342943	0.0264715	0.195141	2.49282e-156	8.83662e-151	0.999998	0.0175898	-0.0861784	ALT_conc	D-Glyceric acid
Idx_56	5:138041489-139041489	0.99	81	-0.0119315	0.0298042	0.688914	9.86611e-06	1.2485e-05	0.429388	0.0464848	-0.0703478	AST_conc	D-Glyceric acid
Idx_56	5:138041489-139041489	0.99	81	0.0011591	0.0291657	0.968299	5.84649e-153	1.91484e-147	0.999998	0.0583238	-0.0560056	BIL_conc	D-Glyceric acid
Idx_56	5:138041489-139041489	0.99	81	0.0236133	0.0331488	0.476252	1.65505e-05	1.39442e-05	0.235264	0.088585	-0.0413583	chol_conc	D-Glyceric acid
Idx_56	5:138041489-139041489	0.99	81	-0.0689723	0.0340052	0.0425312	3.59923e-05	1.35524e-05	0.00791234	-0.00232204	-0.135623	creatinine_conc	D-Glyceric acid
Idx_56	5:138041489-139041489	0.99	81	-0.0315996	0.028728	0.27135	5.04481e-06	7.29193e-06	0.489041	0.0247073	-0.0879064	GGT_conc	D-Glyceric acid
Idx_56	5:138041489-139041489	0.99	81	-0.0486808	0.0435299	0.263426	9.16701e-05	5.11458e-05	0.0730804	0.0366377	-0.133999	HDL_conc	D-Glyceric acid
Idx_56	5:138041489-139041489	0.99	81	0.0528957	0.0288082	0.0663378	5.89397e-153	1.97927e-147	0.999998	0.10936	-0.00356834	trig_conc	D-Glyceric acid
Idx_561	8:17530250-19006371	0.99	1221	-0.0168274	0.00488551	0.000572443	4.47926e-05	3.5206e-05	0.203266	-0.00725179	-0.026403	ALB_conc	5-Acetylamino-6-formylamino-3-methyluracil
Idx_561	8:17530250-19006371	0.99	1221	-0.00312492	0.00423742	0.460844	0.000100326	2.76966e-05	0.000291973	0.00518043	-0.0114303	ALT_conc	5-Acetylamino-6-formylamino-3-methyluracil
Idx_561	8:17530250-19006371	0.99	1221	0.00349129	0.00402208	0.385378	6.9346e-05	2.5814e-05	0.00722326	0.0113746	-0.004392	AST_conc	5-Acetylamino-6-formylamino-3-methyluracil
Idx_561	8:17530250-19006371	0.99	1221	-0.00660164	0.00349873	0.0591778	1.4953e-05	2.3174e-05	0.518767	0.000255861	-0.0134591	BIL_conc	5-Acetylamino-6-formylamino-3-methyluracil
Idx_561	8:17530250-19006371	0.99	1221	0.031509	0.00450921	2.79403e-12	7.702e-05	3.6434e-05	0.034519	0.0403471	0.022671	chol_conc	5-Acetylamino-6-formylamino-3-methyluracil
Idx_561	8:17530250-19006371	0.99	1221	0.00445568	0.00330222	0.177241	9.08948e-152	2.61541e-147	0.999972	0.010928	-0.00201668	creatinine_conc	5-Acetylamino-6-formylamino-3-methyluracil
Idx_561	8:17530250-19006371	0.99	1221	0.0266363	0.00420836	2.46138e-10	4.11783e-05	2.97749e-05	0.16667	0.0348847	0.018388	GGT_conc	5-Acetylamino-6-formylamino-3-methyluracil
Idx_561	8:17530250-19006371	0.99	1221	0.000903571	0.00431933	0.834298	8.37713e-05	3.05578e-05	0.00611772	0.00936946	-0.00756232	HDL_conc	5-Acetylamino-6-formylamino-3-methyluracil
Idx_561	8:17530250-19006371	0.99	1221	0.0482581	0.00576332	5.60206e-17	0.000187578	4.4499e-05	2.49403e-05	0.0595542	0.036962	trig_conc	5-Acetylamino-6-formylamino-3-methyluracil
Idx_81	22:18452113-19634083	0.99	222	0.014482	0.0128881	0.26115	0.000216833	3.34641e-05	9.19912e-11	0.0397426	-0.0107786	ALB_conc	Proline
Idx_81	22:18452113-19634083	0.99	222	0.017336	0.0114417	0.129731	9.0658e-05	2.24212e-05	5.26803e-05	0.0397616	-0.00508966	ALT_conc	Proline
Idx_81	22:18452113-19634083	0.99	222	0.0237357	0.00998734	0.0174741	3.27829e-06	1.11166e-05	0.76807	0.0433109	0.0041605	AST_conc	Proline
Idx_81	22:18452113-19634083	0.99	222	-0.00430942	0.0101063	0.669809	1.62382e-152	1.7027e-147	0.999992	0.0154989	-0.0241177	BIL_conc	Proline
Idx_81	22:18452113-19634083	0.99	222	0.0116056	0.0097231	0.232629	6.21689e-155	6.6533e-150	0.999993	0.0306629	-0.00745166	chol_conc	Proline
Idx_81	22:18452113-19634083	0.99	222	0.0360983	0.0115337	0.00174927	6.89541e-05	3.43586e-05	0.0447611	0.0587044	0.0134921	creatinine_conc	Proline
Idx_81	22:18452113-19634083	0.99	222	0.00414723	0.0137418	0.762808	0.000567232	4.91683e-05	8.63215e-31	0.0310813	-0.0227868	GGT_conc	Proline
Idx_81	22:18452113-19634083	0.99	222	0.00725868	0.010977	0.508443	2.44988e-05	2.28008e-05	0.282611	0.0287735	-0.0142562	HDL_conc	Proline
Idx_81	22:18452113-19634083	0.99	222	0.0176944	0.0107935	0.101138	3.70321e-05	2.25066e-05	0.09989	0.0388497	-0.0034608	trig_conc	Proline
Idx_836	18:28644464-29644464	0.99	254	-0.030429	0.039256	0.438256	5.8326e-06	2.4661e-05	0.813036	0.0465129	-0.107371	ALB_conc	Vitamin A
Idx_836	18:28644464-29644464	0.99	254	0.0507679	0.033146	0.12561	1.67114e-16	NA	1	0.115734	-0.0141982	ALT_conc	Vitamin A
Idx_836	18:28644464-29644464	0.99	254	0.0373033	0.03195	0.242987	1.16369e-156	1.18799e-151	0.999992	0.0999253	-0.0253186	AST_conc	Vitamin A
Idx_836	18:28644464-29644464	0.99	254	-0.0402839	0.0338879	0.234542	1.24588e-16	NA	1	0.0261363	-0.106704	BIL_conc	Vitamin A
Idx_836	18:28644464-29644464	0.99	254	0.0118144	0.0387622	0.760524	7.41007e-06	1.62383e-05	0.64815	0.0877883	-0.0641594	chol_conc	Vitamin A
Idx_836	18:28644464-29644464	0.99	254	-0.00826475	0.033213	0.803484	1.85614e-07	1.45776e-05	0.989841	0.0568327	-0.0733622	creatinine_conc	Vitamin A
Idx_836	18:28644464-29644464	0.99	254	0.0865444	0.0433398	0.0458383	1.8078e-152	1.76003e-147	0.999992	0.17149	0.00159833	GGT_conc	Vitamin A
Idx_836	18:28644464-29644464	0.99	254	-0.0448241	0.0331462	0.176275	5.78048e-157	5.7792e-152	0.999992	0.0201425	-0.109791	HDL_conc	Vitamin A
Idx_836	18:28644464-29644464	0.99	254	-0.0012756	0.0335223	0.969646	2.6078e-16	NA	1	0.0644282	-0.0669794	trig_conc	Vitamin A
Idx_905	11:61057803-62250560	0.99	353	-0.0365931	0.0266058	0.169013	0.000196283	4.31532e-05	5.40253e-06	0.0155542	-0.0887404	ALB_conc	Arachidonic acid
Idx_905	11:61057803-62250560	0.99	353	0.0308078	0.0200623	0.124636	7.06624e-05	2.50849e-05	0.00484847	0.0701299	-0.00851437	ALT_conc	Arachidonic acid
Idx_905	11:61057803-62250560	0.99	353	0.00349959	0.0146918	0.811726	6.25618e-15	NA	1	0.0322955	-0.0252963	AST_conc	Arachidonic acid
Idx_905	11:61057803-62250560	0.99	353	0.0523748	0.0154461	0.000696865	6.76164e-07	1.64681e-05	0.967249	0.0826491	0.0221004	BIL_conc	Arachidonic acid
Idx_905	11:61057803-62250560	0.99	353	0.12902	0.0176679	2.82471e-13	2.5453e-152	2.02916e-147	0.99999	0.163649	0.094391	chol_conc	Arachidonic acid
Idx_905	11:61057803-62250560	0.99	353	0.0269824	0.0148708	0.0696083	2.55354e-152	2.15416e-147	0.999991	0.0561292	-0.00216443	creatinine_conc	Arachidonic acid
Idx_905	11:61057803-62250560	0.99	353	-0.0164134	0.0234559	0.484079	0.000138626	3.60234e-05	0.000118973	0.0295602	-0.0623871	GGT_conc	Arachidonic acid
Idx_905	11:61057803-62250560	0.99	353	0.173201	0.0233821	1.28763e-13	0.000119668	5.43315e-05	0.0276259	0.21903	0.127372	HDL_conc	Arachidonic acid
Idx_905	11:61057803-62250560	0.99	353	-0.15083	0.0282035	8.89807e-08	0.000287738	7.01615e-05	4.11219e-05	-0.0955507	-0.206109	trig_conc	Arachidonic acid
Idx_923	16:19892332-20892332	0.99	278	-0.0900145	0.0304009	0.00306722	2.02285e-152	1.92828e-147	0.999992	-0.0304288	-0.1496	ALB_conc	N-Acetylneuraminic acid
Idx_923	16:19892332-20892332	0.99	278	-0.0550413	0.0285504	0.0538722	4.27712e-16	NA	1	0.000917537	-0.111	ALT_conc	N-Acetylneuraminic acid
Idx_923	16:19892332-20892332	0.99	278	-0.0466283	0.0291795	0.110047	3.539e-17	1.51497e-11	0.999998	0.0105635	-0.10382	AST_conc	N-Acetylneuraminic acid
Idx_923	16:19892332-20892332	0.99	278	0.0387797	0.0338903	0.252511	1.11138e-05	1.81237e-05	0.539734	0.105205	-0.0276453	BIL_conc	N-Acetylneuraminic acid
Idx_923	16:19892332-20892332	0.99	278	0.0728396	0.0425115	0.0866374	3.91414e-05	2.52244e-05	0.120727	0.156162	-0.010483	chol_conc	N-Acetylneuraminic acid
Idx_923	16:19892332-20892332	0.99	278	0.508352	0.105669	1.50335e-06	0.000358899	0.000261052	0.169187	0.715463	0.30124	creatinine_conc	N-Acetylneuraminic acid
Idx_923	16:19892332-20892332	0.99	278	-0.0169529	0.0338492	0.616487	1.22215e-05	1.68776e-05	0.468989	0.0493915	-0.0832972	GGT_conc	N-Acetylneuraminic acid
Idx_923	16:19892332-20892332	0.99	278	0.114066	0.056515	0.0435566	2.82866e-05	4.38229e-05	0.51862	0.224836	0.00329668	HDL_conc	N-Acetylneuraminic acid
Idx_923	16:19892332-20892332	0.99	278	0.0358179	0.0459279	0.435467	5.629e-05	2.74487e-05	0.0402926	0.125837	-0.0542009	trig_conc	N-Acetylneuraminic acid
Idx_143	3:56349749-57349749	0.99	444	0.0409584	0.0476716	0.390243	0.000150499	0.000115413	0.192231	0.134395	-0.052478	AD	Aspartate
Idx_143	3:56349749-57349749	0.99	407	0.00485275	0.0201071	0.809288	3.53909e-05	2.05473e-05	0.0849961	0.0442627	-0.0345572	CAD	Aspartate
Idx_143	3:56349749-57349749	0.99	425	0.0125187	0.0104792	0.232233	6.24484e-06	4.66483e-06	0.180666	0.0330579	-0.0080205	Cirrhosis	Aspartate
Idx_143	3:56349749-57349749	0.99	438	-0.0100664	0.0178516	0.572826	4.40368e-06	2.05977e-05	0.830707	0.0249227	-0.0450555	CKD	Aspartate
Idx_143	3:56349749-57349749	0.99	411	0.0592787	0.10378	0.567868	0.00272073	0.000382338	1.11082e-12	0.262688	-0.144131	eBMD	Aspartate
Idx_143	3:56349749-57349749	0.99	422	0.0050135	0.0156359	0.748483	1.70439e-155	1.15482e-150	0.999988	0.0356599	-0.0256329	PD	Aspartate
Idx_143	3:56349749-57349749	0.99	422	0.0170481	0.0117289	0.146082	1.17092e-05	5.80963e-06	0.0438541	0.0400368	-0.0059406	STROKE	Aspartate
Idx_143	3:56349749-57349749	0.99	421	0.014782	0.0137147	0.281111	2.52333e-05	7.62855e-06	0.000940492	0.0416628	-0.0120987	T2D	Aspartate
Idx_143	3:56349749-57349749	0.99	450	-0.0168294	0.0161758	0.29815	6.43917e-16	NA	1	0.0148751	-0.048534	Telomere	Aspartate
Idx_1541	1:39901838-40901838	0.99	232	0.281947	0.125188	0.0243106	0.000156487	0.000146729	0.286197	0.527316	0.0365781	AD	LysoPC(16:1(9Z)/0:0)
Idx_1541	2:27230940-28230940	0.99	113	0.165913	0.100138	0.0975506	8.42794e-153	1.79459e-147	0.999996	0.362182	-0.0303571	AD	LysoPC(16:1(9Z)/0:0)
Idx_1541	10:101586652-102609202	0.99	263	-0.0130534	0.0442005	0.767747	5.45059e-156	5.34706e-151	0.999992	0.0735795	-0.0996864	AD	LysoPC(16:1(9Z)/0:0)
Idx_1541	12:20888829-21888829	0.99	257	-0.0137901	0.0503296	0.784088	8.35509e-16	NA	1	0.084856	-0.112436	AD	LysoPC(16:1(9Z)/0:0)
Idx_1541	1:39901838-40901838	0.99	209	0.0223722	0.0462423	0.628525	4.60602e-05	1.48455e-05	0.00191811	0.113007	-0.0682627	CAD	LysoPC(16:1(9Z)/0:0)
Idx_1541	2:27230940-28230940	0.99	101	0.0849092	0.0397139	0.0325147	7.53292e-153	1.83027e-147	0.999997	0.162748	0.00707006	CAD	LysoPC(16:1(9Z)/0:0)
Idx_1541	10:101586652-102609202	0.99	259	-0.0237379	0.017486	0.17461	4.02234e-06	1.5045e-05	0.789196	0.0105347	-0.0580104	CAD	LysoPC(16:1(9Z)/0:0)
Idx_1541	12:20888829-21888829	0.99	242	-0.0353092	0.020933	0.0916467	1.34623e-05	1.3613e-05	0.322699	0.00571942	-0.0763378	CAD	LysoPC(16:1(9Z)/0:0)
Idx_1541	1:39901838-40901838	0.99	225	-0.0332476	0.0236683	0.160101	4.5585e-06	5.88638e-06	0.438685	0.0131423	-0.0796376	Cirrhosis	LysoPC(16:1(9Z)/0:0)
Idx_1541	2:27230940-28230940	0.99	110	0.00180584	0.0155123	0.907325	7.09001e-07	2.64659e-06	0.788783	0.03221	-0.0285983	Cirrhosis	LysoPC(16:1(9Z)/0:0)
Idx_1541	10:101586652-102609202	0.99	265	0.0161814	0.0107511	0.132302	3.59121e-06	2.24313e-06	0.109381	0.0372536	-0.00489084	Cirrhosis	LysoPC(16:1(9Z)/0:0)
Idx_1541	12:20888829-21888829	0.99	225	-0.00471653	0.01065	0.657861	1.98568e-06	3.52616e-06	0.573348	0.0161574	-0.0255905	Cirrhosis	LysoPC(16:1(9Z)/0:0)
Idx_1541	1:39901838-40901838	0.99	226	0.0336599	0.0280468	0.230088	1.4971e-16	NA	1	0.0886316	-0.0213119	CKD	LysoPC(16:1(9Z)/0:0)
Idx_1541	2:27230940-28230940	0.99	112	-0.0924323	0.041132	0.0246264	8.35334e-153	1.67794e-147	0.999996	-0.0118136	-0.173051	CKD	LysoPC(16:1(9Z)/0:0)
Idx_1541	10:101586652-102609202	0.99	260	-0.0426575	0.0207399	0.0397068	1.29449e-05	8.16086e-06	0.112689	-0.00200733	-0.0833077	CKD	LysoPC(16:1(9Z)/0:0)
Idx_1541	12:20888829-21888829	0.99	242	-0.0079663	0.0192111	0.678383	1.34614e-05	1.28985e-05	0.296653	0.0296875	-0.0456201	CKD	LysoPC(16:1(9Z)/0:0)
Idx_1541	1:39901838-40901838	0.99	207	-0.140602	0.0833185	0.0915022	0.000169133	6.83334e-05	0.0133191	0.0227021	-0.303906	eBMD	LysoPC(16:1(9Z)/0:0)
Idx_1541	2:27230940-28230940	0.99	103	0.03191	0.0648909	0.622897	9.98535e-05	3.43157e-05	0.00361602	0.159096	-0.0952762	eBMD	LysoPC(16:1(9Z)/0:0)
Idx_1541	10:101586652-102609202	0.99	246	0.224909	0.0477868	2.51992e-06	5.16263e-05	0.000109446	0.637136	0.318572	0.131247	eBMD	LysoPC(16:1(9Z)/0:0)
Idx_1541	12:20888829-21888829	0.99	229	0.126921	0.0297347	1.96842e-05	3.16192e-05	2.38429e-05	0.184791	0.185201	0.0686408	eBMD	LysoPC(16:1(9Z)/0:0)
Idx_1541	1:39901838-40901838	0.99	212	0.00747268	0.0346098	0.829056	2.61571e-06	1.46226e-05	0.858031	0.0753078	-0.0603625	PD	LysoPC(16:1(9Z)/0:0)
Idx_1541	2:27230940-28230940	0.99	106	-0.0917566	0.0380812	0.0159744	4.13924e-06	1.04821e-05	0.692927	-0.0171175	-0.166396	PD	LysoPC(16:1(9Z)/0:0)
Idx_1541	10:101586652-102609202	0.99	251	0.0173381	0.0199276	0.38427	1.80317e-152	1.9348e-147	0.999993	0.0563962	-0.02172	PD	LysoPC(16:1(9Z)/0:0)
Idx_1541	12:20888829-21888829	0.99	235	-0.0120652	0.0190703	0.526947	1.70975e-152	1.92208e-147	0.999993	0.0253125	-0.049443	PD	LysoPC(16:1(9Z)/0:0)
Idx_1541	1:39901838-40901838	0.99	212	0.0120509	0.0190128	0.526191	3.05131e-15	NA	1	0.049316	-0.0252142	STROKE	LysoPC(16:1(9Z)/0:0)
Idx_1541	2:27230940-28230940	0.99	106	-0.00605953	0.0222497	0.785359	3.92479e-06	4.13529e-06	0.342572	0.0375499	-0.049669	STROKE	LysoPC(16:1(9Z)/0:0)
Idx_1541	10:101586652-102609202	0.99	251	-0.00496035	0.0113909	0.663224	2.65286e-06	3.47884e-06	0.445719	0.0173658	-0.0272865	STROKE	LysoPC(16:1(9Z)/0:0)
Idx_1541	12:20888829-21888829	0.99	234	-0.0304609	0.0109561	0.00543139	1.71455e-152	1.74416e-147	0.999992	-0.00898695	-0.0519348	STROKE	LysoPC(16:1(9Z)/0:0)
Idx_1541	1:39901838-40901838	0.99	211	-0.0318705	0.0583774	0.585107	0.000132838	4.28044e-05	0.00191331	0.0825491	-0.14629	T2D	LysoPC(16:1(9Z)/0:0)
Idx_1541	2:27230940-28230940	0.99	105	-0.163403	0.0742533	0.0277634	9.28128e-05	3.84961e-05	0.0159104	-0.0178663	-0.308939	T2D	LysoPC(16:1(9Z)/0:0)
Idx_1541	10:101586652-102609202	0.99	250	-0.0392576	0.0201197	0.0510332	7.69732e-05	1.70865e-05	6.63969e-06	0.000177042	-0.0786922	T2D	LysoPC(16:1(9Z)/0:0)
Idx_1541	12:20888829-21888829	0.99	234	-0.0236189	0.0207976	0.256102	7.42706e-05	1.82128e-05	4.54359e-05	0.0171445	-0.0643822	T2D	LysoPC(16:1(9Z)/0:0)
Idx_1541	1:39901838-40901838	0.99	241	-0.0539194	0.0820226	0.510941	0.000155299	5.1121e-05	0.00238254	0.106845	-0.214684	Telomere	LysoPC(16:1(9Z)/0:0)
Idx_1541	2:27230940-28230940	0.99	116	0.0481983	0.0464322	0.299253	8.73903e-06	1.1322e-05	0.440194	0.139205	-0.0428088	Telomere	LysoPC(16:1(9Z)/0:0)
Idx_1541	10:101586652-102609202	0.99	267	-0.00360806	0.0336132	0.914519	0.000161008	4.33819e-05	0.000206106	0.0622737	-0.0694899	Telomere	LysoPC(16:1(9Z)/0:0)
Idx_1541	12:20888829-21888829	0.99	252	-0.0149854	0.0179197	0.403011	5.35237e-17	NA	1	0.0201371	-0.050108	Telomere	LysoPC(16:1(9Z)/0:0)
Idx_1767	14:63490435-64732220	0.99	239	-0.0133706	0.0173547	0.441045	8.90748e-05	6.51757e-05	0.171724	0.0206446	-0.0473858	AD	SM(d18:1/14:0)
Idx_1767	20:12459094-13459094	0.99	470	-0.0469977	0.0560306	0.401589	8.69125e-16	9.11343e-10	0.999999	0.0628223	-0.156818	AD	SM(d18:1/14:0)
Idx_1767	14:63490435-64732220	0.99	233	-0.00609926	0.0061866	0.324191	6.30412e-06	1.20136e-05	0.599758	0.00602648	-0.018225	CAD	SM(d18:1/14:0)
Idx_1767	20:12459094-13459094	0.99	445	-0.0204208	0.0271963	0.452733	2.56463e-05	1.96046e-05	0.190814	0.0328839	-0.0737254	CAD	SM(d18:1/14:0)
Idx_1767	14:63490435-64732220	0.99	242	0.00532519	0.00344603	0.122271	1.57035e-153	1.77303e-148	0.999993	0.0120794	-0.00142903	Cirrhosis	SM(d18:1/14:0)
Idx_1767	20:12459094-13459094	0.99	468	0.0138245	0.0120282	0.250414	1.51607e-15	NA	1	0.0373997	-0.00975071	Cirrhosis	SM(d18:1/14:0)
Idx_1767	14:63490435-64732220	0.99	236	0.00566862	0.00634087	0.371332	7.3959e-155	8.72524e-150	0.999993	0.0180967	-0.0067595	CKD	SM(d18:1/14:0)
Idx_1767	20:12459094-13459094	0.99	458	-0.0559663	0.0220944	0.0113072	7.67694e-17	2.84605e-11	0.999998	-0.0126614	-0.0992713	CKD	SM(d18:1/14:0)
Idx_1767	14:63490435-64732220	0.99	227	0.0136277	0.0113471	0.229755	0.000218187	2.75331e-05	2.29001e-15	0.0358679	-0.00861254	eBMD	SM(d18:1/14:0)
Idx_1767	20:12459094-13459094	0.99	430	0.0296507	0.0595508	0.61855	0.000253941	7.16012e-05	0.000390229	0.14637	-0.0870688	eBMD	SM(d18:1/14:0)
Idx_1767	14:63490435-64732220	0.99	229	0.0111449	0.00668274	0.0953727	6.07451e-06	1.37965e-05	0.659725	0.0242431	-0.00195328	PD	SM(d18:1/14:0)
Idx_1767	20:12459094-13459094	0.99	444	-0.024825	0.0224242	0.268266	1.20059e-16	NA	1	0.0191264	-0.0687763	PD	SM(d18:1/14:0)
Idx_1767	14:63490435-64732220	0.99	229	-0.00157661	0.0038138	0.679316	3.649e-17	NA	1	0.00589844	-0.00905166	STROKE	SM(d18:1/14:0)
Idx_1767	20:12459094-13459094	0.99	443	0.014485	0.0146765	0.323664	1.18399e-06	5.72849e-06	0.836256	0.0432509	-0.0142809	STROKE	SM(d18:1/14:0)
Idx_1767	14:63490435-64732220	0.99	230	0.0172738	0.00453392	0.000139023	6.11144e-06	4.50032e-06	0.174463	0.0261603	0.0083873	T2D	SM(d18:1/14:0)
Idx_1767	20:12459094-13459094	0.99	443	0.0375405	0.0200911	0.0616903	1.39494e-05	9.59276e-06	0.145903	0.0769191	-0.00183802	T2D	SM(d18:1/14:0)
Idx_1767	14:63490435-64732220	0.99	240	-0.000548998	0.00774284	0.943474	3.93724e-05	1.76409e-05	0.0256227	0.014627	-0.015725	Telomere	SM(d18:1/14:0)
Idx_1767	20:12459094-13459094	0.99	467	-0.00639442	0.029561	0.828744	2.62897e-05	2.14858e-05	0.221109	0.0515451	-0.0643339	Telomere	SM(d18:1/14:0)
Idx_1802	11:61088305-62088305	0.99	305	-0.00540692	0.0246285	0.82623	2.08113e-152	1.89223e-147	0.999991	0.042865	-0.0536788	AD	PE(14:0/20:2(11Z,14Z))
Idx_1802	11:74956580-75956580	0.99	280	-0.0312042	0.0900403	0.728923	3.80006e-05	0.000106706	0.721748	0.145275	-0.207683	AD	PE(14:0/20:2(11Z,14Z))
Idx_1802	15:58077163-59224842	0.99	569	-0.0263628	0.0150076	0.0789819	0.00054149	0.000148854	0.000275056	0.0030522	-0.0557778	AD	PE(14:0/20:2(11Z,14Z))
Idx_1802	16:14650505-15650505	0.99	25	0.118096	0.171269	0.490488	1.84204e-153	1.87385e-147	0.999999	0.453783	-0.217592	AD	PE(14:0/20:2(11Z,14Z))
Idx_1802	11:61088305-62088305	0.99	293	-0.0269392	0.0098997	0.00650422	2.11096e-152	1.84458e-147	0.999991	-0.00753581	-0.0463426	CAD	PE(14:0/20:2(11Z,14Z))
Idx_1802	11:74956580-75956580	0.99	274	0.0469918	0.0445501	0.291513	5.44077e-05	2.1406e-05	0.0110314	0.13431	-0.0403264	CAD	PE(14:0/20:2(11Z,14Z))
Idx_1802	15:58077163-59224842	0.99	565	0.0224634	0.00540356	3.2225e-05	3.1666e-05	1.35065e-05	0.019053	0.0330544	0.0118724	CAD	PE(14:0/20:2(11Z,14Z))
Idx_1802	16:14650505-15650505	0.99	26	0.028295	0.0340842	0.406454	3.83695e-19	1.60934e-12	1	0.0951	-0.03851	CAD	PE(14:0/20:2(11Z,14Z))
Idx_1802	11:61088305-62088305	0.99	298	-0.00602256	0.00548072	0.271827	2.1189e-155	1.93752e-150	0.999991	0.00471964	-0.0167648	Cirrhosis	PE(14:0/20:2(11Z,14Z))
Idx_1802	11:74956580-75956580	0.99	275	-0.0212975	0.0162899	0.191074	1.14836e-06	3.39716e-06	0.735335	0.0106306	-0.0532256	Cirrhosis	PE(14:0/20:2(11Z,14Z))
Idx_1802	15:58077163-59224842	0.99	568	-0.0105376	0.00274772	0.000125543	6.39742e-155	3.55783e-150	0.999986	-0.00515209	-0.0159232	Cirrhosis	PE(14:0/20:2(11Z,14Z))
Idx_1802	16:14650505-15650505	0.99	27	-0.0258989	0.0259552	0.318361	1.96464e-153	1.55727e-147	0.999999	0.0249733	-0.076771	Cirrhosis	PE(14:0/20:2(11Z,14Z))
Idx_1802	11:61088305-62088305	0.99	295	-0.0025598	0.00969626	0.791781	2.5992e-16	NA	1	0.0164449	-0.0215645	CKD	PE(14:0/20:2(11Z,14Z))
Idx_1802	11:74956580-75956580	0.99	275	-0.00625455	0.0270429	0.817095	1.31848e-156	1.15613e-151	0.999991	0.0467495	-0.0592586	CKD	PE(14:0/20:2(11Z,14Z))
Idx_1802	15:58077163-59224842	0.99	565	0.00148506	0.00496262	0.764749	5.54633e-15	NA	1	0.0112118	-0.00824167	CKD	PE(14:0/20:2(11Z,14Z))
Idx_1802	16:14650505-15650505	0.99	25	0.0616054	0.036627	0.0925755	1.81911e-153	1.90747e-147	0.999999	0.133394	-0.0101836	CKD	PE(14:0/20:2(11Z,14Z))
Idx_1802	11:61088305-62088305	0.99	281	0.0797541	0.025316	0.00163076	0.000856006	0.000145657	4.18144e-09	0.129373	0.0301348	eBMD	PE(14:0/20:2(11Z,14Z))
Idx_1802	11:74956580-75956580	0.99	260	0.138452	0.0734472	0.0594217	0.000182359	7.87125e-05	0.020516	0.282409	-0.00550409	eBMD	PE(14:0/20:2(11Z,14Z))
Idx_1802	15:58077163-59224842	0.99	544	-0.00017102	0.00571316	0.976119	3.11288e-05	1.66975e-05	0.0622826	0.0110268	-0.0113688	eBMD	PE(14:0/20:2(11Z,14Z))
Idx_1802	16:14650505-15650505	0.99	25	0.0890025	0.0759661	0.241355	2.14062e-05	1.83365e-05	0.243045	0.237896	-0.0598911	eBMD	PE(14:0/20:2(11Z,14Z))
Idx_1802	11:61088305-62088305	0.99	288	-0.0024223	0.0106505	0.820085	1.014e-05	1.19622e-05	0.396622	0.0184527	-0.0232973	PD	PE(14:0/20:2(11Z,14Z))
Idx_1802	11:74956580-75956580	0.99	273	-0.0370829	0.0286803	0.196021	2.02693e-152	2.06925e-147	0.999992	0.0191306	-0.0932963	PD	PE(14:0/20:2(11Z,14Z))
Idx_1802	15:58077163-59224842	0.99	555	-0.00455985	0.00490156	0.352224	3.93533e-152	2.0789e-147	0.999985	0.00504722	-0.0141669	PD	PE(14:0/20:2(11Z,14Z))
Idx_1802	16:14650505-15650505	0.99	25	-0.00661474	0.0387206	0.864355	1.81911e-153	1.90747e-147	0.999999	0.0692776	-0.0825071	PD	PE(14:0/20:2(11Z,14Z))
Idx_1802	11:61088305-62088305	0.99	288	-0.000694559	0.00587531	0.905896	6.94935e-17	NA	1	0.010821	-0.0122102	STROKE	PE(14:0/20:2(11Z,14Z))
Idx_1802	11:74956580-75956580	0.99	273	0.0165033	0.0223201	0.459668	7.61911e-06	4.97268e-06	0.125474	0.0602507	-0.0272441	STROKE	PE(14:0/20:2(11Z,14Z))
Idx_1802	15:58077163-59224842	0.99	556	-0.00233929	0.00305227	0.443433	1.29834e-16	NA	1	0.00364317	-0.00832175	STROKE	PE(14:0/20:2(11Z,14Z))
Idx_1802	16:14650505-15650505	0.99	25	0.0134727	0.022788	0.554373	2.81529e-157	2.08741e-151	0.999999	0.0581372	-0.0311917	STROKE	PE(14:0/20:2(11Z,14Z))
Idx_1802	11:61088305-62088305	0.99	285	-0.018743	0.00778628	0.0160763	1.08621e-05	7.57653e-06	0.151674	-0.00348187	-0.0340041	T2D	PE(14:0/20:2(11Z,14Z))
Idx_1802	11:74956580-75956580	0.99	273	0.0830138	0.0383703	0.0305035	1.2972e-05	1.54385e-05	0.400775	0.15822	0.00780797	T2D	PE(14:0/20:2(11Z,14Z))
Idx_1802	15:58077163-59224842	0.99	552	-0.0129362	0.0033828	0.000131245	1.65791e-05	8.33763e-06	0.0467602	-0.00630591	-0.0195665	T2D	PE(14:0/20:2(11Z,14Z))
Idx_1802	16:14650505-15650505	0.99	25	-0.00453624	0.0544192	0.933567	1.80812e-05	8.71429e-06	0.0379966	0.102125	-0.111198	T2D	PE(14:0/20:2(11Z,14Z))
Idx_1802	11:61088305-62088305	0.99	300	0.0097703	0.0124794	0.433679	2.02874e-05	1.80836e-05	0.261919	0.03423	-0.0146894	Telomere	PE(14:0/20:2(11Z,14Z))
Idx_1802	11:74956580-75956580	0.99	275	0.0293303	0.0332943	0.378349	8.83101e-06	1.30501e-05	0.498596	0.0945872	-0.0359265	Telomere	PE(14:0/20:2(11Z,14Z))
Idx_1802	15:58077163-59224842	0.99	574	0.000348778	0.00507404	0.945198	1.87998e-06	1.64122e-05	0.908804	0.0102939	-0.00959634	Telomere	PE(14:0/20:2(11Z,14Z))
Idx_1802	16:14650505-15650505	0.99	27	0.0388426	0.0371057	0.295187	1.14653e-18	NA	1	0.11157	-0.0338846	Telomere	PE(14:0/20:2(11Z,14Z))
Idx_1835	14:63732220-64732220	0.99	189	-0.0171073	0.0269163	0.525053	8.41346e-05	5.68153e-05	0.138648	0.0356486	-0.0698633	AD	SM(d18:1/20:0)
Idx_1835	19:7782321-8782321	0.99	214	0.0427591	0.0356656	0.230571	5.83696e-05	0.000154871	0.706255	0.112664	-0.0271454	AD	SM(d18:1/20:0)
Idx_1835	19:44912079-45912079	0.99	311	9.02273	4.96682	0.0692781	0.459254	0.142214	0.00124087	18.7577	-0.712233	AD	SM(d18:1/20:0)
Idx_1835	20:12459398-13459398	0.99	470	-0.0214975	0.0343108	0.530953	4.66817e-16	1.63164e-10	0.999998	0.0457517	-0.0887466	AD	SM(d18:1/20:0)
Idx_1835	14:63732220-64732220	0.99	184	-0.0129431	0.0100151	0.196236	1.06569e-05	1.2393e-05	0.389836	0.00668661	-0.0325727	CAD	SM(d18:1/20:0)
Idx_1835	19:7782321-8782321	0.99	203	-0.0056704	0.0167684	0.735243	7.6042e-05	2.26374e-05	0.000781859	0.0271957	-0.0385365	CAD	SM(d18:1/20:0)
Idx_1835	19:44912079-45912079	0.99	278	0.247429	0.062805	8.16018e-05	6.93621e-05	7.09e-05	0.327921	0.370527	0.124332	CAD	SM(d18:1/20:0)
Idx_1835	20:12459398-13459398	0.99	445	-0.0047685	0.0159855	0.765473	2.67475e-05	2.01056e-05	0.183403	0.0265631	-0.0361001	CAD	SM(d18:1/20:0)
Idx_1835	14:63732220-64732220	0.99	194	0.00569061	0.00515626	0.269753	2.39074e-17	NA	1	0.0157969	-0.00441566	Cirrhosis	SM(d18:1/20:0)
Idx_1835	19:7782321-8782321	0.99	214	-0.000514333	0.00689083	0.940501	2.45495e-06	4.68467e-06	0.600251	0.0129917	-0.0140204	Cirrhosis	SM(d18:1/20:0)
Idx_1835	19:44912079-45912079	0.99	312	-0.00766931	0.031598	0.808226	1.86077e-05	1.0325e-05	0.0715134	0.0542627	-0.0696013	Cirrhosis	SM(d18:1/20:0)
Idx_1835	20:12459398-13459398	0.99	468	0.00895023	0.00741897	0.227664	3.36434e-152	2.00687e-147	0.999987	0.0234914	-0.00559095	Cirrhosis	SM(d18:1/20:0)
Idx_1835	14:63732220-64732220	0.99	187	0.00756067	0.00974201	0.437696	1.4865e-155	2.46454e-150	0.999995	0.026655	-0.0115337	CKD	SM(d18:1/20:0)
Idx_1835	19:7782321-8782321	0.99	209	0.0145431	0.0122241	0.234164	4.25622e-06	1.52735e-05	0.7805	0.0385024	-0.00941624	CKD	SM(d18:1/20:0)
Idx_1835	19:44912079-45912079	0.99	292	-0.0156515	0.0277336	0.572517	4.71679e-17	NA	1	0.0387065	-0.0700094	CKD	SM(d18:1/20:0)
Idx_1835	20:12459398-13459398	0.99	458	-0.0184548	0.0142904	0.196561	2.39852e-16	NA	1	0.00955438	-0.046464	CKD	SM(d18:1/20:0)
Idx_1835	14:63732220-64732220	0.99	178	-0.00322318	0.0171831	0.851207	0.000106903	2.05695e-05	2.02346e-07	0.0304556	-0.036902	eBMD	SM(d18:1/20:0)
Idx_1835	19:7782321-8782321	0.99	198	-0.00211023	0.0227176	0.925991	0.00018771	3.70093e-05	3.93721e-07	0.0424162	-0.0466366	eBMD	SM(d18:1/20:0)
Idx_1835	19:44912079-45912079	0.99	269	0.0934609	0.112499	0.406103	0.000322006	0.000107926	0.00284882	0.313959	-0.127037	eBMD	SM(d18:1/20:0)
Idx_1835	20:12459398-13459398	0.99	430	0.0274496	0.0326114	0.399945	0.000247775	5.76843e-05	1.74405e-05	0.0913679	-0.0364687	eBMD	SM(d18:1/20:0)
Idx_1835	14:63732220-64732220	0.99	180	0.019195	0.00946869	0.0426411	1.29528e-152	2.07123e-147	0.999995	0.0377536	0.00063638	PD	SM(d18:1/20:0)
Idx_1835	19:7782321-8782321	0.99	201	0.0279897	0.0110185	0.0110775	1.45136e-152	1.66049e-147	0.999993	0.049586	0.00639343	PD	SM(d18:1/20:0)
Idx_1835	19:44912079-45912079	0.99	279	-0.0327513	0.0292444	0.26275	4.74247e-157	4.08076e-152	0.999991	0.0245678	-0.0900704	PD	SM(d18:1/20:0)
Idx_1835	20:12459398-13459398	0.99	444	-0.0210322	0.0136639	0.123744	3.23067e-152	2.88896e-147	0.999991	0.00574915	-0.0478135	PD	SM(d18:1/20:0)
Idx_1835	14:63732220-64732220	0.99	180	-0.00102216	0.00573164	0.858459	1.25995e-152	2.03858e-147	0.999995	0.0102119	-0.0122562	STROKE	SM(d18:1/20:0)
Idx_1835	19:7782321-8782321	0.99	201	-0.00322404	0.00803382	0.688193	5.01798e-06	6.77596e-06	0.458963	0.0125223	-0.0189703	STROKE	SM(d18:1/20:0)
Idx_1835	19:44912079-45912079	0.99	279	0.00600957	0.0172749	0.727931	1.04407e-156	8.96888e-152	0.999991	0.0398684	-0.0278492	STROKE	SM(d18:1/20:0)
Idx_1835	20:12459398-13459398	0.99	443	0.0131753	0.00866448	0.128357	8.91709e-07	5.62008e-06	0.873933	0.0301577	-0.00380707	STROKE	SM(d18:1/20:0)
Idx_1835	14:63732220-64732220	0.99	181	0.0243702	0.00653021	0.000190025	2.10603e-06	3.4534e-06	0.541966	0.0371694	0.011571	T2D	SM(d18:1/20:0)
Idx_1835	19:7782321-8782321	0.99	199	0.00828618	0.0159024	0.602321	9.80514e-05	1.32885e-05	1.59892e-13	0.0394548	-0.0228825	T2D	SM(d18:1/20:0)
Idx_1835	19:44912079-45912079	0.99	278	-0.0370859	0.0725465	0.60921	0.000156504	4.82983e-05	0.00119378	0.105105	-0.179277	T2D	SM(d18:1/20:0)
Idx_1835	20:12459398-13459398	0.99	443	0.0317765	0.010695	0.0029667	8.6829e-06	7.31906e-06	0.235488	0.0527386	0.0108144	T2D	SM(d18:1/20:0)
Idx_1835	14:63732220-64732220	0.99	190	-0.00937429	0.0129872	0.47041	4.25682e-05	1.83085e-05	0.0200695	0.0160806	-0.0348291	Telomere	SM(d18:1/20:0)
Idx_1835	19:7782321-8782321	0.99	211	-0.00443915	0.0162852	0.78517	7.08603e-05	2.07379e-05	0.000633255	0.0274799	-0.0363582	Telomere	SM(d18:1/20:0)
Idx_1835	19:44912079-45912079	0.99	307	0.114927	0.0421899	0.00644884	2.21483e-152	1.84761e-147	0.99999	0.197619	0.0322348	Telomere	SM(d18:1/20:0)
Idx_1835	20:12459398-13459398	0.99	467	-0.00689085	0.0167227	0.680292	2.5582e-05	2.13445e-05	0.230711	0.0258857	-0.0396674	Telomere	SM(d18:1/20:0)
Idx_1839	2:27252871-28252871	0.99	109	0.180908	0.0962472	0.0601606	1.14852e-05	5.36615e-05	0.830523	0.369552	-0.00773685	AD	PE(16:0/22:6(4Z,7Z,10Z,13Z,16Z,19Z))
Idx_1839	7:72385810-73385810	0.99	92	0.0200929	0.0701893	0.774674	2.53079e-156	7.58207e-151	0.999997	0.157664	-0.117478	AD	PE(16:0/22:6(4Z,7Z,10Z,13Z,16Z,19Z))
Idx_1839	11:116148917-117148917	0.99	436	0.0877871	0.0812637	0.28002	3.93941e-05	0.000112591	0.726423	0.247064	-0.0714897	AD	PE(16:0/22:6(4Z,7Z,10Z,13Z,16Z,19Z))
Idx_1839	15:58077163-59224842	0.99	569	-0.0213112	0.0114096	0.0617855	0.000515475	0.000145936	0.00041213	0.0010516	-0.043674	AD	PE(16:0/22:6(4Z,7Z,10Z,13Z,16Z,19Z))
Idx_1839	2:27252871-28252871	0.99	98	0.00945569	0.0701642	0.892798	6.48567e-05	2.7817e-05	0.0197244	0.146977	-0.128066	CAD	PE(16:0/22:6(4Z,7Z,10Z,13Z,16Z,19Z))
Idx_1839	7:72385810-73385810	0.99	87	0.0220082	0.0244172	0.367406	3.95446e-17	NA	1	0.0698659	-0.0258494	CAD	PE(16:0/22:6(4Z,7Z,10Z,13Z,16Z,19Z))
Idx_1839	11:116148917-117148917	0.99	427	0.136251	0.072681	0.0608408	0.000146985	5.83681e-05	0.0117939	0.278706	-0.00620327	CAD	PE(16:0/22:6(4Z,7Z,10Z,13Z,16Z,19Z))
Idx_1839	15:58077163-59224842	0.99	565	0.0155317	0.0041792	0.000202051	3.33233e-05	1.38805e-05	0.0163622	0.023723	0.00734051	CAD	PE(16:0/22:6(4Z,7Z,10Z,13Z,16Z,19Z))
Idx_1839	2:27252871-28252871	0.99	106	-0.0132502	0.0156431	0.396979	5.98736e-07	2.42309e-06	0.804834	0.0174103	-0.0439106	Cirrhosis	PE(16:0/22:6(4Z,7Z,10Z,13Z,16Z,19Z))
Idx_1839	7:72385810-73385810	0.99	91	0.00407572	0.0149357	0.784943	6.78709e-153	1.86896e-147	0.999997	0.0333497	-0.0251983	Cirrhosis	PE(16:0/22:6(4Z,7Z,10Z,13Z,16Z,19Z))
Idx_1839	11:116148917-117148917	0.99	434	0.020803	0.0121675	0.0873168	1.08282e-156	7.09639e-152	0.999988	0.0446513	-0.00304522	Cirrhosis	PE(16:0/22:6(4Z,7Z,10Z,13Z,16Z,19Z))
Idx_1839	15:58077163-59224842	0.99	568	-0.00763826	0.00211894	0.000312452	4.1661e-152	2.26647e-147	0.999985	-0.00348513	-0.0117914	Cirrhosis	PE(16:0/22:6(4Z,7Z,10Z,13Z,16Z,19Z))
Idx_1839	2:27252871-28252871	0.99	108	-0.103415	0.0372375	0.00548334	8.01235e-153	1.54034e-147	0.999996	-0.0304296	-0.176401	CKD	PE(16:0/22:6(4Z,7Z,10Z,13Z,16Z,19Z))
Idx_1839	7:72385810-73385810	0.99	91	-0.0144678	0.0258691	0.575977	6.78572e-153	1.73855e-147	0.999997	0.0362356	-0.0651712	CKD	PE(16:0/22:6(4Z,7Z,10Z,13Z,16Z,19Z))
Idx_1839	11:116148917-117148917	0.99	428	0.0241224	0.0275352	0.381001	2.86108e-06	3.04537e-05	0.92515	0.0780915	-0.0298467	CKD	PE(16:0/22:6(4Z,7Z,10Z,13Z,16Z,19Z))
Idx_1839	15:58077163-59224842	0.99	565	0.00129746	0.00383415	0.735064	9.61781e-15	NA	1	0.0088124	-0.00621747	CKD	PE(16:0/22:6(4Z,7Z,10Z,13Z,16Z,19Z))
Idx_1839	2:27252871-28252871	0.99	100	-0.0693272	0.0787332	0.378571	6.02041e-05	3.2876e-05	0.0670634	0.08499	-0.223644	eBMD	PE(16:0/22:6(4Z,7Z,10Z,13Z,16Z,19Z))
Idx_1839	7:72385810-73385810	0.99	85	-0.0851962	0.0388842	0.0284501	6.30892e-153	1.76804e-147	0.999997	-0.00898317	-0.161409	eBMD	PE(16:0/22:6(4Z,7Z,10Z,13Z,16Z,19Z))
Idx_1839	11:116148917-117148917	0.99	417	0.0399761	0.0620948	0.519711	0.000216045	5.10655e-05	2.32915e-05	0.161682	-0.0817297	eBMD	PE(16:0/22:6(4Z,7Z,10Z,13Z,16Z,19Z))
Idx_1839	15:58077163-59224842	0.99	544	0.000693037	0.0043753	0.874143	3.12374e-05	1.67499e-05	0.0621901	0.00926862	-0.00788254	eBMD	PE(16:0/22:6(4Z,7Z,10Z,13Z,16Z,19Z))
Idx_1839	2:27252871-28252871	0.99	103	-0.0623689	0.044043	0.156748	2.38143e-05	1.40964e-05	0.0911463	0.0239553	-0.148693	PD	PE(16:0/22:6(4Z,7Z,10Z,13Z,16Z,19Z))
Idx_1839	7:72385810-73385810	0.99	89	0.0285121	0.0324117	0.37903	1.98223e-07	1.22707e-05	0.987111	0.0920391	-0.0350149	PD	PE(16:0/22:6(4Z,7Z,10Z,13Z,16Z,19Z))
Idx_1839	11:116148917-117148917	0.99	424	0.0468758	0.0236388	0.0473677	3.00118e-152	1.98833e-147	0.999988	0.0932079	0.000543632	PD	PE(16:0/22:6(4Z,7Z,10Z,13Z,16Z,19Z))
Idx_1839	15:58077163-59224842	0.99	555	-0.00303151	0.00379466	0.424355	4.01393e-152	2.3311e-147	0.999986	0.00440603	-0.0104691	PD	PE(16:0/22:6(4Z,7Z,10Z,13Z,16Z,19Z))
Idx_1839	2:27252871-28252871	0.99	103	-0.0102372	0.0229101	0.654988	2.6493e-06	3.7492e-06	0.479795	0.0346665	-0.0551409	STROKE	PE(16:0/22:6(4Z,7Z,10Z,13Z,16Z,19Z))
Idx_1839	7:72385810-73385810	0.99	89	-0.00491289	0.0163866	0.764322	6.63792e-153	1.87707e-147	0.999997	0.0272049	-0.0370307	STROKE	PE(16:0/22:6(4Z,7Z,10Z,13Z,16Z,19Z))
Idx_1839	11:116148917-117148917	0.99	424	-0.00202707	0.0149844	0.892392	2.99524e-06	4.33549e-06	0.48965	0.0273424	-0.0313965	STROKE	PE(16:0/22:6(4Z,7Z,10Z,13Z,16Z,19Z))
Idx_1839	15:58077163-59224842	0.99	556	-0.0018577	0.00235048	0.429325	3.96597e-152	2.54504e-147	0.999988	0.00274925	-0.00646464	STROKE	PE(16:0/22:6(4Z,7Z,10Z,13Z,16Z,19Z))
Idx_1839	2:27252871-28252871	0.99	102	-0.232576	0.0837438	0.00548246	7.60751e-153	1.72037e-147	0.999996	-0.0684379	-0.396714	T2D	PE(16:0/22:6(4Z,7Z,10Z,13Z,16Z,19Z))
Idx_1839	7:72385810-73385810	0.99	89	0.0884704	0.140283	0.528266	0.000144344	3.70144e-05	9.63179e-05	0.363426	-0.186485	T2D	PE(16:0/22:6(4Z,7Z,10Z,13Z,16Z,19Z))
Idx_1839	11:116148917-117148917	0.99	422	0.0699846	0.024601	0.00444411	1.29826e-05	1.52294e-05	0.393954	0.118203	0.0217666	T2D	PE(16:0/22:6(4Z,7Z,10Z,13Z,16Z,19Z))
Idx_1839	15:58077163-59224842	0.99	552	-0.00886664	0.0025886	0.000614207	1.87745e-05	8.34939e-06	0.0245376	-0.00379298	-0.0139403	T2D	PE(16:0/22:6(4Z,7Z,10Z,13Z,16Z,19Z))
Idx_1839	2:27252871-28252871	0.99	112	0.0512822	0.0429377	0.232344	1.28025e-05	1.17269e-05	0.274957	0.13544	-0.0328756	Telomere	PE(16:0/22:6(4Z,7Z,10Z,13Z,16Z,19Z))
Idx_1839	7:72385810-73385810	0.99	92	0.034153	0.035614	0.33757	6.86167e-153	1.81297e-147	0.999997	0.103957	-0.0356505	Telomere	PE(16:0/22:6(4Z,7Z,10Z,13Z,16Z,19Z))
Idx_1839	11:116148917-117148917	0.99	437	0.0909853	0.0391109	0.0200004	5.28532e-06	2.58936e-05	0.838262	0.167643	0.0143279	Telomere	PE(16:0/22:6(4Z,7Z,10Z,13Z,16Z,19Z))
Idx_1839	15:58077163-59224842	0.99	574	0.00176882	0.00392427	0.652178	2.56608e-06	1.64253e-05	0.875854	0.00946039	-0.00592276	Telomere	PE(16:0/22:6(4Z,7Z,10Z,13Z,16Z,19Z))
Idx_1842	3:135441416-136441416	0.99	213	-0.0637369	0.0722885	0.377938	1.81336e-16	1.34452e-10	0.999999	0.0779486	-0.205422	AD	PC(15:0/20:4(5Z,8Z,11Z,14Z))
Idx_1842	11:61081764-62081764	0.99	304	-0.0342369	0.0735751	0.641693	2.14518e-152	2.03859e-147	0.999992	0.10997	-0.178444	AD	PC(15:0/20:4(5Z,8Z,11Z,14Z))
Idx_1842	11:116148917-117148917	0.99	436	0.0551251	0.0513988	0.283497	5.67077e-05	9.92089e-05	0.567594	0.155867	-0.0456166	AD	PC(15:0/20:4(5Z,8Z,11Z,14Z))
Idx_1842	15:58071401-59224842	0.99	572	-0.0270167	0.0134592	0.0447178	0.000508281	0.000145449	0.00047483	-0.000636612	-0.0533967	AD	PC(15:0/20:4(5Z,8Z,11Z,14Z))
Idx_1842	19:44916741-45916741	0.99	314	7.20032	2.37981	0.00248147	0.222586	0.0894599	0.0128425	11.8647	2.5359	AD	PC(15:0/20:4(5Z,8Z,11Z,14Z))
Idx_1842	3:135441416-136441416	0.99	203	0.181392	0.075586	0.0164036	3.23403e-06	2.41991e-05	0.893685	0.32954	0.0332434	CAD	PC(15:0/20:4(5Z,8Z,11Z,14Z))
Idx_1842	11:61081764-62081764	0.99	292	0.0689492	0.031812	0.0302048	2.14104e-152	1.95963e-147	0.999991	0.131301	0.00659763	CAD	PC(15:0/20:4(5Z,8Z,11Z,14Z))
Idx_1842	11:116148917-117148917	0.99	427	0.116292	0.0393721	0.00314034	6.68617e-05	3.27158e-05	0.0409815	0.193461	0.0391223	CAD	PC(15:0/20:4(5Z,8Z,11Z,14Z))
Idx_1842	15:58071401-59224842	0.99	568	0.0191161	0.00491566	0.000100736	3.16847e-05	1.39746e-05	0.0233713	0.0287508	0.00948138	CAD	PC(15:0/20:4(5Z,8Z,11Z,14Z))
Idx_1842	19:44916741-45916741	0.99	281	-0.190732	0.124665	0.126028	0.000323763	0.00015052	0.0314789	0.053612	-0.435076	CAD	PC(15:0/20:4(5Z,8Z,11Z,14Z))
Idx_1842	3:135441416-136441416	0.99	211	0.02133	0.0159356	0.180728	1.47152e-152	2.50308e-147	0.999995	0.0525638	-0.00990372	Cirrhosis	PC(15:0/20:4(5Z,8Z,11Z,14Z))
Idx_1842	11:61081764-62081764	0.99	297	0.00089914	0.0171985	0.958305	1.0009e-16	NA	1	0.0346082	-0.0328099	Cirrhosis	PC(15:0/20:4(5Z,8Z,11Z,14Z))
Idx_1842	11:116148917-117148917	0.99	434	0.0166455	0.00852456	0.0508615	3.06605e-152	2.21329e-147	0.999989	0.0333536	-6.26885e-05	Cirrhosis	PC(15:0/20:4(5Z,8Z,11Z,14Z))
Idx_1842	15:58071401-59224842	0.99	571	-0.00845124	0.00250488	0.000741086	7.38796e-16	NA	1	-0.00354168	-0.0133608	Cirrhosis	PC(15:0/20:4(5Z,8Z,11Z,14Z))
Idx_1842	19:44916741-45916741	0.99	315	-0.0383053	0.0319294	0.230261	1.5976e-05	1.09478e-05	0.144484	0.0242764	-0.100887	Cirrhosis	PC(15:0/20:4(5Z,8Z,11Z,14Z))
Idx_1842	3:135441416-136441416	0.99	211	-0.00874984	0.027056	0.746395	6.28477e-157	9.71651e-152	0.999995	0.04428	-0.0617797	CKD	PC(15:0/20:4(5Z,8Z,11Z,14Z))
Idx_1842	11:61081764-62081764	0.99	294	-0.0495577	0.0276343	0.0729183	9.45005e-17	NA	1	0.00460548	-0.103721	CKD	PC(15:0/20:4(5Z,8Z,11Z,14Z))
Idx_1842	11:116148917-117148917	0.99	428	0.0244726	0.0170841	0.152008	3.07253e-152	2.46376e-147	0.99999	0.0579574	-0.0090123	CKD	PC(15:0/20:4(5Z,8Z,11Z,14Z))
Idx_1842	15:58071401-59224842	0.99	568	0.000366385	0.00452906	0.935524	7.09116e-15	NA	1	0.00924333	-0.00851056	CKD	PC(15:0/20:4(5Z,8Z,11Z,14Z))
Idx_1842	19:44916741-45916741	0.99	295	-0.00249287	0.031492	0.936906	1.20353e-156	9.72205e-152	0.99999	0.0592314	-0.0642171	CKD	PC(15:0/20:4(5Z,8Z,11Z,14Z))
Idx_1842	3:135441416-136441416	0.99	199	0.057292	0.0374691	0.126253	1.42893e-152	2.38403e-147	0.999995	0.130731	-0.0161475	eBMD	PC(15:0/20:4(5Z,8Z,11Z,14Z))
Idx_1842	11:61081764-62081764	0.99	280	-0.227207	0.169548	0.180221	0.000856823	0.000273741	0.00174777	0.105107	-0.55952	eBMD	PC(15:0/20:4(5Z,8Z,11Z,14Z))
Idx_1842	11:116148917-117148917	0.99	417	0.0565901	0.0367183	0.123269	0.000194383	4.05296e-05	1.61805e-06	0.128558	-0.0153777	eBMD	PC(15:0/20:4(5Z,8Z,11Z,14Z))
Idx_1842	15:58071401-59224842	0.99	547	0.000612914	0.00519321	0.90605	3.29483e-05	1.71893e-05	0.0552648	0.0107916	-0.00956577	eBMD	PC(15:0/20:4(5Z,8Z,11Z,14Z))
Idx_1842	19:44916741-45916741	0.99	272	0.0318671	0.112226	0.776446	0.000339827	0.000134739	0.0116651	0.251831	-0.188096	eBMD	PC(15:0/20:4(5Z,8Z,11Z,14Z))
Idx_1842	3:135441416-136441416	0.99	204	0.00464161	0.051061	0.92757	2.30546e-05	1.30618e-05	0.0775586	0.104721	-0.0954379	PD	PC(15:0/20:4(5Z,8Z,11Z,14Z))
Idx_1842	11:61081764-62081764	0.99	287	0.019383	0.0328893	0.555632	8.55353e-06	1.1836e-05	0.469882	0.0838461	-0.04508	PD	PC(15:0/20:4(5Z,8Z,11Z,14Z))
Idx_1842	11:116148917-117148917	0.99	424	0.0287994	0.0175943	0.101659	3.04802e-152	2.05878e-147	0.999988	0.0632841	-0.00568537	PD	PC(15:0/20:4(5Z,8Z,11Z,14Z))
Idx_1842	15:58071401-59224842	0.99	558	-0.00344218	0.00447138	0.441404	1.14742e-154	5.97854e-150	0.999985	0.00532173	-0.0122061	PD	PC(15:0/20:4(5Z,8Z,11Z,14Z))
Idx_1842	19:44916741-45916741	0.99	282	-0.0391017	0.0335528	0.243865	4.53249e-157	3.88702e-152	0.999991	0.0266617	-0.104865	PD	PC(15:0/20:4(5Z,8Z,11Z,14Z))
Idx_1842	3:135441416-136441416	0.99	204	0.00355421	0.023188	0.878179	2.32802e-06	4.40444e-06	0.59711	0.0490027	-0.0418942	STROKE	PC(15:0/20:4(5Z,8Z,11Z,14Z))
Idx_1842	11:61081764-62081764	0.99	287	0.0165353	0.0165694	0.318309	2.82108e-17	NA	1	0.0490114	-0.0159408	STROKE	PC(15:0/20:4(5Z,8Z,11Z,14Z))
Idx_1842	11:116148917-117148917	0.99	424	-0.00445848	0.0103921	0.667906	3.12458e-06	4.3703e-06	0.474635	0.0159101	-0.0248271	STROKE	PC(15:0/20:4(5Z,8Z,11Z,14Z))
Idx_1842	15:58071401-59224842	0.99	559	-0.00165839	0.00277913	0.550688	1.66135e-16	NA	1	0.00378871	-0.00710549	STROKE	PC(15:0/20:4(5Z,8Z,11Z,14Z))
Idx_1842	19:44916741-45916741	0.99	282	0	NA	1	2.01363e-152	NA	1	NA	NA	STROKE	PC(15:0/20:4(5Z,8Z,11Z,14Z))
Idx_1842	3:135441416-136441416	0.99	203	0.0296865	0.0532284	0.577036	3.70526e-05	1.29977e-05	0.00436226	0.134014	-0.0746411	T2D	PC(15:0/20:4(5Z,8Z,11Z,14Z))
Idx_1842	11:61081764-62081764	0.99	283	0.0473037	0.0298786	0.113377	1.37251e-05	9.95558e-06	0.168007	0.105866	-0.0112584	T2D	PC(15:0/20:4(5Z,8Z,11Z,14Z))
Idx_1842	11:116148917-117148917	0.99	422	0.0467244	0.0176453	0.00809733	1.51084e-05	1.64066e-05	0.357116	0.081309	0.0121397	T2D	PC(15:0/20:4(5Z,8Z,11Z,14Z))
Idx_1842	15:58071401-59224842	0.99	555	-0.0108147	0.00304442	0.00038187	1.91666e-05	8.27127e-06	0.0204901	-0.00484764	-0.0167818	T2D	PC(15:0/20:4(5Z,8Z,11Z,14Z))
Idx_1842	19:44916741-45916741	0.99	281	-0.0983752	0.0546502	0.0718468	0.000123458	4.62277e-05	0.00757054	0.00873925	-0.20549	T2D	PC(15:0/20:4(5Z,8Z,11Z,14Z))
Idx_1842	3:135441416-136441416	0.99	217	0.023488	0.0328694	0.474865	1.58328e-152	2.65842e-147	0.999995	0.0879121	-0.040936	Telomere	PC(15:0/20:4(5Z,8Z,11Z,14Z))
Idx_1842	11:61081764-62081764	0.99	299	-0.0265259	0.0444621	0.550778	2.20898e-05	2.04315e-05	0.279624	0.0606199	-0.113672	Telomere	PC(15:0/20:4(5Z,8Z,11Z,14Z))
Idx_1842	11:116148917-117148917	0.99	437	0.0744551	0.0217903	0.000633419	1.03158e-06	1.58842e-05	0.948219	0.117164	0.031746	Telomere	PC(15:0/20:4(5Z,8Z,11Z,14Z))
Idx_1842	15:58071401-59224842	0.99	577	0.000493914	0.00461685	0.914804	1.60125e-06	1.63716e-05	0.922086	0.00954294	-0.00855511	Telomere	PC(15:0/20:4(5Z,8Z,11Z,14Z))
Idx_1842	19:44916741-45916741	0.99	310	0.0369018	0.0566521	0.514804	5.29978e-05	2.53106e-05	0.0362692	0.14794	-0.0741363	Telomere	PC(15:0/20:4(5Z,8Z,11Z,14Z))
Idx_253	10:97663667-98663667	0.99	327	-0.160602	0.15999	0.315464	8.45583e-05	0.000158684	0.594122	0.152979	-0.474182	AD	Methyl-Lys
Idx_253	10:99344734-101851487	0.99	640	-0.00611561	0.00411895	0.13761	4.97127e-152	2.19497e-147	0.999982	0.00195753	-0.0141888	AD	Methyl-Lys
Idx_253	19:32959298-33959298	0.99	375	0.0636473	0.0348999	0.0681962	0.000246131	8.71437e-05	0.00473651	0.132051	-0.00475657	AD	Methyl-Lys
Idx_253	10:97663667-98663667	0.99	322	0.0191874	0.0438409	0.661633	1.89437e-05	1.37986e-05	0.169793	0.105116	-0.0667408	CAD	Methyl-Lys
Idx_253	10:99344734-101851487	0.99	622	-0.000701739	0.00184495	0.703681	4.81061e-05	1.99973e-05	0.0161448	0.00291436	-0.00431784	CAD	Methyl-Lys
Idx_253	19:32959298-33959298	0.99	368	0.0198299	0.0268774	0.460642	6.98288e-05	2.2519e-05	0.00192948	0.0725096	-0.0328499	CAD	Methyl-Lys
Idx_253	10:97663667-98663667	0.99	329	-0.0058301	0.0175419	0.739622	2.43611e-152	1.96787e-147	0.99999	0.028552	-0.0402122	Cirrhosis	Methyl-Lys
Idx_253	10:99344734-101851487	0.99	644	0.000171476	0.00106537	0.872129	1.06071e-05	5.76431e-06	0.0657495	0.00225959	-0.00191664	Cirrhosis	Methyl-Lys
Idx_253	19:32959298-33959298	0.99	377	0.00517729	0.00639549	0.418215	4.64621e-06	3.90016e-06	0.233542	0.0177124	-0.00735786	Cirrhosis	Methyl-Lys
Idx_253	10:97663667-98663667	0.99	324	0.0360645	0.0417136	0.387272	2.03043e-05	1.78411e-05	0.255094	0.117823	-0.0456941	CKD	Methyl-Lys
Idx_253	10:99344734-101851487	0.99	625	0.00200167	0.00209843	0.340141	6.85479e-05	1.64133e-05	2.96217e-05	0.00611459	-0.00211126	CKD	Methyl-Lys
Idx_253	19:32959298-33959298	0.99	369	0.0551316	0.0259065	0.0333287	2.00587e-05	2.35157e-05	0.393664	0.105908	0.0043549	CKD	Methyl-Lys
Idx_253	10:97663667-98663667	0.99	310	0.0151014	0.107391	0.888169	0.000290501	9.76006e-05	0.00291625	0.225588	-0.195385	eBMD	Methyl-Lys
Idx_253	10:99344734-101851487	0.99	596	0.00198418	0.00310698	0.52307	0.000355745	5.85265e-05	1.21421e-09	0.00807387	-0.00410551	eBMD	Methyl-Lys
Idx_253	19:32959298-33959298	0.99	355	-0.290255	0.184352	0.115382	0.00425267	0.000530202	1.05025e-15	0.0710762	-0.651585	eBMD	Methyl-Lys
Idx_253	10:97663667-98663667	0.99	318	0.0143293	0.034579	0.678587	1.05731e-15	NA	1	0.0821042	-0.0534456	PD	Methyl-Lys
Idx_253	10:99344734-101851487	0.99	608	-0.00170833	0.00161941	0.291465	1.46319e-15	NA	1	0.0014657	-0.00488237	PD	Methyl-Lys
Idx_253	19:32959298-33959298	0.99	365	-0.0264396	0.0186794	0.15694	5.68641e-07	1.22695e-05	0.963035	0.0101721	-0.0630512	PD	Methyl-Lys
Idx_253	10:97663667-98663667	0.99	318	-0.0214955	0.0242255	0.374913	5.42712e-06	5.23177e-06	0.299578	0.0259865	-0.0689774	STROKE	Methyl-Lys
Idx_253	10:99344734-101851487	0.99	607	0.00201744	0.00113104	0.0744722	1.10807e-05	7.69914e-06	0.150091	0.00423429	-0.000199401	STROKE	Methyl-Lys
Idx_253	19:32959298-33959298	0.99	365	-0.00498883	0.00857342	0.560637	2.61559e-152	2.21729e-147	0.999991	0.0118151	-0.0217927	STROKE	Methyl-Lys
Idx_253	10:97663667-98663667	0.99	318	-0.00441239	0.0384863	0.908724	1.70153e-05	1.04613e-05	0.103844	0.0710207	-0.0798455	T2D	Methyl-Lys
Idx_253	10:99344734-101851487	0.99	605	0.000284184	0.00152746	0.852406	7.98873e-05	1.44508e-05	3.23492e-08	0.00327801	-0.00270964	T2D	Methyl-Lys
Idx_253	19:32959298-33959298	0.99	364	0.0207088	0.0306446	0.499186	0.000124627	1.48555e-05	4.8922e-17	0.0807722	-0.0393547	T2D	Methyl-Lys
Idx_253	10:97663667-98663667	0.99	328	-0.046644	0.044268	0.292032	1.94329e-05	1.82369e-05	0.286613	0.0401212	-0.133409	Telomere	Methyl-Lys
Idx_253	10:99344734-101851487	0.99	641	0.00390715	0.00386488	0.312047	0.000763228	7.25192e-05	6.66196e-26	0.0114823	-0.00366802	Telomere	Methyl-Lys
Idx_253	19:32959298-33959298	0.99	376	-0.0225747	0.0171107	0.187058	0.000112551	4.0118e-05	0.005024	0.0109623	-0.0561118	Telomere	Methyl-Lys
Idx_258	5:129637357-130637357	0.99	198	-0.191323	0.0532851	0.000329983	9.47524e-06	5.06443e-05	0.851587	-0.086884	-0.295762	AD	Carnitine
Idx_258	5:131163062-132163062	0.99	249	-0.0605726	0.0255231	0.0176325	9.55364e-156	1.21932e-150	0.999994	-0.0105473	-0.110598	AD	Carnitine
Idx_258	10:45521631-46521631	0.99	185	-0.105637	0.0657282	0.108017	2.54022e-17	2.0135e-11	0.999999	0.0231907	-0.234464	AD	Carnitine
Idx_258	10:60969538-61969538	0.99	405	-0.019868	0.0177805	0.26382	0.000401169	0.000122431	0.00105034	0.0149817	-0.0547177	AD	Carnitine
Idx_258	5:129637357-130637357	0.99	180	-0.0304157	0.0211338	0.150095	1.27867e-152	1.99871e-147	0.999995	0.0110066	-0.0718379	CAD	Carnitine
Idx_258	5:131163062-132163062	0.99	240	0.0301982	0.0133725	0.0239316	6.67419e-05	1.97549e-05	0.00072882	0.0564083	0.00398803	CAD	Carnitine
Idx_258	10:45521631-46521631	0.99	185	0.000968006	0.0254969	0.969715	5.35333e-17	NA	1	0.050942	-0.049006	CAD	Carnitine
Idx_258	10:60969538-61969538	0.99	391	0.00191789	0.00550527	0.727559	5.71762e-06	9.68887e-06	0.555109	0.0127082	-0.00887243	CAD	Carnitine
Idx_258	5:129637357-130637357	0.99	197	-0.000920582	0.0102447	0.928399	6.87638e-18	NA	1	0.0191591	-0.0210002	Cirrhosis	Carnitine
Idx_258	5:131163062-132163062	0.99	250	-0.00225403	0.00653378	0.730109	6.02317e-06	4.47973e-06	0.178774	0.0105522	-0.0150602	Cirrhosis	Carnitine
Idx_258	10:45521631-46521631	0.99	190	-0.00388144	0.0140808	0.782813	1.2157e-156	2.02828e-151	0.999995	0.023717	-0.0314798	Cirrhosis	Carnitine
Idx_258	10:60969538-61969538	0.99	401	0.00212063	0.00310341	0.494402	2.87782e-152	2.16652e-147	0.999989	0.00820332	-0.00396205	Cirrhosis	Carnitine
Idx_258	5:129637357-130637357	0.99	191	-0.0401114	0.0227718	0.0781629	1.28781e-05	1.11114e-05	0.246458	0.00452143	-0.0847442	CKD	Carnitine
Idx_258	5:131163062-132163062	0.99	243	-0.0147073	0.010609	0.165655	1.79e-152	2.73782e-147	0.999995	0.00608637	-0.0355009	CKD	Carnitine
Idx_258	10:45521631-46521631	0.99	180	-0.0169269	0.025948	0.514182	1.26714e-16	NA	1	0.0339312	-0.067785	CKD	Carnitine
Idx_258	10:60969538-61969538	0.99	399	0.00634597	0.00573499	0.268495	2.68997e-06	1.19817e-05	0.822364	0.0175866	-0.00489462	CKD	Carnitine
Idx_258	5:129637357-130637357	0.99	178	0.0337086	0.0315802	0.285793	4.13756e-05	3.07693e-05	0.178721	0.0956059	-0.0281886	eBMD	Carnitine
Idx_258	5:131163062-132163062	0.99	242	0.0317764	0.0156643	0.0425005	9.7612e-05	3.24629e-05	0.00263946	0.0624785	0.00107435	eBMD	Carnitine
Idx_258	10:45521631-46521631	0.99	163	-0.0164705	0.0559105	0.76831	5.05715e-05	2.3045e-05	0.0282016	0.0931141	-0.126055	eBMD	Carnitine
Idx_258	10:60969538-61969538	0.99	386	0.0228831	0.00933079	0.0141894	0.000224369	3.87194e-05	6.84209e-09	0.0411715	0.00459478	eBMD	Carnitine
Idx_258	5:129637357-130637357	0.99	180	0.018098	0.0187259	0.333811	3.26392e-155	5.15956e-150	0.999995	0.0548008	-0.0186049	PD	Carnitine
Idx_258	5:131163062-132163062	0.99	242	0.00756324	0.01028	0.461899	5.83641e-155	7.77231e-150	0.999994	0.0277121	-0.0125856	PD	Carnitine
Idx_258	10:45521631-46521631	0.99	174	-0.00253598	0.0370386	0.945413	1.10614e-05	1.74607e-05	0.526404	0.0700597	-0.0751317	PD	Carnitine
Idx_258	10:60969538-61969538	0.99	388	0.00330583	0.00572221	0.563454	3.61371e-06	1.13333e-05	0.749833	0.0145213	-0.0079097	PD	Carnitine
Idx_258	5:129637357-130637357	0.99	180	0.00840363	0.0145501	0.563559	6.13847e-06	4.66534e-06	0.188254	0.0369219	-0.0201146	STROKE	Carnitine
Idx_258	5:131163062-132163062	0.99	243	0.0206413	0.00928269	0.0261733	3.05301e-05	9.80311e-06	0.00184365	0.0388353	0.00244719	STROKE	Carnitine
Idx_258	10:45521631-46521631	0.99	174	-0.0259789	0.0207142	0.209785	1.25085e-152	2.14184e-147	0.999995	0.014621	-0.0665788	STROKE	Carnitine
Idx_258	10:60969538-61969538	0.99	388	0.00512269	0.00387903	0.186631	1.28935e-05	6.57615e-06	0.049921	0.0127256	-0.00248021	STROKE	Carnitine
Idx_258	5:129637357-130637357	0.99	179	0.0177854	0.0115021	0.122041	3.49424e-156	5.58751e-151	0.999995	0.0403296	-0.00475884	T2D	Carnitine
Idx_258	5:131163062-132163062	0.99	242	0.0218501	0.00932296	0.0190941	4.09115e-05	1.48323e-05	0.00581071	0.0401231	0.00357711	T2D	Carnitine
Idx_258	10:45521631-46521631	0.99	173	0.0609007	0.0316405	0.0542584	4.92292e-06	1.04264e-05	0.636815	0.122916	-0.00111476	T2D	Carnitine
Idx_258	10:60969538-61969538	0.99	384	0.00427586	0.00337179	0.204752	1.59903e-06	4.42039e-06	0.717546	0.0108846	-0.00233285	T2D	Carnitine
Idx_258	5:129637357-130637357	0.99	202	0.00805884	0.019701	0.682498	2.52941e-15	NA	1	0.0466728	-0.0305551	Telomere	Carnitine
Idx_258	5:131163062-132163062	0.99	257	0.0112537	0.0130978	0.390229	1.17566e-05	1.05043e-05	0.26305	0.0369254	-0.0144181	Telomere	Carnitine
Idx_258	10:45521631-46521631	0.99	182	-0.0310022	0.0263094	0.238648	1.31699e-152	2.26265e-147	0.999995	0.0205641	-0.0825685	Telomere	Carnitine
Idx_258	10:60969538-61969538	0.99	406	-0.00844008	0.00632241	0.181894	3.11593e-05	1.78097e-05	0.0801927	0.00395186	-0.020832	Telomere	Carnitine
Idx_277	12:102748272-103810715	0.99	399	-0.00237083	0.0312261	0.939479	6.21056e-156	5.2952e-151	0.999991	0.0588323	-0.0635739	AD	Phenylalanine
Idx_277	12:102748272-103810715	0.99	380	0.011268	0.0141165	0.424746	1.46804e-05	1.5809e-05	0.353091	0.0389363	-0.0164003	CAD	Phenylalanine
Idx_277	12:102748272-103810715	0.99	349	-0.00954411	0.00664209	0.150743	1.55025e-16	NA	1	0.00347439	-0.0225626	Cirrhosis	Phenylalanine
Idx_277	12:102748272-103810715	0.99	388	0.00253322	0.0132617	0.848511	3.24855e-06	1.32667e-05	0.806561	0.0285261	-0.0234596	CKD	Phenylalanine
Idx_277	12:102748272-103810715	0.99	369	-0.0217566	0.0225491	0.334617	8.30914e-05	3.11057e-05	0.00755677	0.0224396	-0.0659529	eBMD	Phenylalanine
Idx_277	12:102748272-103810715	0.99	378	0.00172082	0.012975	0.89449	3.45302e-06	1.56072e-05	0.824901	0.0271519	-0.0237103	PD	Phenylalanine
Idx_277	12:102748272-103810715	0.99	378	-0.00402802	0.0073847	0.585441	3.03394e-17	NA	1	0.010446	-0.018502	STROKE	Phenylalanine
Idx_277	12:102748272-103810715	0.99	377	-0.00158843	0.0137844	0.90826	5.0709e-05	7.94909e-06	1.77999e-10	0.0254291	-0.028606	T2D	Phenylalanine
Idx_277	12:102748272-103810715	0.99	395	0.0106388	0.0139681	0.446271	8.82074e-06	1.97158e-05	0.654591	0.0380162	-0.0167387	Telomere	Phenylalanine
Idx_303	1:75724010-76724010	0.99	346	0.0106753	0.0162827	0.512065	4.32598e-15	NA	1	0.0425893	-0.0212387	AD	C10:1
Idx_303	1:151379761-152901695	0.99	216	-0.0128636	0.0136459	0.345851	1.51064e-152	1.68857e-147	0.999993	0.0138825	-0.0396096	AD	C10:1
Idx_303	1:75724010-76724010	0.99	316	-0.00265591	0.00704273	0.706089	9.45275e-06	1.48778e-05	0.525193	0.0111478	-0.0164597	CAD	C10:1
Idx_303	1:151379761-152901695	0.99	200	-0.00390395	0.0109709	0.721956	0.000111798	2.5566e-05	1.22605e-05	0.017599	-0.0254069	CAD	C10:1
Idx_303	1:75724010-76724010	0.99	347	-0.00162528	0.00482016	0.735979	5.65962e-06	5.05275e-06	0.262668	0.00782224	-0.0110728	Cirrhosis	C10:1
Idx_303	1:151379761-152901695	0.99	208	-0.000979173	0.00274924	0.72172	2.42647e-17	NA	1	0.00440934	-0.00636768	Cirrhosis	C10:1
Idx_303	1:75724010-76724010	0.99	341	0.00485716	0.00633943	0.443568	2.11044e-155	1.96756e-150	0.999991	0.0172824	-0.00756812	CKD	C10:1
Idx_303	1:151379761-152901695	0.99	209	-0.0161828	0.00592388	0.00629914	1.48949e-152	1.88366e-147	0.999994	-0.00457199	-0.0277936	CKD	C10:1
Idx_303	1:75724010-76724010	0.99	311	-0.0099722	0.0128673	0.438336	9.15422e-05	2.6005e-05	0.000431263	0.0152476	-0.035192	eBMD	C10:1
Idx_303	1:151379761-152901695	0.99	194	-0.00243052	0.0117081	0.835547	9.83038e-05	3.38951e-05	0.0037288	0.0205173	-0.0253783	eBMD	C10:1
Idx_303	1:75724010-76724010	0.99	322	-0.00648775	0.00638278	0.309417	1.3712e-16	NA	1	0.0060225	-0.018998	PD	C10:1
Idx_303	1:151379761-152901695	0.99	202	0.00147685	0.00502238	0.768717	2.37631e-16	NA	1	0.0113207	-0.00836701	PD	C10:1
Idx_303	1:75724010-76724010	0.99	322	-0.000555807	0.00411786	0.892632	7.81581e-07	4.99712e-06	0.875713	0.0075152	-0.00862681	STROKE	C10:1
Idx_303	1:151379761-152901695	0.99	202	-0.00031365	0.003051	0.91812	1.46052e-152	1.9489e-147	0.999994	0.00566632	-0.00629362	STROKE	C10:1
Idx_303	1:75724010-76724010	0.99	321	5.42806264413329e-05	0.00448001	0.990333	4.81871e-06	5.19378e-06	0.35352	0.0088351	-0.00872654	T2D	C10:1
Idx_303	1:151379761-152901695	0.99	200	-0.00502827	0.00466674	0.281271	1.11037e-05	7.65379e-06	0.14685	0.00411855	-0.0141751	T2D	C10:1
Idx_303	1:75724010-76724010	0.99	358	0.00716301	0.00850933	0.399909	1.96572e-05	2.74602e-05	0.474088	0.0238413	-0.00951528	Telomere	C10:1
Idx_303	1:151379761-152901695	0.99	218	0.00451163	0.0050917	0.375578	2.80195e-16	NA	1	0.0144914	-0.00546812	Telomere	C10:1
Idx_319	2:72934358-74676227	0.99	237	0.00317787	0.00757108	0.674677	1.47517e-154	1.75143e-149	0.999993	0.0180172	-0.0116615	AD	Acetylornithine
Idx_319	2:72934358-74676227	0.99	219	-0.00548555	0.00365027	0.132896	5.09311e-06	1.39265e-05	0.714579	0.00166898	-0.0126401	CAD	Acetylornithine
Idx_319	2:72934358-74676227	0.99	232	-0.00137089	0.00200745	0.494669	2.28694e-06	3.17461e-06	0.471289	0.00256371	-0.0053055	Cirrhosis	Acetylornithine
Idx_319	2:72934358-74676227	0.99	228	0.0131606	0.00373357	0.000423588	2.41176e-06	9.68846e-06	0.803414	0.0204784	0.00584278	CKD	Acetylornithine
Idx_319	2:72934358-74676227	0.99	216	-0.011249	0.00376042	0.00277671	1.51557e-152	2.00219e-147	0.999994	-0.00387862	-0.0186195	eBMD	Acetylornithine
Idx_319	2:72934358-74676227	0.99	221	0.000380009	0.0051967	0.941707	6.03837e-05	2.90815e-05	0.0378607	0.0105655	-0.00980552	PD	Acetylornithine
Idx_319	2:72934358-74676227	0.99	221	0.00114213	0.00252378	0.650876	9.89404e-06	5.36662e-06	0.0652379	0.00608874	-0.00380448	STROKE	Acetylornithine
Idx_319	2:72934358-74676227	0.99	221	-0.00403583	0.00406741	0.321083	4.95243e-05	1.32611e-05	0.000188052	0.0039363	-0.012008	T2D	Acetylornithine
Idx_319	2:72934358-74676227	0.99	240	0.00570145	0.00316672	0.0717933	1.74713e-152	2.36019e-147	0.999994	0.0119082	-0.000505325	Telomere	Acetylornithine
Idx_322	10:99344734-101782553	0.99	610	-0.00583014	0.00450391	0.195506	7.1855e-06	0.000103403	0.9446	0.00299753	-0.0146578	AD	Ne,Ne dimethyllysine
Idx_322	10:99344734-101782553	0.99	593	-0.0010009	0.0020003	0.61681	4.53408e-05	1.92327e-05	0.0183991	0.00291968	-0.00492149	CAD	Ne,Ne dimethyllysine
Idx_322	10:99344734-101782553	0.99	614	0.000332277	0.00116134	0.77479	1.00464e-05	5.97432e-06	0.0926464	0.0026085	-0.00194395	Cirrhosis	Ne,Ne dimethyllysine
Idx_322	10:99344734-101782553	0.99	595	0.00175733	0.0022863	0.442111	6.51792e-05	1.61562e-05	5.47599e-05	0.00623847	-0.00272382	CKD	Ne,Ne dimethyllysine
Idx_322	10:99344734-101782553	0.99	567	0.00180134	0.00284893	0.527199	0.000171479	4.53239e-05	0.000154695	0.00738524	-0.00378256	eBMD	Ne,Ne dimethyllysine
Idx_322	10:99344734-101782553	0.99	579	-0.00177785	0.00175806	0.311895	3.73564e-15	NA	1	0.00166796	-0.00522365	PD	Ne,Ne dimethyllysine
Idx_322	10:99344734-101782553	0.99	578	0.00194222	0.00123207	0.114935	1.06708e-05	8.091e-06	0.187221	0.00435707	-0.000472627	STROKE	Ne,Ne dimethyllysine
Idx_322	10:99344734-101782553	0.99	576	0.000502304	0.00162659	0.757467	7.02792e-05	1.36329e-05	2.53469e-07	0.00369041	-0.00268581	T2D	Ne,Ne dimethyllysine
Idx_322	10:99344734-101782553	0.99	611	0.00325021	0.00430134	0.449873	0.000771201	7.23381e-05	1.54807e-26	0.0116808	-0.00518043	Telomere	Ne,Ne dimethyllysine
Idx_324	7:50161460-51161460	0.99	396	0.0178071	0.0549126	0.745725	4.60705e-05	0.0001307	0.724471	0.125436	-0.0898215	AD	Indole-3-acetate
Idx_324	7:50161460-51161460	0.99	371	-0.0236312	0.0173137	0.172291	1.10739e-06	1.05164e-05	0.916137	0.0103038	-0.0575661	CAD	Indole-3-acetate
Idx_324	7:50161460-51161460	0.99	388	-0.0268774	0.0115601	0.0200708	2.83715e-06	4.79253e-06	0.553855	-0.00421967	-0.0495351	Cirrhosis	Indole-3-acetate
Idx_324	7:50161460-51161460	0.99	390	0.000603522	0.017219	0.97204	5.07697e-156	4.1319e-151	0.99999	0.0343528	-0.0331457	CKD	Indole-3-acetate
Idx_324	7:50161460-51161460	0.99	380	-0.0855289	0.0440693	0.0522849	0.000292871	6.28831e-05	3.20253e-06	0.00084698	-0.171905	eBMD	Indole-3-acetate
Idx_324	7:50161460-51161460	0.99	384	-0.0309143	0.0179903	0.0857269	2.67117e-152	1.95625e-147	0.999989	0.00434678	-0.0661754	PD	Indole-3-acetate
Idx_324	7:50161460-51161460	0.99	384	-0.0209908	0.0138434	0.129443	1.13664e-05	7.2717e-06	0.118029	0.00614232	-0.0481239	STROKE	Indole-3-acetate
Idx_324	7:50161460-51161460	0.99	382	-0.00088604	0.0229245	0.969169	8.36819e-05	1.53499e-05	4.99111e-08	0.0440459	-0.045818	T2D	Indole-3-acetate
Idx_324	7:50161460-51161460	0.99	404	-0.0914522	0.0351747	0.00932388	0.000112682	4.23391e-05	0.00778105	-0.0225098	-0.160395	Telomere	Indole-3-acetate
Idx_326	2:210834708-211834708	0.99	248	0.00501661	0.0515852	0.922529	1.72026e-05	6.09512e-05	0.777763	0.106124	-0.0960905	AD	Citrulline
Idx_326	9:132794244-133823675	0.99	243	-0.130095	0.0779481	0.0951186	0.000193735	0.000104419	0.0635449	0.0226834	-0.282873	AD	Citrulline
Idx_326	2:210834708-211834708	0.99	236	0.0280946	0.0203792	0.16802	1.21473e-05	1.38647e-05	0.380957	0.0680379	-0.0118486	CAD	Citrulline
Idx_326	9:132794244-133823675	0.99	227	-0.049919	0.0284156	0.0789607	1.61001e-152	1.55743e-147	0.999992	0.00577551	-0.105614	CAD	Citrulline
Idx_326	2:210834708-211834708	0.99	248	-0.022668	0.0107369	0.0347537	1.55814e-06	3.98363e-06	0.695697	-0.0016236	-0.0437124	Cirrhosis	Citrulline
Idx_326	9:132794244-133823675	0.99	243	0.0217623	0.015894	0.170934	1.83483e-07	4.91802e-06	0.970239	0.0529146	-0.00939007	Cirrhosis	Citrulline
Idx_326	2:210834708-211834708	0.99	244	-0.0381873	0.0317077	0.228452	7.94275e-05	2.51174e-05	0.00156557	0.0239597	-0.100334	CKD	Citrulline
Idx_326	9:132794244-133823675	0.99	228	0.0263422	0.032714	0.420688	2.01009e-05	2.30962e-05	0.384129	0.0904615	-0.0377772	CKD	Citrulline
Idx_326	2:210834708-211834708	0.99	235	0.0398599	0.0234164	0.0887139	1.9248e-05	1.68556e-05	0.25348	0.0857561	-0.00603626	eBMD	Citrulline
Idx_326	9:132794244-133823675	0.99	221	0.00683796	0.0606638	0.910253	0.000359613	8.94321e-05	5.79336e-05	0.125739	-0.112063	eBMD	Citrulline
Idx_326	2:210834708-211834708	0.99	236	-0.0010638	0.0169808	0.950048	4.43694e-156	4.77962e-151	0.999993	0.0322186	-0.0343462	PD	Citrulline
Idx_326	9:132794244-133823675	0.99	229	-0.0165668	0.0251185	0.509545	9.7696e-17	NA	1	0.0326655	-0.0657991	PD	Citrulline
Idx_326	2:210834708-211834708	0.99	236	-0.0186137	0.0142396	0.191153	5.50461e-06	5.09958e-06	0.280399	0.009296	-0.0465234	STROKE	Citrulline
Idx_326	9:132794244-133823675	0.99	229	0.00979463	0.0146406	0.503493	4.11929e-156	3.97632e-151	0.999992	0.0384903	-0.018901	STROKE	Citrulline
Idx_326	2:210834708-211834708	0.99	236	-0.0113373	0.0113258	0.316818	2.30042e-06	4.46276e-06	0.606225	0.0108612	-0.0335359	T2D	Citrulline
Idx_326	9:132794244-133823675	0.99	229	0.00777808	0.0238742	0.744579	3.0447e-05	8.23463e-06	0.000217785	0.0545714	-0.0390153	T2D	Citrulline
Idx_326	2:210834708-211834708	0.99	252	0.000595702	0.0312963	0.984814	6.76362e-05	1.99951e-05	0.000717932	0.0619364	-0.060745	Telomere	Citrulline
Idx_326	9:132794244-133823675	0.99	241	0.0136355	0.0247231	0.58127	3.10397e-15	NA	1	0.0620929	-0.0348218	Telomere	Citrulline
Idx_524	2:72928127-74593652	0.99	233	-0.0045512	0.00701179	0.516288	1.33265e-154	1.82311e-149	0.999994	0.0091919	-0.0182943	AD	N-a-Acetylcitrulline
Idx_524	2:72928127-74593652	0.99	215	0.00418371	0.00341032	0.219905	7.41701e-06	1.3674e-05	0.587532	0.0108679	-0.00250052	CAD	N-a-Acetylcitrulline
Idx_524	2:72928127-74593652	0.99	228	0.00092303	0.00192558	0.631689	2.63509e-06	3.30728e-06	0.425593	0.00469717	-0.00285111	Cirrhosis	N-a-Acetylcitrulline
Idx_524	2:72928127-74593652	0.99	224	-0.0119278	0.00351	0.000678211	4.59007e-06	1.01645e-05	0.651572	-0.00504822	-0.0188074	CKD	N-a-Acetylcitrulline
Idx_524	2:72928127-74593652	0.99	212	0.010483	0.00341113	0.00211786	1.49615e-152	1.92022e-147	0.999994	0.0171689	0.00379723	eBMD	N-a-Acetylcitrulline
Idx_524	2:72928127-74593652	0.99	217	0.00101009	0.00481294	0.833769	6.33498e-05	2.98933e-05	0.0340738	0.0104435	-0.00842327	PD	N-a-Acetylcitrulline
Idx_524	2:72928127-74593652	0.99	217	-0.000128849	0.00237526	0.956739	1.05923e-05	5.63305e-06	0.0600549	0.00452667	-0.00478436	STROKE	N-a-Acetylcitrulline
Idx_524	2:72928127-74593652	0.99	217	0.00151146	0.00372028	0.684539	5.69622e-05	1.40375e-05	4.95241e-05	0.00880321	-0.00578028	T2D	N-a-Acetylcitrulline
Idx_524	2:72928127-74593652	0.99	236	-0.00465195	0.00284855	0.10245	1.69428e-152	2.08649e-147	0.999994	0.000931218	-0.0102351	Telomere	N-a-Acetylcitrulline
Idx_542	4:129539884-130539884	0.99	357	0.0249773	0.0313892	0.426188	6.2294e-156	5.58066e-151	0.999991	0.0865001	-0.0365454	AD	N-Acetylgalactosamine
Idx_542	6:167207759-168207759	0.99	313	0.0238925	0.0267125	0.371091	1.56349e-15	NA	1	0.076249	-0.028464	AD	N-Acetylgalactosamine
Idx_542	4:129539884-130539884	0.99	344	0.0145274	0.0133788	0.277545	6.49059e-06	1.66544e-05	0.696741	0.0407498	-0.0116951	CAD	N-Acetylgalactosamine
Idx_542	6:167207759-168207759	0.99	282	-0.00727307	0.0106471	0.494543	1.60671e-05	1.36749e-05	0.240022	0.0135953	-0.0281415	CAD	N-Acetylgalactosamine
Idx_542	4:129539884-130539884	0.99	348	0.000541118	0.0106583	0.959509	3.7676e-06	5.76206e-06	0.513199	0.0214314	-0.0203492	Cirrhosis	N-Acetylgalactosamine
Idx_542	6:167207759-168207759	0.99	312	-0.00405535	0.0055043	0.461268	2.88023e-155	2.59932e-150	0.999991	0.00673308	-0.0148438	Cirrhosis	N-Acetylgalactosamine
Idx_542	4:129539884-130539884	0.99	355	-0.0267729	0.0151236	0.0766804	1.02253e-05	1.67271e-05	0.540997	0.00286923	-0.0564151	CKD	N-Acetylgalactosamine
Idx_542	6:167207759-168207759	0.99	296	0.00729109	0.0100142	0.466569	6.30495e-155	6.3324e-150	0.999992	0.026919	-0.0123368	CKD	N-Acetylgalactosamine
Idx_542	4:129539884-130539884	0.99	339	-0.0182654	0.016576	0.270496	1.15485e-05	1.9264e-05	0.54885	0.0142235	-0.0507543	eBMD	N-Acetylgalactosamine
Idx_542	6:167207759-168207759	0.99	277	0.00567917	0.0116932	0.627193	1.74508e-05	1.3195e-05	0.185991	0.0285978	-0.0172395	eBMD	N-Acetylgalactosamine
Idx_542	4:129539884-130539884	0.99	347	-0.00728594	0.0202806	0.719403	5.55251e-05	2.21742e-05	0.0122786	0.032464	-0.0470359	PD	N-Acetylgalactosamine
Idx_542	6:167207759-168207759	0.99	285	0.0147473	0.0131826	0.263272	3.94866e-05	2.81221e-05	0.160285	0.0405852	-0.0110907	PD	N-Acetylgalactosamine
Idx_542	4:129539884-130539884	0.99	347	-0.0112806	0.0118045	0.339268	1.53219e-05	8.27324e-06	0.0640286	0.0118563	-0.0344175	STROKE	N-Acetylgalactosamine
Idx_542	6:167207759-168207759	0.99	286	-0.00281231	0.0066252	0.671211	5.16757e-08	5.16481e-06	0.992017	0.0101731	-0.0157977	STROKE	N-Acetylgalactosamine
Idx_542	4:129539884-130539884	0.99	344	0.004764	0.00914107	0.602252	7.09219e-06	4.40135e-06	0.1071	0.0226805	-0.0131525	T2D	N-Acetylgalactosamine
Idx_542	6:167207759-168207759	0.99	283	-0.0100206	0.00705904	0.155742	1.8941e-05	4.69924e-06	5.56242e-05	0.00381514	-0.0238563	T2D	N-Acetylgalactosamine
Idx_542	4:129539884-130539884	0.99	362	-0.0151355	0.012241	0.216285	2.64272e-152	3.04167e-147	0.999993	0.00885677	-0.0391279	Telomere	N-Acetylgalactosamine
Idx_542	6:167207759-168207759	0.99	313	-0.00370503	0.0100658	0.712813	2.75388e-155	2.63058e-150	0.999992	0.016024	-0.023434	Telomere	N-Acetylgalactosamine
Idx_56	5:138041489-139041489	0.99	77	0.117891	0.0650045	0.0697416	8.35699e-157	2.45411e-151	0.999997	0.2453	-0.00951762	AD	D-Glyceric acid
Idx_56	5:138041489-139041489	0.99	76	-0.00364098	0.0262165	0.889544	1.42293e-05	1.04543e-05	0.173484	0.0477433	-0.0550253	CAD	D-Glyceric acid
Idx_56	5:138041489-139041489	0.99	76	0.0174691	0.0136213	0.199672	5.66829e-153	2.15245e-147	0.999998	0.0441668	-0.00922862	Cirrhosis	D-Glyceric acid
Idx_56	5:138041489-139041489	0.99	76	-0.0248523	0.0245144	0.310686	2.22976e-18	2.95745e-12	0.999999	0.0231959	-0.0729006	CKD	D-Glyceric acid
Idx_56	5:138041489-139041489	0.99	76	-0.0875098	0.0386159	0.0234418	4.55249e-05	2.89232e-05	0.115489	-0.0118225	-0.163197	eBMD	D-Glyceric acid
Idx_56	5:138041489-139041489	0.99	77	0.0117345	0.0266208	0.659357	2.72452e-16	NA	1	0.0639112	-0.0404423	PD	D-Glyceric acid
Idx_56	5:138041489-139041489	0.99	77	-0.0117574	0.0141409	0.40572	3.16746e-18	NA	1	0.0159588	-0.0394737	STROKE	D-Glyceric acid
Idx_56	5:138041489-139041489	0.99	77	-0.00702214	0.0136052	0.60576	4.8311e-07	1.40385e-06	0.730746	0.0196441	-0.0336884	T2D	D-Glyceric acid
Idx_56	5:138041489-139041489	0.99	80	-0.0153315	0.0420556	0.715446	0.000168714	4.22673e-05	6.56287e-05	0.0670976	-0.0977605	Telomere	D-Glyceric acid
Idx_561	8:17530250-19006371	0.99	1234	-0.00698401	0.00853011	0.41293	0.000130211	0.000145033	0.36929	0.00973501	-0.023703	AD	5-Acetylamino-6-formylamino-3-methyluracil
Idx_561	8:17530250-19006371	0.99	1175	0.0159273	0.00294093	6.10336e-08	8.73336e-152	2.50916e-147	0.999972	0.0216916	0.0101631	CAD	5-Acetylamino-6-formylamino-3-methyluracil
Idx_561	8:17530250-19006371	0.99	1224	-0.000975405	0.00155913	0.531571	4.87052e-16	NA	1	0.00208049	-0.0040313	Cirrhosis	5-Acetylamino-6-formylamino-3-methyluracil
Idx_561	8:17530250-19006371	0.99	1220	0.00426526	0.00288292	0.139009	4.17742e-06	1.74598e-05	0.810904	0.00991579	-0.00138527	CKD	5-Acetylamino-6-formylamino-3-methyluracil
Idx_561	8:17530250-19006371	0.99	1160	0.00356504	0.00397807	0.370159	9.83727e-05	3.71071e-05	0.00802435	0.0113621	-0.00423197	eBMD	5-Acetylamino-6-formylamino-3-methyluracil
Idx_561	8:17530250-19006371	0.99	1192	-0.00200419	0.0027992	0.473999	2.10417e-15	NA	1	0.00348225	-0.00749063	PD	5-Acetylamino-6-formylamino-3-methyluracil
Idx_561	8:17530250-19006371	0.99	1192	0.00332183	0.00220519	0.131972	1.72272e-05	8.49839e-06	0.0426511	0.00764399	-0.00100034	STROKE	5-Acetylamino-6-formylamino-3-methyluracil
Idx_561	8:17530250-19006371	0.99	1188	0.00808373	0.00224261	0.000312628	2.91182e-05	6.38785e-06	5.15502e-06	0.0124792	0.00368821	T2D	5-Acetylamino-6-formylamino-3-methyluracil
Idx_561	8:17530250-19006371	0.99	1233	0.00385532	0.00357661	0.281068	6.42063e-05	2.52454e-05	0.0109814	0.0108655	-0.00315485	Telomere	5-Acetylamino-6-formylamino-3-methyluracil
Idx_81	22:18452113-19634083	0.99	212	-0.0282892	0.0222839	0.204266	1.52837e-152	1.82931e-147	0.999993	0.0153872	-0.0719657	AD	Proline
Idx_81	22:18452113-19634083	0.99	197	0.00891588	0.0100622	0.375578	0.000124211	2.76185e-05	6.87922e-06	0.0286379	-0.0108061	CAD	Proline
Idx_81	22:18452113-19634083	0.99	210	0.00347454	0.00487359	0.475888	5.48221e-07	3.80361e-06	0.885397	0.0130268	-0.0060777	Cirrhosis	Proline
Idx_81	22:18452113-19634083	0.99	206	0.00634885	0.00892843	0.477033	1.43928e-154	1.75441e-149	0.999993	0.0238486	-0.0111509	CKD	Proline
Idx_81	22:18452113-19634083	0.99	190	0.0459113	0.0130143	0.000419112	0.000276789	4.9724e-05	2.59894e-08	0.0714193	0.0204032	eBMD	Proline
Idx_81	22:18452113-19634083	0.99	196	0.00395115	0.00910888	0.664457	2.40953e-05	1.44491e-05	0.095394	0.0218046	-0.0139023	PD	Proline
Idx_81	22:18452113-19634083	0.99	197	-0.00786108	0.00553824	0.155777	3.73829e-06	4.58439e-06	0.414821	0.00299387	-0.018716	STROKE	Proline
Idx_81	22:18452113-19634083	0.99	196	0.013794	0.00568455	0.0152418	3.09349e-05	7.81549e-06	7.55337e-05	0.0249358	0.00265231	T2D	Proline
Idx_81	22:18452113-19634083	0.99	216	-0.00216695	0.0089163	0.807981	7.12884e-155	9.34391e-150	0.999994	0.015309	-0.0196429	Telomere	Proline
Idx_836	18:28644464-29644464	0.99	242	0.119883	0.0948697	0.206351	0.000112913	0.000107192	0.29217	0.305828	-0.0660612	AD	Vitamin A
Idx_836	18:28644464-29644464	0.99	225	0.0245341	0.0242744	0.312161	1.44231e-16	NA	1	0.0721119	-0.0230438	CAD	Vitamin A
Idx_836	18:28644464-29644464	0.99	242	0.00853107	0.0222396	0.701277	8.00753e-06	7.05322e-06	0.256249	0.0521208	-0.0350586	Cirrhosis	Vitamin A
Idx_836	18:28644464-29644464	0.99	227	-0.0426335	0.027107	0.115769	4.58441e-17	NA	1	0.0104963	-0.0957632	CKD	Vitamin A
Idx_836	18:28644464-29644464	0.99	210	0.00918824	0.036877	0.803238	2.57692e-05	1.4557e-05	0.0766891	0.0814672	-0.0630907	eBMD	Vitamin A
Idx_836	18:28644464-29644464	0.99	225	0.0415518	0.0278601	0.135845	1.11075e-156	1.15893e-151	0.999992	0.0961575	-0.013054	PD	Vitamin A
Idx_836	18:28644464-29644464	0.99	225	0.00591147	0.0229831	0.797017	2.46466e-06	1.09079e-05	0.821239	0.0509583	-0.0391353	STROKE	Vitamin A
Idx_836	18:28644464-29644464	0.99	224	0.0232408	0.0198187	0.240928	6.13962e-06	5.04726e-06	0.223822	0.0620854	-0.0156039	T2D	Vitamin A
Idx_836	18:28644464-29644464	0.99	238	0.0170781	0.0308142	0.579423	2.73874e-06	1.21825e-05	0.822127	0.0774738	-0.0433177	Telomere	Vitamin A
Idx_905	11:61057803-62250560	0.99	346	0.00946648	0.0314384	0.763329	2.4923e-152	2.05802e-147	0.99999	0.0710857	-0.0521527	AD	Arachidonic acid
Idx_905	11:61057803-62250560	0.99	334	0.0339639	0.0123464	0.00594299	2.41648e-152	2.27548e-147	0.999992	0.0581629	0.00976491	CAD	Arachidonic acid
Idx_905	11:61057803-62250560	0.99	338	0.00526493	0.0068693	0.443413	3.13773e-16	NA	1	0.0187288	-0.0081989	Cirrhosis	Arachidonic acid
Idx_905	11:61057803-62250560	0.99	336	-0.0106064	0.0125912	0.399583	8.93493e-156	7.50117e-151	0.99999	0.0140724	-0.0352852	CKD	Arachidonic acid
Idx_905	11:61057803-62250560	0.99	321	-0.123757	0.119483	0.300307	0.00556052	0.000662901	4.93809e-17	0.110429	-0.357943	eBMD	Arachidonic acid
Idx_905	11:61057803-62250560	0.99	328	0.0184854	0.013156	0.159993	8.02291e-06	1.1662e-05	0.491481	0.0442713	-0.00730037	PD	Arachidonic acid
Idx_905	11:61057803-62250560	0.99	329	0.0010601	0.00752323	0.887941	1.59607e-155	1.30488e-150	0.99999	0.0158056	-0.0136854	STROKE	Arachidonic acid
Idx_905	11:61057803-62250560	0.99	325	0.0202118	0.0105981	0.0565054	1.45974e-05	8.59375e-06	0.0893946	0.040984	-0.000560453	T2D	Arachidonic acid
Idx_905	11:61057803-62250560	0.99	341	-0.0167108	0.0160507	0.297817	1.63302e-05	1.82897e-05	0.371932	0.0147486	-0.0481702	Telomere	Arachidonic acid
Idx_923	16:19892332-20892332	0.99	266	-0.0859065	0.104067	0.409092	0.000252473	0.000133622	0.0588309	0.118065	-0.289878	AD	N-Acetylneuraminic acid
Idx_923	16:19892332-20892332	0.99	260	-0.0491788	0.0441826	0.265675	5.70277e-05	2.31911e-05	0.0139312	0.0374192	-0.135777	CAD	N-Acetylneuraminic acid
Idx_923	16:19892332-20892332	0.99	267	-0.0151813	0.0134482	0.25895	1.05163e-156	1.05139e-151	0.999992	0.0111771	-0.0415398	Cirrhosis	N-Acetylneuraminic acid
Idx_923	16:19892332-20892332	0.99	258	0.380807	0.0761932	5.79556e-07	0.000134549	0.000138037	0.329692	0.530145	0.231468	CKD	N-Acetylneuraminic acid
Idx_923	16:19892332-20892332	0.99	248	-0.023188	0.0733534	0.751917	0.000229674	5.90251e-05	9.97831e-05	0.120585	-0.166961	eBMD	N-Acetylneuraminic acid
Idx_923	16:19892332-20892332	0.99	256	-0.0402544	0.0353755	0.255155	3.13684e-05	1.62773e-05	0.0539647	0.0290815	-0.10959	PD	N-Acetylneuraminic acid
Idx_923	16:19892332-20892332	0.99	256	-0.00127807	0.0168571	0.939564	9.50887e-17	NA	1	0.0317619	-0.0343181	STROKE	N-Acetylneuraminic acid
Idx_923	16:19892332-20892332	0.99	254	-0.12642	0.0441605	0.00419982	8.34726e-09	2.48349e-05	0.999732	-0.0398659	-0.212975	T2D	N-Acetylneuraminic acid
Idx_923	16:19892332-20892332	0.99	269	0.00350934	0.0272492	0.897527	1.38952e-16	NA	1	0.0569178	-0.0498992	Telomere	N-Acetylneuraminic acid
