# Supplementary material for: Genome-wide association study of untargeted plasma metabolomic profiles identifies host genetic regulation in people with HIV
Source: HGG Adv. 2026 Jun 17;7(4):100635. doi: 10.1016/j.xhgg.2026.100635 (PMC13355647; doi:10.1016/j.xhgg.2026.100635)
Supplement: Table S16. Metabolite-QTL associations identified across different studies — For each metabolite, including molecular formula and putative annotation, the table indicates whether an association was detected in the 2000HIV study, in the SHCS cohort, or in non-HIV studies. [file mmc15.xlsx]

## Sheet: S16
Supplementary Table S16: Metabolite-QTL (mQTL) Associations in HIV and non-HIV Studies
Metabolite ID	Formula	Putative metabolite label(s)	2000HIV study mQTL	common SHCS mQTL (index snp)	non-HIV study mQTL
Idx_1123	C18H18O8	2-(3,4-dimethoxyphenyl)-5,7,8-trihydroxy-3-methoxy-3,4-dihydro-2H-1-benzopyran-4-one	no		no
Idx_1340	C20H32O9	Ethyl 7-epi-12-hydroxyjasmonate glucoside	no		no
Idx_1487	C18H37N5O9	Tobramycin	no		no
Idx_1612	C27H48NO7P	LysoPE(0:0/22:4(7Z,10Z,13Z,16Z))	yes	rs174566	no
Idx_1642	C31H52O8	Cyclopassifloic acid E	yes	rs56340170	no
Idx_1757	C43H85NO3	Ceramide (d18:1/25:0)	no		no
Idx_178	C7H13NO2	(E)-4-(Trimethylammonio)but-2-enoate	no		no
Idx_1807	C41H71O8P	PA(16:0/22:5(4Z,7Z,10Z,13Z,16Z))	yes	rs1535	no
Idx_1856	C36H54O19	Cellulose propionate	no		no
Idx_1862	C41H70O15	Vinaginsenoside R14	no		no
Idx_253	C7H16N2O2	Methyl-Lys	yes	rs7072216	yes
Idx_254	C8H18NO2	Propionylcholine	no		no
Idx_319	C7H14N2O3	Acetylornithine	yes	rs13384756	yes
Idx_322	C8H18N2O2	Ne,Ne dimethyllysine	no		no
Idx_390*	C7H10O6	3-Dehydroquinate; 5-(Methylthio)-2-[(methylthio)methyl]-2-pentenal	yes	rs4633	yes
Idx_524	C8H15N3O4	N-a-Acetylcitrulline	yes	rs10182082	yes
Idx_540	C11H12N2O3	5-Hydroxy-L-tryptophan	yes	rs4253271	no
Idx_542	C8H15NO6	N-Acetylgalactosamine	yes		no
Idx_560	C9H10N2O5	3-Nitrotyrosine	no		no
Idx_561	C8H10N4O4	5-Acetylamino-6-formylamino-3-methyluracil	no		yes
Idx_588	C11H22N2O3	Isoleucyl-Valine	yes		yes
Idx_645	C11H16O6	threo-Syringoylglycerol	yes		yes
Idx_798	C15H22N2O3	Leucyl-phenylalanine	yes	rs71640036	no
Idx_905	C20H32O2	Arachidonic acid	yes	rs1535	yes
Idx_968	C14H26O8	Butyl (S)-3-hydroxybutyrate glucoside	no		no
Idx_984	C19H18O5	1,5-Dihydroxy-3-methoxy-2-prenylxanthone	yes		no
Idx_985	C12H22O10	2-O-a-L-Fucopyranosyl-galactose	no		no
